# Supplementary material for: Next-Generation Sequencing for Rodent Barcoding: Species Identification from Fresh, Degraded and Environmental Samples
Source: PLoS One. 2012 Nov 7;7(11):e48374. doi: 10.1371/journal.pone.0048374 (PMC3492341; doi:10.1371/journal.pone.0048374)
Supplement: Table S1 — Information about the study samples used. “Specimen identification” corresponds to the prior species identification based on morphological data and/or molecular tools for the reference samples. Other specimens were identified based on external criteria. The suffix “bis” in Individual code indicates replicates. BLAST statistics are italicized when Max Identity of the mini-barcode with the sequences available in GenBank <96% (the species corresponding to the query was not documented in GenBank). (XLS) [file pone.0048374.s001.xls]

## Sheet: Feuil1
Taxonomic status	Sample conservation	Individual code	Specimen identification	Country	Laboratory	Curator	Haplotype ID of the mini-barcode	First hit of BLASTN with the mini-barcode	Query Coverage	Max. Identity	ID success using the mini-barcode	Note	Tag forward 5'-3'	Tag reverse 5'-3'	Nb of reads	Nb of variants
Reference	Tissue in ethanol	3240	Microtus duodecimcostatus	France	CBGP (France)	JP Quéré	251	Microtus duodecimcostatus	1	1	OK		ACTCGTC	ATGCATC	64	19
Reference	Tissue in ethanol	3534	Microtus duodecimcostatus	France	CBGP (France)	JP Quéré	251	Microtus duodecimcostatus	1	1	OK		ACTGATA	AGTATCT	63	14
Reference	Tissue in ethanol	3579	Microtus agrestis	France	CBGP (France)	JP Quéré	252	Microtus agrestis	1	1	OK		AGACGTA	ATAGCTG	152	47
Reference	Tissue in ethanol	3735	Arvicola terrestris	France	CBGP (France)	JP Quéré	253	Arvicola terrestris	1	1	OK		ACTCGTC	ATCTAGT	172	52
Reference	Tissue in ethanol	3822	Microtus arvalis	France	CBGP (France)	JP Quéré	254	Microtus arvalis	1	1	OK		ACTCGTC	AGTATCT	121	46
Reference	Tissue in ethanol	3854	Microtus arvalis	France	CBGP (France)	JP Quéré	255	Microtus arvalis	1	1	OK		ACTCGTC	AGTCTGC	107	34
Reference	Tissue in ethanol	3980	Apodemus sylvaticus	France	CBGP (France)	JP Quéré	256	Apodemus sylvaticus	1	1	OK		AGCTGCA	ATAGCTG	80	51
Reference	Tissue in ethanol	3991	Myodes glareolus	France	CBGP (France)	JP Quéré	257	Myodes glareolus	1	1	OK		ACAGCGT	AGTATCT	98	35
Reference	Tissue in ethanol	3994	Microtus subterraneus	France	CBGP (France)	JP Quéré	258	Myodes glareolus	1	1	OK		ACTGATA	ATAGCTG	92	15
Reference	Tissue in ethanol	4158	Myodes glareolus	France	CBGP (France)	JP Quéré	259	Microtus subterraneus	1	0.99	OK		ACAGCGT	AGTCTGC	108	26
Reference	Tissue in ethanol	4167	Chionomys nivalis	France	CBGP (France)	JP Quéré	260	Myodes glareolus	1	1	OK		ACTGATA	ATGATCG	108	33
Reference	Tissue in ethanol	4178	Apodemus sylvaticus	France	CBGP (France)	JP Quéré	261	Apodemus sylvaticus	1	0.99	OK		AGCTGCA	ATCGACG	93	45
Reference	Tissue in ethanol	4261	Chionomys nivalis	France	CBGP (France)	JP Quéré	262	Chionomys nivalis	1	1	OK		ACTGATA	ATGCATC	87	27
Reference	Tissue in ethanol	4262	Myodes glareolus	France	CBGP (France)	JP Quéré	259	Microtus subterraneus	1	0.99	OK		ACAGCGT	ATAGCTG	109	48
Reference	Tissue in ethanol	4340	Microtus multiplex	France	CBGP (France)	JP Quéré	263	Microtus multiplex	1	1	OK		AGACGTA	ATGATCG	137	23
Reference	Tissue in ethanol	4604	Apodemus flavicollis	France	CBGP (France)	JP Quéré	264	Apodemus flavicollis	1	1	OK		AGCTGCA	AGTATCT	85	35
Reference	Tissue in ethanol	4620	Apodemus flavicollis	France	CBGP (France)	JP Quéré	265	Apodemus flavicollis	1	0.99	OK		AGCTCGC	ATGCATC	98	22
Reference	Tissue in ethanol	4621	Chionomys nivalis	France	CBGP (France)	JP Quéré	266	Chionomys nivalis	1	0.99	OK		AGACGTA	AGTATCT	102	32
Reference	Tissue in ethanol	4625	Microtus agrestis	France	CBGP (France)	JP Quéré	268	Microtus agrestis	1	1	OK		AGACGTA	ATCGACG	113	38
Reference	Tissue in ethanol	4647	Microtus agrestis	France	CBGP (France)	JP Quéré	269	Microtus agrestis	1	0.99	OK		AGACGTA	ATCTAGT	75	37
Reference	Tissue in ethanol	4733	Apodemus flavicollis	France	CBGP (France)	JP Quéré	265	Apodemus flavicollis	1	0.99	OK		AGCTGCA	AGTCTGC	113	39
Reference	Tissue in ethanol	4919	Apodemus sylvaticus	France	CBGP (France)	JP Quéré	270	Apodemus sylvaticus	1	0.99	OK		AGCTGCA	ATCTAGT	59	33
Reference	Tissue in ethanol	5024	Microtus multiplex	France	CBGP (France)	JP Quéré	263	Microtus multiplex	1	1	OK		AGACGTA	ATGCATC	106	21
Reference	Tissue in ethanol	5084	Microtus multiplex	France	CBGP (France)	JP Quéré	263	Microtus multiplex	1	1	OK		AGCAGTC	AGTATCT	101	28
Reference	Tissue in ethanol	5129	Arvicola terrestris	France	CBGP (France)	JP Quéré	271	Arvicola terrestris	1	0.99	OK		ACTCGTC	ATCTGAC	134	43
Reference	Tissue in ethanol	5150	Arvicola terrestris	France	CBGP (France)	JP Quéré	272	Arvicola terrestris	1	0.99	OK		ACTCGTC	ATGATCG	134	37
Reference	Tissue in ethanol	5189	Microtus lusitanicus	France	CBGP (France)	JP Quéré	273	Microtus lusitanicus	1	1	OK		ACTGATA	ATCTAGT	73	20
Reference	Tissue in ethanol	5722	Myodes glareolus	France	CBGP (France)	JP Quéré	274	Myodes glareolus	1	1	OK		AGACGTA	ATCTGAC	83	30
Reference	Tissue in ethanol	6037	Microtus subterraneus	France	CBGP (France)	JP Quéré	275	Microtus subterraneus	1	1	OK		ACTGATA	ATCGACG	102	29
Reference	Tissue in ethanol	6069	Microtus lusitanicus	France	CBGP (France)	JP Quéré	273	Microtus lusitanicus	1	1	OK		ACTGATA	ATCTGAC	47	17
Reference	Tissue in ethanol	6135	Microtus duodecimcostatus	France	CBGP (France)	JP Quéré	276	Microtus duodecimcostatus	1	0.99	OK		ACTGATA	AGTCTGC	52	24
Reference	Tissue in ethanol	7425	Microtus arvalis	France	CBGP (France)	JP Quéré	254	Microtus arvalis	1	1	OK		ACTCGTC	ATAGCTG	90	19
Reference	Tissue in ethanol	7440	Microtus arvalis	France	CBGP (France)	JP Quéré	254	Microtus arvalis	1	1	OK		ACTCGTC	ATCGACG	100	39
Reference	Tissue in ethanol	7464	Chionomys nivalis	France	CBGP (France)	JP Quéré	267	Chionomys nivalis	1	1	OK		AGACGTA	AGTCTGC	149	26
Reference	Tissue in ethanol	3534bis	Microtus duodecimcostatus	France	CBGP (France)	JP Quéré	251	Microtus duodecimcostatus	1	1	OK		CTATCGC	CAGTAGC	42	13
Reference	Tissue in ethanol	3822bis	Microtus arvalis	France	CBGP (France)	JP Quéré	254	Microtus arvalis	1	1	OK		CTATCGC	CAGACTG	57	17
Reference	Tissue in ethanol	3991bis	Myodes glareolus	France	CBGP (France)	JP Quéré	257	Myodes glareolus	1	1	OK		CTATCGC	ATGCGAG	150	39
Reference	Tissue in ethanol	4621bis	Chionomys nivalis	France	CBGP (France)	JP Quéré	266	Chionomys nivalis	1	0.99	OK		CTATCGC	CATACGC	111	37
Reference	Tissue in ethanol	5084bis	Microtus multiplex	France	CBGP (France)	JP Quéré	263	Microtus multiplex	1	1	OK		CTATCGC	CATCACG	115	23
Reference	Tissue in ethanol	Br10-160	Rattus norvegicus	France	CBGP (France)	N Charbonnel	105	Rattus norvegicus	1	1	OK		ATCTAGT	AGCTATG	51	10
Reference	Tissue in ethanol	HL0709 AQ01	Microtus irene	China	CBGP (France)	JP Quéré	232	Microtus irene	1	1	OK		ACGTACA	ATCTGAC	115	42
Reference	Tissue in ethanol	HL0709 BC01	Microtus irene	China	CBGP (France)	JP Quéré	232	Microtus irene	1	1	OK		ACGTACA	ATGATCG	104	39
Reference	Tissue in ethanol	HL0709 SZ01	Microtus irene	China	CBGP (France)	JP Quéré	232	Microtus irene	1	1	OK		ACGTACA	ATGCATC	78	25
Reference	Tissue in ethanol	MK0509 BL02	Sicista concolor	China	CBGP (France)	JP Quéré	233	Cebturio senex greenhalli	0.99	0.82	unknown	Not available in GenBank	AGCTGCA	ATCTGAC	35	10
Reference	Tissue in ethanol	MK0509 CW01	Eospalax fontanierii	China	CBGP (France)	JP Quéré	234	Eospalax baileyi	1	0.93	unknown	Not available in GenBank	AGCTCGC	ATCTAGT	49	7
Reference	Tissue in ethanol	NT0609 AB02	Myodes centralis	China	CBGP (France)	JP Quéré	235	Myodes centralis	1	0.99	OK		ACTAGCA	AGTCTGC	103	31
Reference	Tissue in ethanol	NT0609 AI01	Microtus obscurus	China	CBGP (France)	JP Quéré	236	Microtus arvalis obscurus	1	1	OK		ACTCAGT	AGTCTGC	65	22
Reference	Tissue in ethanol	NT0609 AN01	Microtus gregalis	China	CBGP (France)	JP Quéré	237	Microtus maximowicizii	0.99	0.87	unknown	Not available in GenBank	ACAGCGT	ATGATCG	80	32
Reference	Tissue in ethanol	NT0609 AN02	Microtus gregalis	China	CBGP (France)	JP Quéré	237	Microtus maximowicizii	0.99	0.87	unknown	Not available in GenBank	ACAGCGT	ATGCATC	44	17
Reference	Tissue in ethanol	NT0609 BB01	Sicista tianshanica	China	CBGP (France)	JP Quéré	238	no match	no match	no match	unknown	Not available in GenBank	AGCTGCA	ATGATCG	7	5
Reference	Tissue in ethanol	NT0609 BB02	Microtus obscurus	China	CBGP (France)	JP Quéré	236	Microtus arvalis obscurus	1	1	OK		ACTCAGT	ATAGCTG	119	24
Reference	Tissue in ethanol	NT0609 BH01	Myodes centralis	China	CBGP (France)	JP Quéré	235	Myodes centralis	1	0.99	OK		ACTAGCA	ATAGCTG	87	36
Reference	Tissue in ethanol	NT0609 BP01	Sicista tianshanica	China	CBGP (France)	JP Quéré	239	no match	no match	no match	unknown	Not available in GenBank	AGCTGCA	ATGCATC	10	6
Reference	Tissue in ethanol	NT0609 BX04	Sicista tianshanica	China	CBGP (France)	JP Quéré	239	no match	no match	no match	unknown	Not available in GenBank	AGTACGA	AGTATCT	21	7
Reference	Tissue in ethanol	NT0609 SA02	Ellobius tancrei	China	CBGP (France)	JP Quéré	240	Ellobius tancrei	1	0.94	OK		ACTAGCA	ATCTGAC	99	40
Reference	Tissue in ethanol	NT0609 SA03	Ellobius tancrei	China	CBGP (France)	JP Quéré	240	Ellobius tancrei	1	0.94	OK		ACTAGCA	ATGATCG	90	38
Reference	Tissue in ethanol	NT0609 SA16	Ellobius tancrei	China	CBGP (France)	JP Quéré	240	Ellobius tancrei	1	0.94	OK		ACTAGCA	ATGCATC	94	23
Reference	Tissue in ethanol	NT0609 SA17	Ellobius tancrei	China	CBGP (France)	JP Quéré	240	Ellobius tancrei	1	0.94	OK		ACTCAGT	AGTATCT	113	34
Reference	Tissue in ethanol	NT0609 SA17bis	Ellobius tancrei	China	CBGP (France)	JP Quéré	240	Ellobius tancrei	1	0.94	OK		CTATCGC	CACGCAT	133	31
Reference	Tissue in ethanol	NT0609 SI05	Microtus obscurus	China	CBGP (France)	JP Quéré	236	Microtus arvalis obscurus	1	1	OK		ACTCAGT	ATCGACG	138	34
Reference	Tissue in ethanol	NT0609 SI06	Myodes centralis	China	CBGP (France)	JP Quéré	235	Myodes centralis	1	0.99	OK		ACTAGCA	ATCGACG	142	39
Reference	Tissue in ethanol	NT0609 SK01	Myodes centralis	China	CBGP (France)	JP Quéré	235	Myodes centralis	1	0.99	OK		ACTAGCA	ATCTAGT	84	32
Reference	Tissue in ethanol	NT0609 SP03	Microtus obscurus	China	CBGP (France)	JP Quéré	236	Microtus arvalis obscurus	1	1	OK		ACTCAGT	ATCTAGT	97	28
Reference	Tissue in ethanol	NT0609 SR01	Microtus gregalis	China	CBGP (France)	JP Quéré	237	Microtus maximowicizii	0.99	0.87	unknown	Not available in GenBank	ACGTACA	AGTATCT	44	13
Reference	Tissue in ethanol	NT0609 SR01bis	Microtus gregalis	China	CBGP (France)	JP Quéré	237	Microtus maximowicizii	0.99	0.87	unknown	Not available in GenBank	CTATCGC	ATGCTGT	81	21
Reference	Tissue in ethanol	NT0609 ST02	Alticola argentatus	China	CBGP (France)	JP Quéré	241	Alticola argentatus	0.98	0.98	OK		ACTCAGT	ATCTGAC	188	37
Reference	Tissue in ethanol	NT0609 TA01	Alticola argentatus	China	CBGP (France)	JP Quéré	241	Alticola argentatus	0.98	0.98	OK		ACTCAGT	ATGATCG	141	31
Reference	Tissue in ethanol	NT0609 TA02	Alticola argentatus	China	CBGP (France)	JP Quéré	241	Alticola argentatus	0.98	0.98	OK		ACTCAGT	ATGCATC	85	20
Reference	Tissue in ethanol	RT0406 SU01	Microtus limnophilus	China	CBGP (France)	JP Quéré	242	Microtus limnophilus	1	1	OK		ACGTACA	AGTCTGC	143	24
Reference	Tissue in ethanol	RT0406 SU02	Microtus limnophilus	China	CBGP (France)	JP Quéré	242	Microtus limnophilus	1	1	OK		ACGTACA	ATAGCTG	145	39
Reference	Tissue in ethanol	TT0607 SA01	Microtus leucurus	China	CBGP (France)	JP Quéré	243	Microtus leucurus	1	1	OK		ACAGCGT	ATCTGAC	159	31
Reference	Tissue in ethanol	XJ0309 AG02	Tscherkia triton	China	CBGP (France)	JP Quéré	244	Tscherkia triton	1	1	OK		AGCAGTC	AGTCTGC	46	15
Reference	Tissue in ethanol	XJ0309 CB01	Tscherkia triton	China	CBGP (France)	JP Quéré	244	Tscherkia triton	1	1	OK		AGCAGTC	ATAGCTG	92	19
Reference	Tissue in ethanol	XJ0309 SA02	Tscherkia triton	China	CBGP (France)	JP Quéré	244	Tscherkia triton	1	1	OK		AGCAGTC	ATCGACG	154	17
Reference	Tissue in ethanol	XJ0309 SA05	Tscherkia triton	China	CBGP (France)	JP Quéré	246	Tscherkia triton	1	1	OK		AGCAGTC	ATCTAGT	115	28
Reference	Tissue in ethanol	XJ0309 AI01	Cricetullus longicaudatus	China	CBGP (France)	JP Quéré	245	Cricetullus longicaudatus	0.99	0.96	OK		AGCAGTC	ATCTGAC	101	22
Reference	Tissue in ethanol	XJ0309 AJ01	Cricetullus longicaudatus	China	CBGP (France)	JP Quéré	245	Cricetullus longicaudatus	0.99	0.96	OK		AGCAGTC	ATGATCG	92	26
Reference	Tissue in ethanol	XJ0309 BK01	Cricetullus longicaudatus	China	CBGP (France)	JP Quéré	245	Cricetullus longicaudatus	0.99	0.96	OK		AGCAGTC	ATGCATC	59	22
Reference	Tissue in ethanol	XJ0309 CD01	Cricetullus longicaudatus	China	CBGP (France)	JP Quéré	245	Cricetullus longicaudatus	0.99	0.96	OK		AGCTCGC	AGTATCT	67	26
Reference	Tissue in ethanol	XJ0309 SA01	Tscherkia triton	China	CBGP (France)	JP Quéré	246	Tscherkia triton	1	1	OK		AGCTCGC	ATCTGAC	156	18
Reference	Tissue in ethanol	XJ0309 SD01	Eospalax fontanierii	China	CBGP (France)	JP Quéré	247	Eospalax cansus	1	0.96	OK	Not available in GenBank or sample misidentification	AGCTCGC	ATGATCG	68	17
Reference	Tissue in ethanol	XQ0207 AC01	Microtus limnophilus	China	CBGP (France)	JP Quéré	248	Microtus limnophilus	1	0.99	OK		ACGTACA	ATCGACG	95	34
Reference	Tissue in ethanol	XQ0207 AD01	Microtus irene	China	CBGP (France)	JP Quéré	232	Microtus irene	1	1	OK		ACTAGCA	AGTATCT	109	40
Reference	Tissue in ethanol	XQ0207 AD01bis	Microtus irene	China	CBGP (France)	JP Quéré	232	Microtus irene	1	1	OK		CTATCGC	CACGATG	138	42
Reference	Tissue in ethanol	XQ0207 AE01	Microtus limnophilus	China	CBGP (France)	JP Quéré	248	Microtus limnophilus	1	0.99	OK		ACGTACA	ATCTAGT	119	36
Reference	Tissue in ethanol	XQ0207 AN04	Cricetullus kamensis	China	CBGP (France)	JP Quéré	249	Cricetullus longicaudatus	1	0.96	OK	Not available in GenBank or sample misidentification	AGCTCGC	AGTCTGC	106	23
Reference	Tissue in ethanol	XQ0207 AS01	Microtus leucurus	China	CBGP (France)	JP Quéré	243	Microtus leucurus	1	1	OK		ACAGCGT	ATCGACG	103	32
Reference	Tissue in ethanol	XQ0207 BB02	Microtus leucurus	China	CBGP (France)	JP Quéré	250	Microtus leucurus	0.99	1	OK		ACAGCGT	ATCTAGT	126	34
Reference	Tissue in ethanol	XQ0207 BC01	Cricetullus kamensis	China	CBGP (France)	JP Quéré	249	Cricetullus longicaudatus	1	0.96	OK	Not available in GenBank or sample misidentification	AGCTCGC	ATAGCTG	121	21
Reference	Tissue in ethanol	XQ0207 CU01	Cricetullus kamensis	China	CBGP (France)	JP Quéré	249	Cricetullus longicaudatus	1	0.96	OK	Not available in GenBank or sample misidentification	AGCTCGC	ATCGACG	110	17
Reference	Tissue in ethanol	C0001	Rattus argentiventer	Cambodia	CBGP (France)	Y Chaval	101	Rattus argentiventer	1	1	OK		ATCACTA	ACAGCGT	127	24
Reference	Tissue in ethanol	C0001bis	Rattus argentiventer	Cambodia	CBGP (France)	Y Chaval	101	Rattus argentiventer	1	1	OK		CTACGTC	CACGATG	131	23
Reference	Tissue in ethanol	C0028	Rattus R3	Cambodia	CBGP (France)	Y Chaval	102	Rattus R3	1	1	OK		AGTCTGC	AGCTATG	119	15
Reference	Tissue in ethanol	C0210	Rattus norvegicus	Cambodia	CBGP (France)	Y Chaval	105	Rattus norvegicus	1	1	OK		ATCTAGT	AGCAGTC	71	9
Reference	Tissue in ethanol	C0353	Rattus exulans	Cambodia	CBGP (France)	Y Chaval	106	Rattus exulans	1	1	OK		ATCTAGT	ACTCAGT	57	20
Reference	Tissue in ethanol	C0356	Bandicota savilei	Cambodia	CBGP (France)	Y Chaval	107	Bandicota savilei	1	1	OK		ATCTGAC	AGCAGTC	56	23
Reference	Tissue in ethanol	C0370	Niviventer fulvescens	Cambodia	CBGP (France)	Y Chaval	108	Niviventer huang	1	1	OK	huang is considered as a synonym of fulvescens according MSW	ATGTCGA	ACAGCGT	114	14
Reference	Tissue in ethanol	C0370bis	Niviventer fulvescens	Cambodia	CBGP (France)	Y Chaval	108	Niviventer huang	1	1	OK	huang is considered as a synonym of fulvescens according MSW	CTACGTC	CATCACG	130	11
Reference	Tissue in ethanol	C0385	Rattus R3	Cambodia	CBGP (France)	Y Chaval	102	Rattus R3	1	1	OK		AGTCTGC	ACGTCAG	101	8
Reference	Tissue in ethanol	C0421	Leopoldamys edwardsi	Cambodia	CBGP (France)	Y Chaval	109	Leopoldamys edwardsi	1	0.97	OK		ATGCATC	AGCTATG	105	10
Reference	Tissue in ethanol	C0423	Mus caroli	Cambodia	CBGP (France)	Y Chaval	110	Mus caroli	1	1	OK		CAGATCA	ACAGCGT	94	21
Reference	Tissue in ethanol	C0443	Bandicota indica	Cambodia	CBGP (France)	Y Chaval	111	Bandicota indica	1	0.99	OK		ATCTGAC	ACTCAGT	62	17
Reference	Tissue in ethanol	C0482	Maxomys surifer	Cambodia	CBGP (France)	Y Chaval	112	Apomys camiguinensis	0.99	0.87	unknown	Not available in GenBank	ATGTCGA	AGCAGTC	130	16
Reference	Tissue in ethanol	C0799	Berylmys berdmorei	Cambodia	CBGP (France)	Y Chaval	114	Berylmys berdmorei	0.99	0.93	OK		ATGCATC	ACAGTAG	69	9
Reference	Tissue in ethanol	L0006	Berylmys berdmorei	Lao PDR	CBGP (France)	Y Chaval	116	Berylmys berdmorei	1	1	OK		ATCTGAC	AGCTCGC	71	12
Reference	Tissue in ethanol	L0010	Rattus nitidus	Lao PDR	CBGP (France)	Y Chaval	117	Rattus nitidus	1	1	OK		ATCTAGT	AGCTCGC	60	13
Reference	Tissue in ethanol	L0052	Rattus andamanensis	Lao PDR	CBGP (France)	Y Chaval	118	Rattus andamanensis	1	1	OK		ATCACTA	AGCTCGC	55	12
Reference	Tissue in ethanol	L0100	Rattus tanezumi	Lao PDR	CBGP (France)	Y Chaval	120	Rattus tanezumi	1	1	OK		AGTCTGC	ACAGCGT	106	24
Reference	Tissue in ethanol	L0100bis	Rattus tanezumi	Lao PDR	CBGP (France)	Y Chaval	120	Rattus tanezumi	1	1	OK		CTACGTC	ATGCGAG	172	14
Reference	Tissue in ethanol	L0142	Bandicota indica	Lao PDR	CBGP (France)	Y Chaval	121	Bandicota indica	1	1	OK		ATCTGAC	ACAGTAG	52	15
Reference	Tissue in ethanol	L0151	Berylmys bowersi	Lao PDR	CBGP (France)	Y Chaval	122	Berylmys bowersi	1	1	OK		ATGCATC	ACGTCAG	60	11
Reference	Tissue in ethanol	L0242	Rattus R3	Lao PDR	CBGP (France)	Y Chaval	123	Rattus R3	1	0.99	OK		AGTCTGC	AGCTCGC	98	11
Reference	Tissue in ethanol	L0267	Maxomys surifer	Lao PDR	CBGP (France)	Y Chaval	124	Apomys sp	0.99	0.86	OK	Not available in GenBank	ATGTCGA	ACTCGTC	112	16
Reference	Tissue in ethanol	L0268	Rattus sakeratensis	Lao PDR	CBGP (France)	Y Chaval	125	Rattus losea-like	1	1	OK	Rattus losea-like were proved to be sakeratensis	ATAGTCA	ACTCAGT	110	18
Reference	Tissue in ethanol	L0271	Rattus exulans	Lao PDR	CBGP (France)	Y Chaval	126	Rattus exulans	1	1	OK		ATCTAGT	ACGTCAG	91	22
Reference	Tissue in ethanol	L0273	Niviventer fulvescens	Lao PDR	CBGP (France)	Y Chaval	127	Niviventer huang	1	1	OK	huang is considered as a synonym of fulvescens according MSW	ATGCTGT	AGCTCGC	116	14
Reference	Tissue in ethanol	L0275	Mus caroli	Lao PDR	CBGP (France)	Y Chaval	128	Mus caroli	1	1	OK		CACGCAT	AGCTCGC	71	7
Reference	Tissue in ethanol	L0333	Bandicota savilei	Lao PDR	CBGP (France)	Y Chaval	107	Bandicota savilei	1	1	OK		ATCTGAC	AGCTATG	55	20
Reference	Tissue in ethanol	L0429	Mus cookii	Lao PDR	CBGP (France)	Y Chaval	129	Mus cookii	1	0.98	OK		CACGCAT	ACTCGTC	149	22
Reference	Tissue in ethanol	L0436	Cannomys badius	Lao PDR	CBGP (France)	Y Chaval	130	Vampyressa brocki	0.52	0.88	OK	Not available in GenBank	CAGATCA	AGCAGTC	39	13
Reference	Tissue in ethanol	R3796	Niviventer langbianis	Lao PDR	CBGP (France)	Y Chaval	136	Niviventer langbianis	1	1	OK		ATGTCGA	ACAGTAG	87	10
Reference	Tissue in ethanol	K0071	Mus cervicolor	Thailand	CBGP (France)	Y Chaval	115	Mus cervicolor	1	0.99	OK		CACGCAT	ACAGTAG	101	11
Reference	Tissue in ethanol	R0115	Rattus norvegicus	Thailand	CBGP (France)	Y Chaval	105	Rattus norvegicus	1	1	OK		ATCTAGT	ACTCGTC	80	15
Reference	Tissue in ethanol	R1833	Rattus tiomanicus	Thailand	CBGP (France)	Y Chaval	131	Rattus tiomanicus	1	1	OK		ATAGTCA	AGCAGTC	86	15
Reference	Tissue in ethanol	R3033	Leopoldamys sabanus	Thailand	CBGP (France)	Y Chaval	132	Leopoldamys sabanus	1	1	OK		ATGCTGT	ACTCAGT	59	9
Reference	Tissue in ethanol	R3087	Rattus andamanensis	Thailand	CBGP (France)	Y Chaval	133	Rattus andamanensis	1	1	OK		ATCACTA	AGCTATG	54	19
Reference	Tissue in ethanol	R3268	Berylmys bowersi	Thailand	CBGP (France)	Y Chaval	135	Berylmys sp Be2b	1	1	OK		ATGCATC	ACTCGTC	66	22
Reference	Tissue in ethanol	R3550	Bandicota savilei	Thailand	CBGP (France)	Y Chaval	107	Bandicota savilei	1	1	OK		ATCTGAC	ACTCGTC	51	20
Reference	Tissue in ethanol	R4074	Mus cookii	Thailand	CBGP (France)	Y Chaval	129	Mus cookii	1	0.98	OK		CACGCAT	ACTCAGT	72	10
Reference	Tissue in ethanol	R4147	Mus cookii	Thailand	CBGP (France)	Y Chaval	129	Mus cookii	1	0.98	OK		CAGATCA	ACAGTAG	113	21
Reference	Tissue in ethanol	R4188	Rattus R3	Thailand	CBGP (France)	Y Chaval	137	Rattus R3	1	1	OK		AGTCTGC	AGCAGTC	122	7
Reference	Tissue in ethanol	R4222	Leopoldamys edwardsi	Thailand	CBGP (France)	Y Chaval	138	Leopoldamys edwardsi	1	1	OK		ATGCATC	AGCAGTC	160	18
Reference	Tissue in ethanol	R4223	Maxomys surifer	Thailand	CBGP (France)	Y Chaval	139	Maxomys surifer	1	1	OK		ATGTCGA	ACTCAGT	100	11
Reference	Tissue in ethanol	R4350	Leopoldamys edwardsi	Thailand	CBGP (France)	Y Chaval	138	Leopoldamys edwardsi	1	1	OK		ATGCTGT	AGCAGTC	86	27
Reference	Tissue in ethanol	R4370	Leopoldamys edwardsi	Thailand	CBGP (France)	Y Chaval	140	Leopoldamys edwardsi	1	1	OK		ATGCATC	AGCTCGC	103	20
Reference	Tissue in ethanol	R4402	Rattus sakeratensis	Thailand	CBGP (France)	Y Chaval	125	Rattus losea-like	1	1	OK	Rattus losea-like were proved to be sakeratensis	ATAGTCA	ACGTCAG	130	12
Reference	Tissue in ethanol	R4471	Leopoldamys neilli	Thailand	CBGP (France)	Y Chaval	141	Leopoldamys neilli	1	1	OK		ATGCTGT	ACGTCAG	56	21
Reference	Tissue in ethanol	R4525	Niviventer fulvescens	Thailand	CBGP (France)	Y Chaval	142	Niviventer fulvescens	1	1	OK		ATGCTGT	AGCTATG	101	7
Reference	Tissue in ethanol	R4527	Leopoldamys neilli	Thailand	CBGP (France)	Y Chaval	141	Leopoldamys neilli	1	1	OK		ATGCTGT	ACAGCGT	64	17
Reference	Tissue in ethanol	R4527bis	Leopoldamys neilli	Thailand	CBGP (France)	Y Chaval	141	Leopoldamys neilli	1	1	OK		CTACGTC	CATACGC	77	18
Reference	Tissue in ethanol	R4846	Rattus nitidus	Thailand	CBGP (France)	Y Chaval	143	Rattus nitidus	1	1	OK		ATCTGAC	ACAGCGT	82	9
Reference	Tissue in ethanol	R4846bis	Rattus nitidus	Thailand	CBGP (France)	Y Chaval	143	Rattus nitidus	1	1	OK		CTACGTC	CAGACTG	103	11
Reference	Tissue in ethanol	R5078	Leopoldamys edwardsi	Thailand	CBGP (France)	Y Chaval	140	Leopoldamys edwardsi	1	1	OK		ATGCTGT	ACTCGTC	112	15
Reference	Tissue in ethanol	R5098	Leopoldamys neilli	Thailand	CBGP (France)	Y Chaval	141	Leopoldamys neilli	1	1	OK		ATGCTGT	ACAGTAG	64	18
Reference	Tissue in ethanol	R5125	Mus fragilicauda	Thailand	CBGP (France)	Y Chaval	144	Mus fragilicauda	1	0.99	OK		CAGATCA	ACGTCAG	108	11
Reference	Tissue in ethanol	R5197	Mus cervicolor	Thailand	CBGP (France)	Y Chaval	115	Mus cervicolor	1	0.99	OK		CACGCAT	ACGTCAG	114	13
Reference	Tissue in ethanol	R5237	Hapalomys delacouri	Thailand	CBGP (France)	Y Chaval	145	Nesokia indica	0.99	0.88	unknown	Not available in GenBank	CAGATCA	ACTCGTC	68	17
Reference	Tissue in ethanol	R5310	Berylmys berdmorei	Thailand	CBGP (France)	Y Chaval	146	Berylmys berdmorei	1	1	OK		ATGCATC	ACAGCGT	57	18
Reference	Tissue in ethanol	R5310bis	Berylmys berdmorei	Thailand	CBGP (France)	Y Chaval	146	Berylmys berdmorei	1	1	OK		CTACGTC	CAGTAGC	55	13
Reference	Tissue in ethanol	R5313	Bandicota indica	Thailand	CBGP (France)	Y Chaval	121	Bandicota indica	1	1	OK		ATCTGAC	ACGTCAG	53	13
Reference	Tissue in ethanol	R5349	Rattus exulans	Thailand	CBGP (France)	Y Chaval	126	Rattus exulans	1	1	OK		ATCTAGT	ACAGTAG	40	16
Reference	Tissue in ethanol	R5410	Berylmys bowersi	Thailand	CBGP (France)	Y Chaval	147	Berylmys bowersi	1	1	OK		ATGCATC	ACTCAGT	58	11
Reference	Tissue in ethanol	R5482	Mus cervicolor	Thailand	CBGP (France)	Y Chaval	115	Mus cervicolor	1	1	OK		CACGCAT	AGCAGTC	137	15
Reference	Tissue in ethanol	R5603	Rattus sakeratensis	Thailand	CBGP (France)	Y Chaval	125	Rattus losea-like	1	1	OK	Rattus losea-like were proved to be sakeratensis	ATAGTCA	ACTCGTC	92	6
Reference	Tissue in ethanol	R5669	Mus caroli	Thailand	CBGP (France)	Y Chaval	148	Mus caroli	1	1	OK		CACGCAT	AGCTATG	93	12
Reference	Tissue in ethanol	R5671	Mus cervicolor	Thailand	CBGP (France)	Y Chaval	149	Mus cervicolor	1	1	OK		CACGCAT	ACAGCGT	77	17
Reference	Tissue in ethanol	R5674	Rattus argentiventer	Thailand	CBGP (France)	Y Chaval	150	Rattus argentiventer	1	1	OK		ATGTCGA	CAGACTG	111	26
Reference	Tissue in ethanol	R5674bis	Rattus argentiventer	Thailand	CBGP (France)	Y Chaval					unknown	No PCR amplification	ATCACTA	ACAGTAG	0	0
Reference	Tissue in ethanol	R6013	Rattus tanezumi	Thailand	CBGP (France)	Y Chaval	120	Rattus tanezumi	1	1	OK		AGTCTGC	ACAGTAG	125	28
Reference	Tissue in ethanol	R6208	Rattus argentiventer	Thailand	CBGP (France)	Y Chaval	150	Rattus argentiventer	1	1	OK		ATCACTA	ACGTCAG	108	21
Reference	Tissue in ethanol	R6260	Rattus R3	Thailand	CBGP (France)	Y Chaval	102	Rattus R3	1	1	OK		ATCTAGT	ACAGCGT	114	10
Reference	Tissue in ethanol	R6260bis	Rattus R3	Thailand	CBGP (France)	Y Chaval	102	Rattus R3	1	1	OK		CTACGTC	CACGCAT	173	16
Reference	Tissue in ethanol	C130	Lemniscomys zebra	Cameroon	CBGP (France)	JM Duplantier	14	Lemniscomys zebra	1	1	OK		AGCTGCA	ACTCAGT	58	16
Reference	Tissue in ethanol	C166	Gerbilliscus gambianus	Cameroon	CBGP (France)	JM Duplantier	15	Gerbilliscus gambianus	1	1	OK		ACTCGTC	ACTCAGT	47	9
Reference	Tissue in ethanol	C17	Mastomys kollmanspergeri	Cameroon	CBGP (France)	JM Duplantier	16	Mastomys kollmanspergeri	1	1	OK		CATACGC	ACTCAGT	25	10
Reference	Tissue in ethanol	C239	Arvicanthis ANI2	Cameroon	CBGP (France)	JM Duplantier	18	Arvicanthis ANI2	1	1	OK		ACGTACA	AGCAGTC	46	6
Reference	Tissue in ethanol	C243	Arvicanthis ANI2	Cameroon	CBGP (France)	JM Duplantier	19	Arvicanthis ANI2	1	1	OK		ACGTACA	AGCTATG	31	7
Reference	Tissue in ethanol	C308	Arvicanthis niloticus	Cameroon	CBGP (France)	JM Duplantier	20	Arvicanthis niloticus	1	0.99	OK		ACAGCGT	AGCTATG	136	15
Reference	Tissue in ethanol	C319	Praomys daltoni	Cameroon	CBGP (France)	JM Duplantier	21	Praomys daltoni	1	1	OK		AGTATCT	ACAGCGT	83	16
Reference	Tissue in ethanol	C324	Cricetomys gambianus	Cameroon	CBGP (France)	JM Duplantier	22	Cricetomys gambianus	1	1	OK		ACTAGCA	ACGTCAG	59	13
Reference	Tissue in ethanol	C331	Acomys johannis	Cameroon	CBGP (France)	JM Duplantier	23	Acomys johannis	1	1	OK		ACAGCGT	ACTCGTC	58	15
Reference	Tissue in ethanol	C332	Arvicanthis ANI2	Cameroon	CBGP (France)	JM Duplantier	19	Arvicanthis ANI2	1	1	OK		ACGTACA	ACTCGTC	49	6
Reference	Tissue in ethanol	C333	Gerbilliscus kempi	Cameroon	CBGP (France)	JM Duplantier	24	Gerbilliscus kempi	1	1	OK		ACTCGTC	AGCAGTC	172	11
Reference	Tissue in ethanol	C383	Mastomys kollmanspergeri	Cameroon	CBGP (France)	JM Duplantier	25	Mastomys kollmanspergeri	1	1	OK		CATACGC	ACTCGTC	37	8
Reference	Tissue in ethanol	C410	Mastomys erythroleucus	Cameroon	CBGP (France)	JM Duplantier	26	Mastomys erythroleucus	1	1	OK		CAGTAGC	ACTCAGT	42	18
Reference	Tissue in ethanol	C437	Desmodilliscus braueri	Cameroon	CBGP (France)	JM Duplantier	27	Desmodilliscus braueri	1	1	OK		ACTAGCA	AGCTATG	82	24
Reference	Tissue in ethanol	BE175	Mastomys natalensis	Benin	CBGP (France)	JM Duplantier	10	Mastomys natalensis	1	0.98	OK		CATACGC	ACAGCGT	135	19
Reference	Tissue in ethanol	BN260	Mastomys erythroleucus	Benin	CBGP (France)	JM Duplantier	13	Mastomys erythroleucus	1	1	OK		CAGTAGC	ACGTCAG	79	30
Reference	Tissue in ethanol	M4413	Gerbilliscus kempi	Benin	CBGP (France)	JM Duplantier	58	Gerbilliscus kempi	1	0.99	OK		ACTCGTC	AGCTCGC	88	9
Reference	Tissue in ethanol	M4414	Arvicanthis rufinus	Benin	CBGP (France)	JM Duplantier	59	Arvicanthis sp	1	0.99	unknown	Species name not documented in GenBank	ACGTACA	AGCTCGC	58	10
Reference	Tissue in ethanol	M5320	Arvicanthis rufinus	Benin	CBGP (France)	JM Duplantier	72	Arvicanthis sp	1	1	unknown	Species name not documented in GenBank	ACTAGCA	ACAGCGT	69	8
Reference	Tissue in ethanol	M5320bis	Arvicanthis rufinus	Benin	CBGP (France)	JM Duplantier	72	Arvicanthis sp	1	1	unknown	Species name not documented in GenBank	CTACAGA	CACGATG	73	12
Reference	Tissue in ethanol	M6070	Funisciurus anerythrus?	Benin	CBGP (France)	JM Duplantier	81	Hipposideros cineraceus	0.99	0.82	unknown	Not available in GenBank	ACTCAGT	ACTCGTC	139	15
Reference	Tissue in ethanol	09MS3	Cricetomys gambianus	Burkina Faso	CBGP (France)	JM Duplantier	1	Cricetomys gambianus	0.99	0.97	OK		ACTAGCA	ACAGTAG	43	10
Reference	Tissue in ethanol	115BS2	Gerbilliscus guineae	Burkina Faso	CBGP (France)	JM Duplantier	2	Gerbilliscus guineae	100	0.96	OK		ACTGATA	ACAGCGT	69	10
Reference	Tissue in ethanol	115BS2bis	Gerbilliscus guineae	Burkina Faso	CBGP (France)	JM Duplantier	2	Gerbilliscus guineae	100	0.96	OK		CTACAGA	CAGTAGC	114	10
Reference	Tissue in ethanol	120BS2	Gerbilliscus guineae	Burkina Faso	CBGP (France)	JM Duplantier	2	Gerbilliscus guineae	100	0.96	OK		ACTGATA	ACAGTAG	56	7
Reference	Tissue in ethanol	M4764	Praomys daltoni	Burkina Faso	CBGP (France)	JM Duplantier	66	Praomys daltoni	1	1	OK		AGTATCT	ACGTCAG	75	7
Reference	Tissue in ethanol	M5999	Steatomys caurinus	Burkina Faso	CBGP (France)	JM Duplantier	40	Steatomys sp	1	0.96	unknown	Species name not documented in GenBank	AGTATCT	ATAGCTG	38	8
Reference	Tissue in ethanol	M6001	Praomys rostratus	Burkina Faso	CBGP (France)	JM Duplantier	78	Praomys rostratus	1	1	OK		AGTATCT	AGCAGTC	122	13
Reference	Tissue in ethanol	M6068	Arvicanthis ansorgei	Burkina Faso	CBGP (France)	JM Duplantier	80	Arvicanthis sp	1	0.99	unknown	Species name not documented in GenBank	ACGTACA	ACAGTAG	70	11
Reference	Tissue in ethanol	M4329	Praomys rostratus	Côte d'Ivoire	CBGP (France)	JM Duplantier	57	Praomys rostratus	1	1	OK		AGTATCT	ACTCGTC	76	7
Reference	Tissue in ethanol	JO477	Jaculus orientalis	Egypt	CBGP (France)	JM Duplantier	36	Jaculus orientalis	1	1	OK		AGCTGCA	ACAGTAG	55	10
Reference	Tissue in ethanol	ET35	Rattus rattus	Ethiopia	CBGP (France)	JM Duplantier	28	Rattus rattus	1	1	OK		AGTACGA	ATCGACG	178	25
Reference	Tissue in ethanol	JO436	Jaculus orientalis	Lybia	CBGP (France)	JM Duplantier	35	Jaculus orientalis	1	1	OK		AGCTCGC	AGCTCGC	23	5
Reference	Tissue in ethanol	MDZ10	Rattus rattus	Madagascar	CBGP (France)	JM Duplantier	28	Rattus rattus	1	1	OK		AGTACGA	ATCTAGT	142	20
Reference	Tissue in ethanol	AD355	Gerbillus henleyi	Mali	CBGP (France)	JM Duplantier	9	Meriones crassus	0.99	0.83	unknown	Not available in GenBank	ACTGATA	AGCAGTC	83	25
Reference	Tissue in ethanol	BIN64	Mus mattheyi	Mali	CBGP (France)	JM Duplantier	11	Mus mattheyi	1	1	OK		AGTACGA	ACTCGTC	59	7
Reference	Tissue in ethanol	KM666	Mastomys erythroleucus	Mali	CBGP (France)	JM Duplantier	41	Mastomys erythroleucus	1	1	OK		CAGTAGC	ACTCGTC	77	9
Reference	Tissue in ethanol	M3648	Mastomys huberti	Mali	CBGP (France)	JM Duplantier	50	Mastomys huberti	1	1	OK		CAGTAGC	AGCAGTC	80	24
Reference	Tissue in ethanol	M4020	Steatomys caurinus	Mali	CBGP (France)	JM Duplantier	51	Steatomys sp	1	0.97	unknown	Species name not documented in GenBank	AGTATCT	ATCGACG	40	11
Reference	Tissue in ethanol	M4073	Acomys airensis	Mali	CBGP (France)	JM Duplantier	52	Acomys airensis	1	1	OK		ACAGCGT	ACAGTAG	83	11
Reference	Tissue in ethanol	M4077	Gerbillus nancillus	Mali	CBGP (France)	JM Duplantier	53	Gerbillus sp	0.94	0.85	unknown	Not available in GenBank	AGACGTA	ACGTCAG	82	16
Reference	Tissue in ethanol	M4094	Desmodilliscus braueri	Mali	CBGP (France)	JM Duplantier	54	Desmodilliscus braueri	0.97	0.97	OK		ACTAGCA	AGCTCGC	61	12
Reference	Tissue in ethanol	M4097	Lemniscomys zebra	Mali	CBGP (France)	JM Duplantier	56	Lemniscomys zebra	1	0.97	OK		AGCTGCA	AGCAGTC	39	9
Reference	Tissue in ethanol	M4154	Arvicanthis ansorgei	Mali	CBGP (France)	JM Duplantier	281	Arvicanthis sp	1	1	unknown	Species name not documented in GenBank	ACGTACA	ACTCAGT	35	4
Reference	Tissue in ethanol	M4588	Acomys airensis	Mali	CBGP (France)	JM Duplantier	52	Acomys airensis	1	1	OK		ACAGCGT	ACAGCGT	50	11
Reference	Tissue in ethanol	M4588bis	Acomys airensis	Mali	CBGP (France)	JM Duplantier	52	Acomys airensis	1	1	OK		CTACAGA	ATGCGAG	87	20
Reference	Tissue in ethanol	M4595	Gerbillus gerbillus	Mali	CBGP (France)	JM Duplantier	44	Gerbillus gerbillus	1	1	OK		ACTGATA	ACGTCAG	31	21
Reference	Tissue in ethanol	M4606	Gerbillus nigeriae	Mali	CBGP (France)	JM Duplantier	60	Gerbillus nigeriae	1	0.99	OK		AGACGTA	ACTCGTC	80	13
Reference	Tissue in ethanol	M4619	Arvicanthis niloticus	Mali	CBGP (France)	JM Duplantier	61	Arvicanthis niloticus	1	0.99	OK		ACAGCGT	AGCTCGC	100	31
Reference	Tissue in ethanol	M4635	Jaculus jaculus	Mali	CBGP (France)	JM Duplantier	62	Jaculus jaculus	1	1	OK		AGCTCGC	AGCAGTC	91	11
Reference	Tissue in ethanol	M4714	Lemniscomys linulus	Mali	CBGP (France)	JM Duplantier	63	Lemniscomys macculus or L. bellieri	1	0.93	unknown	Not available in GenBank	AGCTGCA	ACGTCAG	31	9
Reference	Tissue in ethanol	M4738	Heliosciurus gambianus	Mali	CBGP (France)	JM Duplantier	64	Apodemus sylvaticus	0.99	0.78	unknown	Not available in GenBank	ACTCAGT	AGCAGTC	143	21
Reference	Tissue in ethanol	M4742	Dasymys rufulus	Mali	CBGP (France)	JM Duplantier	65	Dasymys rufulus	0.99	0.92	OK		ACTAGCA	ACTCAGT	40	11
Reference	Tissue in ethanol	M4848	Acomys johannis	Mali	CBGP (France)	JM Duplantier	67	Acomys sp	1	0.98	unknown	Species name not documented in GenBank	ACAGCGT	AGCAGTC	24	12
Reference	Tissue in ethanol	M4915	Heliosciurus gambianus	Mali	CBGP (France)	JM Duplantier	64	Apodemus sylvaticus	0.99	0.78	unknown	Not available in GenBank	AGTATCT	ATGATCG	104	21
Reference	Tissue in ethanol	M4928	Gerbillus nanus	Mali	CBGP (France)	JM Duplantier	68	Gerbillus nanus	1	0.99	OK		AGACGTA	ACTCAGT	59	13
Reference	Tissue in ethanol	M4930	Gerbillus tarabuli	Mali	CBGP (France)	JM Duplantier	69	Gerbillus tarabuli	1	0.99	OK		AGCAGTC	ACTCAGT	84	28
Reference	Tissue in ethanol	M4936	Dipodillus rupicola	Mali	CBGP (France)	JM Duplantier	70	Dipodillus campestris	0.99	0.99	error	Confused systematic (L. Granjon, pers. Comm.)	ACTCAGT	ACTCAGT	18	10
Reference	Tissue in ethanol	M5619	Arvicanthis ansorgei	Mali	CBGP (France)	JM Duplantier	73	Arvicanthis sp	1	0.99	unknown	Species name not documented in GenBank	ACGTACA	ACGTCAG	55	6
Reference	Tissue in ethanol	M5623	Dasymys rufulus	Mali	CBGP (France)	JM Duplantier	74	Dasymys incomtus	0.99	0.92	unknown	Not available in GenBank	ACTAGCA	ACTCGTC	18	8
Reference	Tissue in ethanol	M5625	Uranomys ruddi	Mali	CBGP (France)	JM Duplantier	75	Uranomys ruddi	1	0.99	OK		AGTATCT	ATCTGAC	88	8
Reference	Tissue in ethanol	M5681	Praomys rostratus	Mali	CBGP (France)	JM Duplantier	76	Praomys rostratus	1	1	OK		AGTATCT	ACTCAGT	59	9
Reference	Tissue in ethanol	M5978	Gerbillus pyramidum	Mali	CBGP (France)	JM Duplantier	77	Gerbillus sp	1	0.9	unknown	Not available in GenBank	AGACGTA	AGCTCGC	47	15
Reference	Tissue in ethanol	M6066	Dipodillus campestris	Mali	CBGP (France)	JM Duplantier	79	Dipodillus campestris	1	1	OK		ACTCAGT	ACAGCGT	31	11
Reference	Tissue in ethanol	M6066bis	Dipodillus campestris	Mali	CBGP (France)	JM Duplantier	79	Dipodillus campestris	1	1	OK		CTACAGA	CACGCAT	40	8
Reference	Tissue in ethanol	M6204	Mus musculoides	Mali	CBGP (France)	JM Duplantier	82	Mus musculoides	1	1	OK		AGTACGA	ACAGCGT	135	14
Reference	Tissue in ethanol	M6205	Mus musculoides	Mali	CBGP (France)	JM Duplantier	82	Mus musculoides	1	1	OK		AGTACGA	ACAGTAG	155	18
Reference	Tissue in ethanol	M6336	Funisciurus pyrropus	Mali	CBGP (France)	JM Duplantier	83	Sorex isodon	0.98	0.84	unknown	Not available in GenBank	ACTCAGT	AGCTATG	48	12
Reference	Tissue in ethanol	WOR12	Lemniscomys striatus	Mali	CBGP (France)	JM Duplantier	99	Lemniscomys striatus	1	0.99	OK		AGCTGCA	AGCTCGC	87	8
Reference	Tissue in ethanol	WOR16	Mus minutoides	Mali	CBGP (France)	JM Duplantier	100	Mus minutoides	1	1	OK		AGTACGA	ACGTCAG	66	8
Reference	Tissue in ethanol	1999003	Gerbillus tarabuli	Mauritania	CBGP (France)	JM Duplantier	4	Gerbillus tarabuli	1	1	OK		AGCAGTC	ACTCGTC	111	18
Reference	Tissue in ethanol	1999280	Gerbillus gerbillus	Mauritania	CBGP (France)	JM Duplantier	6	Gerbillus gerbillus	1	1	OK		ACTGATA	ACTCGTC	37	15
Reference	Tissue in ethanol	1997-1471	Gerbillus nigeriae	Mauritania	CBGP (France)	JM Duplantier	3	Gerbillus nigeriae	1	1	OK		AGACGTA	AGCAGTC	117	22
Reference	Tissue in ethanol	BM33	Jaculus jaculus	Mauritania	CBGP (France)	JM Duplantier	12	Jaculus jaculus	1	1	OK		AGCTCGC	AGCTATG	47	6
Reference	Tissue in ethanol	JMD877	Pachyuromys duprasi	Mauritania	CBGP (France)	JM Duplantier	34	Pachyuromys duprasi	1	1	OK		AGTACGA	AGCTCGC	41	13
Reference	Tissue in ethanol	JMD893	Gerbillus pyramidum	Mauritania	CBGP (France)	JM Duplantier	7	Gerbillus sp	1	0.9	unknown	Not available in GenBank	AGCAGTC	ACAGCGT	68	30
Reference	Tissue in ethanol	JMD893bis	Gerbillus pyramidum	Mauritania	CBGP (France)	JM Duplantier	7	Gerbillus sp	1	0.9	unknown	Not available in GenBank	CTACAGA	CATCACG	94	47
Reference	Tissue in ethanol	LG103	Gerbillus occiduus	Morocco	CBGP (France)	JM Duplantier	42	Gerbillus occiduus	1	1	OK		AGCAGTC	AGCAGTC	75	18
Reference	Tissue in ethanol	LG115	Gerbillus occiduus	Morocco	CBGP (France)	JM Duplantier	43	Gerbillus occiduus	1	1	OK		AGCAGTC	AGCTCGC	80	23
Reference	Tissue in ethanol	LG124	Gerbillus gerbillus	Morocco	CBGP (France)	JM Duplantier	44	Gerbillus gerbillus	1	1	OK		ACTGATA	ACTCAGT	21	15
Reference	Tissue in ethanol	LG138	Gerbillus occiduus	Morocco	CBGP (France)	JM Duplantier	42	Gerbillus occiduus	1	1	OK		AGCAGTC	AGCTATG	98	23
Reference	Tissue in ethanol	LG65	Gerbillus hoogstrali	Morocco	CBGP (France)	JM Duplantier	45	Gerbillus hoogstrali	1	1	OK		AGACGTA	ACAGCGT	31	13
Reference	Tissue in ethanol	LG65bis	Gerbillus hoogstrali	Morocco	CBGP (France)	JM Duplantier	45	Gerbillus hoogstrali	1	1	OK		CTACAGA	CATACGC	55	17
Reference	Tissue in ethanol	LG71	Gerbillus hoogstrali	Morocco	CBGP (France)	JM Duplantier	45	Gerbillus hoogstrali	1	1	OK		AGACGTA	ACAGTAG	31	10
Reference	Tissue in ethanol	LG78	Dipodillus campestris	Morocco	CBGP (France)	JM Duplantier	46	Dipodillus campestris	1	1	OK		ACTCAGT	ACAGTAG	33	8
Reference	Tissue in ethanol	LG79	Gerbillus MAR1	Morocco	CBGP (France)	JM Duplantier	47	Gerbillus MAR1	1	1	OK		AGCTCGC	ACAGCGT	104	19
Reference	Tissue in ethanol	LG85	Dipodillus campestris	Morocco	CBGP (France)	JM Duplantier	48	Dipodillus campestris	1	1	OK		ACTCAGT	ACGTCAG	81	13
Reference	Tissue in ethanol	LG94	Gerbillus MAR1	Morocco	CBGP (France)	JM Duplantier	49	Gerbillus MAR1	1	1	OK		AGCTCGC	ACAGTAG	88	17
Reference	Tissue in ethanol	MOZ1	Gerbilliscus leucogaster	Mozambique	CBGP (France)	JM Duplantier	85	Gerbilliscus leucogaster	1	0.93	OK		ACTCGTC	ACGTCAG	172	18
Reference	Tissue in ethanol	MOZ2	Mus minutoides	Mozambique	CBGP (France)	JM Duplantier	86	Mus minutoides	1	0.98	OK		AGTACGA	ACTCAGT	117	11
Reference	Tissue in ethanol	MOZ26	Mastomys natalensis	Mozambique	CBGP (France)	JM Duplantier	87	Mastomys natalensis	1	1	OK		CATACGC	ACAGTAG	99	14
Reference	Tissue in ethanol	MOZ30	Lemniscomys rosalia	Mozambique	CBGP (France)	JM Duplantier	88	Glirulus japonicus	0.99	0.85	unknown	Not available in GenBank	AGCTGCA	AGCTATG	65	12
Reference	Tissue in ethanol	MOZ6	Steatomys parvus	Mozambique	CBGP (France)	JM Duplantier	89	Lepus americanus	0.9	0.81	unknown	Not available in GenBank	AGTATCT	AGTATCT	32	10
Reference	Tissue in ethanol	2002285	Gerbillus pyramidum	Niger	CBGP (France)	JM Duplantier	7	Gerbillus sp	1	0.9	unknown	Not available in GenBank	AGCAGTC	ACGTCAG	54	14
Reference	Tissue in ethanol	M5300	Acomys airensis	Niger	CBGP (France)	JM Duplantier	71	Acomys airensis	1	1	OK		ACAGCGT	ACGTCAG	56	10
Reference	Tissue in ethanol	N4027	Graphiurus kelleni	Niger	CBGP (France)	JM Duplantier	90	Vulpes vulpes	0.99	0.83	unknown	Not available in GenBank	AGCTCGC	ACGTCAG	72	14
Reference	Tissue in ethanol	N4085	Mus haussa	Niger	CBGP (France)	JM Duplantier	91	Mus haussa	1	1	OK		AGTACGA	AGCAGTC	101	14
Reference	Tissue in ethanol	N4142	Gerbilliscus gambianus	Niger	CBGP (France)	JM Duplantier	15	Gerbilliscus gambianus	1	1	OK		ACTCGTC	ACTCGTC	38	5
Reference	Tissue in ethanol	N4179	Mus haussa	Niger	CBGP (France)	JM Duplantier	92	Mus haussa	1	0.99	OK		AGTACGA	AGCTATG	103	9
Reference	Tissue in ethanol	N4181	Praomys daltoni	Niger	CBGP (France)	JM Duplantier	93	Praomys daltoni	1	1	OK		AGTATCT	ACAGTAG	70	10
Reference	Tissue in ethanol	N4182	Acomys johannis	Niger	CBGP (France)	JM Duplantier	94	Acomys sp	1	1	unknown	Not available in GenBank	ACAGCGT	ACTCAGT	78	13
Reference	Tissue in ethanol	N4237	Graphiurus kelleni	Niger	CBGP (France)	JM Duplantier	95	Vulpes vulpes	1	0.83	unknown	Not available in GenBank	AGCTCGC	ACTCAGT	73	13
Reference	Tissue in ethanol	N4292	Gerbillus henleyi	Niger	CBGP (France)	JM Duplantier	9	Meriones crassus	0.99	0.83	unknown	Not available in GenBank	ACTGATA	AGCTATG	97	22
Reference	Tissue in ethanol	N4293	Gerbillus henleyi	Niger	CBGP (France)	JM Duplantier	96	Rattus fuscipes	1	0.82	unknown	Not available in GenBank	ACTGATA	AGCTCGC	56	18
Reference	Tissue in ethanol	KB1349	Mastomys huberti	Senegal	CBGP (France)	JM Duplantier	38	Mastomys huberti	1	1	OK		CAGTAGC	AGCTCGC	85	15
Reference	Tissue in ethanol	KB2132	Mastomys huberti	Senegal	CBGP (France)	JM Duplantier	39	Mastomys huberti	1	1	OK		CAGTAGC	AGCTATG	75	14
Reference	Tissue in ethanol	KB5940	Steatomys caurinus	Senegal	CBGP (France)	JM Duplantier	40	Steatomys sp	1	0.96	unknown	Species name not documented in GenBank	AGTATCT	AGTCTGC	55	10
Reference	Tissue in ethanol	1999-104	Mastomys coucha	South Africa	CBGP (France)	JM Duplantier	5	Mastomys coucha	1	1	OK		CATACGC	AGCTCGC	106	22
Reference	Tissue in ethanol	1999-106	Mastomys coucha	South Africa	CBGP (France)	JM Duplantier	5	Mastomys coucha	1	1	OK		CATACGC	AGCTATG	104	24
Reference	Tissue in ethanol	CAP1	Rattus rattus	South Africa	CBGP (France)	JM Duplantier	28	Rattus rattus	1	1	OK		AGTATCT	AGCTATG	95	19
Reference	Tissue in ethanol	DESMO	Desmodillus auricularis	South Africa	CBGP (France)	JM Duplantier	29	Desmodillus auricularis	1	1	OK		ACTAGCA	AGCAGTC	34	9
Reference	Tissue in ethanol	DM7523	Gerbilliscus leucogaster	South Africa	CBGP (France)	JM Duplantier	30	Gerbilliscus leucogaster	1	1	OK		ACTCGTC	ACAGTAG	140	15
Reference	Tissue in ethanol	DM7524	Gerbilliscus leucogaster	South Africa	CBGP (France)	JM Duplantier	31	Gerbilliscus leucogaster	1	1	OK		ACTCGTC	ACAGCGT	126	13
Reference	Tissue in ethanol	DM7524bis	Gerbilliscus leucogaster	South Africa	CBGP (France)	JM Duplantier	31	Gerbilliscus leucogaster	1	1	OK		CTACAGA	CAGACTG	155	15
Reference	Tissue in ethanol	SA01	Rattus norvegicus	South Africa	CBGP (France)	JM Duplantier	97	Rattus norvegicus	1	1	OK		AGTACGA	ATCTGAC	58	10
Reference	Tissue in ethanol	twf4	Gerbilliscus afra	South Africa	CBGP (France)	JM Duplantier	98	Gerbilliscus afra	1	1	OK		ACTCAGT	AGCTCGC	77	14
Reference	Tissue in ethanol	71	Arvicanthis niloticus	Sudan	CBGP (France)	JM Duplantier	8	Arvicanthis niloticus	1	1	OK		ACGTACA	ACAGCGT	95	11
Reference	Tissue in ethanol	71bis	Arvicanthis niloticus	Sudan	CBGP (France)	JM Duplantier	8	Arvicanthis niloticus	1	1	OK		CTACAGA	ATGCTGT	108	8
Reference	Tissue in ethanol	2002309	Gerbillus pyramidum	Tchad	CBGP (France)	JM Duplantier	7	Gerbillus sp	1	0.9	unknown	Not available in GenBank	AGCAGTC	ACAGTAG	51	16
Reference	Tissue in ethanol	M4125	Mastomys kollmanspergeri	Tchad	CBGP (France)	JM Duplantier	16	Mastomys kollmanspergeri	1	1	OK		CATACGC	AGCAGTC	25	8
Reference	Tissue in ethanol	M4137	Gerbilliscus kempi	Tchad	CBGP (France)	JM Duplantier	278	Gerbilliscus kempi	1	1	OK		ACTCGTC	AGCTATG	76	12
Reference	Tissue in ethanol	M4140	Lemniscomys zebra	Tchad	CBGP (France)	JM Duplantier	279	Lemniscomys zebra	1	0.93	OK		AGCTGCA	ACTCGTC	48	18
Reference	Tissue in ethanol	M4151	Mastomys natalensis	Tchad	CBGP (France)	JM Duplantier	280	Mastomys natalensis	1	1	OK		CATACGC	ACGTCAG	191	16
Reference	Tissue in ethanol	MNHN-LAC27	Gerbillus nigeriae	Tchad	CBGP (France)	JM Duplantier	84	Gerbillus nigeriae	1	0.99	OK		AGACGTA	AGCTATG	88	18
Reference	Tissue in ethanol	C232	Uranomys ruddi	Unknown	CBGP (France)	JM Duplantier	17	Uranomys ruddi	1	1	OK		AGTATCT	ATCTAGT	150	17
Reference	Tissue in ethanol	I173	Steatomys parvus	Unknown	CBGP (France)	JM Duplantier	32	Hipposideros ridleyi	0.97	0.82	unknown	Not available in GenBank	AGTACGA	ATGCATC	9	3
Reference	Tissue in ethanol	K8550	Steatomys parvus	Unknown	CBGP (France)	JM Duplantier	37	Baemys hindei	0.99	0.83	unknown	Not available in GenBank	AGTACGA	ATGATCG	58	13
Unknown	Tissue in ethanol	BB10001	Apodemus sp	France	CBGP (France)	N Charbonnel	511	Apodemus flavicollis	1	1	OK		ACTGATA	CATACGC	108	48
Unknown	Tissue in ethanol	BB10003	Apodemus sp	France	CBGP (France)	N Charbonnel	305	Apodemus sylvaticus	1	1	OK		ACTGATA	CATCACG	81	48
Unknown	Tissue in ethanol	BB10004	Apodemus sp	France	CBGP (France)	N Charbonnel	305	Apodemus sylvaticus	1	1	OK		AGACGTA	ATGCGAG	91	59
Unknown	Tissue in ethanol	BB10005	Microtus sp	France	CBGP (France)	N Charbonnel	275	Microtus subterraneus	1	1	OK		AGCTGCA	ATGCTGT	84	25
Unknown	Tissue in ethanol	BB10007	Apodemus sp	France	CBGP (France)	N Charbonnel	305	Apodemus sylvaticus	1	1	OK		AGACGTA	ATGCTGT	118	58
Unknown	Tissue in ethanol	BB10009	Microtus sp	France	CBGP (France)	N Charbonnel	275	Microtus subterraneus	1	1	OK		AGCTGCA	CACGATG	78	22
Unknown	Tissue in ethanol	BB10019	Microtus sp	France	CBGP (France)	N Charbonnel	254	Microtus arvalis	1	1	OK		AGCTGCA	CACGCAT	53	13
Unknown	Tissue in ethanol	BB10023	Apodemus sp	France	CBGP (France)	N Charbonnel	305	Apodemus sylvaticus	1	1	OK		AGACGTA	CACGATG	83	50
Unknown	Tissue in ethanol	BB10025	Microtus sp	France	CBGP (France)	N Charbonnel	254	Microtus arvalis	1	1	OK		AGCTGCA	CAGACTG	74	20
Unknown	Tissue in ethanol	BB10026	Microtus sp	France	CBGP (France)	N Charbonnel	254	Microtus arvalis	1	1	OK		AGCTGCA	CAGTAGC	66	26
Unknown	Tissue in ethanol	BB10027	Microtus sp	France	CBGP (France)	N Charbonnel	254	Microtus arvalis	1	1	OK		AGCTGCA	CATACGC	104	19
Unknown	Tissue in ethanol	BB10028	Microtus sp	France	CBGP (France)	N Charbonnel	254	Microtus arvalis	1	1	OK		AGCTGCA	CATCACG	77	18
Unknown	Tissue in ethanol	BB10034	Apodemus sp	France	CBGP (France)	N Charbonnel	511	Apodemus flavicollis	1	1	OK		AGACGTA	CACGCAT	124	23
Unknown	Tissue in ethanol	BB10036	Microtus sp	France	CBGP (France)	N Charbonnel	254	Microtus arvalis	1	1	OK		AGTACGA	ATGCGAG	98	23
Unknown	Tissue in ethanol	BB10037	Microtus sp	France	CBGP (France)	N Charbonnel	254	Microtus arvalis	1	1	OK		AGTACGA	ATGCTGT	95	22
Unknown	Tissue in ethanol	BB10040	Apodemus sp	France	CBGP (France)	N Charbonnel	305	Apodemus sylvaticus	1	1	OK		AGACGTA	CAGACTG	83	49
Unknown	Tissue in ethanol	BB10041	Apodemus sp	France	CBGP (France)	N Charbonnel	305	Apodemus sylvaticus	1	1	OK		AGACGTA	CAGTAGC	84	43
Unknown	Tissue in ethanol	BB10043	Apodemus sp	France	CBGP (France)	N Charbonnel	305	Apodemus sylvaticus	1	1	OK		AGACGTA	CATACGC	106	56
Unknown	Tissue in ethanol	BB10050	Microtus sp	France	CBGP (France)	N Charbonnel	529	Myodes glareolus	1	1	OK		AGTACGA	CACGATG	82	31
Unknown	Tissue in ethanol	BB10060	Microtus sp	France	CBGP (France)	N Charbonnel	254	Microtus arvalis	1	1	OK		AGTACGA	CACGCAT	86	23
Unknown	Tissue in ethanol	BB10061	Microtus sp	France	CBGP (France)	N Charbonnel	254	Microtus arvalis	1	1	OK		AGTACGA	CAGACTG	91	22
Unknown	Tissue in ethanol	BB10062	Microtus sp	France	CBGP (France)	N Charbonnel	254	Microtus arvalis	1	1	OK		AGTACGA	CAGTAGC	83	27
Unknown	Tissue in ethanol	BB10063	Microtus sp	France	CBGP (France)	N Charbonnel	254	Microtus arvalis	1	1	OK		AGTACGA	CATACGC	96	27
Unknown	Tissue in ethanol	BB10065	Apodemus sp	France	CBGP (France)	N Charbonnel	511	Apodemus flavicollis	1	1	OK		AGACGTA	CATCACG	120	32
Unknown	Tissue in ethanol	BB10066	Apodemus sp	France	CBGP (France)	N Charbonnel	511	Apodemus flavicollis	1	1	OK		AGCAGTC	ATGCGAG	160	45
Unknown	Tissue in ethanol	BB10083	Microtus sp	France	CBGP (France)	N Charbonnel	254	Microtus arvalis	1	1	OK		AGTACGA	CATCACG	80	25
Unknown	Tissue in ethanol	BB10084	Apodemus sp	France	CBGP (France)	N Charbonnel	511	Apodemus flavicollis	1	1	OK		AGCAGTC	ATGCTGT	114	44
Unknown	Tissue in ethanol	BB10091	Apodemus sp	France	CBGP (France)	N Charbonnel	511	Apodemus flavicollis	1	1	OK		AGCAGTC	CACGATG	63	30
Unknown	Tissue in ethanol	BB10105	Microtus sp	France	CBGP (France)	N Charbonnel	530	Myodes glareolus	1	0.99	OK		AGTATCT	ATGCGAG	128	45
Unknown	Tissue in ethanol	BB10107	Microtus sp	France	CBGP (France)	N Charbonnel	254	Microtus arvalis	1	1	OK		AGTATCT	ATGCTGT	109	32
Unknown	Tissue in ethanol	BB10108	Microtus sp	France	CBGP (France)	N Charbonnel	254	Microtus arvalis	1	1	OK		AGTATCT	CACGATG	65	16
Unknown	Tissue in ethanol	BB10113	Microtus sp	France	CBGP (France)	N Charbonnel	254	Microtus arvalis	1	1	OK		AGTATCT	CACGCAT	95	26
Unknown	Tissue in ethanol	BB10117	Microtus sp	France	CBGP (France)	N Charbonnel	308	Microtus agrestis	1	1	OK		AGTATCT	CAGACTG	92	28
Unknown	Tissue in ethanol	BB10118	Microtus sp	France	CBGP (France)	N Charbonnel	254	Microtus arvalis	1	1	OK		AGTATCT	CAGTAGC	75	18
Unknown	Tissue in ethanol	BB10119	Microtus sp	France	CBGP (France)	N Charbonnel	254	Microtus arvalis	1	1	OK		AGTATCT	CATACGC	66	22
Unknown	Tissue in ethanol	BB10120	Microtus sp	France	CBGP (France)	N Charbonnel	254	Microtus arvalis	1	1	OK		AGTCTGC	ATGCGAG	70	17
Unknown	Tissue in ethanol	BB10120bis	Microtus sp	France	CBGP (France)	N Charbonnel	254	Microtus arvalis	1	1	OK		CTCATGC	ATGCGAG	87	24
Unknown	Tissue in ethanol	BB10121	Microtus sp	France	CBGP (France)	N Charbonnel	254	Microtus arvalis	1	1	OK		AGTCTGC	ATGCTGT	86	20
Unknown	Tissue in ethanol	BB10122	Microtus sp	France	CBGP (France)	N Charbonnel	254	Microtus arvalis	1	1	OK		AGTCTGC	CACGATG	63	14
Unknown	Tissue in ethanol	BB10123	Microtus sp	France	CBGP (France)	N Charbonnel	254	Microtus arvalis	1	1	OK		AGTCTGC	CACGCAT	83	21
Unknown	Tissue in ethanol	BB10126	Microtus sp	France	CBGP (France)	N Charbonnel	254	Microtus arvalis	1	1	OK		AGTCTGC	CAGACTG	86	23
Unknown	Tissue in ethanol	BB10132	Microtus sp	France	CBGP (France)	N Charbonnel	254	Microtus arvalis	1	1	OK		AGTCTGC	CAGTAGC	75	20
Unknown	Tissue in ethanol	BB10134	Apodemus sp	France	CBGP (France)	N Charbonnel	305	Apodemus sylvaticus	1	1	OK		AGCAGTC	CACGCAT	89	57
Unknown	Tissue in ethanol	BB10136	Microtus sp	France	CBGP (France)	N Charbonnel	254	Microtus arvalis	1	1	OK		AGTCTGC	CATACGC	49	18
Unknown	Tissue in ethanol	BB10137	Apodemus sp	France	CBGP (France)	N Charbonnel	305	Apodemus sylvaticus	1	1	OK		AGCAGTC	CAGACTG	107	61
Unknown	Tissue in ethanol	BB10140	Microtus sp	France	CBGP (France)	N Charbonnel	254	Microtus arvalis	1	1	OK		AGTCTGC	CATCACG	56	16
Unknown	Tissue in ethanol	BB10141	Apodemus sp	France	CBGP (France)	N Charbonnel	513	Apodemus sylvaticus	1	1	OK		AGCAGTC	CAGTAGC	121	66
Unknown	Tissue in ethanol	BB10143	Apodemus sp	France	CBGP (France)	N Charbonnel	528	Apodemus sylvaticus	1	0.99	OK		AGCAGTC	CATACGC	104	69
Unknown	Tissue in ethanol	BB10144	Apodemus sp	France	CBGP (France)	N Charbonnel	511	Apodemus flavicollis	1	1	OK		AGCAGTC	CATCACG	101	26
Unknown	Tissue in ethanol	BB10146	Apodemus sp	France	CBGP (France)	N Charbonnel	514	Apodemus sylvaticus	1	0.99	OK		AGCTCGC	ATGCGAG	95	56
Unknown	Tissue in ethanol	BB10147	Apodemus sp	France	CBGP (France)	N Charbonnel	305	Apodemus sylvaticus	1	1	OK		AGCTCGC	ATGCTGT	88	50
Unknown	Tissue in ethanol	BB10157	Apodemus sp	France	CBGP (France)	N Charbonnel	305	Apodemus sylvaticus	1	1	OK		AGCTCGC	CACGATG	103	43
Unknown	Tissue in ethanol	BB10159	Apodemus sp	France	CBGP (France)	N Charbonnel	305	Apodemus sylvaticus	1	1	OK		AGCTCGC	CACGCAT	91	55
Unknown	Tissue in ethanol	BB10160	Apodemus sp	France	CBGP (France)	N Charbonnel	516	Apodemus sylvaticus	1	1	OK		AGCTCGC	CAGACTG	92	59
Unknown	Tissue in ethanol	BB10161	Apodemus sp	France	CBGP (France)	N Charbonnel	514	Apodemus sylvaticus	1	0.99	OK		AGCTCGC	CAGTAGC	81	48
Unknown	Tissue in ethanol	BB10162	Apodemus sp	France	CBGP (France)	N Charbonnel	516	Apodemus sylvaticus	1	1	OK		AGCTCGC	CATACGC	56	39
Unknown	Tissue in ethanol	BB10163	Apodemus sp	France	CBGP (France)	N Charbonnel	305	Apodemus sylvaticus	1	1	OK		AGCTCGC	CATCACG	81	54
Unknown	Tissue in ethanol	BB10165	Microtus sp	France	CBGP (France)	N Charbonnel	275	Microtus subterraneus	1	1	OK		ATAGTCA	ATGCGAG	107	28
Unknown	Tissue in ethanol	BB10165bis	Microtus sp	France	CBGP (France)	N Charbonnel	275	Microtus subterraneus	1	1	OK		CTCATGC	ATGCTGT	81	23
Unknown	Tissue in ethanol	BB10169	Apodemus sp	France	CBGP (France)	N Charbonnel	513	Apodemus sylvaticus	1	1	OK		AGCTGCA	ATGCGAG	65	47
Unknown	Tissue in ethanol	BR10002	Apodemus sp	France	CBGP (France)	N Charbonnel	517	Apodemus sylvaticus	1	0.99	OK		ACAGCGT	ATGCGAG	82	38
Unknown	Tissue in ethanol	BR10003	Apodemus sp	France	CBGP (France)	N Charbonnel	305	Apodemus sylvaticus	1	1	OK		ACAGCGT	ATGCTGT	79	50
Unknown	Tissue in ethanol	BR10007	Apodemus sp	France	CBGP (France)	N Charbonnel	514	Apodemus sylvaticus	1	0.99	OK		ACAGCGT	CACGATG	92	66
Unknown	Tissue in ethanol	BR10008	Apodemus sp	France	CBGP (France)	N Charbonnel	305	Apodemus sylvaticus	1	1	OK		ACAGCGT	CACGCAT	115	62
Unknown	Tissue in ethanol	BR10009	Apodemus sp	France	CBGP (France)	N Charbonnel	305	Apodemus sylvaticus	1	1	OK		ACAGCGT	CAGACTG	85	53
Unknown	Tissue in ethanol	BR10010	Apodemus sp	France	CBGP (France)	N Charbonnel	305	Apodemus sylvaticus	1	1	OK		ACAGCGT	CAGTAGC	104	64
Unknown	Tissue in ethanol	BR10011	Apodemus sp	France	CBGP (France)	N Charbonnel	305	Apodemus sylvaticus	1	1	OK		ACAGCGT	CATACGC	84	56
Unknown	Tissue in ethanol	BR10012	Apodemus sp	France	CBGP (France)	N Charbonnel	305	Apodemus sylvaticus	1	1	OK		ACAGCGT	CATCACG	92	50
Unknown	Tissue in ethanol	BR10013	Apodemus sp	France	CBGP (France)	N Charbonnel	305	Apodemus sylvaticus	1	1	OK		ACGTACA	ATGCGAG	132	66
Unknown	Tissue in ethanol	BR10014	Apodemus sp	France	CBGP (France)	N Charbonnel	305	Apodemus sylvaticus	1	1	OK		ACGTACA	ATGCTGT	97	60
Unknown	Tissue in ethanol	BR10025	Apodemus sp	France	CBGP (France)	N Charbonnel	517	Apodemus sylvaticus	1	0.99	OK		ACGTACA	CACGATG	88	49
Unknown	Tissue in ethanol	BR10026	Apodemus sp	France	CBGP (France)	N Charbonnel	305	Apodemus sylvaticus	1	1	OK		ACGTACA	CACGCAT	83	52
Unknown	Tissue in ethanol	BR10028	Apodemus sp	France	CBGP (France)	N Charbonnel	305	Apodemus sylvaticus	1	1	OK		ACGTACA	CAGACTG	78	45
Unknown	Tissue in ethanol	BR10029	Apodemus sp	France	CBGP (France)	N Charbonnel	305	Apodemus sylvaticus	1	1	OK		ACGTACA	CAGTAGC	51	26
Unknown	Tissue in ethanol	BR10030	Apodemus sp	France	CBGP (France)	N Charbonnel	511	Apodemus flavicollis	1	1	OK		ACGTACA	CATACGC	105	33
Unknown	Tissue in ethanol	BR10031	Apodemus sp	France	CBGP (France)	N Charbonnel	305	Apodemus sylvaticus	1	1	OK		ACGTACA	CATCACG	54	36
Unknown	Tissue in ethanol	BR10033	Apodemus sp	France	CBGP (France)	N Charbonnel	511	Apodemus flavicollis	1	1	OK		ACTAGCA	ATGCGAG	86	47
Unknown	Tissue in ethanol	BR10034	Apodemus sp	France	CBGP (France)	N Charbonnel	293	Myodes glareolus	1	1	OK		ACTAGCA	ATGCTGT	116	41
Unknown	Tissue in ethanol	BR10045	Apodemus sp	France	CBGP (France)	N Charbonnel	305	Apodemus sylvaticus	1	1	OK		ACTAGCA	CACGATG	73	43
Unknown	Tissue in ethanol	BR10046	Apodemus sp	France	CBGP (France)	N Charbonnel	513	Apodemus sylvaticus	1	1	OK		ACTAGCA	CACGCAT	82	49
Unknown	Tissue in ethanol	BR10047	Apodemus sp	France	CBGP (France)	N Charbonnel	513	Apodemus sylvaticus	1	1	OK		ACTAGCA	CAGACTG	102	64
Unknown	Tissue in ethanol	BR10055	Apodemus sp	France	CBGP (France)	N Charbonnel	305	Apodemus sylvaticus	1	1	OK		ACTAGCA	CAGTAGC	70	37
Unknown	Tissue in ethanol	BR10065	Apodemus sp	France	CBGP (France)	N Charbonnel	305	Apodemus sylvaticus	1	1	OK		ACTAGCA	CATACGC	109	57
Unknown	Tissue in ethanol	BR10067	Apodemus sp	France	CBGP (France)	N Charbonnel	513	Apodemus sylvaticus	1	1	OK		ACTAGCA	CATCACG	78	43
Unknown	Tissue in ethanol	BR10068	Apodemus sp	France	CBGP (France)	N Charbonnel	519	Apodemus sylvaticus	1	0.99	OK		ACTCAGT	ATGCGAG	77	62
Unknown	Tissue in ethanol	BR10070	Apodemus sp	France	CBGP (France)	N Charbonnel	513	Apodemus sylvaticus	1	1	OK		ACTCAGT	ATGCTGT	119	75
Unknown	Tissue in ethanol	BR10071	Apodemus sp	France	CBGP (France)	N Charbonnel	519	Apodemus sylvaticus	1	0.99	OK		ACTCAGT	CACGATG	66	41
Unknown	Tissue in ethanol	BR10072	Apodemus sp	France	CBGP (France)	N Charbonnel	305	Apodemus sylvaticus	1	1	OK		ACTCAGT	CACGCAT	101	62
Unknown	Tissue in ethanol	BR10073	Apodemus sp	France	CBGP (France)	N Charbonnel	293	Myodes glareolus	1	1	OK		ACTCAGT	CAGACTG	76	36
Unknown	Tissue in ethanol	BR10074	Apodemus sp	France	CBGP (France)	N Charbonnel	305	Apodemus sylvaticus	1	1	OK		ACTCAGT	CAGTAGC	111	75
Unknown	Tissue in ethanol	BR10086	Apodemus sp	France	CBGP (France)	N Charbonnel	305	Apodemus sylvaticus	1	1	OK		ACTCAGT	CATACGC	83	52
Unknown	Tissue in ethanol	BR10088	Apodemus sp	France	CBGP (France)	N Charbonnel	305	Apodemus sylvaticus	1	1	OK		ACTCAGT	CATCACG	80	47
Unknown	Tissue in ethanol	BR10093	Apodemus sp	France	CBGP (France)	N Charbonnel	305	Apodemus sylvaticus	1	1	OK		ACTCGTC	ATGCGAG	89	60
Unknown	Tissue in ethanol	BR10094	Apodemus sp	France	CBGP (France)	N Charbonnel	521	Apodemus sylvaticus	1	0.99	OK		ACTCGTC	ATGCTGT	83	61
Unknown	Tissue in ethanol	BR10096	Apodemus sp	France	CBGP (France)	N Charbonnel	517	Apodemus sylvaticus	1	0.99	OK		ACTCGTC	CACGATG	60	36
Unknown	Tissue in ethanol	BR10111	Apodemus sp	France	CBGP (France)	N Charbonnel	522	Apodemus sylvaticus	1	0.99	OK		ACTCGTC	CACGCAT	94	59
Unknown	Tissue in ethanol	BR10112	Apodemus sp	France	CBGP (France)	N Charbonnel	522	Apodemus sylvaticus	1	0.99	OK		ACTCGTC	CAGACTG	85	62
Unknown	Tissue in ethanol	BR10115	Apodemus sp	France	CBGP (France)	N Charbonnel	305	Apodemus sylvaticus	1	1	OK		ACTCGTC	CAGTAGC	96	58
Unknown	Tissue in ethanol	BR10116	Apodemus sp	France	CBGP (France)	N Charbonnel	519	Apodemus sylvaticus	1	0.99	OK		ACTCGTC	CATACGC	100	59
Unknown	Tissue in ethanol	BR10140	Apodemus sp	France	CBGP (France)	N Charbonnel	524	Apodemus sylvaticus	1	0.99	OK		ACTCGTC	CATCACG	95	49
Unknown	Tissue in ethanol	BR10147	Apodemus sp	France	CBGP (France)	N Charbonnel	526	Apodemus sylvaticus	1	0.99	OK		ACTGATA	ATGCGAG	112	60
Unknown	Tissue in ethanol	BR10154	Apodemus sp	France	CBGP (France)	N Charbonnel	513	Apodemus sylvaticus	1	1	OK		ACTGATA	ATGCTGT	91	53
Unknown	Tissue in ethanol	BR10155	Apodemus sp	France	CBGP (France)	N Charbonnel	513	Apodemus sylvaticus	1	1	OK		ACTGATA	CACGATG	82	38
Unknown	Tissue in ethanol	BR10156	Apodemus sp	France	CBGP (France)	N Charbonnel	305	Apodemus sylvaticus	1	1	OK		ACTGATA	CACGCAT	107	64
Unknown	Tissue in ethanol	BR10157	Apodemus sp	France	CBGP (France)	N Charbonnel	305	Apodemus sylvaticus	1	1	OK		ACTGATA	CAGACTG	91	63
Unknown	Tissue in ethanol	BR10158	Apodemus sp	France	CBGP (France)	N Charbonnel	527	Apodemus sylvaticus	1	0.99	OK		ACTGATA	CAGTAGC	100	61
Unknown	Tissue in ethanol	C0131	Maxomys surifer	Cambodia	CBGP (France)	Y Chaval	104	Maxomys rajah	0.96	0.91	unknown		ATGTCGA	ATGCTGT	129	19
Unknown	Tissue in ethanol	C0134	Rattus exulans	Cambodia	CBGP (France)	Y Chaval	103	Rattus exulans	1	1	OK		ATGCTGT	CATCACG	75	16
Unknown	Tissue in ethanol	C0137	Maxomys surifer	Cambodia	CBGP (France)	Y Chaval	104	Maxomys rajah	0.96	0.91	unknown		ATGTCGA	CACGATG	94	11
Unknown	Tissue in ethanol	C0142	Rattus norvegicus	Cambodia	CBGP (France)	Y Chaval	105	Rattus norvegicus	1	1	OK		ATGTCGA	ATGCGAG	91	16
Unknown	Tissue in ethanol	C0484	Suncus murinus	Cambodia	CBGP (France)	Y Chaval	113	Suncus murinus	1	1	OK	Soricomorpha	CAGATCA	AGCTCGC	16	7
Unknown	Tissue in ethanol	L0071	Crocidura sp	Lao PDR	CBGP (France)	Y Chaval	119	Crocidura fuliginosa	1	0.99	OK	Soricomorpha	CAGATCA	AGCTATG	85	17
Unknown	Tissue in ethanol	L0337	Berylmys berdmorei	Lao PDR	CBGP (France)	Y Chaval	606	Rattus R3	1	0.99	OK		ATGCTGT	CAGTAGC	138	13
Unknown	Tissue in ethanol	L0340	Berylmys berdmorei	Lao PDR	CBGP (France)	Y Chaval	606	Rattus R3	1	0.99	OK		ATGCTGT	CATACGC	128	16
Unknown	Tissue in ethanol	L0344	Bandicota sp	Lao PDR	CBGP (France)	Y Chaval	607	Bandicota indica	1	0.99	OK		ATGCTGT	CAGACTG	67	15
Unknown	Tissue in ethanol	R3212	sp	Thailand	CBGP (France)	Y Chaval	134	Niviventer sp 1 MP-2010	1	1	OK		ATGCTGT	CACGATG	29	9
Unknown	Tissue in ethanol	R4324	Bandicota indica ?	Thailand	CBGP (France)	Y Chaval	608	Rattus tanezumi	1	1	OK		ATGCTGT	CACGCAT	124	20
Unknown	Tissue in ethanol	R5233	Mus cervicolor	Thailand	CBGP (France)	Y Chaval	129	Mus cookii	1	1	OK		ATGTCGA	CACGCAT	137	19
Unknown	Tissue in ethanol	R6345	Rattus exulans	Thailand (Kanchanaburi)	CBGP (France)	Y Chaval	126	Rattus exulans	1	1	OK		AGTCTGC	AGTATCT	62	17
Unknown	Tissue in ethanol	R6345bis	Rattus exulans	Thailand (Kanchanaburi)	CBGP (France)	Y Chaval	126	Rattus exulans	1	1	OK		CTCAGCT	ATGCGAG	50	18
Unknown	Tissue in ethanol	R6346	Rattus exulans	Thailand (Kanchanaburi)	CBGP (France)	Y Chaval	126	Rattus exulans	1	1	OK		AGTCTGC	AGTCTGC	39	17
Unknown	Tissue in ethanol	R6347	Rattus exulans	Thailand (Kanchanaburi)	CBGP (France)	Y Chaval	126	Rattus exulans	1	1	OK		AGTCTGC	ATAGCTG	52	20
Unknown	Tissue in ethanol	R6348	Mus sp	Thailand (Kanchanaburi)	CBGP (France)	Y Chaval	148	Mus caroli	1	1	OK		AGTCTGC	ATCGACG	95	14
Unknown	Tissue in ethanol	R6349	Rattus exulans	Thailand (Kanchanaburi)	CBGP (France)	Y Chaval	106	Rattus exulans	1	1	OK		AGTCTGC	ATCTAGT	45	16
Unknown	Tissue in ethanol	R6350	Mus caroli	Thailand (Kanchanaburi)	CBGP (France)	Y Chaval	128	Mus caroli	1	1	OK		AGTCTGC	ATCTGAC	106	13
Unknown	Tissue in ethanol	R6351	Rattus exulans	Thailand (Kanchanaburi)	CBGP (France)	Y Chaval	106	Rattus exulans	1	1	OK		AGTCTGC	ATGATCG	81	22
Unknown	Tissue in ethanol	R6352	Rattus exulans	Thailand (Kanchanaburi)	CBGP (France)	Y Chaval	106	Rattus exulans	1	1	OK		AGTCTGC	ATGCATC	28	12
Unknown	Tissue in ethanol	R6353	Mus sp	Thailand (Kanchanaburi)	CBGP (France)	Y Chaval	580	Mus cookii	1	0.99	OK		ATAGTCA	AGTATCT	119	24
Unknown	Tissue in ethanol	R6353bis	Mus sp	Thailand (Kanchanaburi)	CBGP (France)	Y Chaval	580	Mus cookii	1	0.99	OK		CTCAGCT	ATGCTGT	134	11
Unknown	Tissue in ethanol	R6354	Bandicota savilei	Thailand (Kanchanaburi)	CBGP (France)	Y Chaval	581	Bandicota savilei	1	0.99	OK		ATAGTCA	AGTCTGC	91	34
Unknown	Tissue in ethanol	R6355	Bandicota savilei	Thailand (Kanchanaburi)	CBGP (France)	Y Chaval	581	Bandicota savilei	1	0.99	OK		ATAGTCA	ATAGCTG	74	21
Unknown	Tissue in ethanol	R6356	Bandicota savilei	Thailand (Kanchanaburi)	CBGP (France)	Y Chaval	581	Bandicota savilei	1	0.99	OK		ATAGTCA	ATCGACG	47	17
Unknown	Tissue in ethanol	R6357	Rattus tanezumi	Thailand (Kanchanaburi)	CBGP (France)	Y Chaval	582	Rattus tanezumi	1	0.99	OK		ATAGTCA	ATCTAGT	129	20
Unknown	Tissue in ethanol	R6358	Rattus tanezumi	Thailand (Kanchanaburi)	CBGP (France)	Y Chaval	120	Rattus tanezumi	1	1	OK		ATAGTCA	ATCTGAC	133	26
Unknown	Tissue in ethanol	R6359	Maxomys surifer	Thailand (Kanchanaburi)	CBGP (France)	Y Chaval	583	Maxomys sp 1 MP-2010	1	1	OK		ATAGTCA	ATGATCG	104	25
Unknown	Tissue in ethanol	R6360	Rattus andamanensis	Thailand (Kanchanaburi)	CBGP (France)	Y Chaval	584	Rattus tanezumi	1	0.99	OK		ATAGTCA	ATGCATC	92	28
Unknown	Tissue in ethanol	R6361	Mus cookii	Thailand (Kanchanaburi)	CBGP (France)	Y Chaval	580	Mus cookii	1	0.99	OK		ATCACTA	AGTATCT	78	22
Unknown	Tissue in ethanol	R6361bis	Mus cookii	Thailand (Kanchanaburi)	CBGP (France)	Y Chaval	580	Mus cookii	1	0.99	OK		CTCAGCT	CACGATG	103	20
Unknown	Tissue in ethanol	R6362	Rattus tanezumi	Thailand (Kanchanaburi)	CBGP (France)	Y Chaval	120	Rattus tanezumi	1	1	OK		ATCACTA	AGTCTGC	135	21
Unknown	Tissue in ethanol	R6363	Rattus tanezumi	Thailand (Kanchanaburi)	CBGP (France)	Y Chaval	120	Rattus tanezumi	1	1	OK		ATCACTA	ATAGCTG	161	23
Unknown	Tissue in ethanol	R6364	Bandicota savilei	Thailand (Kanchanaburi)	CBGP (France)	Y Chaval	581	Bandicota savilei	1	0.99	OK		ATCACTA	ATCGACG	69	23
Unknown	Tissue in ethanol	R6365	Rattus exulans	Thailand (Kanchanaburi)	CBGP (France)	Y Chaval	103	Rattus exulans	1	1	OK		ATCACTA	ATCTAGT	64	16
Unknown	Tissue in ethanol	R6366	Bandicota savilei	Thailand (Kanchanaburi)	CBGP (France)	Y Chaval	581	Bandicota savilei	1	0.99	OK		ATCACTA	ATCTGAC	57	13
Unknown	Tissue in ethanol	R6367	Rattus tanezumi	Thailand (Kanchanaburi)	CBGP (France)	Y Chaval	120	Rattus tanezumi	1	1	OK		ATCACTA	ATGATCG	143	20
Unknown	Tissue in ethanol	R6368	Rattus tanezumi	Thailand (Kanchanaburi)	CBGP (France)	Y Chaval	120	Rattus tanezumi	1	1	OK		ATCACTA	ATGCATC	80	17
Unknown	Tissue in ethanol	R6369	Maxomys surifer	Thailand (Kanchanaburi)	CBGP (France)	Y Chaval	583	Maxomys sp 1 MP-2010	1	1	OK		ATCTAGT	AGTATCT	112	18
Unknown	Tissue in ethanol	R6369bis	Maxomys surifer	Thailand (Kanchanaburi)	CBGP (France)	Y Chaval	583	Maxomys sp 1 MP-2010	1	1	OK		CTCAGCT	CACGCAT	151	17
Unknown	Tissue in ethanol	R6370	Bandicota savilei	Thailand (Kanchanaburi)	CBGP (France)	Y Chaval	581	Bandicota savilei	1	0.99	OK		ATCTAGT	AGTCTGC	65	21
Unknown	Tissue in ethanol	R6371	Mus cookii	Thailand (Kanchanaburi)	CBGP (France)	Y Chaval	580	Mus cookii	1	0.99	OK		ATCTAGT	ATAGCTG	129	23
Unknown	Tissue in ethanol	R6372	Maxomys surifer	Thailand (Kanchanaburi)	CBGP (France)	Y Chaval	585	Maxomys sp 1 MP-2010	1	1	OK		ATCTAGT	ATCGACG	145	9
Unknown	Tissue in ethanol	R6373	Bandicota savilei	Thailand (Kanchanaburi)	CBGP (France)	Y Chaval	581	Bandicota savilei	1	0.99	OK		ATCTAGT	ATCTAGT	70	26
Unknown	Tissue in ethanol	R6374	Rattus tanezumi	Thailand (Kanchanaburi)	CBGP (France)	Y Chaval	120	Rattus tanezumi	1	1	OK		ATCTAGT	ATCTGAC	196	18
Unknown	Tissue in ethanol	R6375	Mus sp	Thailand (Kanchanaburi)	CBGP (France)	Y Chaval	586	Mus cervicolor	1	0.99	OK		ATCTAGT	ATGATCG	95	24
Unknown	Tissue in ethanol	R6376	Bandicota savilei	Thailand (Kanchanaburi)	CBGP (France)	Y Chaval	581	Bandicota savilei	1	0.99	OK		ATCTAGT	ATGCATC	41	17
Unknown	Tissue in ethanol	R6377	Bandicota savilei	Thailand (Kanchanaburi)	CBGP (France)	Y Chaval	581	Bandicota savilei	1	0.99	OK		ATCTGAC	AGTATCT	35	17
Unknown	Tissue in ethanol	R6377bis	Bandicota savilei	Thailand (Kanchanaburi)	CBGP (France)	Y Chaval	581	Bandicota savilei	1	0.99	OK		CTCAGCT	CAGACTG	53	12
Unknown	Tissue in ethanol	R6378	Mus cookii	Thailand (Kanchanaburi)	CBGP (France)	Y Chaval	587	Mus cookii	1	0.99	OK		ATCTGAC	AGTCTGC	117	28
Unknown	Tissue in ethanol	R6379	Bandicota savilei	Thailand (Kanchanaburi)	CBGP (France)	Y Chaval	581	Bandicota savilei	1	0.98	OK		ATCTGAC	ATAGCTG	61	23
Unknown	Tissue in ethanol	R6380	Bandicota savilei	Thailand (Kanchanaburi)	CBGP (France)	Y Chaval	581	Bandicota savilei	1	0.99	OK		ATCTGAC	ATCGACG	46	15
Unknown	Tissue in ethanol	R6381	Bandicota savilei	Thailand (Kanchanaburi)	CBGP (France)	Y Chaval	581	Bandicota savilei	1	0.99	OK		ATCTGAC	ATCTAGT	95	34
Unknown	Tissue in ethanol	R6382	Maxomys sp	Thailand (Kanchanaburi)	CBGP (France)	Y Chaval	585	Maxomys sp 1 MP-2010	1	1	OK		ATCTGAC	ATCTGAC	78	11
Unknown	Tissue in ethanol	R6383	Rattus tanezumi	Thailand (Kanchanaburi)	CBGP (France)	Y Chaval	589	Rattus tanezumi	1	1	OK		ATCTGAC	ATGATCG	110	22
Unknown	Tissue in ethanol	R6384	Menetes berdmorei	Thailand (Kanchanaburi)	CBGP (France)	Y Chaval	592	Lepus yarkandensis	0.99	0.81	unknown		ATCTGAC	ATGCATC	66	16
Unknown	Tissue in ethanol	R6385	Rattus exulans	Thailand (Kanchanaburi)	CBGP (France)	Y Chaval	126	Rattus exulans	1	1	OK		ATGCATC	AGTATCT	80	26
Unknown	Tissue in ethanol	R6385bis	Rattus exulans	Thailand (Kanchanaburi)	CBGP (France)	Y Chaval	126	Rattus exulans	1	1	OK		CTCAGCT	CAGTAGC	88	19
Unknown	Tissue in ethanol	R6386	Rattus tanezumi	Thailand (Kanchanaburi)	CBGP (France)	Y Chaval	120	Rattus tanezumi	1	1	OK		ATGCATC	AGTCTGC	162	19
Unknown	Tissue in ethanol	R6387	Rattus exulans	Thailand (Kanchanaburi)	CBGP (France)	Y Chaval	126	Rattus exulans	1	1	OK		ATGCATC	ATAGCTG	81	21
Unknown	Tissue in ethanol	R6388	Mus cookii	Thailand (Kanchanaburi)	CBGP (France)	Y Chaval	580	Mus cookii	1	0.99	OK		ATGCATC	ATCGACG	170	33
Unknown	Tissue in ethanol	R6389	Mus cookii	Thailand (Kanchanaburi)	CBGP (France)	Y Chaval	587	Mus cookii	1	0.99	OK		ATGCATC	ATCTAGT	200	25
Unknown	Tissue in ethanol	R6390	Bandicota savilei	Thailand (Kanchanaburi)	CBGP (France)	Y Chaval	581	Bandicota savilei	1	0.99	OK		ATGCATC	ATCTGAC	57	12
Unknown	Tissue in ethanol	R6391	Bandicota savilei	Thailand (Kanchanaburi)	CBGP (France)	Y Chaval	581	Bandicota savilei	1	0.99	OK		ATGCATC	ATGATCG	82	18
Unknown	Tissue in ethanol	R6392	Bandicota savilei	Thailand (Kanchanaburi)	CBGP (France)	Y Chaval	581	Bandicota savilei	1	0.99	OK		ATGCATC	ATGCATC	41	14
Unknown	Tissue in ethanol	R6393	Bandicota savilei	Thailand (Kanchanaburi)	CBGP (France)	Y Chaval	581	Bandicota savilei	1	0.99	OK		ATGCTGT	AGTATCT	56	20
Unknown	Tissue in ethanol	R6393bis	Bandicota savilei	Thailand (Kanchanaburi)	CBGP (France)	Y Chaval	581	Bandicota savilei	1	0.99	OK		CTCAGCT	CATACGC	74	18
Unknown	Tissue in ethanol	R6394	Mus cervicolor	Thailand (Kanchanaburi)	CBGP (France)	Y Chaval	593	Mus caroli	1	1	OK		ATGCTGT	AGTCTGC	106	25
Unknown	Tissue in ethanol	R6395	Bandicota savilei	Thailand (Kanchanaburi)	CBGP (France)	Y Chaval	581	Bandicota savilei	1	0.99	OK		ATGCTGT	ATAGCTG	79	25
Unknown	Tissue in ethanol	R6396	Bandicota savilei	Thailand (Kanchanaburi)	CBGP (France)	Y Chaval	581	Bandicota savilei	1	0.99	OK		ATGCTGT	ATCGACG	80	22
Unknown	Tissue in ethanol	R6397	Bandicota savilei	Thailand (Kanchanaburi)	CBGP (France)	Y Chaval	581	Bandicota savilei	1	0.99	OK		ATGCTGT	ATCTAGT	87	22
Unknown	Tissue in ethanol	R6398	Bandicota savilei	Thailand (Kanchanaburi)	CBGP (France)	Y Chaval	581	Bandicota savilei	1	0.99	OK		ATGCTGT	ATCTGAC	55	17
Unknown	Tissue in ethanol	R6399	Bandicota savilei	Thailand (Kanchanaburi)	CBGP (France)	Y Chaval	581	Bandicota savilei	1	0.99	OK		ATGCTGT	ATGATCG	60	16
Unknown	Tissue in ethanol	R6400	Bandicota savilei	Thailand (Kanchanaburi)	CBGP (France)	Y Chaval	581	Bandicota savilei	1	0.99	OK		ATGCTGT	ATGCATC	36	14
Unknown	Tissue in ethanol	R6401	Bandicota savilei	Thailand (Kanchanaburi)	CBGP (France)	Y Chaval	581	Bandicota savilei	1	0.99	OK		ATGTCGA	AGTATCT	55	19
Unknown	Tissue in ethanol	R6401bis	Bandicota savilei	Thailand (Kanchanaburi)	CBGP (France)	Y Chaval	581	Bandicota savilei	1	0.99	OK		CTCAGCT	CATCACG	60	18
Unknown	Tissue in ethanol	R6402	Rattus tanezumi	Thailand (Kanchanaburi)	CBGP (France)	Y Chaval	120	Rattus tanezumi	1	1	OK		ATGTCGA	AGTCTGC	144	13
Unknown	Tissue in ethanol	R6403	Mus cookii	Thailand (Kanchanaburi)	CBGP (France)	Y Chaval	580	Mus cookii	1	0.99	OK		ATGTCGA	ATAGCTG	126	22
Unknown	Tissue in ethanol	R6404	Rattus tanezumi	Thailand (Kanchanaburi)	CBGP (France)	Y Chaval	120	Rattus tanezumi	1	1	OK		ATGTCGA	ATCGACG	153	28
Unknown	Tissue in ethanol	R6405	Rattus tanezumi	Thailand (Kanchanaburi)	CBGP (France)	Y Chaval	594	Rattus tanezumi	0.99	1	OK		ATGTCGA	ATCTAGT	135	22
Unknown	Tissue in ethanol	R6406	Bandicota savilei	Thailand (Kanchanaburi)	CBGP (France)	Y Chaval	581	Bandicota savilei	1	0.99	OK		ATGTCGA	ATCTGAC	61	13
Unknown	Tissue in ethanol	R6407	Bandicota savilei	Thailand (Kanchanaburi)	CBGP (France)	Y Chaval	581	Bandicota savilei	1	0.99	OK		ATGTCGA	ATGATCG	66	23
Unknown	Tissue in ethanol	R6408	Mus cookii	Thailand (Kanchanaburi)	CBGP (France)	Y Chaval	587	Mus cookii	1	0.99	OK		ATGTCGA	ATGCATC	145	24
Unknown	Tissue in ethanol	R6409	Bandicota savilei	Thailand (Kanchanaburi)	CBGP (France)	Y Chaval	581	Bandicota savilei	1	0.99	OK		CACGCAT	AGTATCT	57	24
Unknown	Tissue in ethanol	R6410	Bandicota savilei	Thailand (Kanchanaburi)	CBGP (France)	Y Chaval	581	Bandicota savilei	1	0.99	OK		CACGCAT	AGTCTGC	85	30
Unknown	Tissue in ethanol	R6411	Bandicota savilei	Thailand (Kanchanaburi)	CBGP (France)	Y Chaval	581	Bandicota savilei	1	0.99	OK		CACGCAT	ATAGCTG	65	20
Unknown	Tissue in ethanol	R6412	Bandicota savilei	Thailand (Kanchanaburi)	CBGP (France)	Y Chaval	581	Bandicota savilei	1	0.99	OK		CACGCAT	ATCGACG	86	24
Unknown	Tissue in ethanol	R6413	Bandicota savilei	Thailand (Kanchanaburi)	CBGP (France)	Y Chaval	581	Bandicota savilei	1	0.99	OK		CACGCAT	ATCTAGT	73	25
Unknown	Tissue in ethanol	R6414	Bandicota savilei	Thailand (Kanchanaburi)	CBGP (France)	Y Chaval	581	Bandicota savilei	1	0.99	OK		CACGCAT	ATCTGAC	57	19
Unknown	Tissue in ethanol	R6415	Bandicota savilei	Thailand (Kanchanaburi)	CBGP (France)	Y Chaval	581	Bandicota savilei	1	0.99	OK		CACGCAT	ATGATCG	65	19
Unknown	Tissue in ethanol	R6416	Bandicota savilei	Thailand (Kanchanaburi)	CBGP (France)	Y Chaval	581	Bandicota savilei	1	0.99	OK		CACGCAT	ATGCATC	42	14
Unknown	Tissue in ethanol	R6417	Rattus tanezumi	Thailand (Kanchanaburi)	CBGP (France)	Y Chaval	120	Rattus tanezumi	1	1	OK		CAGATCA	AGTATCT	98	27
Unknown	Tissue in ethanol	R6418	Rattus exulans	Thailand (Kanchanaburi)	CBGP (France)	Y Chaval	595	Rattus exulans	1	0.99	OK		CAGATCA	AGTCTGC	59	12
Unknown	Tissue in ethanol	R6419	Mus sp	Thailand (Kanchanaburi)	CBGP (France)	Y Chaval	148	Mus caroli	1	1	OK		CAGATCA	ATAGCTG	117	13
Unknown	Tissue in ethanol	R6420	Maxomys sp	Thailand (Kanchanaburi)	CBGP (France)	Y Chaval	583	Maxomys sp 1 MP-2010	1	1	OK		CAGATCA	ATCGACG	132	14
Unknown	Tissue in ethanol	R6421	Maxomys surifer	Thailand (Kanchanaburi)	CBGP (France)	Y Chaval	583	Maxomys sp 1 MP-2010	1	1	OK		CAGATCA	ATCTAGT	106	13
Unknown	Tissue in ethanol	R6422	Mus cookii	Thailand (Kanchanaburi)	CBGP (France)	Y Chaval	580	Mus cookii	1	0.99	OK		CAGATCA	ATCTGAC	114	25
Unknown	Tissue in ethanol	R6423	Mus cookii	Thailand (Kanchanaburi)	CBGP (France)	Y Chaval	597	Mus cookii	1	0.98	OK		CAGATCA	ATGATCG	161	24
Unknown	Tissue in ethanol	R6424	Mus cervicolor	Thailand (Kanchanaburi)	CBGP (France)	Y Chaval	149	Mus cervicolor	1	1	OK		CAGATCA	ATGCATC	75	18
Unknown	Tissue in ethanol	R6425	Maxomys surifer	Thailand (Kanchanaburi)	CBGP (France)	Y Chaval	583	Maxomys sp 1 MP-2010	1	1	OK		CAGTAGC	AGTATCT	114	16
Unknown	Tissue in ethanol	R6426	Mus cervicolor	Thailand (Kanchanaburi)	CBGP (France)	Y Chaval	149	Mus cervicolor	1	1	OK		CAGTAGC	AGTCTGC	93	22
Unknown	Tissue in ethanol	R6427	Maxomys surifer	Thailand (Kanchanaburi)	CBGP (France)	Y Chaval	583	Maxomys sp 1 MP-2010	1	1	OK		CAGTAGC	ATAGCTG	83	18
Unknown	Tissue in ethanol	R6428	Maxomys surifer	Thailand (Kanchanaburi)	CBGP (France)	Y Chaval	583	Maxomys sp 1 MP-2010	1	1	OK		CAGTAGC	ATCGACG	120	16
Unknown	Tissue in ethanol	R6429	Mus sp	Thailand (Kanchanaburi)	CBGP (France)	Y Chaval	597	Mus cookii	1	0.98	OK		CAGTAGC	ATCTAGT	114	30
Unknown	Tissue in ethanol	R6430	Mus cookii	Thailand (Kanchanaburi)	CBGP (France)	Y Chaval	580	Mus cookii	1	0.99	OK		CAGTAGC	ATCTGAC	119	25
Unknown	Tissue in ethanol	R6431	Mus cookii	Thailand (Kanchanaburi)	CBGP (France)	Y Chaval	597	Mus cookii	1	0.98	OK		CAGTAGC	ATGATCG	145	30
Unknown	Tissue in ethanol	R6432	Mus cookii	Thailand (Kanchanaburi)	CBGP (France)	Y Chaval	597	Mus cookii	1	0.98	OK		CAGTAGC	ATGCATC	107	36
Unknown	Tissue in ethanol	R6433	Mus cervicolor	Thailand (Kanchanaburi)	CBGP (France)	Y Chaval	598	Mus cervicolor	1	0.99	OK		CATACGC	AGTATCT	85	16
Unknown	Tissue in ethanol	R6434	Maxomys surifer	Thailand (Kanchanaburi)	CBGP (France)	Y Chaval	583	Maxomys sp 1 MP-2010	1	1	OK		CATACGC	AGTCTGC	138	22
Unknown	Tissue in ethanol	R6435	Mus sp	Thailand (Kanchanaburi)	CBGP (France)	Y Chaval	149	Mus cervicolor	1	1	OK		CATACGC	ATAGCTG	101	27
Unknown	Tissue in ethanol	R6436	Mus sp	Thailand (Kanchanaburi)	CBGP (France)	Y Chaval	149	Mus cervicolor	1	1	OK		CATACGC	ATCGACG	133	30
Unknown	Tissue in ethanol	R6437	Maxomys surifer	Thailand (Kanchanaburi)	CBGP (France)	Y Chaval	583	Maxomys sp 1 MP-2010	1	1	OK		CATACGC	ATCTAGT	148	21
Unknown	Tissue in ethanol	R6438	Mus cervicolor	Thailand (Kanchanaburi)	CBGP (France)	Y Chaval	586	Mus cervicolor	1	0.99	OK		CATACGC	ATCTGAC	102	34
Unknown	Tissue in ethanol	R6439	Maxomys surifer	Thailand (Kanchanaburi)	CBGP (France)	Y Chaval	599	Maxomys sp 1 MP-2010	1	0.99	OK		CATACGC	ATGATCG	177	29
Unknown	Tissue in ethanol	R6440	Maxomys surifer	Thailand (Kanchanaburi)	CBGP (France)	Y Chaval	583	Maxomys sp 1 MP-2010	1	1	OK		CATCGAC	AGTATCT	91	12
Unknown	Tissue in ethanol	R6441	Mus sp	Thailand (Kanchanaburi)	CBGP (France)	Y Chaval	149	Mus cervicolor	1	1	OK		CATCGAC	AGTCTGC	118	24
Unknown	Tissue in ethanol	R6442	Maxomys surifer	Thailand (Kanchanaburi)	CBGP (France)	Y Chaval	583	Maxomys sp 1 MP-2010	1	1	OK		CATCGAC	ATAGCTG	117	24
Unknown	Tissue in ethanol	R6443	Maxomys surifer	Thailand (Kanchanaburi)	CBGP (France)	Y Chaval	583	Maxomys sp 1 MP-2010	1	1	OK		CATCGAC	ATCGACG	104	25
Unknown	Tissue in ethanol	R6444	Maxomys surifer	Thailand (Kanchanaburi)	CBGP (France)	Y Chaval	583	Maxomys sp 1 MP-2010	1	1	OK		CATCGAC	ATCTGAC	139	24
Unknown	Tissue in ethanol	R6445	Maxomys surifer	Thailand (Kanchanaburi)	CBGP (France)	Y Chaval	583	Maxomys sp 1 MP-2010	1	1	OK		CATCGAC	ATCTAGT	106	15
Unknown	Tissue in ethanol	R6446	Mus cookii	Thailand (Kanchanaburi)	CBGP (France)	Y Chaval	580	Mus cookii	1	0.99	OK		CATCGAC	ATGATCG	121	21
Unknown	Tissue in ethanol	R6447	Bandicota savilei	Thailand (Kanchanaburi)	CBGP (France)	Y Chaval	581	Bandicota savilei	1	0.99	OK		CATCGAC	ATGCATC	32	19
Unknown	Tissue in ethanol	R6448	Maxomys surifer	Thailand (Kanchanaburi)	CBGP (France)	Y Chaval	583	Maxomys sp 1 MP-2010	1	1	OK		CATCTGT	AGTATCT	85	8
Unknown	Tissue in ethanol	R6449	Maxomys surifer	Thailand (Kanchanaburi)	CBGP (France)	Y Chaval	583	Maxomys sp 1 MP-2010	1	1	OK		CATCTGT	AGTCTGC	120	16
Unknown	Tissue in ethanol	R6450	Bandicota savilei	Thailand (Kanchanaburi)	CBGP (France)	Y Chaval	581	Bandicota savilei	1	0.99	OK		CATCTGT	ATAGCTG	63	15
Unknown	Tissue in ethanol	R6451	Mus cervicolor	Thailand (Kanchanaburi)	CBGP (France)	Y Chaval	149	Mus cervicolor	1	1	OK		CATCTGT	ATCGACG	107	17
Unknown	Tissue in ethanol	R6452	Maxomys surifer	Thailand (Kanchanaburi)	CBGP (France)	Y Chaval	583	Maxomys sp 1 MP-2010	1	1	OK		CATCTGT	ATCTAGT	139	18
Unknown	Tissue in ethanol	R6453	Maxomys surifer	Thailand (Kanchanaburi)	CBGP (France)	Y Chaval	583	Maxomys sp 1 MP-2010	1	1	OK		CATCTGT	ATCTGAC	101	16
Unknown	Tissue in ethanol	R6454	Rattus exulans	Thailand (Kanchanaburi)	CBGP (France)	Y Chaval	587	Mus cookii	1	0.99	OK		CATCTGT	ATGATCG	126	23
Unknown	Tissue in ethanol	R6455	Rattus exulans	Thailand (Kanchanaburi)	CBGP (France)	Y Chaval	126	Rattus exulans	1	1	OK		CATCTGT	ATGCATC	58	18
Unknown	Tissue in ethanol	R6456	Rattus exulans	Thailand (Kanchanaburi)	CBGP (France)	Y Chaval	126	Rattus exulans	1	1	OK		CGAGTGA	AGTATCT	52	19
Unknown	Tissue in ethanol	R6457	Maxomys surifer	Thailand (Kanchanaburi)	CBGP (France)	Y Chaval	583	Maxomys sp 1 MP-2010	1	1	OK		CGAGTGA	AGTCTGC	85	15
Unknown	Tissue in ethanol	R6458	Maxomys surifer	Thailand (Kanchanaburi)	CBGP (France)	Y Chaval	583	Maxomys sp 1 MP-2010	1	1	OK		CGAGTGA	ATAGCTG	127	18
Unknown	Tissue in ethanol	R6459	Rattus exulans	Thailand (Kanchanaburi)	CBGP (France)	Y Chaval	126	Rattus exulans	1	1	OK		CGAGTGA	ATCGACG	73	19
Unknown	Tissue in ethanol	R6460	Rattus exulans	Thailand (Kanchanaburi)	CBGP (France)	Y Chaval	126	Rattus exulans	1	1	OK		CGAGTGA	ATCTAGT	81	26
Unknown	Tissue in ethanol	R6461	Mus cervicolor	Thailand (Kanchanaburi)	CBGP (France)	Y Chaval	149	Mus cervicolor	1	1	OK		CGAGTGA	ATCTGAC	89	18
Unknown	Tissue in ethanol	R6462	Rattus tanezumi	Thailand (Kanchanaburi)	CBGP (France)	Y Chaval	120	Rattus tanezumi	1	1	OK		CGAGTGA	ATGATCG	155	20
Unknown	Tissue in ethanol	R6463	Maxomys surifer	Thailand (Kanchanaburi)	CBGP (France)	Y Chaval	599	Maxomys sp 1 MP-2010	1	0.99	OK		CGAGTGA	ATGCATC	65	14
Unknown	Tissue in ethanol	R6464	Maxomys surifer	Thailand (Kanchanaburi)	CBGP (France)	Y Chaval	583	Maxomys sp 1 MP-2010	1	1	OK		CGTACAT	AGTATCT	119	18
Unknown	Tissue in ethanol	R6465	Rattus tanezumi	Thailand (Kanchanaburi)	CBGP (France)	Y Chaval	120	Rattus tanezumi	1	1	OK		CGTACAT	AGTCTGC	130	16
Unknown	Tissue in ethanol	R6466	Mus cookii	Thailand (Kanchanaburi)	CBGP (France)	Y Chaval	597	Mus cookii	1	0.98	OK		CGTACAT	ATAGCTG	143	22
Unknown	Tissue in ethanol	R6467	Mus cervicolor	Thailand (Kanchanaburi)	CBGP (France)	Y Chaval	580	Mus cookii	1	0.99	OK		CGTACAT	ATCGACG	143	29
Unknown	Tissue in ethanol	R6468	Rattus exulans	Thailand (Kanchanaburi)	CBGP (France)	Y Chaval	126	Rattus exulans	1	1	OK		CGTACAT	ATCTAGT	81	25
Unknown	Tissue in ethanol	R6469	Maxomys surifer	Thailand (Kanchanaburi)	CBGP (France)	Y Chaval	583	Maxomys sp 1 MP-2010	1	1	OK		CGTACAT	ATCTGAC	97	15
Unknown	Tissue in ethanol	R6470	Mus cookii	Thailand (Kanchanaburi)	CBGP (France)	Y Chaval	128	Mus caroli	1	1	OK		CGTACAT	ATGATCG	139	14
Unknown	Tissue in ethanol	R6471	Mus cervicolor	Thailand (Kanchanaburi)	CBGP (France)	Y Chaval	587	Mus cookii	1	0.99	OK		CGTACAT	ATGCATC	106	18
Unknown	Tissue in ethanol	R6472	Mus sp	Thailand (Kanchanaburi)	CBGP (France)	Y Chaval	604	Mus caroli	1	0.99	OK		CGTCGCT	AGTATCT	77	19
Unknown	Tissue in ethanol	R6473	Mus sp	Thailand (Kanchanaburi)	CBGP (France)	Y Chaval	587	Mus cookii	1	0.99	OK		CGTCGCT	AGTCTGC	65	16
Unknown	Tissue in ethanol	R6474	Mus sp	Thailand (Kanchanaburi)	CBGP (France)	Y Chaval	587	Mus cookii	1	0.99	OK		CGTCGCT	ATAGCTG	140	21
Unknown	Tissue in ethanol	R6475	Mus sp	Thailand (Kanchanaburi)	CBGP (France)	Y Chaval	580	Mus cookii	1	0.99	OK		CGTCGCT	ATCGACG	149	40
Unknown	Tissue in ethanol	R6476	Rattus tanezumi	Thailand (Kanchanaburi)	CBGP (France)	Y Chaval	605	Rattus tanezumi	1	0.99	OK		CGTCGCT	ATCTAGT	145	24
Unknown	Tissue in ethanol	R6477	Rattus tanezumi	Thailand (Kanchanaburi)	CBGP (France)	Y Chaval	120	Rattus tanezumi	1	1	OK		CGTCGCT	ATCTGAC	135	18
Unknown	Tissue in ethanol	R6478	Mus cervicolor	Thailand (Kanchanaburi)	CBGP (France)	Y Chaval	149	Mus cervicolor	1	1	OK		CGTCGCT	ATGATCG	94	27
Unknown	Tissue in ethanol	R6479	Rattus tanezumi	Thailand (Kanchanaburi)	CBGP (France)	Y Chaval	120	Rattus tanezumi	1	1	OK		CGTCGCT	ATGCATC	82	14
Unknown	Tissue in ethanol	R6480	Mus sp	Thailand (Kanchanaburi)	CBGP (France)	Y Chaval	149	Mus cervicolor	1	1	OK		CGTGCTA	AGTATCT	66	23
Unknown	Tissue in ethanol	R6481	Rattus tanezumi	Thailand (Kanchanaburi)	CBGP (France)	Y Chaval	120	Rattus tanezumi	1	1	OK		CGTGCTA	AGTCTGC	205	30
Unknown	Tissue in ethanol	R6482	Rattus exulans	Thailand (Kanchanaburi)	CBGP (France)	Y Chaval	126	Rattus exulans	1	1	OK		CGTGCTA	ATAGCTG	87	32
Unknown	Tissue in ethanol	R6483	Mus cookii	Thailand (Kanchanaburi)	CBGP (France)	Y Chaval	597	Mus cookii	1	0.98	OK		CGTGCTA	ATCGACG	126	29
Unknown	Tissue in ethanol	R6484	Mus sp	Thailand (Kanchanaburi)	CBGP (France)	Y Chaval	587	Mus cookii	1	0.99	OK		CGTGCTA	ATCTAGT	149	21
Unknown	Tissue in ethanol	R6485	Rattus exulans	Thailand (Kanchanaburi)	CBGP (France)	Y Chaval	126	Rattus exulans	1	1	OK		CGTGCTA	ATCTGAC	56	17
Unknown	Tissue in ethanol	R6486	Rattus exulans	Thailand (Kanchanaburi)	CBGP (France)	Y Chaval	126	Rattus exulans	1	1	OK		CGTGCTA	ATGATCG	55	23
Unknown	Tissue in ethanol	R6487	Rattus tanezumi	Thailand (Kanchanaburi)	CBGP (France)	Y Chaval	120	Rattus tanezumi	1	1	OK		CGTGCTA	ATGCATC	79	22
Unknown	Tissue in ethanol	R6488	Mus cervicolor	Thailand (Kanchanaburi)	CBGP (France)	Y Chaval	597	Mus cookii	1	0.98	OK		CTACAGA	AGTATCT	109	30
Unknown	Tissue in ethanol	R6489	Mus sp	Thailand (Kanchanaburi)	CBGP (France)	Y Chaval	593	Mus caroli	1	1	OK		CTACAGA	AGTCTGC	103	16
Unknown	Tissue in ethanol	R6490	Rattus tanezumi	Thailand (Kanchanaburi)	CBGP (France)	Y Chaval	120	Rattus tanezumi	1	1	OK		CTACAGA	ATAGCTG	164	26
Unknown	Tissue in ethanol	R6491	Mus sp	Thailand (Kanchanaburi)	CBGP (France)	Y Chaval	149	Mus cervicolor	1	1	OK		CTACAGA	ATCGACG	80	20
Unknown	Tissue in ethanol	R6492	Mus sp	Thailand (Kanchanaburi)	CBGP (France)	Y Chaval	149	Mus cervicolor	1	1	OK		CTACAGA	ATCTAGT	90	23
Unknown	Tissue in ethanol	R6493	Maxomys surifer	Thailand (Kanchanaburi)	CBGP (France)	Y Chaval	583	Maxomys sp 1 MP-2010	1	1	OK		CTACAGA	ATCTGAC	130	21
Unknown	Tissue in ethanol	R6494	Mus sp	Thailand (Kanchanaburi)	CBGP (France)	Y Chaval	580	Mus cookii	1	0.99	OK		CTACAGA	ATGATCG	135	23
Unknown	Tissue in ethanol	R6495	Mus sp	Thailand (Kanchanaburi)	CBGP (France)	Y Chaval	587	Mus cookii	1	0.99	OK		CTACAGA	ATGCATC	123	22
Unknown	Tissue in ethanol	R6496	Rattus exulans	Thailand (Kanchanaburi)	CBGP (France)	Y Chaval	126	Rattus exulans	1	1	OK		CTACGTC	AGTATCT	42	14
Unknown	Tissue in ethanol	R6497	Maxomys surifer	Thailand (Kanchanaburi)	CBGP (France)	Y Chaval	583	Maxomys sp 1 MP-2010	1	1	OK		CTACGTC	AGTCTGC	135	19
Unknown	Tissue in ethanol	R6498	Mus sp	Thailand (Kanchanaburi)	CBGP (France)	Y Chaval	149	Mus cervicolor	1	1	OK		CTACGTC	ATAGCTG	102	16
Unknown	Tissue in ethanol	R6499	Bandicota savilei	Thailand (Kanchanaburi)	CBGP (France)	Y Chaval	581	Bandicota savilei	1	0.99	OK		CTACGTC	ATCGACG	60	22
Unknown	Tissue in ethanol	R6500	Bandicota savilei	Thailand (Kanchanaburi)	CBGP (France)	Y Chaval	581	Bandicota savilei	1	0.99	OK		CTACGTC	ATCTAGT	51	20
Unknown	Tissue in ethanol	R6501	Bandicota savilei	Thailand (Kanchanaburi)	CBGP (France)	Y Chaval	581	Bandicota savilei	1	0.99	OK		CTACGTC	ATCTGAC	57	15
Unknown	Tissue in ethanol	R6503	Maxomys surifer	Thailand (Kanchanaburi)	CBGP (France)	Y Chaval	583	Maxomys sp 1 MP-2010	1	1	OK		CTACGTC	ATGATCG	129	26
Unknown	Tissue in ethanol	R6504	Mus sp	Thailand (Kanchanaburi)	CBGP (France)	Y Chaval	580	Mus cookii	1	0.99	OK		CTACGTC	ATGCATC	103	12
Unknown	Tissue in ethanol	R6505	Rattus tanezumi	Thailand (Kanchanaburi)	CBGP (France)	Y Chaval	120	Rattus tanezumi	1	1	OK		CTAGTAT	AGTATCT	131	24
Unknown	Tissue in ethanol	R6506	Rattus exulans	Thailand (Kanchanaburi)	CBGP (France)	Y Chaval	126	Rattus exulans	1	1	OK		CTAGTAT	AGTCTGC	70	22
Unknown	Tissue in ethanol	R6507	Mus sp	Thailand (Kanchanaburi)	CBGP (France)	Y Chaval	149	Mus cervicolor	1	1	OK		CTAGTAT	ATAGCTG	120	23
Unknown	Tissue in ethanol	R6508	Rattus exulans	Thailand (Kanchanaburi)	CBGP (France)	Y Chaval	126	Rattus exulans	1	1	OK		CTAGTAT	ATCGACG	78	23
Unknown	Tissue in ethanol	R6509	Bandicota savilei	Thailand (Kanchanaburi)	CBGP (France)	Y Chaval	581	Bandicota savilei	1	0.99	OK		CTAGTAT	ATCTAGT	79	21
Unknown	Tissue in ethanol	R6510	Maxomys surifer	Thailand (Kanchanaburi)	CBGP (France)	Y Chaval	583	Maxomys sp 1 MP-2010	1	1	OK		CTAGTAT	ATCTGAC	141	19
Unknown	Tissue in ethanol	R6511	Rattus tanezumi	Thailand (Kanchanaburi)	CBGP (France)	Y Chaval	120	Rattus tanezumi	1	1	OK		CTAGTAT	ATGATCG	165	26
Unknown	Tissue in ethanol	R6512	Rattus exulans	Thailand (Kanchanaburi)	CBGP (France)	Y Chaval	126	Rattus exulans	1	1	OK		CTAGTAT	ATGCATC	63	17
Unknown	Tissue in ethanol	R6513	Mus cookii	Thailand (Kanchanaburi)	CBGP (France)	Y Chaval	587	Mus cookii	1	0.99	OK		CTATCGC	AGTATCT	120	22
Unknown	Tissue in ethanol	R6514	Rattus tanezumi	Thailand (Kanchanaburi)	CBGP (France)	Y Chaval	120	Rattus tanezumi	1	1	OK		CTATCGC	AGTCTGC	168	31
Unknown	Tissue in ethanol	R6515	Rattus tanezumi	Thailand (Kanchanaburi)	CBGP (France)	Y Chaval	120	Rattus tanezumi	1	1	OK		CTATCGC	ATAGCTG	160	23
Unknown	Tissue in ethanol	R6516	Mus caroli	Thailand (Kanchanaburi)	CBGP (France)	Y Chaval	128	Mus caroli	1	1	OK		CTATCGC	ATCGACG	124	16
Unknown	Tissue in ethanol	R6517	Rattus tanezumi	Thailand (Kanchanaburi)	CBGP (France)	Y Chaval	120	Rattus tanezumi	1	1	OK		CTATCGC	ATCTAGT	158	31
Unknown	Tissue in ethanol	R6518	Rattus tanezumi	Thailand (Kanchanaburi)	CBGP (France)	Y Chaval	120	Rattus tanezumi	1	1	OK		CTATCGC	ATCTGAC	156	23
Unknown	Tissue in ethanol	R6519	Mus caroli	Thailand (Kanchanaburi)	CBGP (France)	Y Chaval	128	Mus caroli	1	1	OK		CTATCGC	ATGATCG	95	10
Unknown	Tissue in ethanol	R6520	Rattus exulans	Thailand (Kanchanaburi)	CBGP (France)	Y Chaval	126	Rattus exulans	1	1	OK		CTATCGC	ATGCATC	49	19
Unknown	Tissue in ethanol	R6521	Rattus exulans	Thailand (Kanchanaburi)	CBGP (France)	Y Chaval	126	Rattus exulans	1	1	OK		CTCAGCT	AGTATCT	71	23
Unknown	Tissue in ethanol	R6522	Rattus exulans	Thailand (Kanchanaburi)	CBGP (France)	Y Chaval	126	Rattus exulans	1	1	OK		CTCAGCT	AGTCTGC	108	19
Unknown	Tissue in ethanol	R6523	Maxomys surifer	Thailand (Kanchanaburi)	CBGP (France)	Y Chaval	583	Maxomys sp 1 MP-2010	1	1	OK		CTCAGCT	ATAGCTG	150	19
Unknown	Tissue in ethanol	R6524	Maxomys surifer	Thailand (Kanchanaburi)	CBGP (France)	Y Chaval	599	Maxomys sp 1 MP-2010	1	0.99	OK		CTCAGCT	ATCGACG	140	26
Unknown	Tissue in ethanol	R6525	Maxomys surifer	Thailand (Kanchanaburi)	CBGP (France)	Y Chaval	583	Maxomys sp 1 MP-2010	1	1	OK		CTCAGCT	ATCTAGT	124	18
Unknown	Tissue in ethanol	R6526	Mus sp	Thailand (Kanchanaburi)	CBGP (France)	Y Chaval	149	Mus cervicolor	1	1	OK		CTCAGCT	ATCTGAC	109	27
Unknown	Tissue in ethanol	R6527	Rattus exulans	Thailand (Kanchanaburi)	CBGP (France)	Y Chaval	126	Rattus exulans	1	1	OK		CTCAGCT	ATGATCG	57	16
Unknown	Tissue in ethanol	R6528	Rattus exulans	Thailand (Kanchanaburi)	CBGP (France)	Y Chaval	126	Rattus exulans	1	1	OK		CTCAGCT	ATGCATC	71	15
Unknown	Tissue in ethanol	R6529	Rattus exulans	Thailand (Kanchanaburi)	CBGP (France)	Y Chaval	126	Rattus exulans	1	1	OK		CTCATGC	AGTATCT	91	24
Unknown	Tissue in ethanol	R6530	Rattus tanezumi	Thailand (Kanchanaburi)	CBGP (France)	Y Chaval	120	Rattus tanezumi	1	1	OK		CTCATGC	AGTCTGC	224	20
Unknown	Tissue in ethanol	R6531	Rattus exulans	Thailand (Kanchanaburi)	CBGP (France)	Y Chaval	126	Rattus exulans	1	1	OK		CTCATGC	ATAGCTG	65	19
Unknown	Tissue in ethanol	R6532	Maxomys surifer	Thailand (Kanchanaburi)	CBGP (France)	Y Chaval	583	Maxomys sp 1 MP-2010	1	1	OK		CTCATGC	ATCGACG	138	15
Unknown	Tissue in ethanol	R6533	Mus cookii	Thailand (Kanchanaburi)	CBGP (France)	Y Chaval	597	Mus cookii	1	0.98	OK		CTCATGC	ATCTAGT	154	30
Unknown	Tissue in ethanol	R6534	Rattus tanezumi	Thailand (Kanchanaburi)	CBGP (France)	Y Chaval	589	Rattus tanezumi	1	1	OK		CTCATGC	ATCTGAC	122	25
Unknown	Tissue in ethanol	R6535	Mus sp	Thailand (Kanchanaburi)	CBGP (France)	Y Chaval	587	Mus cookii	1	0.99	OK		CTCATGC	ATGATCG	124	22
Unknown	Tissue in ethanol	R6536	Mus cervicolor	Thailand (Kanchanaburi)	CBGP (France)	Y Chaval	149	Mus cervicolor	1	1	OK		ATGTCGA	CAGTAGC	113	29
Unknown	Tissue in ethanol	R6537	Mus cookii	Thailand (Kanchanaburi)	CBGP (France)	Y Chaval	587	Mus cookii	1	0.99	OK		ATGTCGA	CATACGC	117	16
Unknown	Tissue in ethanol	R6538	Rattus tanezumi	Thailand (Kanchanaburi)	CBGP (France)	Y Chaval	120	Rattus tanezumi	1	1	OK		ATGTCGA	CATCACG	138	14
Unknown	Tissue in ethanol	R6539	Mus cookii	Thailand (Kanchanaburi)	CBGP (France)	Y Chaval	597	Mus cookii	1	0.98	OK		CACGCAT	ATGCGAG	147	18
Unknown	Tissue in ethanol	R6540	Rattus exulans	Thailand (Kanchanaburi)	CBGP (France)	Y Chaval	106	Rattus exulans	1	1	OK		CACGCAT	ATGCTGT	86	24
Unknown	Tissue in ethanol	R6541	Bandicota savilei	Thailand (Kanchanaburi)	CBGP (France)	Y Chaval	581	Bandicota savilei	1	0.99	OK		CACGCAT	CACGATG	64	13
Unknown	Tissue in ethanol	R6542	Bandicota savilei	Thailand (Kanchanaburi)	CBGP (France)	Y Chaval	581	Bandicota savilei	1	0.99	OK		CACGCAT	CACGCAT	61	15
Unknown	Tissue in ethanol	R6543	Bandicota savilei	Thailand (Kanchanaburi)	CBGP (France)	Y Chaval	581	Bandicota savilei	1	0.99	OK		CACGCAT	CAGACTG	51	15
Unknown	Tissue in ethanol	R6544	Bandicota savilei	Thailand (Kanchanaburi)	CBGP (France)	Y Chaval	581	Bandicota savilei	1	0.99	OK		CACGCAT	CAGTAGC	57	17
Unknown	Tissue in ethanol	R6545	Bandicota savilei	Thailand (Kanchanaburi)	CBGP (France)	Y Chaval	581	Bandicota savilei	1	0.99	OK		CACGCAT	CATACGC	54	18
Unknown	Tissue in ethanol	R6546	Bandicota savilei	Thailand (Kanchanaburi)	CBGP (France)	Y Chaval	581	Bandicota savilei	1	0.99	OK		CACGCAT	CATCACG	41	16
Unknown	Tissue in ethanol	R6547	Maxomys surifer	Thailand (Kanchanaburi)	CBGP (France)	Y Chaval	583	Maxomys sp 1 MP-2010	1	1	OK		CAGATCA	ATGCGAG	108	16
Unknown	Tissue in ethanol	R6548	Mus cervicolor	Thailand (Kanchanaburi)	CBGP (France)	Y Chaval	586	Mus cervicolor	1	0.99	OK		CAGATCA	ATGCTGT	108	25
Unknown	Tissue in ethanol	R6549	Mus cookii	Thailand (Kanchanaburi)	CBGP (France)	Y Chaval	580	Mus cookii	1	0.99	OK		CAGATCA	CACGATG	143	24
Unknown	Tissue in ethanol	R6550	Mus cookii	Thailand (Kanchanaburi)	CBGP (France)	Y Chaval	580	Mus cookii	1	0.99	OK		CAGATCA	CACGCAT	141	17
Unknown	Tissue in ethanol	R6551	Mus cookii	Thailand (Kanchanaburi)	CBGP (France)	Y Chaval	580	Mus cookii	1	0.99	OK		CAGATCA	CAGACTG	85	11
Unknown	Tissue in ethanol	R6552	Mus cookii	Thailand (Kanchanaburi)	CBGP (France)	Y Chaval	580	Mus cookii	1	0.99	OK		CAGATCA	CAGTAGC	99	17
Unknown	Tissue in ethanol	R6553	Mus cervicolor	Thailand (Kanchanaburi)	CBGP (France)	Y Chaval	586	Mus cervicolor	1	0.99	OK		CAGATCA	CATACGC	93	25
Unknown	Tissue in ethanol	R6554	Mus cervicolor	Thailand (Kanchanaburi)	CBGP (France)	Y Chaval	149	Mus cervicolor	1	1	OK		CAGATCA	CATCACG	71	11
Unknown	Tissue in ethanol	R6555	Mus cookii	Thailand (Kanchanaburi)	CBGP (France)	Y Chaval	587	Mus cookii	1	0.99	OK		CAGTAGC	ATGCGAG	102	14
Unknown	Tissue in ethanol	R6556	Mus caroli	Thailand (Kanchanaburi)	CBGP (France)	Y Chaval	593	Mus caroli	1	1	OK		CAGTAGC	ATGCTGT	65	10
Unknown	Tissue in ethanol	R6557	Mus cookii	Thailand (Kanchanaburi)	CBGP (France)	Y Chaval	587	Mus cookii	1	0.99	OK		CAGTAGC	CACGATG	114	15
Unknown	Tissue in ethanol	R6558	Mus cookii	Thailand (Kanchanaburi)	CBGP (France)	Y Chaval	587	Mus cookii	1	0.99	OK		CAGTAGC	CACGCAT	147	24
Unknown	Tissue in ethanol	R6559	Mus sp	Thailand (Kanchanaburi)	CBGP (France)	Y Chaval	586	Mus cervicolor	1	0.99	OK		CAGTAGC	CAGACTG	100	30
Unknown	Tissue in ethanol	R6560	Mus cookii	Thailand (Kanchanaburi)	CBGP (France)	Y Chaval	597	Mus cookii	1	0.98	OK		CAGTAGC	CAGTAGC	95	22
Unknown	Tissue in ethanol	R6561	Mus cookii	Thailand (Kanchanaburi)	CBGP (France)	Y Chaval	580	Mus cookii	1	0.99	OK		CAGTAGC	CATACGC	116	27
Unknown	Tissue in ethanol	R6562	Mus cervicolor	Thailand (Kanchanaburi)	CBGP (France)	Y Chaval	149	Mus cervicolor	1	1	OK		CAGTAGC	CATCACG	56	13
Unknown	Tissue in ethanol	R6563	Mus cookii	Thailand (Kanchanaburi)	CBGP (France)	Y Chaval	149	Mus cervicolor	1	1	OK		CATACGC	ATGCGAG	129	16
Unknown	Tissue in ethanol	R6564	Mus cervicolor	Thailand (Kanchanaburi)	CBGP (France)	Y Chaval	586	Mus cervicolor	1	0.99	OK		CATACGC	ATGCTGT	103	20
Unknown	Tissue in ethanol	R6565	Mus cookii	Thailand (Kanchanaburi)	CBGP (France)	Y Chaval	580	Mus cookii	1	0.99	OK		CATACGC	CACGATG	122	21
Unknown	Tissue in ethanol	R6566	Mus cervicolor	Thailand (Kanchanaburi)	CBGP (France)	Y Chaval	149	Mus cervicolor	1	1	OK		CATACGC	CACGCAT	127	25
Unknown	Tissue in ethanol	R6567	Mus cervicolor	Thailand (Kanchanaburi)	CBGP (France)	Y Chaval	149	Mus cervicolor	1	1	OK		CATACGC	CAGACTG	97	23
Unknown	Tissue in ethanol	R6568	Mus cookii	Thailand (Kanchanaburi)	CBGP (France)	Y Chaval	587	Mus cookii	1	0.99	OK		CATACGC	CAGTAGC	113	26
Unknown	Tissue in ethanol	R6569	Mus sp	Thailand (Kanchanaburi)	CBGP (France)	Y Chaval	597	Mus cookii	1	0.98	OK		CATACGC	CATACGC	68	14
Unknown	Tissue in ethanol	M29248	Rattus rattus	Bangladesh	CSIRO (Australia)	K Aplin	557	Rattus tanezumi	1	0.99	OK		ATCACTA	CAGACTG	118	14
Unknown	Tissue in ethanol	M29264	Bandicota bengalensis	Bangladesh	CSIRO (Australia)	K Aplin	558	Bandicota bengalensis	1	1	OK		ATCACTA	ATGCTGT	46	12
Unknown	Tissue in ethanol	M32007	Niviventer langbianis	Laos	CSIRO (Australia)	K Aplin	559	Niviventer langbianis	1	0.98	OK		ATCTGAC	ATGCGAG	119	11
Unknown	Tissue in ethanol	M32007bis	Niviventer langbianis	Laos	CSIRO (Australia)	K Aplin	559	Niviventer langbianis	1	0.98	OK		CTCATGC	CAGACTG	100	13
Unknown	Tissue in ethanol	M32016	Chiromyscus chiropus	Laos	CSIRO (Australia)	K Aplin	560	Chiromyscus chiropus	1	0.99	OK		ATCTAGT	CACGCAT	98	18
Unknown	Tissue in ethanol	M32316	Niviventer sp	Laos	CSIRO (Australia)	K Aplin	561	Niviventer bukit	1	0.99	OK	bukit is not a valid species (MSW)	ATCTGAC	ATGCTGT	107	15
Unknown	Tissue in ethanol	M32320	Niviventer sp	Laos	CSIRO (Australia)	K Aplin	561	Niviventer bukit	1	0.99	OK	bukit is not a valid species (MSW)	ATCTGAC	CACGATG	84	12
Unknown	Tissue in ethanol	M32328	Saxatilomys sp	Laos	CSIRO (Australia)	K Aplin	562	Diplothrix legata	1	0.89	unknown		ATCACTA	CATACGC	89	18
Unknown	Tissue in ethanol	M32330	Maxomys moi	Laos	CSIRO (Australia)	K Aplin	563	Apomys sp	1	0.88	unknown		ATAGTCA	ATGCTGT	121	15
Unknown	Tissue in ethanol	M32332	Chiropodomys gliroides	Laos	CSIRO (Australia)	K Aplin	564	Niviventer bukit	1	0.86	unknown		ATGCATC	CACGCAT	223	21
Unknown	Tissue in ethanol	M32370	Leopoldamys sp	Laos	CSIRO (Australia)	K Aplin	138	Leopoldamys edwardsi	1	1	OK		ATCACTA	CATCACG	121	11
Unknown	Tissue in ethanol	M32400	Niviventer sp	Laos	CSIRO (Australia)	K Aplin	561	Niviventer bukit	1	0.99	OK	bukit is not a valid species (MSW)	ATCTGAC	CACGCAT	124	20
Unknown	Tissue in ethanol	M32420	Niviventer confucianus	Laos	CSIRO (Australia)	K Aplin	561	Niviventer bukit	1	0.99	OK	bukit is not a valid species (MSW)	ATCTAGT	CAGACTG	117	12
Unknown	Tissue in ethanol	M32448	Maxomys moi	Laos	CSIRO (Australia)	K Aplin	563	Apomys sp	1	0.88	unknown		ATAGTCA	CACGATG	82	11
Unknown	Tissue in ethanol	M32452	Niviventer fulvescens	Laos	CSIRO (Australia)	K Aplin	566	Niviventer fulvescens	1	0.99	OK		ATCTAGT	CATACGC	99	13
Unknown	Tissue in ethanol	M32458	Niviventer sp	Laos	CSIRO (Australia)	K Aplin	567	Niviventer bukit	1	0.99	OK	bukit is not a valid species (MSW)	ATCTGAC	CAGACTG	92	22
Unknown	Tissue in ethanol	M32470	Niviventer sp	Laos	CSIRO (Australia)	K Aplin	561	Niviventer bukit	1	0.99	OK	bukit is not a valid species (MSW)	ATCTGAC	CAGTAGC	131	12
Unknown	Tissue in ethanol	M33239	Maxomys surifer	Laos	CSIRO (Australia)	K Aplin	531	Apomys sp	1	0.88	unknown		ATCACTA	ATGCGAG	85	10
Unknown	Tissue in ethanol	M33239bis	Maxomys surifer	Laos	CSIRO (Australia)	K Aplin	531	Apomys sp	1	0.88	unknown		CTCATGC	CACGATG	130	12
Unknown	Tissue in ethanol	M33245	Maxomys sp	Laos	CSIRO (Australia)	K Aplin	531	Apomys sp	1	0.88	unknown		ATAGTCA	CACGCAT	108	20
Unknown	Tissue in ethanol	M33246	Maxomys sp	Laos	CSIRO (Australia)	K Aplin	568	Niviventer rapit	1	0.9	unknown		ATAGTCA	CAGACTG	66	9
Unknown	Tissue in ethanol	M33256	Maxomys sp	Laos	CSIRO (Australia)	K Aplin	569	Apomys sp	1	0.88	unknown		ATAGTCA	CAGTAGC	114	11
Unknown	Tissue in ethanol	M33257	Maxomys sp	Laos	CSIRO (Australia)	K Aplin	531	Apomys sp	1	0.88	unknown		ATAGTCA	CATACGC	103	11
Unknown	Tissue in ethanol	M33361	Leopoldamys sp	Laos	CSIRO (Australia)	K Aplin	138	Leopoldamys edwardsi	1	1	OK		ATCTAGT	ATGCGAG	111	17
Unknown	Tissue in ethanol	M33361bis	Leopoldamys sp	Laos	CSIRO (Australia)	K Aplin	138	Leopoldamys edwardsi	1	1	OK		CTCATGC	CACGCAT	148	21
Unknown	Tissue in ethanol	M33372	Leopoldamys sp	Laos	CSIRO (Australia)	K Aplin	570	Leopoldamys edwardsi	1	0.99	OK		ATCTAGT	ATGCTGT	95	14
Unknown	Tissue in ethanol	M33384	Niviventer fulvescens	Laos	CSIRO (Australia)	K Aplin	571	Niviventer fulvescens	1	0.99	OK		ATCTAGT	CATCACG	130	19
Unknown	Tissue in ethanol	M33426	Niviventer sp	Laos	CSIRO (Australia)	K Aplin	572	Niviventer fulvescens	1	0.99	OK		ATGCATC	ATGCGAG	186	22
Unknown	Tissue in ethanol	M33426bis	Niviventer sp	Laos	CSIRO (Australia)	K Aplin	572	Niviventer fulvescens	1	0.99	OK		CTCATGC	CAGTAGC	151	17
Unknown	Tissue in ethanol	M33499	Niviventer tenaster	Laos	CSIRO (Australia)	K Aplin	573	Niviventer bukit	1	0.98	OK	bukit is not a valid species (MSW)	ATGCATC	CACGATG	139	17
Unknown	Tissue in ethanol	M33502	Niviventer confucianus	Laos	CSIRO (Australia)	K Aplin	573	Niviventer bukit	1	0.98	OK	bukit is not a valid species (MSW)	ATCTAGT	CAGTAGC	117	21
Unknown	Tissue in ethanol	M33777	Rattus nitidus	Laos	CSIRO (Australia)	K Aplin	574	Rattus R3	1	0.99	OK		ATCACTA	CACGCAT	173	15
Unknown	Tissue in ethanol	M33956	Maxomys sp	Laos	CSIRO (Australia)	K Aplin	531	Apomys sp	1	0.88	unknown		ATAGTCA	CATCACG	105	12
Unknown	Tissue in ethanol	M34004	Leopoldamys sp	Laos	CSIRO (Australia)	K Aplin	575	Leopoldamys edwardsi	1	0.99	OK		ATCTAGT	CACGATG	119	14
Unknown	Tissue in ethanol	M34016	Niviventer sp	Laos	CSIRO (Australia)	K Aplin	573	Niviventer bukit	1	0.98	OK	bukit is not a valid species (MSW)	ATGCATC	ATGCTGT	173	18
Unknown	Tissue in ethanol	M32359	Rattus sakeratensis	Unknown	CSIRO (Australia)	K Aplin	565	Tupaia belangeri	1	0.91	unknown		ATCACTA	CAGTAGC	133	13
Unknown	Tissue in ethanol	M32472	Niviventer sp	Unknown	CSIRO (Australia)	K Aplin	561	Niviventer bukit	1	0.99	OK	bukit is not a valid species (MSW)	ATCTGAC	CATACGC	87	12
Unknown	Tissue in ethanol	M32552	Niviventer sp	Unknown	CSIRO (Australia)	K Aplin	561	Niviventer bukit	1	0.99	OK	bukit is not a valid species (MSW)	ATCTGAC	CATCACG	79	16
Unknown	Tissue in ethanol	M28661	Rattus losea	Vietnam	CSIRO (Australia)	K Aplin	556	Rattus losea	1	1	OK		ATCACTA	CACGATG	83	20
Unknown	Tissue in ethanol	SCNE 1	Rattus R3	Borneo	CBGP (France)	J Andru	102	Rattus R3	1	1	OK		ATAGTCA	ACAGTAG	91	15
Unknown	Tissue in ethanol	B-09-165	Sundamys infraluteus	Borneo	Ulm University (Germany)	K Wells/M Lakim	576	Rattus nitidus	1	0.87	unknown		ATGCTGT	ATGCGAG	60	21
Unknown	Tissue in ethanol	B-09-165bis	Sundamys infraluteus	Borneo	Ulm University (Germany)	K Wells/M Lakim	576	Rattus nitidus	1	0.87	unknown		CTCATGC	CATACGC	58	13
Unknown	Tissue in ethanol	S-09-09	Maxomys alticola	Borneo	Ulm University (Germany)	K Wells/M Lakim	577	Maxomys ochraceiventer	1	0.94	unknown		ATGCATC	CATACGC	131	12
Unknown	Tissue in ethanol	S-09-136	Sundamys infraluteus	Borneo	Ulm University (Germany)	K Wells/M Lakim	576	Rattus nitidus	1	0.87	unknown		ATGCTGT	ATGCTGT	24	12
Unknown	Tissue in ethanol	S-09-184	Maxomys alticola	Borneo	Ulm University (Germany)	K Wells/M Lakim	578	Maxomys ochraceiventer	1	0.93	unknown		ATGCATC	CAGACTG	89	13
Unknown	Tissue in ethanol	S-09-56	Maxomys alticola	Borneo	Ulm University (Germany)	K Wells/M Lakim	577	Maxomys ochraceiventer	1	0.94	unknown		ATGCATC	CATCACG	103	10
Unknown	Tissue in ethanol	S-09-83	Maxomys alticola	Borneo	Ulm University (Germany)	K Wells/M Lakim	579	Maxomys ochraceiventer	1	0.93	unknown		ATGCATC	CAGTAGC	126	12
Unknown	Tissue in ethanol	BMLE 5	Maxomys whiteheadi	Borneo	CBGP (France)	J Andru	550	Maxomys whiteheadi	1	0.98	OK		ATGTCGA	AGCTCGC	42	18
Unknown	Tissue in ethanol	MNAE 10.M41	Rattus tiomanicus	Borneo	CBGP (France)	J Andru	552	Rattus tiomanicus	1	0.99	OK		ATAGTCA	AGCTATG	66	10
Unknown	Tissue in ethanol	MNAE 3.M41	Rattus argentiventer	Borneo	CBGP (France)	J Andru	150	Rattus argentiventer	1	1	OK		ATCACTA	ACTCGTC	61	20
Unknown	Tissue in ethanol	MWHE 1.D18	Rattus tanezumi	Borneo	CBGP (France)	J Andru	545	Rattus tanezumi	1	1	OK		AGTCTGC	ACTCGTC	98	13
Unknown	Tissue in ethanol	PL 29	Mus sp?	Papua	CBGP (France)	J Andru	554	Apomys sp	1	0.86	unknown		CAGTAGC	ACAGTAG	81	32
Unknown	Tissue in ethanol	B016	Rattus tanezumi	Sumatra	CBGP (France)	J Andru	545	Rattus tanezumi	1	1	OK		AGTCTGC	ACTCAGT	113	15
Unknown	Tissue in ethanol	B018	Sundamys muelleri	Sumatra	CBGP (France)	J Andru	546	Sundamys muelleri	1	0.99	OK		CAGATCA	ACTCAGT	69	12
Unknown	Tissue in ethanol	B102	Scotinomys sp?	Sumatra	CBGP (France)	J Andru	547	Mustela erminea	1	0.81	unknown		CAGTAGC	ACAGCGT	133	15
Unknown	Tissue in ethanol	B113	Niviventer cremoriventer	Sumatra	CBGP (France)	J Andru	548	Niviventer cremoriventer	1	1	OK		ATGTCGA	ACGTCAG	72	16
Unknown	Tissue in ethanol	B119	Maxomys whiteheadi	Sumatra	CBGP (France)	J Andru	549	Maxomys whiteheadi	1	1	OK		ATGTCGA	AGCTATG	31	10
Unknown	Tissue in ethanol	BMSE 1	Rattus R3	Sumatra	CBGP (France)	J Andru	102	Rattus R3	1	1	OK		ATAGTCA	ACAGCGT	88	13
Unknown	Tissue in ethanol	BMSE 1bis	Rattus R3	Sumatra	CBGP (France)	J Andru	102	Rattus R3	1	1	OK		CTACGTC	ATGCTGT	103	8
Unknown	Tissue in ethanol	BPTE 11	Rattus argentiventer	Sumatra	CBGP (France)	J Andru	551	Rattus argentiventer	1	0.99	OK		ATCACTA	ACTCAGT	63	17
Unknown	Tissue in ethanol	PHLE 1	Rattus argentiventer	Sumatra	CBGP (France)	J Andru	553	Rattus argentiventer	1	1	OK		ATCACTA	AGCAGTC	98	19
Unknown	Tissue in ethanol	PLKE I/A	Rattus tiomanicus	Sumatra	CBGP (France)	J Andru	555	Rattus tiomanicus	1	0.99	OK		ATAGTCA	AGCTCGC	104	12
Unknown	Tissue in ethanol	AD 0023	Arvicanthis sp	Mali	CBGP (France)	A Dalecky	532	Arvicanthis niloticus	1	0.99	OK		CATCGAC	ATGCGAG	142	16
Unknown	Tissue in ethanol	AD 0292	Arvicanthis sp	Mali	CBGP (France)	A Dalecky	532	Arvicanthis niloticus	1	0.99	OK		CATCGAC	ATGCTGT	129	25
Unknown	Tissue in ethanol	AD 0305	Arvicanthis sp	Mali	CBGP (France)	A Dalecky	532	Arvicanthis niloticus	1	0.99	OK		CATCGAC	CACGATG	107	16
Unknown	Tissue in ethanol	AD 0362	Arvicanthis sp	Mali	CBGP (France)	A Dalecky	532	Arvicanthis niloticus	1	0.99	OK		CATCGAC	CACGCAT	92	19
Unknown	Tissue in ethanol	AD 0371	Arvicanthis sp	Mali	CBGP (France)	A Dalecky	532	Arvicanthis niloticus	1	0.99	OK		CATCGAC	CAGACTG	72	14
Unknown	Tissue in ethanol	AD 0404	Arvicanthis sp	Mali	CBGP (France)	A Dalecky	534	Arvicanthis niloticus	1	0.99	OK		CATCGAC	CAGTAGC	100	19
Unknown	Tissue in ethanol	AD 0412	Arvicanthis sp	Mali	CBGP (France)	A Dalecky	532	Arvicanthis niloticus	1	0.99	OK		CATCGAC	CATACGC	109	23
Unknown	Tissue in ethanol	AD 0417	Arvicanthis sp	Mali	CBGP (France)	A Dalecky	534	Arvicanthis niloticus	1	0.99	OK		CATCGAC	CATCACG	87	19
Unknown	Tissue in ethanol	AD 0438	Arvicanthis sp	Mali	CBGP (France)	A Dalecky	532	Arvicanthis niloticus	1	0.99	OK		CATCTGT	ATGCGAG	105	14
Unknown	Tissue in ethanol	AD 0507	Arvicanthis sp	Mali	CBGP (France)	A Dalecky	532	Arvicanthis niloticus	1	0.99	OK		CATCTGT	ATGCTGT	114	20
Unknown	Tissue in ethanol	AD 0624	Arvicanthis sp	Mali	CBGP (France)	A Dalecky	532	Arvicanthis niloticus	1	0.99	OK		CATCTGT	CACGATG	95	21
Unknown	Tissue in ethanol	AD 0684	Arvicanthis sp	Mali	CBGP (France)	A Dalecky	532	Arvicanthis niloticus	1	0.99	OK		CATCTGT	CACGCAT	92	19
Unknown	Tissue in ethanol	AD 2157	Arvicanthis sp	Mali	CBGP (France)	A Dalecky	532	Arvicanthis niloticus	1	0.99	OK		CATCTGT	CAGACTG	63	10
Unknown	Tissue in ethanol	AD 2168	Arvicanthis sp	Mali	CBGP (France)	A Dalecky	534	Arvicanthis niloticus	1	0.99	OK		CATCTGT	CAGTAGC	114	17
Unknown	Tissue in ethanol	AD 2203	Arvicanthis sp	Mali	CBGP (France)	A Dalecky	534	Arvicanthis niloticus	1	0.99	OK		CATCTGT	CATACGC	141	27
Unknown	Tissue in ethanol	AD 2216	Arvicanthis sp	Mali	CBGP (France)	A Dalecky	532	Arvicanthis niloticus	1	0.99	OK		CATCTGT	CATCACG	112	10
Unknown	Tissue in ethanol	AD 2246	Arvicanthis sp	Mali	CBGP (France)	A Dalecky	532	Arvicanthis niloticus	1	0.99	OK		CGAGTGA	ATGCGAG	107	13
Unknown	Tissue in ethanol	AD 2266	Arvicanthis sp	Mali	CBGP (France)	A Dalecky	532	Arvicanthis niloticus	1	0.99	OK		CGAGTGA	ATGCTGT	99	14
Unknown	Tissue in ethanol	AD 2294	Arvicanthis sp	Mali	CBGP (France)	A Dalecky	534	Arvicanthis niloticus	1	0.99	OK		CGAGTGA	CACGATG	79	16
Unknown	Tissue in ethanol	AD 2300	Arvicanthis sp	Mali	CBGP (France)	A Dalecky	534	Arvicanthis niloticus	1	0.99	OK		CGAGTGA	CACGCAT	122	20
Unknown	Tissue in ethanol	AD 2343	Arvicanthis sp	Mali	CBGP (France)	A Dalecky	534	Arvicanthis niloticus	1	0.99	OK		CGAGTGA	CAGACTG	90	11
Unknown	Tissue in ethanol	AD 2347	Arvicanthis sp	Mali	CBGP (France)	A Dalecky	532	Arvicanthis niloticus	1	0.99	OK		CGAGTGA	CAGTAGC	105	13
Unknown	Tissue in ethanol	AD 2393	Arvicanthis sp	Mali	CBGP (France)	A Dalecky	534	Arvicanthis niloticus	1	0.99	OK		CGAGTGA	CATACGC	128	25
Unknown	Tissue in ethanol	AD 2408	Arvicanthis sp	Mali	CBGP (France)	A Dalecky	532	Arvicanthis niloticus	1	0.99	OK		CGAGTGA	CATCACG	99	11
Unknown	Tissue in ethanol	AD 2433	Arvicanthis sp	Mali	CBGP (France)	A Dalecky	534	Arvicanthis niloticus	1	0.99	OK		CGTACAT	ATGCGAG	124	28
Unknown	Tissue in ethanol	AD 2440	Arvicanthis sp	Mali	CBGP (France)	A Dalecky	534	Arvicanthis niloticus	1	0.99	OK		CGTACAT	ATGCTGT	96	18
Unknown	Tissue in ethanol	AD 2447	Arvicanthis sp	Mali	CBGP (France)	A Dalecky	532	Arvicanthis niloticus	1	0.99	OK		CGTACAT	CACGATG	93	3
Unknown	Tissue in ethanol	AD 2457	Arvicanthis sp	Mali	CBGP (France)	A Dalecky	534	Arvicanthis niloticus	1	0.99	OK		CGTACAT	CACGCAT	126	18
Unknown	Tissue in ethanol	AD 2526	Arvicanthis sp	Mali	CBGP (France)	A Dalecky	534	Arvicanthis niloticus	1	0.99	OK		CGTACAT	CAGACTG	125	17
Unknown	Tissue in ethanol	AD 2569	Arvicanthis sp	Mali	CBGP (France)	A Dalecky	534	Arvicanthis niloticus	1	0.99	OK		CGTACAT	CAGTAGC	113	19
Unknown	Tissue in ethanol	AD 2628	Arvicanthis sp	Mali	CBGP (France)	A Dalecky	532	Arvicanthis niloticus	1	0.99	OK		CGTACAT	CATACGC	137	20
Unknown	Tissue in ethanol	AD 2629	Arvicanthis sp	Mali	CBGP (France)	A Dalecky	534	Arvicanthis niloticus	1	0.99	OK		CGTACAT	CATCACG	98	15
Unknown	Tissue in ethanol	AD 2631	Arvicanthis sp	Mali	CBGP (France)	A Dalecky	534	Arvicanthis niloticus	1	0.99	OK		CGTCGCT	ATGCGAG	94	26
Unknown	Tissue in ethanol	AD 2805	Arvicanthis sp	Mali	CBGP (France)	A Dalecky	532	Arvicanthis niloticus	1	0.99	OK		CGTCGCT	ATGCTGT	78	16
Unknown	Tissue in ethanol	AD 2820	Arvicanthis sp	Mali	CBGP (France)	A Dalecky	532	Arvicanthis niloticus	1	0.99	OK		CGTCGCT	CACGATG	86	22
Unknown	Tissue in ethanol	AD 2847	Arvicanthis sp	Mali	CBGP (France)	A Dalecky	534	Arvicanthis niloticus	1	0.99	OK		CGTCGCT	CACGCAT	97	11
Unknown	Tissue in ethanol	AD 2850	Arvicanthis sp	Mali	CBGP (France)	A Dalecky	532	Arvicanthis niloticus	1	0.99	OK		CGTCGCT	CAGACTG	79	10
Unknown	Tissue in ethanol	AD 2943	Arvicanthis sp	Mali	CBGP (France)	A Dalecky	532	Arvicanthis niloticus	1	0.99	OK		CGTCGCT	CAGTAGC	148	21
Unknown	Tissue in ethanol	AD 2945	Arvicanthis sp	Mali	CBGP (France)	A Dalecky	532	Arvicanthis niloticus	1	0.99	OK		CGTCGCT	CATACGC	77	21
Unknown	Tissue in ethanol	AD 3019	Arvicanthis sp	Mali	CBGP (France)	A Dalecky	534	Arvicanthis niloticus	1	0.99	OK		CGTCGCT	CATCACG	81	14
Unknown	Tissue in ethanol	AD 3040	Arvicanthis sp	Mali	CBGP (France)	A Dalecky	532	Arvicanthis niloticus	1	0.99	OK		CGTGCTA	ATGCGAG	136	15
Unknown	Tissue in ethanol	AD 3121	Arvicanthis sp	Mali	CBGP (France)	A Dalecky	532	Arvicanthis niloticus	1	0.99	OK		CGTGCTA	ATGCTGT	100	12
Unknown	Tissue in ethanol	AD 3185	Arvicanthis sp	Mali	CBGP (France)	A Dalecky	532	Arvicanthis niloticus	1	0.99	OK		CGTGCTA	CACGATG	90	18
Unknown	Tissue in ethanol	AD 3289	Arvicanthis sp	Mali	CBGP (France)	A Dalecky	532	Arvicanthis niloticus	1	0.99	OK		CGTGCTA	CACGCAT	116	17
Unknown	Tissue in ethanol	AD 3310	Arvicanthis sp	Mali	CBGP (France)	A Dalecky	532	Arvicanthis niloticus	1	0.99	OK		CGTGCTA	CAGACTG	74	14
Unknown	Tissue in ethanol	AD 3371	Arvicanthis sp	Mali	CBGP (France)	A Dalecky	532	Arvicanthis niloticus	1	0.99	OK		CGTGCTA	CAGTAGC	112	10
Unknown	Tissue in ethanol	AD 3395	Arvicanthis sp	Mali	CBGP (France)	A Dalecky	532	Arvicanthis niloticus	1	0.99	OK		CGTGCTA	CATACGC	77	15
Unknown	Tissue in ethanol	AD 3498	Arvicanthis sp	Mali	CBGP (France)	A Dalecky	532	Arvicanthis niloticus	1	0.99	OK		CGTGCTA	CATCACG	102	16
Unknown	Tissue in ethanol	AD 3518	Arvicanthis sp	Mali	CBGP (France)	A Dalecky	532	Arvicanthis niloticus	1	0.99	OK		AGTACGA	AGTCTGC	127	18
Unknown	Tissue in ethanol	AD 3583	Arvicanthis sp	Mali	CBGP (France)	A Dalecky	532	Arvicanthis niloticus	1	0.99	OK		AGTACGA	ATAGCTG	108	20
Unknown	Tissue in ethanol	AD 3612	Rattus rattus	Mali	CBGP (France)	A Dalecky	28	Rattus rattus	1	1	OK		CTAGTAT	CTATCGC	397	44
Unknown	Tissue in ethanol	AD 3613	Rattus rattus	Mali	CBGP (France)	A Dalecky	28	Rattus rattus	1	1	OK		CTAGTAT	CTCAGCT	382	44
Unknown	Tissue in ethanol	AD 3614	Rattus rattus	Mali	CBGP (France)	A Dalecky	28	Rattus rattus	1	1	OK		CTAGTAT	CTCATGC	161	25
Unknown	Tissue in ethanol	AD 3616	Arvicanthis sp	Mali	CBGP (France)	A Dalecky	534	Arvicanthis niloticus	1	0.99	OK		CTAGTAT	CGTACAT	124	18
Unknown	Tissue in ethanol	AD 3622	Arvicanthis sp	Mali	CBGP (France)	A Dalecky	532	Arvicanthis niloticus	1	0.99	OK		CTAGTAT	CGTCGCT	264	49
Unknown	Tissue in ethanol	AD 3643	Rattus rattus	Mali	CBGP (France)	A Dalecky	28	Rattus rattus	1	1	OK		CTAGTAT	CTGACGT	247	32
Unknown	Tissue in ethanol	AD 3658	Rattus rattus	Mali	CBGP (France)	A Dalecky	28	Rattus rattus	1	1	OK		CTATCGC	CGTACAT	289	34
Unknown	Tissue in ethanol	AD 3659	Arvicanthis sp	Mali	CBGP (France)	A Dalecky	534	Arvicanthis niloticus	1	0.99	OK		CTAGTAT	CTACGTC	279	57
Unknown	Tissue in ethanol	AD 3669	Rattus rattus	Mali	CBGP (France)	A Dalecky	28	Rattus rattus	1	1	OK		CTATCGC	CGTCGCT	255	41
Unknown	Tissue in ethanol	AD 3670	Rattus rattus	Mali	CBGP (France)	A Dalecky	28	Rattus rattus	1	1	OK		CTATCGC	CTACGTC	331	42
Unknown	Tissue in ethanol	AD 3672	Rattus rattus	Mali	CBGP (France)	A Dalecky	28	Rattus rattus	1	1	OK		CTATCGC	CTAGTAT	282	42
Unknown	Tissue in ethanol	AD 3673	Rattus rattus	Mali	CBGP (France)	A Dalecky	28	Rattus rattus	1	1	OK		CTATCGC	CTATCGC	252	37
Unknown	Tissue in ethanol	AD 3677	Arvicanthis sp	Mali	CBGP (France)	A Dalecky	534	Arvicanthis niloticus	1	0.99	OK		CTAGTAT	CTAGTAT	378	44
Unknown	Tissue in ethanol	AD 3682	Rattus rattus	Mali	CBGP (France)	A Dalecky	28	Rattus rattus	1	1	OK		CTATCGC	CTCAGCT	368	45
Unknown	Tissue in ethanol	JJ480	Jaculus jaculus	Egypt	CBGP (France)	JF Cosson	33	Jaculus jaculus	1	100	OK		AGCTCGC	ACTCGTC	53	17
Unknown	Tissue in ethanol	J0271	Jaculus orientalis	Tunisia	CBGP (France)	JF Cosson	33	Jaculus jaculus	1	100	OK		AGCTGCA	ACAGCGT	70	13
Unknown	Tissue in ethanol	K3_3309	Mus sp	Kenya	IVB (Czech Republic)	J Bryja	152	Mus musculoides	1	0.93	unknown		CTACAGA	ACAGCGT	163	18
Unknown	Tissue in ethanol	K3_3309bis	Mus sp	Kenya	IVB (Czech Republic)	J Bryja	152	Mus musculoides	1	0.93	unknown		CTAGTAT	CATACGC	112	17
Unknown	Tissue in ethanol	K3_3317	Myomyscus brockmani	Kenya	IVB (Czech Republic)	J Bryja	153	Myomys fumatus	1	0.96	OK	fumatus is considered as a synomym of brockmani	CGTGCTA	ACGTCAG	176	17
Unknown	Tissue in ethanol	K3_3338	Hylomyscus stella	Kenya	IVB (Czech Republic)	J Bryja	154	Fukomys whytei	1	0.99	OK		CGTCGCT	AGCAGTC	82	11
Unknown	Tissue in ethanol	K4_3325	Mus sp	Kenya	IVB (Czech Republic)	J Bryja	155	Mus musculoides	1	0.93	unknown		CGTGCTA	AGCAGTC	107	13
Unknown	Tissue in ethanol	KE010	Myomyscus brockmani	Kenya	IVB (Czech Republic)	J Bryja	156	Myomys fumatus	1	0.96	OK	fumatus is considered as a synomym of brockmani	CTACAGA	AGCTCGC	40	4
Unknown	Tissue in ethanol	KE105	Mus sp	Kenya	IVB (Czech Republic)	J Bryja	157	Mus musculoides	1	0.93	unknown		CTACAGA	ACTCAGT	89	13
Unknown	Tissue in ethanol	KE106	Gerbilliscus vicinus	Kenya	IVB (Czech Republic)	J Bryja	158	Gerbilliscus vicinus	1	0.99	OK		CTACGTC	ACAGCGT	160	26
Unknown	Tissue in ethanol	KE106bis	Gerbilliscus vicinus	Kenya	IVB (Czech Republic)	J Bryja	158	Gerbilliscus vicinus	1	0.99	OK		CTAGTAT	CATCACG	113	15
Unknown	Tissue in ethanol	KE145	Myomyscus brockmani	Kenya	IVB (Czech Republic)	J Bryja					unknown	No PCR amplification	CTACGTC	AGCAGTC	0	0
Unknown	Tissue in ethanol	KE159	Mus minutoides	Kenya	IVB (Czech Republic)	J Bryja	159	Mus tenellus	1	0.99	OK		CTACGTC	ACGTCAG	98	10
Unknown	Tissue in ethanol	KE161	Mus setulosus	Kenya	IVB (Czech Republic)	J Bryja	160	Mus setulosus	1	0.98	OK		CTACGTC	ACTCAGT	36	12
Unknown	Tissue in ethanol	KE215	Hylomyscus endorobae	Kenya	IVB (Czech Republic)	J Bryja	161	Apodemus argenteus	0.99	0.86	unknown		CTACGTC	ACTCGTC	151	12
Unknown	Tissue in ethanol	KE274	Praomys cf jacksoni	Kenya	IVB (Czech Republic)	J Bryja	162	Praomys jacksoni	0.99	0.96	OK		CTACGTC	AGCTATG	38	6
Unknown	Tissue in ethanol	KE384	Praomys misonnei	Kenya	IVB (Czech Republic)	J Bryja	163	Praomys misonnei	1	1	OK		CTACAGA	AGCTATG	149	14
Unknown	Tissue in ethanol	KE387	Hylomyscus stella	Kenya	IVB (Czech Republic)	J Bryja	164	Hylomyscus stella	1	1	OK		CTACAGA	ACGTCAG	133	17
Unknown	Tissue in ethanol	KE429	Hylomyscus sp	Kenya	IVB (Czech Republic)	J Bryja	165	Praomys degraaffi	0.97	0.85	unknown		CTACAGA	AGCAGTC	109	20
Unknown	Tissue in ethanol	KE554	Praomys delectorum	Kenya	IVB (Czech Republic)	J Bryja	166	Mastomys erythroleucus	1	0.88	unknown		CTACAGA	ACTCGTC	146	12
Unknown	Tissue in ethanol	KE624	Gerbilliscus vicinus	Kenya	IVB (Czech Republic)	J Bryja	167	Gerbilliscus vicinus	1	0.97	OK		CTACGTC	ACAGTAG	109	16
Unknown	Tissue in ethanol	M5_029	Aethomys chrysophilus	Malawi	IVB (Czech Republic)	J Bryja	168	Aethomys chrysophilus	1	0.98	OK		CGTGCTA	AGCTCGC	111	9
Unknown	Tissue in ethanol	M8_0001	Saccostomus sp	Malawi	IVB (Czech Republic)	J Bryja	169	Saccostomus campestris	0.99	0.93	unknown		CTAGTAT	ACTCGTC	74	16
Unknown	Tissue in ethanol	M8_0003	Steatomys sp	Malawi	IVB (Czech Republic)	J Bryja	170	Mogera kanoana	0.99	0.81	unknown		CGAGTGA	ACTCAGT	104	10
Unknown	Tissue in ethanol	M8_0004	Steatomys sp	Malawi	IVB (Czech Republic)	J Bryja	171	Mustela frenata	0.99	0.81	unknown		CTAGTAT	ACTCAGT	101	10
Unknown	Tissue in ethanol	M8_0019	Praomys delectorum	Malawi	IVB (Czech Republic)	J Bryja	172	Mastomys erythroleucus	0.99	0.87	unknown		CATCTGT	AGCAGTC	102	13
Unknown	Tissue in ethanol	M8_0023	Mus spretus, booduga, cervicolor	Malawi	IVB (Czech Republic)	J Bryja	173	Mus pahari	0.98	0.84	unknown		CGAGTGA	ACTCGTC	99	9
Unknown	Tissue in ethanol	M8_0024	Aethomys sp	Malawi	IVB (Czech Republic)	J Bryja	174	Mus cypriacus	1	0.88	unknown		CGAGTGA	AGCAGTC	102	22
Unknown	Tissue in ethanol	M8_0025	Micaelamys namaquensis	Malawi	IVB (Czech Republic)	J Bryja	175	Micaelamys namaquensis	1	0.96	OK		CGAGTGA	AGCTATG	97	19
Unknown	Tissue in ethanol	M8_0031	Aethomys sp	Malawi	IVB (Czech Republic)	J Bryja	174	Mus cypriacus	1	0.88	unknown		CGTACAT	ACAGTAG	114	18
Unknown	Tissue in ethanol	M8_0033	Acomys spinosissimus	Malawi	IVB (Czech Republic)	J Bryja	176	Urotrichus talpoides	1	0.81	unknown		CGAGTGA	ACAGCGT	151	7
Unknown	Tissue in ethanol	M8_0033bis	Acomys spinosissimus	Malawi	IVB (Czech Republic)	J Bryja	176	Urotrichus talpoides	1	0.81	unknown		CTAGTAT	CACGATG	109	10
Unknown	Tissue in ethanol	M8_0105	Rhabdomys dilectus	Malawi	IVB (Czech Republic)	J Bryja	177	Rhabdomys dilectus	1	0.99	OK		CGTGCTA	ACTCGTC	124	23
Unknown	Tissue in ethanol	M8_0128	Mus triton	Malawi	IVB (Czech Republic)	J Bryja	173	Mus pahari	0.98	0.84	unknown		CGTACAT	ACTCAGT	82	18
Unknown	Tissue in ethanol	M8_0130	Mus minutoides	Malawi	IVB (Czech Republic)	J Bryja	178	Mus minutoides	1	0.99	OK		CGTACAT	AGCAGTC	217	26
Unknown	Tissue in ethanol	M8_0192	Aethomys sp	Malawi	IVB (Czech Republic)	J Bryja	179	Rattus norvegicus	0.99	0.83	unknown		CATCTGT	ACAGTAG	133	18
Unknown	Tissue in ethanol	M8_0197	Mus triton	Malawi	IVB (Czech Republic)	J Bryja	173	Mus pahari	0.98	0.84	unknown		CGTCGCT	ACAGCGT	87	20
Unknown	Tissue in ethanol	M8_0197bis	Mus triton	Malawi	IVB (Czech Republic)	J Bryja	173	Mus pahari	0.98	0.84	unknown		CTAGTAT	CAGACTG	105	15
Unknown	Tissue in ethanol	M8_0237	Mus sp	Malawi	IVB (Czech Republic)	J Bryja					unknown	No PCR amplification	CGTCGCT	ACAGTAG	0	0
Unknown	Tissue in ethanol	M8_0242	Mus triton	Malawi	IVB (Czech Republic)	J Bryja	173	Mus pahari	0.98	0.84	unknown		CGTACAT	ACTCGTC	105	16
Unknown	Tissue in ethanol	M8_0243	Grammomys sp	Malawi	IVB (Czech Republic)	J Bryja	180	Grammomys macmillani	0.99	0.95	OK		CATCGAC	ACGTCAG	124	17
Unknown	Tissue in ethanol	M8_0287	Grammomys sp	Malawi	IVB (Czech Republic)	J Bryja	180	Grammomys macmillani	0.99	0.95	OK		CATCGAC	ACTCGTC	154	17
Unknown	Tissue in ethanol	M8_0289	Praomys delectorum	Malawi	IVB (Czech Republic)	J Bryja	181	Mastomys erythroleucus	0.99	0.87	unknown		CATCTGT	AGCTATG	122	11
Unknown	Tissue in ethanol	M8_0296	Pelomys sp	Malawi	IVB (Czech Republic)	J Bryja	182	Rhabdomys pumilio	0.88	0.84	unknown		CATCTGT	ACTCAGT	125	21
Unknown	Tissue in ethanol	M8_3015	Mus triton	Malawi	IVB (Czech Republic)	J Bryja	183	Mus pahari	0.97	0.84	unknown		CGTCGCT	ACGTCAG	93	14
Unknown	Tissue in ethanol	M8_3020	Dasymys incomtus	Malawi	IVB (Czech Republic)	J Bryja	184	Dasymys incomtus	0.98	0.93	unknown		CGTACAT	AGCTATG	43	13
Unknown	Tissue in ethanol	M8_3022	Rhabdomys dilectus dilectus	Malawi	IVB (Czech Republic)	J Bryja	185	Rhabdomys pumilio	1	1	OK		CGTGCTA	AGCTATG	87	14
Unknown	Tissue in ethanol	M8_3025	Mus sp	Malawi	IVB (Czech Republic)	J Bryja	186	Leopoldamys sabanus	1	0.84	unknown		CGTACAT	ACGTCAG	112	21
Unknown	Tissue in ethanol	M8_3041	Aethomys kaiseri	Malawi	IVB (Czech Republic)	J Bryja	187	Lemniscomys zebra	1	0.85	unknown		CGTACAT	AGCTCGC	81	12
Unknown	Tissue in ethanol	MOS03	Aethomys ineptus	Mozambique	IVB (Czech Republic)	J Bryja	188	Mastomys natalensis	1	0.99	OK		CGTGCTA	ACAGCGT	173	22
Unknown	Tissue in ethanol	MOS03bis	Aethomys ineptus	Mozambique	IVB (Czech Republic)	J Bryja	188	Mastomys natalensis	1	0.99	OK		CTAGTAT	CAGTAGC	141	11
Unknown	Tissue in ethanol	MOS09	Aethomys chrysophilus	Mozambique	IVB (Czech Republic)	J Bryja	189	Aethomys chrysophilus	1	0.96	OK		CGTGCTA	ACAGTAG	112	11
Unknown	Tissue in ethanol	MOS16	Gerbilliscus leucogaster	Mozambique	IVB (Czech Republic)	J Bryja	190	Gerbilliscus leucogaster	1	0.96	OK		CGTCGCT	AGCTATG	62	8
Unknown	Tissue in ethanol	23055	Aethomys chrysophilus	Tanzania	IVB (Czech Republic)	J Bryja	151	Aethomys chrysophilus	1	1	OK		CATCGAC	AGCAGTC	174	26
Unknown	Tissue in ethanol	T8_325	Mus sp	Tanzania	IVB (Czech Republic)	J Bryja	218	Mus gratus	100	0.93	unknown		CGAGTGA	AGCTCGC	100	11
Unknown	Tissue in ethanol	T8_331	Rhabdomys dilectus	Tanzania	IVB (Czech Republic)	J Bryja	219	Rhabdomys dilectus	1	1	OK		CATCTGT	ACGTCAG	107	21
Unknown	Tissue in ethanol	T8_368	Grammomys ibeanus/macmillani	Tanzania	IVB (Czech Republic)	J Bryja	220	Grammomys sp	1	0.97	OK		CATCGAC	ACAGCGT	112	19
Unknown	Tissue in ethanol	T8_368bis	Grammomys ibeanus/macmillani	Tanzania	IVB (Czech Republic)	J Bryja	220	Grammomys sp	1	0.97	OK		CTAGTAT	ATGCGAG	106	17
Unknown	Tissue in ethanol	T8_397	Beamys hindei	Tanzania	IVB (Czech Republic)	J Bryja	221	Beamys hindei	0.99	0.94	unknown		CATCGAC	AGCTCGC	83	19
Unknown	Tissue in ethanol	T8_399	Grammomys gazellae?	Tanzania	IVB (Czech Republic)	J Bryja	222	Sus verrocosus	0.99	0.86	unknown		CATCGAC	ACAGTAG	103	16
Unknown	Tissue in ethanol	T8_414	Mus minutoides	Tanzania	IVB (Czech Republic)	J Bryja	223	Mus minutoides	1	0.98	OK		CATCTGT	AGCTCGC	160	16
Unknown	Tissue in ethanol	T8_437	Aethomys sp	Tanzania	IVB (Czech Republic)	J Bryja	224	Mus cypriacus	1	0.87	unknown		CGAGTGA	ACGTCAG	121	16
Unknown	Tissue in ethanol	T8_455	Mus triton	Tanzania	IVB (Czech Republic)	J Bryja	225	Mus pahari	0.97	0.84	unknown		CATCTGT	ACTCGTC	82	16
Unknown	Tissue in ethanol	T8_534	Mus triton	Tanzania	IVB (Czech Republic)	J Bryja	226	Praomys daltoni	0.97	0.89	unknown		CGAGTGA	ACAGTAG	88	14
Unknown	Tissue in ethanol	T8_536	Grammomys ibeanus/macmillani	Tanzania	IVB (Czech Republic)	J Bryja	227	Grammomys macmillani	1	0.95	OK		CATCGAC	ACTCAGT	98	16
Unknown	Tissue in ethanol	T8_542	Praomys delectorum	Tanzania	IVB (Czech Republic)	J Bryja	228	Malacomys verschureni	1	0.88	unknown		CGTACAT	ACAGCGT	158	15
Unknown	Tissue in ethanol	T8_542bis	Praomys delectorum	Tanzania	IVB (Czech Republic)	J Bryja	228	Malacomys verschureni	1	0.88	unknown		CTAGTAT	CACGCAT	184	19
Unknown	Tissue in ethanol	RS0712	Mastomys natalensis	Zambia	IVB (Czech Republic)	J Bryja	191	Mastomys natalensis	1	1	OK		CTATCGC	ACGTCAG	120	12
Unknown	Tissue in ethanol	RS0713	Steatomys parvus	Zambia	IVB (Czech Republic)	J Bryja	192	Mogera kanoana	0.99	0.81	unknown		CTATCGC	AGCAGTC	106	17
Unknown	Tissue in ethanol	RS0720	Mus minutoides	Zambia	IVB (Czech Republic)	J Bryja	193	Mus minutoides	1	0.97	OK		CTCATGC	ACTCAGT	143	13
Unknown	Tissue in ethanol	RS0727	Acomys spinosissimus	Zambia	IVB (Czech Republic)	J Bryja	194	Acomys spinosissimus	1	0.99	OK		CTCAGCT	AGCTCGC	148	18
Unknown	Tissue in ethanol	RS0734	Saccostomus campestris	Zambia	IVB (Czech Republic)	J Bryja	195	Saccostomus sp	1	0.99	OK		CTCAGCT	AGCAGTC	101	16
Unknown	Tissue in ethanol	RS0735	Steatomys parvus	Zambia	IVB (Czech Republic)	J Bryja	192	Mogera kanoana	0.99	0.81	unknown		CTCATGC	ACAGCGT	112	15
Unknown	Tissue in ethanol	RS0740	Pellomys sp	Zambia	IVB (Czech Republic)	J Bryja	196	Lemniscomys striatus	0.99	0.88	unknown		CTCAGCT	ACAGCGT	169	12
Unknown	Tissue in ethanol	RS0747	Praomys cf jacksoni	Zambia	IVB (Czech Republic)	J Bryja	197	Praomys jacksoni	0.99	0.93	unknown		CTATCGC	AGCTATG	114	13
Unknown	Tissue in ethanol	RS0751	Aethomys kaiseri	Zambia	IVB (Czech Republic)	J Bryja	198	Aethomys kaiseri	1	1	OK		CTCATGC	ACAGTAG	123	13
Unknown	Tissue in ethanol	RS0756	Grammomys sp	Zambia	IVB (Czech Republic)	J Bryja	199	Grammomys macmillani	1	0.94	unknown		CTCAGCT	ACAGTAG	108	23
Unknown	Tissue in ethanol	RS0765	Praomys cf minor	Zambia	IVB (Czech Republic)	J Bryja	200	Praomys jacksoni	1	0.95	unknown		CTCAGCT	AGCTATG	106	18
Unknown	Tissue in ethanol	RS0766	Malacomys longipes	Zambia	IVB (Czech Republic)	J Bryja	201	Malacomys longipes	1	0.94	unknown		CTCATGC	ACGTCAG	135	13
Unknown	Tissue in ethanol	RS0781	Grammomys sp	Zambia	IVB (Czech Republic)	J Bryja	199	Grammomys macmillani	1	0.94	unknown		CTCAGCT	ACGTCAG	136	18
Unknown	Tissue in ethanol	RS0785	Mus triton	Zambia	IVB (Czech Republic)	J Bryja	202	Mus pahari	0.97	0.83	unknown		CTCATGC	ACTCGTC	113	16
Unknown	Tissue in ethanol	RS0788	Lophuromys flavopunctatus	Zambia	IVB (Czech Republic)	J Bryja	203	Lophuromys flavopunctatus	1	0.97	OK		CTATCGC	AGCTCGC	133	13
Unknown	Tissue in ethanol	RS0793	Hylomyscus anselli	Zambia	IVB (Czech Republic)	J Bryja	204	Hylomyscus sp	1	0.88	unknown		CTCATGC	AGCAGTC	60	18
Unknown	Tissue in ethanol	RS0798	Malacomys longipes	Zambia	IVB (Czech Republic)	J Bryja	201	Malacomys longipes	1	0.94	unknown		CTCATGC	AGCTATG	130	16
Unknown	Tissue in ethanol	RS0799	Praomys cf minor	Zambia	IVB (Czech Republic)	J Bryja	205	Praomys jacksoni	1	0.94	unknown		CTATCGC	ACTCAGT	69	11
Unknown	Tissue in ethanol	RS0803	Hylomyscus anselli	Zambia	IVB (Czech Republic)	J Bryja	206	Hylomyscus sp	1	0.88	unknown		CTCAGCT	ACTCAGT	38	8
Unknown	Tissue in ethanol	RS0815	Saccostomus campestris	Zambia	IVB (Czech Republic)	J Bryja	195	Saccostomus sp	1	0.99	OK		CTATCGC	ACTCGTC	89	18
Unknown	Tissue in ethanol	RS0819	Mastomys natalensis	Zambia	IVB (Czech Republic)	J Bryja	207	Mastomys natalensis	1	0.99	OK		CTCAGCT	ACTCGTC	121	19
Unknown	Tissue in ethanol	RS0823	Aethomys kaiseri	Zambia	IVB (Czech Republic)	J Bryja	208	Aethomys kaiseri	1	0.99	OK		CATCGAC	AGCTATG	130	17
Unknown	Tissue in ethanol	RS0825	Grammomys sp	Zambia	IVB (Czech Republic)	J Bryja	199	Grammomys macmillani	1	0.94	unknown		CATCTGT	ACAGCGT	136	23
Unknown	Tissue in ethanol	RS0825bis	Grammomys sp	Zambia	IVB (Czech Republic)	J Bryja	199	Grammomys macmillani	1	0.94	unknown		CTAGTAT	ATGCTGT	116	24
Unknown	Tissue in ethanol	RS0872	Aethomys chrysophilus	Zambia	IVB (Czech Republic)	J Bryja	209	Aethomys kaiseri	1	0.99	OK		CTAGTAT	AGCTATG	116	18
Unknown	Tissue in ethanol	RS1029	Mastomys?	Zambia	IVB (Czech Republic)	J Bryja	188	Mastomys natalensis	1	0.99	OK		CTAGTAT	AGCAGTC	174	12
Unknown	Tissue in ethanol	RS1064	Mastomys	Zambia	IVB (Czech Republic)	J Bryja	210	Mastomys natalensis	1	0.99	OK		CTATCGC	ACAGTAG	126	19
Unknown	Tissue in ethanol	RS1091	Aethomys sp	Zambia	IVB (Czech Republic)	J Bryja	211	Phacocherus africanus	0.99	0.82	unknown		CTAGTAT	AGCTCGC	100	14
Unknown	Tissue in ethanol	RS1113	Hylomyscus anselli	Zambia	IVB (Czech Republic)	J Bryja	212	Hylomyscus sp	1	0.88	unknown		CGTCGCT	ACTCAGT	106	23
Unknown	Tissue in ethanol	RS1122	Gerbilliscus sp	Zambia	IVB (Czech Republic)	J Bryja	213	Gerbilliscus gambianus	0.99	0.87	unknown		CTACGTC	AGCTCGC	147	23
Unknown	Tissue in ethanol	RS1206	Mastomys	Zambia	IVB (Czech Republic)	J Bryja	214	Micaelamys namaquensis	1	0.96	OK		CGTCGCT	AGCTCGC	26	7
Unknown	Tissue in ethanol	RS1207	Aethomys namaquensis	Zambia	IVB (Czech Republic)	J Bryja	214	Micaelamys namaquensis	1	0.96	OK		CTACAGA	ACAGTAG	25	12
Unknown	Tissue in ethanol	RS1277	Micaelamys namaquensis	Zambia	IVB (Czech Republic)	J Bryja	215	Micaelamys namaquensis	1	0.96	OK		CTATCGC	ACAGCGT	132	24
Unknown	Tissue in ethanol	RS1541	Praomys cf jacksoni	Zambia	IVB (Czech Republic)	J Bryja	216	Praomys jacksoni	100	0.93	unknown		CGTGCTA	ACTCAGT	66	20
Unknown	Tissue in ethanol	RS1578	Grammomys ibeanus/macmillani	Zambia	IVB (Czech Republic)	J Bryja	217	Grammomys macmillani	1	0.96	OK		CGTCGCT	ACTCGTC	110	11
Unknown	Tissue in ethanol	VM151	Gerbilliscus sp	Zambia	IVB (Czech Republic)	J Bryja	229	Gerbilliscus leucogaster	1	0.92	unknown		CTAGTAT	ACAGCGT	137	20
Unknown	Tissue in ethanol	VM157	Gerbilliscus sp	Zambia	IVB (Czech Republic)	J Bryja	230	Gerbilliscus leucogaster	1	0.91	unknown		CTAGTAT	ACAGTAG	114	18
Unknown	Tissue in ethanol	VM159	Gerbilliscus leucogaster	Zambia	IVB (Czech Republic)	J Bryja	231	Gerbilliscus leucogaster	1	0.95	OK		CTAGTAT	ACGTCAG	101	16
Unknown	Faeces dried	F161	Leopoldamys neilli	Thailand	Liège University (Belgium)	A Latinne	610	Leopoldamys neilli	1	1	OK		AGCAGTC	CTCAGCT	72	17
Unknown	Faeces dried	F172	Leopoldamys neilli	Thailand	Liège University (Belgium)	A Latinne	610	Leopoldamys neilli	1	1	OK		AGCAGTC	CTCATGC	30	5
Unknown	Faeces dried	F191	Leopoldamys neilli	Thailand	Liège University (Belgium)	A Latinne	610	Leopoldamys neilli	1	1	OK		AGCAGTC	CTGACGT	42	10
Unknown	Faeces dried	F254	Leopoldamys sabanus	Thailand	Liège University (Belgium)	A Latinne	612	Leopoldamys sabanus	1	0.99	OK		ATGTCGA	CTAGTAT	87	14
Unknown	Faeces dried	F298	Leopoldamys sabanus	Thailand	Liège University (Belgium)	A Latinne	613	Leopoldamys sabanus	1	0.99	OK		ATGTCGA	CTATCGC	75	18
Unknown	Faeces dried	F313	Leopoldamys neilli	Thailand	Liège University (Belgium)	A Latinne	615	Leopoldamys neilli	1	0.96	OK		AGCTCGC	CGTACAT	154	36
Unknown	Faeces dried	F313bis	Leopoldamys neilli	Thailand	Liège University (Belgium)	A Latinne	615	Leopoldamys neilli	1	0.96	OK		CACGCAT	CGTACAT	178	32
Unknown	Faeces dried	F327	Leopoldamys neilli	Thailand	Liège University (Belgium)	A Latinne	141	Leopoldamys neilli	1	1	OK		AGCTCGC	CGTCGCT	90	35
Unknown	Faeces dried	F327bis	Leopoldamys neilli	Thailand	Liège University (Belgium)	A Latinne	141	Leopoldamys neilli	1	1	OK		CACGCAT	CGTCGCT	115	38
Unknown	Faeces dried	F331	Leopoldamys neilli	Thailand	Liège University (Belgium)	A Latinne	141	Leopoldamys neilli	1	1	OK		AGCTCGC	CTACGTC	162	36
Unknown	Faeces dried	F331bis	Leopoldamys neilli	Thailand	Liège University (Belgium)	A Latinne	141	Leopoldamys neilli	1	1	OK		CACGCAT	CTACGTC	126	31
Unknown	Faeces dried	F391	Leopoldamys neilli	Thailand	Liège University (Belgium)	A Latinne	141	Leopoldamys neilli	1	1	OK		AGCAGTC	CGTCGCT	96	18
Unknown	Faeces dried	F399	Leopoldamys neilli	Thailand	Liège University (Belgium)	A Latinne	619	Leopoldamys neilli	1	1	OK		AGCAGTC	CTACGTC	229	29
Unknown	Faeces dried	F406	Leopoldamys neilli	Thailand	Liège University (Belgium)	A Latinne	619	Leopoldamys neilli	1	1	OK		AGCAGTC	CTAGTAT	118	24
Unknown	Faeces dried	F418	Leopoldamys neilli	Thailand	Liège University (Belgium)	A Latinne	620	Leopoldamys neilli	1	0.99	OK		AGCTCGC	CTAGTAT	73	18
Unknown	Faeces dried	F418bis	Leopoldamys neilli	Thailand	Liège University (Belgium)	A Latinne	620	Leopoldamys neilli	1	0.99	OK		CACGCAT	CTAGTAT	86	16
Unknown	Faeces dried	F420	Leopoldamys edwardsi	Thailand	Liège University (Belgium)	A Latinne	138	Leopoldamys edwardsi	1	1	OK		ATGTCGA	CTGACGT	269	39
Unknown	Faeces dried	F424	Leopoldamys edwardsi	Thailand	Liège University (Belgium)	A Latinne	138	Leopoldamys edwardsi	1	1	OK		AGACGTA	CTCATGC	16	5
Unknown	Faeces dried	F424bis	Leopoldamys edwardsi	Thailand	Liège University (Belgium)	A Latinne	138	Leopoldamys edwardsi	1	1	OK		ATGCTGT	CTCATGC	26	5
Unknown	Faeces dried	F430	Leopoldamys edwardsi	Thailand	Liège University (Belgium)	A Latinne	138	Leopoldamys edwardsi	1	1	OK		AGACGTA	CTGACGT	189	32
Unknown	Faeces dried	F430bis	Leopoldamys edwardsi	Thailand	Liège University (Belgium)	A Latinne	138	Leopoldamys edwardsi	1	1	OK		ATGCTGT	CTGACGT	98	16
Unknown	Faeces dried	F441	Leopoldamys neilli	Thailand	Liège University (Belgium)	A Latinne	621	Leopoldamys neilli	1	0.99	OK		AGCAGTC	CGTACAT	76	22
Unknown	Faeces dried	F445	Leopoldamys sabanus	Thailand	Liège University (Belgium)	A Latinne	622	Leopoldamys sabanus	1	0.99	OK		ATGTCGA	CTCAGCT	56	9
Unknown	Faeces dried	F477	Leopoldamys neilli	Thailand	Liège University (Belgium)	A Latinne					unknown	No PCR amplification	ATGTCGA	CTCATGC	0	0
Unknown	Faeces dried	F505	Leopoldamys neilli	Thailand	Liège University (Belgium)	A Latinne	624	Leopoldamys neilli	1	1	OK		AGCAGTC	CTATCGC	41	16
Unknown	Faeces dried	F508	Leopoldamys neilli	Thailand	Liège University (Belgium)	A Latinne	625	Leopoldamys neilli	1	1	OK		AGCTCGC	CTATCGC	22	7
Unknown	Faeces dried	F508bis	Leopoldamys neilli	Thailand	Liège University (Belgium)	A Latinne	625	Leopoldamys neilli	1	1	OK		CACGCAT	CTATCGC	40	10
Unknown	Faeces dried	F534	Leopoldamys neilli	Thailand	Liège University (Belgium)	A Latinne	624	Leopoldamys neilli	1	1	OK		AGCTCGC	CTCAGCT	69	25
Unknown	Faeces dried	F534bis	Leopoldamys neilli	Thailand	Liège University (Belgium)	A Latinne	624	Leopoldamys neilli	1	1	OK		CACGCAT	CTCAGCT	98	18
Unknown	Faeces dried	F538	Leopoldamys neilli	Thailand	Liège University (Belgium)	A Latinne	626	Leopoldamys neilli	1	1	OK		AGCTCGC	CTCATGC	16	5
Unknown	Faeces dried	F538bis	Leopoldamys neilli	Thailand	Liège University (Belgium)	A Latinne	626	Leopoldamys neilli	1	1	OK		CACGCAT	CTCATGC	52	13
Unknown	Faeces dried	F554	Leopoldamys neilli	Thailand	Liège University (Belgium)	A Latinne	610	Leopoldamys neilli	1	1	OK		AGCTCGC	CTGACGT	77	14
Unknown	Faeces dried	F554bis	Leopoldamys neilli	Thailand	Liège University (Belgium)	A Latinne	610	Leopoldamys neilli	1	1	OK		CACGCAT	CTGACGT	34	11
Unknown	Faeces dried	F565	Leopoldamys neilli	Thailand	Liège University (Belgium)	A Latinne	610	Leopoldamys neilli	1	1	OK		ATGTCGA	CGTACAT	110	27
Unknown	Faeces dried	F567	Leopoldamys neilli	Thailand	Liège University (Belgium)	A Latinne	610	Leopoldamys neilli	1	1	OK		ATGTCGA	CGTCGCT	66	15
Unknown	Faeces dried	F577	Leopoldamys neilli	Thailand	Liège University (Belgium)	A Latinne	610	Leopoldamys neilli	1	1	OK		ATGTCGA	CTACGTC	52	17
Unknown	Faeces dried	R6354f	Bandicota savilei	Thailand	CBGP (France)	Y Chaval	38	Bandicota savilei	1	0.99	OK		AGCTGCA	CGTACAT	81	32
Unknown	Faeces dried	R6354fbis	Bandicota savilei	Thailand	CBGP (France)	Y Chaval	44	Bandicota savilei	1	0.99	OK		CAGATCA	CGTACAT	91	35
Unknown	Faeces dried	R6375f	Mus sp	Thailand	CBGP (France)	Y Chaval	45	Mus cervicolor	1	0.99	OK		AGCTGCA	CGTCGCT	99	21
Unknown	Faeces dried	R6375fbis	Mus sp	Thailand	CBGP (France)	Y Chaval	54	Mus cervicolor	1	0.99	OK		CAGATCA	CGTCGCT	99	25
Unknown	Faeces dried	R6382f	Maxomys sp	Thailand	CBGP (France)	Y Chaval	113	Maxomys sp 1 MP-2010	1	1	OK		AGCTGCA	CTACGTC	125	11
Unknown	Faeces dried	R6382fbis	Maxomys sp	Thailand	CBGP (France)	Y Chaval	92	Maxomys sp 1 MP-2010	1	1	OK		CAGATCA	CTACGTC	109	13
Unknown	Faeces dried	R6383f	Rattus tanezumi	Thailand	CBGP (France)	Y Chaval	22	Rattus tanezumi	1	1	OK		AGCTGCA	CTAGTAT	68	22
Unknown	Faeces dried	R6383fbis	Rattus tanezumi	Thailand	CBGP (France)	Y Chaval	21	Rattus tanezumi	1	1	OK		CAGATCA	CTAGTAT	87	31
Unknown	Faeces dried	R6385f	Rattus exulans	Thailand	CBGP (France)	Y Chaval	28	Rattus exulans	1	1	OK		AGCTGCA	CTATCGC	60	19
Unknown	Faeces dried	R6385fbis	Rattus exulans	Thailand	CBGP (France)	Y Chaval	18	Rattus exulans	1	1	OK		CAGATCA	CTATCGC	37	17
Unknown	Faeces dried	R6403f	Mus cookii	Thailand	CBGP (France)	Y Chaval	50	Mus cookii	1	0.99	OK		AGTACGA	CGTACAT	73	21
Unknown	Faeces dried	R6403fbis	Mus cookii	Thailand	CBGP (France)	Y Chaval	51	Mus cookii	1	0.99	OK		CAGTAGC	CGTACAT	75	22
Unknown	Faeces dried	R6405f	Rattus tanezumi	Thailand	CBGP (France)	Y Chaval	45	Rattus tanezumi	0.99	1	OK		AGCTGCA	CTCAGCT	94	21
Unknown	Faeces dried	R6405fbis	Rattus tanezumi	Thailand	CBGP (France)	Y Chaval	40	Rattus tanezumi	0.99	1	OK		CAGATCA	CTCAGCT	86	19
Unknown	Faeces dried	R6413f	Bandicota savilei	Thailand	CBGP (France)	Y Chaval					unknown	No PCR amplification	AGCTGCA	CTCATGC	0	0
Unknown	Faeces dried	R6413fbis	Bandicota savilei	Thailand	CBGP (France)	Y Chaval					unknown	No PCR amplification	CAGATCA	CTCATGC	0	0
Unknown	Faeces dried	R6421f	Maxomys surifer	Thailand	CBGP (France)	Y Chaval	35	Maxomys sp 1 MP-2010	1	1	OK		AGCTGCA	CTGACGT	53	12
Unknown	Faeces dried	R6421fbis	Maxomys surifer	Thailand	CBGP (France)	Y Chaval	22	Maxomys sp 1 MP-2010	1	1	OK		CAGATCA	CTGACGT	40	11
Unknown	Faeces dried	R6441f	Mus sp	Thailand	CBGP (France)	Y Chaval	114	Mus cervicolor	1	1	OK		AGTACGA	CGTCGCT	167	36
Unknown	Faeces dried	R6441fbis	Mus sp	Thailand	CBGP (France)	Y Chaval	50	Mus cervicolor	1	1	OK		CAGTAGC	CGTCGCT	104	24
Unknown	Faeces dried	R6445f	Maxomys sp	Thailand	CBGP (France)	Y Chaval	78	Maxomys sp 1 MP-2010	1	1	OK		AGTACGA	CTACGTC	109	16
Unknown	Faeces dried	R6445fbis	Maxomys sp	Thailand	CBGP (France)	Y Chaval	52	Maxomys sp 1 MP-2010	1	1	OK		CAGTAGC	CTACGTC	95	23
Unknown	Faeces dried	R6468f	Rattus exulans	Thailand	CBGP (France)	Y Chaval	34	Rattus exulans	1	1	OK		AGTACGA	CTAGTAT	53	12
Unknown	Faeces dried	R6468fbis	Rattus exulans	Thailand	CBGP (France)	Y Chaval	23	Rattus exulans	1	1	OK		CAGTAGC	CTAGTAT	37	11
Unknown	Faeces in ethanol	AD3612f-a	Rattus rattus	Mali	CBGP (France)	A Dalecky					unknown	No PCR amplification	AGTATCT	CTCATGC	0	0
Unknown	Faeces in ethanol	AD3612f-abis	Rattus rattus	Mali	CBGP (France)	A Dalecky					unknown	No PCR amplification	CATACGC	CTCATGC	0	0
Unknown	Faeces dried	AD3612f-s	Rattus rattus	Mali	CBGP (France)	A Dalecky	28	Rattus rattus	1	1	OK		AGTACGA	CTATCGC	102	14
Unknown	Faeces dried	AD3612f-sbis	Rattus rattus	Mali	CBGP (France)	A Dalecky	28	Rattus rattus	1	1	OK		CAGTAGC	CTATCGC	68	18
Unknown	Faeces dried	AD3613f-s	Rattus rattus	Mali	CBGP (France)	A Dalecky	28	Rattus rattus	1	1	OK		AGTACGA	CTCAGCT	52	11
Unknown	Faeces dried	AD3613f-sbis	Rattus rattus	Mali	CBGP (France)	A Dalecky	28	Rattus rattus	1	1	OK		CAGTAGC	CTCAGCT	42	15
Unknown	Faeces dried	AD3614f-s	Rattus rattus	Mali	CBGP (France)	A Dalecky	28	Rattus rattus	1	1	OK		AGTACGA	CTCATGC	1	1
Unknown	Faeces dried	AD3614f-sbis	Rattus rattus	Mali	CBGP (France)	A Dalecky	28	Rattus rattus	1	1	OK		CAGTAGC	CTCATGC	5	3
Unknown	Faeces dried	AD3643f-s	Rattus rattus	Mali	CBGP (France)	A Dalecky	28	Rattus rattus	1	1	OK		AGTACGA	CTGACGT	83	20
Unknown	Faeces dried	AD3643f-sbis	Rattus rattus	Mali	CBGP (France)	A Dalecky	28	Rattus rattus	1	1	OK		CAGTAGC	CTGACGT	108	20
Unknown	Faeces dried	AD3658f-s	Rattus rattus	Mali	CBGP (France)	A Dalecky	28	Rattus rattus	1	1	OK		AGTATCT	CGTACAT	111	17
Unknown	Faeces dried	AD3658f-sbis	Rattus rattus	Mali	CBGP (France)	A Dalecky	28	Rattus rattus	1	1	OK		CATACGC	CGTACAT	117	23
Unknown	Faeces dried	AD3669f-s	Rattus rattus	Mali	CBGP (France)	A Dalecky	28	Rattus rattus	1	1	OK		AGTATCT	CGTCGCT	170	29
Unknown	Faeces dried	AD3669f-sbis	Rattus rattus	Mali	CBGP (France)	A Dalecky	28	Rattus rattus	1	1	OK		CATACGC	CGTCGCT	166	28
Unknown	Faeces dried	AD3670f-s	Rattus rattus	Mali	CBGP (France)	A Dalecky	28	Rattus rattus	1	1	OK		AGTATCT	CTACGTC	170	30
Unknown	Faeces dried	AD3670f-sbis	Rattus rattus	Mali	CBGP (France)	A Dalecky	28	Rattus rattus	1	1	OK		CATACGC	CTACGTC	186	36
Unknown	Faeces dried	AD3672f-s	Rattus rattus	Mali	CBGP (France)	A Dalecky	542*	Copsychus stricklandii	0.47	0.88	unknown	*: prey	AGTATCT	CTAGTAT	37	10
Unknown	Faeces dried	AD3672f-sbis	Rattus rattus	Mali	CBGP (France)	A Dalecky					unknown	No PCR amplification	CATACGC	CTAGTAT	0	0
Unknown	Faeces dried	AD3673f-s	Rattus rattus	Mali	CBGP (France)	A Dalecky	28	Rattus rattus	1	1	OK		AGTATCT	CTATCGC	119	18
Unknown	Faeces dried	AD3673f-sbis	Rattus rattus	Mali	CBGP (France)	A Dalecky	28	Rattus rattus	1	1	OK		CATACGC	CTATCGC	105	29
Unknown	Faeces dried	AD3682f-s	Rattus rattus	Mali	CBGP (France)	A Dalecky	28	Rattus rattus	1	1	OK		AGTATCT	CTCAGCT	100	14
Unknown	Faeces dried	AD3682f-sbis	Rattus rattus	Mali	CBGP (France)	A Dalecky	28	Rattus rattus	1	1	OK		CATACGC	CTCAGCT	81	16
Unknown	Frozen faeces	Cat1	Felis silvestris	France	CERFE (France)	MA Forin-Wiart	288/289*	see Table 2	see Table 2	see Table 2	see Table 2	*: prey	CATCTGT	CGTACAT	102	17
Unknown	Frozen faeces	Cat1bis	Felis silvestris	France	CERFE (France)	MA Forin-Wiart	288	see Table 2	see Table 2	see Table 2	see Table 2		CGTGCTA	CGTACAT	90	19
Unknown	Frozen faeces	Cat2	Felis silvestris	France	CERFE (France)	MA Forin-Wiart		see Table 2	see Table 2	see Table 2	unknown	No PCR amplification	CATCTGT	CGTCGCT	0	0
Unknown	Frozen faeces	Cat2bis	Felis silvestris	France	CERFE (France)	MA Forin-Wiart	288	see Table 2	see Table 2	see Table 2	see Table 2		CGTGCTA	CGTCGCT	21	6
Unknown	Frozen faeces	Cat3	Felis silvestris	France	CERFE (France)	MA Forin-Wiart	288/254*	see Table 2	see Table 2	see Table 2	see Table 2	*: prey	CATCTGT	CTACGTC	135	24
Unknown	Frozen faeces	Cat3bis	Felis silvestris	France	CERFE (France)	MA Forin-Wiart	288/254*/290*	see Table 2	see Table 2	see Table 2	see Table 2	*: prey	CGTGCTA	CTACGTC	140	28
Unknown	Frozen faeces	Cat4	Felis silvestris	France	CERFE (France)	MA Forin-Wiart	288/254*/291*	see Table 2	see Table 2	see Table 2	see Table 2	*: prey	CATCTGT	CTAGTAT	98	22
Unknown	Frozen faeces	Cat4bis	Felis silvestris	France	CERFE (France)	MA Forin-Wiart	288/254*/291*	see Table 2	see Table 2	see Table 2	see Table 2	*: prey	CGTGCTA	CTAGTAT	78	18
Unknown	Frozen faeces	Marten5	Martes martes	France	CERFE (France)	M Mergey	292/293*/294*	see Table 2	see Table 2	see Table 2	see Table 2	*: prey	CATCGAC	CGTACAT	253	37
Unknown	Frozen faeces	Marten5bis	Martes martes	France	CERFE (France)	M Mergey	292/293*	see Table 2	see Table 2	see Table 2	see Table 2	*: prey	CGTCGCT	CGTACAT	212	25
Unknown	Frozen faeces	Marten6	Martes martes	France	CERFE (France)	M Mergey	295	see Table 2	see Table 2	see Table 2	see Table 2		CATCGAC	CGTCGCT	8	4
Unknown	Frozen faeces	Marten6bis	Martes martes	France	CERFE (France)	M Mergey	295	see Table 2	see Table 2	see Table 2	see Table 2		CGTCGCT	CGTCGCT	3	3
Unknown	Frozen faeces	Marten7	Martes martes	France	CERFE (France)	M Mergey	295/291*/296*	see Table 2	see Table 2	see Table 2	see Table 2	*: prey	CATCGAC	CTACGTC	91	24
Unknown	Frozen faeces	Marten7bis	Martes martes	France	CERFE (France)	M Mergey	295/291*/296*/254*	see Table 2	see Table 2	see Table 2	see Table 2	*: prey	CGTCGCT	CTACGTC	90	25
Unknown	Frozen faeces	Marten8	Martes martes	France	CERFE (France)	M Mergey	292/297*/298*/300*/299*	see Table 2	see Table 2	see Table 2	see Table 2	*: prey	CATCGAC	CTAGTAT	79	19
Unknown	Frozen faeces	Marten8bis	Martes martes	France	CERFE (France)	M Mergey	292/297*/298*/300*/301°	see Table 2	see Table 2	see Table 2	see Table 2	*: prey ; °: environnemental contamination	CGTCGCT	CTAGTAT	97	20
Unknown	Dried bird's pellet	Fox9	Vulpes vulpes	France	CERFE (France)	ML Poulle	295	see Table 2	see Table 2	see Table 2	see Table 2		CATCGAC	CTATCGC	22	7
Unknown	Dried bird's pellet	Fox9bis	Vulpes vulpes	France	CERFE (France)	ML Poulle	295	see Table 2	see Table 2	see Table 2	see Table 2		CGTCGCT	CTATCGC	4	4
Unknown	Dried bird's pellet	Fox10	Vulpes vulpes	France	CERFE (France)	ML Poulle	325/254*/326*/327°	see Table 2	see Table 2	see Table 2	see Table 2	*: prey ; °: environnemental contamination	CATCGAC	CTCAGCT	20	9
Unknown	Dried bird's pellet	Fox10bis	Vulpes vulpes	France	CERFE (France)	ML Poulle	325/254*	see Table 2	see Table 2	see Table 2	see Table 2	*: prey	CGTCGCT	CTCAGCT	12	9
Unknown	Dried bird's pellet	Fox11	Vulpes vulpes	France	CERFE (France)	ML Poulle	295/328*	see Table 2	see Table 2	see Table 2	see Table 2	*: prey	CATCGAC	CTCATGC	35	16
Unknown	Dried bird's pellet	Fox11bis	Vulpes vulpes	France	CERFE (France)	ML Poulle	295/328*/329*	see Table 2	see Table 2	see Table 2	see Table 2	*: prey	CGTCGCT	CTCATGC	41	12
Unknown	Dried bird's pellet	Fox12	Vulpes vulpes	France	CERFE (France)	ML Poulle	295	see Table 2	see Table 2	see Table 2	see Table 2		CATCGAC	CTGACGT	38	6
Unknown	Dried bird's pellet	Fox12bis	Vulpes vulpes	France	CERFE (France)	ML Poulle	295	see Table 2	see Table 2	see Table 2	see Table 2		CGTCGCT	CTGACGT	17	6
Unknown	Dried bird's pellet	Pellet-Br13	Tyto alba	France	CBGP (France)	M Galan		see Table 2	see Table 2	see Table 2	unknown	No PCR amplification	CATCTGT	CTATCGC	0	0
Unknown	Dried bird's pellet	Pellet-Br13bis	Tyto alba	France	CBGP (France)	M Galan		see Table 2	see Table 2	see Table 2	unknown	No PCR amplification	CGTGCTA	CTATCGC	0	0
Unknown	Dried bird's pellet	Pellet-Br14	Tyto alba	France	CBGP (France)	M Galan	302*/303*/304°	see Table 2	see Table 2	see Table 2	see Table 2	*: prey ; °: environnemental contamination	CATCTGT	CTCAGCT	140	63
Unknown	Dried bird's pellet	Pellet-Br14bis	Tyto alba	France	CBGP (France)	M Galan	302*/303*/304°/306*	see Table 2	see Table 2	see Table 2	see Table 2	*: prey ; °: environnemental contamination	CGTGCTA	CTCAGCT	127	62
Unknown	Dried bird's pellet	Pellet-Br15	Tyto alba	France	CBGP (France)	M Galan	254*/275*/307*	see Table 2	see Table 2	see Table 2	see Table 2	*: prey	CATCTGT	CTCATGC	68	15
Unknown	Dried bird's pellet	Pellet-Br15bis	Tyto alba	France	CBGP (France)	M Galan	254*/275*/307*/308*/309°	see Table 2	see Table 2	see Table 2	see Table 2	*: prey ; °: environnemental contamination	CGTGCTA	CTCATGC	53	18
Unknown	Dried bird's pellet	Pellet-Br16	Tyto alba	France	CBGP (France)	M Galan	254*/310*	see Table 2	see Table 2	see Table 2	see Table 2	*: prey	CATCTGT	CTGACGT	121	23
Unknown	Dried bird's pellet	Pellet-Br16bis	Tyto alba	France	CBGP (France)	M Galan	254*	see Table 2	see Table 2	see Table 2	see Table 2	*: prey	CGTGCTA	CTGACGT	135	27
Unknown	Dried bird's pellet	Pellet-Mn17	Owl unidentified	France	CERFE (France)	B Stroeymeyt	254*/291*	see Table 2	see Table 2	see Table 2	see Table 2	*: prey	CGAGTGA	CGTACAT	98	24
Unknown	Dried bird's pellet	Pellet-Mn17bis	Owl unidentified	France	CERFE (France)	B Stroeymeyt	254*/291*	see Table 2	see Table 2	see Table 2	see Table 2	*: prey	CTACAGA	CGTACAT	85	22
Unknown	Dried bird's pellet	Pellet-Mn18	Owl unidentified	France	CERFE (France)	B Stroeymeyt	254*/291*	see Table 2	see Table 2	see Table 2	see Table 2	*: prey	CGAGTGA	CGTCGCT	96	21
Unknown	Dried bird's pellet	Pellet-Mn18bis	Owl unidentified	France	CERFE (France)	B Stroeymeyt	254*/291*	see Table 2	see Table 2	see Table 2	see Table 2	*: prey	CTACAGA	CGTCGCT	116	22
Unknown	Dried bird's pellet	Pellet-Mn19	Owl unidentified	France	CERFE (France)	B Stroeymeyt	311*/312*	see Table 2	see Table 2	see Table 2	see Table 2	*: prey	CGAGTGA	CTACGTC	188	27
Unknown	Dried bird's pellet	Pellet-Mn19bis	Owl unidentified	France	CERFE (France)	B Stroeymeyt	311*/312*/313*	see Table 2	see Table 2	see Table 2	see Table 2	*: prey	CTACAGA	CTACGTC	382	60
Unknown	Dried bird's pellet	Pellet-Mn20	Owl unidentified	France	CERFE (France)	B Stroeymeyt	314/299*/311*/315*	see Table 2	see Table 2	see Table 2	see Table 2	*: prey	CGAGTGA	CTAGTAT	192	33
Unknown	Dried bird's pellet	Pellet-Mn20bis	Owl unidentified	France	CERFE (France)	B Stroeymeyt	314/299*/311*/316*	see Table 2	see Table 2	see Table 2	see Table 2	*: prey	CTACAGA	CTAGTAT	216	36
Unknown	Dried bird's pellet	Pellet-Ya21	Owl unidentified	France	CBGP (France)	JP Quéré	299*/308*/317*/319*/320*	see Table 2	see Table 2	see Table 2	see Table 2	*: prey	CGAGTGA	CTATCGC	146	32
Unknown	Dried bird's pellet	Pellet-Ya21bis	Owl unidentified	France	CBGP (France)	JP Quéré	299*/308*/317*/319*	see Table 2	see Table 2	see Table 2	see Table 2	*: prey	CTACAGA	CTATCGC	226	38
Unknown	Dried bird's pellet	Pellet-Ya22	Owl unidentified	France	CBGP (France)	JP Quéré		see Table 2	see Table 2	see Table 2	unknown	No PCR amplification	CGAGTGA	CTCAGCT	0	0
Unknown	Dried bird's pellet	Pellet-Ya22bis	Owl unidentified	France	CBGP (France)	JP Quéré		see Table 2	see Table 2	see Table 2	unknown	No PCR amplification	CTACAGA	CTCAGCT	0	0
Unknown	Dried bird's pellet	Pellet-Ya23	Owl unidentified	France	CBGP (France)	JP Quéré	321/305*/303*	see Table 2	see Table 2	see Table 2	see Table 2	*: prey	CGAGTGA	CTCATGC	22	11
Unknown	Dried bird's pellet	Pellet-Ya23bis	Owl unidentified	France	CBGP (France)	JP Quéré	322*/305*/323*/324*	see Table 2	see Table 2	see Table 2	see Table 2	*: prey	CTACAGA	CTCATGC	44	28
Unknown	Dried skin (DNA extraction from museum)	66-732 Koenig Museum	Hylomyscus sp (Holotype)	Equatorial Guinea	MNHN (France)	V Nicolas		see Table S3	see Table S3	see Table S3	unknown	No PCR amplification	ACTCAGT	CTCATGC	0	0
Unknown	Dried skin (DNA extraction from museum)	66-732 Koenig Museum bis	Hylomyscus sp (Holotype)	Equatorial Guinea	MNHN (France)	V Nicolas		see Table S3	see Table S3	see Table S3	unknown	No PCR amplification	ATCTAGT	CTCATGC	0	0
Unknown	Dried skin (DNA extraction from museum)	97-602 Koenig Museum	Hylomyscus sp	Ruwenzori	MNHN (France)	V Nicolas	330/331*/332*/333*	see Table S3	see Table S3	see Table S3	see Table S3	*: exogenous DNA contamination	ACTCAGT	CTCAGCT	165	37
Unknown	Dried skin (DNA extraction from museum)	97-602 Koenig Museum bis	Hylomyscus sp	Ruwenzori	MNHN (France)	V Nicolas	330/332*	see Table S3	see Table S3	see Table S3	see Table S3	*: exogenous DNA contamination	ATCTAGT	CTCAGCT	191	32
Unknown	Dried skin (DNA extraction from museum)	CG 1991-1557	Hylomyscus sp	Gabon	MNHN (France)	V Nicolas	335/280*	see Table S3	see Table S3	see Table S3	see Table S3	*: exogenous DNA contamination	ACTCGTC	CGTCGCT	37	6
Unknown	Dried skin (DNA extraction from museum)	CG 1991-1557bis	Hylomyscus sp	Gabon	MNHN (France)	V Nicolas	335/280*/336*	see Table S3	see Table S3	see Table S3	see Table S3	*: exogenous DNA contamination	ATCTGAC	CGTCGCT	44	10
Unknown	Dried skin (DNA extraction from museum)	CG 1991-1558	Hylomyscus sp	Gabon	MNHN (France)	V Nicolas	335/280*/336*/301*/333*/337*/338*/339*/340*	see Table S3	see Table S3	see Table S3	see Table S3	*: exogenous DNA contamination	ACTCGTC	CTACGTC	102	27
Unknown	Dried skin (DNA extraction from museum)	CG 1991-1558bis	Hylomyscus sp	Gabon	MNHN (France)	V Nicolas	335/280*/336*/301*/333*/341*/342*	see Table S3	see Table S3	see Table S3	see Table S3	*: exogenous DNA contamination	ATCTGAC	CTACGTC	46	14
Unknown	Dried skin (DNA extraction from museum)	CG 1991-259	Hylomyscus sp	RDC	MNHN (France)	V Nicolas	301*/343*/344*	see Table S3	see Table S3	see Table S3	see Table S3	*: exogenous DNA contamination	ACTCGTC	CTGACGT	18	8
Unknown	Dried skin (DNA extraction from museum)	CG 1991-259bis	Hylomyscus sp	RDC	MNHN (France)	V Nicolas		see Table S3	see Table S3	see Table S3	unknown	No PCR amplification	ATCTGAC	CTGACGT	0	0
Unknown	Dried skin (DNA extraction from museum)	CG 1993-1937	Hylomyscus sp	RDC	MNHN (France)	V Nicolas		see Table S3	see Table S3	see Table S3	unknown	No PCR amplification	ACTCGTC	CTAGTAT	0	0
Unknown	Dried skin (DNA extraction from museum)	CG 1993-1937bis	Hylomyscus sp	RDC	MNHN (France)	V Nicolas		see Table S3	see Table S3	see Table S3	unknown	No PCR amplification	ATCTGAC	CTAGTAT	0	0
Unknown	Dried skin (DNA extraction from museum)	CG 1996-600	Hylomyscus sp	RCA	MNHN (France)	V Nicolas		see Table S3	see Table S3	see Table S3	unknown	No PCR amplification	ACTCGTC	CTATCGC	0	0
Unknown	Dried skin (DNA extraction from museum)	CG 1996-600bis	Hylomyscus sp	RCA	MNHN (France)	V Nicolas		see Table S3	see Table S3	see Table S3	unknown	No PCR amplification	ATCTGAC	CTATCGC	0	0
Unknown	Dried skin (DNA extraction from museum)	CG 1999-411	Hylomyscus sp	Equatorial Guinea	MNHN (France)	V Nicolas		see Table S3	see Table S3	see Table S3	unknown	No PCR amplification	ACTCGTC	CGTACAT	0	0
Unknown	Dried skin (DNA extraction from museum)	CG 1999-411bis	Hylomyscus sp	Equatorial Guinea	MNHN (France)	V Nicolas		see Table S3	see Table S3	see Table S3	unknown	No PCR amplification	ATCTGAC	CGTACAT	0	0
Unknown	Dried skin (DNA extraction from museum)	CG 2001-477	Hylomyscus sp	Equatorial Guinea	MNHN (France)	V Nicolas	336	see Table S3	see Table S3	see Table S3	see Table S3		ACTCAGT	CTGACGT	266	41
Unknown	Dried skin (DNA extraction from museum)	CG 2001-477bis	Hylomyscus sp	Equatorial Guinea	MNHN (France)	V Nicolas	336	see Table S3	see Table S3	see Table S3	see Table S3		ATCTAGT	CTGACGT	262	54
Unknown	Dried skin (DNA extraction from museum)	CG 2004-417	Hylomyscus sp	RCA	MNHN (France)	V Nicolas		see Table S3	see Table S3	see Table S3	unknown	No PCR amplification	ACTCGTC	CTCATGC	0	0
Unknown	Dried skin (DNA extraction from museum)	CG 2004-417bis	Hylomyscus sp	RCA	MNHN (France)	V Nicolas		see Table S3	see Table S3	see Table S3	unknown	No PCR amplification	ATCTGAC	CTCATGC	0	0
Unknown	Dried skin (DNA extraction from museum)	CG 2005-170	Hylomyscus sp	RCA	MNHN (France)	V Nicolas	280/336*/301*/345*/346*	see Table S3	see Table S3	see Table S3	see Table S3	*: exogenous DNA contamination	ACTCGTC	CTCAGCT	45	9
Unknown	Dried skin (DNA extraction from museum)	CG 2005-170bis	Hylomyscus sp	RCA	MNHN (France)	V Nicolas		see Table S3	see Table S3	see Table S3	unknown	No PCR amplification	ATCTGAC	CTCAGCT	0	0
Unknown	Dried skin (DNA extraction from museum)	ZFMK 215	Hylomyscus sp	Equatorial Guinea	MNHN (France)	V Nicolas	336	see Table S3	see Table S3	see Table S3	see Table S3		ACTAGCA	CTGACGT	105	19
Unknown	Dried skin (DNA extraction from museum)	ZFMK 215bis	Hylomyscus sp	Equatorial Guinea	MNHN (France)	V Nicolas	336	see Table S3	see Table S3	see Table S3	see Table S3		ATCACTA	CTGACGT	163	32
Unknown	Dried skin (DNA extraction from museum)	ZFMK 61-787	Lophuromys sp	Cameroon	MNHN (France)	V Nicolas		see Table S3	see Table S3	see Table S3	unknown	No PCR amplification	ACTGATA	CGTCGCT	0	0
Unknown	Dried skin (DNA extraction from museum)	ZFMK 61-787bis	Lophuromys sp	Cameroon	MNHN (France)	V Nicolas	363/332*	see Table S3	see Table S3	see Table S3	see Table S3	*: exogenous DNA contamination	ATGCATC	CGTCGCT	82	35
Unknown	Dried skin (DNA extraction from museum)	ZFMK 61-792	Hybomys sp	Cameroon	MNHN (France)	V Nicolas		see Table S3	see Table S3	see Table S3	unknown	No PCR amplification	ACTGATA	CTAGTAT	0	0
Unknown	Dried skin (DNA extraction from museum)	ZFMK 61-792bis	Hybomys sp	Cameroon	MNHN (France)	V Nicolas	364/332*/365*	see Table S3	see Table S3	see Table S3	see Table S3	*: exogenous DNA contamination	ATGCATC	CTAGTAT	80	24
Unknown	Dried skin (DNA extraction from museum)	ZFMK 64-285	Hybomys sp	Equatorial Guinea	MNHN (France)	V Nicolas	301*/366*/367*/368*/369*/370*/371*/372*/373*/374*/375*	see Table S3	see Table S3	see Table S3	unknown	*: human DNA contamination	ACGTACA	CTATCGC	72	24
Unknown	Dried skin (DNA extraction from museum)	ZFMK 64-285bis	Hybomys sp	Equatorial Guinea	MNHN (France)	V Nicolas	301*/376*/345*/369*/377*/378*/379*/380*/381*	see Table S3	see Table S3	see Table S3	unknown	*: human DNA contamination	ATAGTCA	CTATCGC	82	28
Unknown	Dried skin (DNA extraction from museum)	ZFMK 64-286	Hybomys sp	Equatorial Guinea	MNHN (France)	V Nicolas		see Table S3	see Table S3	see Table S3	unknown	No PCR amplification	ACTGATA	CTACGTC	0	0
Unknown	Dried skin (DNA extraction from museum)	ZFMK 64-286bis	Hybomys sp	Equatorial Guinea	MNHN (France)	V Nicolas	382/383*	see Table S3	see Table S3	see Table S3	see Table S3	*: exogenous DNA contamination	ATGCATC	CTACGTC	99	26
Unknown	Dried skin (DNA extraction from museum)	ZFMK 64-288	Hybomys sp	Equatorial Guinea	MNHN (France)	V Nicolas	384	see Table S3	see Table S3	see Table S3	see Table S3		ACTGATA	CTATCGC	12	5
Unknown	Dried skin (DNA extraction from museum)	ZFMK 64-288bis	Hybomys sp	Equatorial Guinea	MNHN (France)	V Nicolas	384/385*	see Table S3	see Table S3	see Table S3	see Table S3	*: exogenous DNA contamination	ATGCATC	CTATCGC	84	14
Unknown	Dried skin (DNA extraction from museum)	ZFMK 64-540	Praomys sp	Equatorial Guinea	MNHN (France)	V Nicolas	336/386*/387*/388*/389*	see Table S3	see Table S3	see Table S3	see Table S3	*: exogenous DNA contamination	ACTCAGT	CTACGTC	132	26
Unknown	Dried skin (DNA extraction from museum)	ZFMK 64-540bis	Praomys sp	Equatorial Guinea	MNHN (France)	V Nicolas	336/386*/390*/391*	see Table S3	see Table S3	see Table S3	see Table S3	*: exogenous DNA contamination	ATCTAGT	CTACGTC	127	28
Unknown	Dried skin (DNA extraction from museum)	ZFMK 64-543	Praomys sp	Equatorial Guinea	MNHN (France)	V Nicolas	392/385*/393*/394*	see Table S3	see Table S3	see Table S3	see Table S3	*: exogenous DNA contamination	ACTCAGT	CTAGTAT	85	21
Unknown	Dried skin (DNA extraction from museum)	ZFMK 64-543bis	Praomys sp	Equatorial Guinea	MNHN (France)	V Nicolas	392/332*/393*/395*/396*	see Table S3	see Table S3	see Table S3	see Table S3	*: exogenous DNA contamination	ATCTAGT	CTAGTAT	81	23
Unknown	Dried skin (DNA extraction from museum)	ZFMK 64-545	Praomys sp	Equatorial Guinea	MNHN (France)	V Nicolas	397/390*/398*	see Table S3	see Table S3	see Table S3	see Table S3	*: exogenous DNA contamination	ACTCAGT	CTATCGC	167	22
Unknown	Dried skin (DNA extraction from museum)	ZFMK 64-545bis	Praomys sp	Equatorial Guinea	MNHN (France)	V Nicolas	397/390*	see Table S3	see Table S3	see Table S3	see Table S3	*: exogenous DNA contamination	ATCTAGT	CTATCGC	106	12
Unknown	Dried skin (DNA extraction from museum)	ZFMK 66-711	Hylomyscus sp	Equatorial Guinea	MNHN (France)	V Nicolas	376/332*/399*	see Table S3	see Table S3	see Table S3	see Table S3	*: exogenous DNA contamination	ACTAGCA	CTATCGC	90	15
Unknown	Dried skin (DNA extraction from museum)	ZFMK 66-711bis	Hylomyscus sp	Equatorial Guinea	MNHN (France)	V Nicolas	376/332*/399*/400*/401*	see Table S3	see Table S3	see Table S3	see Table S3	*: exogenous DNA contamination	ATCACTA	CTATCGC	96	18
Unknown	Dried skin (DNA extraction from museum)	ZFMK 66-717	Hylomyscus sp	Equatorial Guinea	MNHN (France)	V Nicolas	336	see Table S3	see Table S3	see Table S3	see Table S3		ACTAGCA	CTCAGCT	164	20
Unknown	Dried skin (DNA extraction from museum)	ZFMK 66-717bis	Hylomyscus sp	Equatorial Guinea	MNHN (France)	V Nicolas	336/332*	see Table S3	see Table S3	see Table S3	see Table S3	*: exogenous DNA contamination	ATCACTA	CTCAGCT	154	20
Unknown	Dried skin (DNA extraction from museum)	ZFMK 66-722	Hylomyscus sp	Equatorial Guinea	MNHN (France)	V Nicolas		see Table S3	see Table S3	see Table S3	unknown	No PCR amplification	ACGTACA	CTCAGCT	0	0
Unknown	Dried skin (DNA extraction from museum)	ZFMK 66-722bis	Hylomyscus sp	Equatorial Guinea	MNHN (France)	V Nicolas	336/386*/332*/396*/402*	see Table S3	see Table S3	see Table S3	see Table S3	*: exogenous DNA contamination	ATAGTCA	CTCAGCT	93	24
Unknown	Dried skin (DNA extraction from museum)	ZFMK 66-724	Hylomyscus sp	Equatorial Guinea	MNHN (France)	V Nicolas	336	see Table S3	see Table S3	see Table S3	see Table S3		ACTAGCA	CTCATGC	45	7
Unknown	Dried skin (DNA extraction from museum)	ZFMK 66-724bis	Hylomyscus sp	Equatorial Guinea	MNHN (France)	V Nicolas	336	see Table S3	see Table S3	see Table S3	see Table S3		ATCACTA	CTCATGC	43	9
Unknown	Dried skin (DNA extraction from museum)	ZFMK 66-733	Hylomyscus sp	Equatorial Guinea	MNHN (France)	V Nicolas	403/332*/396*/402*/404*	see Table S3	see Table S3	see Table S3	see Table S3	*: exogenous DNA contamination	ACTAGCA	CGTACAT	80	24
Unknown	Dried skin (DNA extraction from museum)	ZFMK 66-733bis	Hylomyscus sp	Equatorial Guinea	MNHN (France)	V Nicolas	403/404*/406*	see Table S3	see Table S3	see Table S3	see Table S3	*: exogenous DNA contamination	ATCACTA	CGTACAT	81	17
Unknown	Dried skin (DNA extraction from museum)	ZFMK 69-161	Hybomys sp	Cameroon	MNHN (France)	V Nicolas		see Table S3	see Table S3	see Table S3	unknown	No PCR amplification	ACGTACA	CGTACAT	0	0
Unknown	Dried skin (DNA extraction from museum)	ZFMK 69-161bis	Hybomys sp	Cameroon	MNHN (France)	V Nicolas	364/403*	see Table S3	see Table S3	see Table S3	see Table S3		ATAGTCA	CGTACAT	126	22
Unknown	Dried skin (DNA extraction from museum)	ZFMK 69-172	Hybomys sp	Cameroon	MNHN (France)	V Nicolas	407	see Table S3	see Table S3	see Table S3	see Table S3	*: exogenous DNA contamination	ACGTACA	CTAGTAT	127	25
Unknown	Dried skin (DNA extraction from museum)	ZFMK 69-172bis	Hybomys sp	Cameroon	MNHN (France)	V Nicolas	407/408*/376*/409*/410*	see Table S3	see Table S3	see Table S3	see Table S3	*: exogenous DNA contamination	ATAGTCA	CTAGTAT	114	13
Unknown	Dried skin (DNA extraction from museum)	ZFMK 69-179	Hybomys sp	Cameroon	MNHN (France)	V Nicolas	407/411*	see Table S3	see Table S3	see Table S3	see Table S3	*: exogenous DNA contamination	ACAGCGT	CTGACGT	34	13
Unknown	Dried skin (DNA extraction from museum)	ZFMK 69-179bis	Hybomys sp	Cameroon	MNHN (France)	V Nicolas	407/383*/412*	see Table S3	see Table S3	see Table S3	see Table S3	*: exogenous DNA contamination	AGTCTGC	CTGACGT	49	17
Unknown	Dried skin (DNA extraction from museum)	ZFMK 69-184	Hybomys sp	Cameroon	MNHN (France)	V Nicolas	407	see Table S3	see Table S3	see Table S3	see Table S3		ACGTACA	CGTCGCT	85	15
Unknown	Dried skin (DNA extraction from museum)	ZFMK 69-184bis	Hybomys sp	Cameroon	MNHN (France)	V Nicolas	407/413*/386*/414*	see Table S3	see Table S3	see Table S3	see Table S3	*: exogenous DNA contamination	ATAGTCA	CGTCGCT	148	21
Unknown	Dried skin (DNA extraction from museum)	ZFMK 69-185	Hybomys sp	Cameroon	MNHN (France)	V Nicolas		see Table S3	see Table S3	see Table S3	unknown	No PCR amplification	ACGTACA	CTACGTC	0	0
Unknown	Dried skin (DNA extraction from museum)	ZFMK 69-185bis	Hybomys sp	Cameroon	MNHN (France)	V Nicolas	407/415*	see Table S3	see Table S3	see Table S3	see Table S3	*: exogenous DNA contamination	ATAGTCA	CTACGTC	157	21
Unknown	Dried skin (DNA extraction from museum)	ZFMK 69-286	Lophuromys sp	Cameroon	MNHN (France)	V Nicolas	416/414°/383*/411*/417*/418*	see Table S3	see Table S3	see Table S3	see Table S3	°: NuMts ; *: exogenous DNA contamination	ACAGCGT	CGTCGCT	132	57
Unknown	Dried skin (DNA extraction from museum)	ZFMK 69-286bis	Lophuromys sp	Cameroon	MNHN (France)	V Nicolas	416/414°/383*/411*	see Table S3	see Table S3	see Table S3	see Table S3	°: NuMts ; *: exogenous DNA contamination	AGTCTGC	CGTCGCT	123	47
Unknown	Dried skin (DNA extraction from museum)	ZFMK 69-288	Lophuromys sp	Cameroon	MNHN (France)	V Nicolas	416/414°/383*/419*	see Table S3	see Table S3	see Table S3	see Table S3	°: NuMts ; *: exogenous DNA contamination	ACTGATA	CGTACAT	145	50
Unknown	Dried skin (DNA extraction from museum)	ZFMK 69-288bis	Lophuromys sp	Cameroon	MNHN (France)	V Nicolas	416/414°/332*/420*	see Table S3	see Table S3	see Table S3	see Table S3	°: NuMts ; *: exogenous DNA contamination	ATGCATC	CGTACAT	187	53
Unknown	Dried skin (DNA extraction from museum)	ZFMK 69-291	Lophuromys sp	Cameroon	MNHN (France)	V Nicolas	421/422*	see Table S3	see Table S3	see Table S3	see Table S3	*: exogenous DNA contamination	ACAGCGT	CTCATGC	96	21
Unknown	Dried skin (DNA extraction from museum)	ZFMK 69-291bis	Lophuromys sp	Cameroon	MNHN (France)	V Nicolas	421/328*/423*	see Table S3	see Table S3	see Table S3	see Table S3	*: exogenous DNA contamination	AGTCTGC	CTCATGC	79	16
Unknown	Dried skin (DNA extraction from museum)	ZFMK 69-298	Lophuromys sp	Cameroon	MNHN (France)	V Nicolas	424/411*/423*	see Table S3	see Table S3	see Table S3	see Table S3	*: exogenous DNA contamination	ACAGCGT	CGTACAT	225	27
Unknown	Dried skin (DNA extraction from museum)	ZFMK 69-298bis	Lophuromys sp	Cameroon	MNHN (France)	V Nicolas	424/411*/425*	see Table S3	see Table S3	see Table S3	see Table S3	*: exogenous DNA contamination	AGTCTGC	CGTACAT	168	21
Unknown	Dried skin (DNA extraction from museum)	ZFMK 69-299	Lophuromys sp	Cameroon	MNHN (France)	V Nicolas	426/427*	see Table S3	see Table S3	see Table S3	see Table S3	*: exogenous DNA contamination	ACAGCGT	CTATCGC	172	37
Unknown	Dried skin (DNA extraction from museum)	ZFMK 69-299bis	Lophuromys sp	Cameroon	MNHN (France)	V Nicolas	426/427*	see Table S3	see Table S3	see Table S3	see Table S3	*: exogenous DNA contamination	AGTCTGC	CTATCGC	160	27
Unknown	Dried skin (DNA extraction from museum)	ZFMK 69-300	Lophuromys sp	Cameroon	MNHN (France)	V Nicolas	426/383*/428*	see Table S3	see Table S3	see Table S3	see Table S3	*: exogenous DNA contamination	ACAGCGT	CTACGTC	249	22
Unknown	Dried skin (DNA extraction from museum)	ZFMK 69-300bis	Lophuromys sp	Cameroon	MNHN (France)	V Nicolas	426/383*	see Table S3	see Table S3	see Table S3	see Table S3	*: exogenous DNA contamination	AGTCTGC	CTACGTC	212	19
Unknown	Dried skin (DNA extraction from museum)	ZFMK 69-661	Hylomyscus sp	Equatorial Guinea	MNHN (France)	V Nicolas	376/408*/332*/386*/387*/429*/430*/431*	see Table S3	see Table S3	see Table S3	see Table S3	*: exogenous DNA contamination	ACTAGCA	CTAGTAT	85	21
Unknown	Dried skin (DNA extraction from museum)	ZFMK 69-661bis	Hylomyscus sp	Equatorial Guinea	MNHN (France)	V Nicolas	376/301*/332*/386*/396*/408*/432*	see Table S3	see Table S3	see Table S3	see Table S3	*: exogenous DNA contamination	ATCACTA	CTAGTAT	80	22
Unknown	Dried skin (DNA extraction from museum)	ZFMK 69-667	Hylomyscus sp	Equatorial Guinea	MNHN (France)	V Nicolas	403/407*/433*/434*	see Table S3	see Table S3	see Table S3	see Table S3	*: exogenous DNA contamination	ACGTACA	CTGACGT	70	18
Unknown	Dried skin (DNA extraction from museum)	ZFMK 69-667bis	Hylomyscus sp	Equatorial Guinea	MNHN (France)	V Nicolas	403/336*/399*/435*/436*	see Table S3	see Table S3	see Table S3	see Table S3	*: exogenous DNA contamination	ATAGTCA	CTGACGT	77	16
Unknown	Dried skin (DNA extraction from museum)	ZFMK 69-717	Hylomyscus sp	Cameroon	MNHN (France)	V Nicolas	415/407*	see Table S3	see Table S3	see Table S3	see Table S3	*: exogenous DNA contamination	ACTAGCA	CTACGTC	216	36
Unknown	Dried skin (DNA extraction from museum)	ZFMK 69-717bis	Hylomyscus sp	Cameroon	MNHN (France)	V Nicolas	415	see Table S3	see Table S3	see Table S3	see Table S3		ATCACTA	CTACGTC	239	35
Unknown	Dried skin (DNA extraction from museum)	ZFMK 69-722	Hylomyscus sp	Cameroon	MNHN (France)	V Nicolas	413/437*/438*	see Table S3	see Table S3	see Table S3	see Table S3	*: exogenous DNA contamination	ACTAGCA	CGTCGCT	109	24
Unknown	Dried skin (DNA extraction from museum)	ZFMK 69-722bis	Hylomyscus sp	Cameroon	MNHN (France)	V Nicolas	413/301*/332*/439*/440*	see Table S3	see Table S3	see Table S3	see Table S3	*: exogenous DNA contamination	ATCACTA	CGTCGCT	119	34
Unknown	Dried skin (DNA extraction from museum)	ZFMK 69-726	Hylomyscus sp	Cameroon	MNHN (France)	V Nicolas		see Table S3	see Table S3	see Table S3	unknown	No PCR amplification	ACGTACA	CTCATGC	0	0
Unknown	Dried skin (DNA extraction from museum)	ZFMK 69-726bis	Hylomyscus sp	Cameroon	MNHN (France)	V Nicolas	441/442*	see Table S3	see Table S3	see Table S3	see Table S3	*: exogenous DNA contamination	ATAGTCA	CTCATGC	75	19
Unknown	Dried skin (DNA extraction from museum)	ZFMK 74-437	Lophuromys sp	Cameroon	MNHN (France)	V Nicolas	416/414°/332*/419*	see Table S3	see Table S3	see Table S3	see Table S3	°: NuMts ; *: exogenous DNA contamination	ACAGCGT	CTAGTAT	139	44
Unknown	Dried skin (DNA extraction from museum)	ZFMK 74-437bis	Lophuromys sp	Cameroon	MNHN (France)	V Nicolas	416/414°/411*/419*/443*	see Table S3	see Table S3	see Table S3	see Table S3	°: NuMts ; *: exogenous DNA contamination	AGTCTGC	CTAGTAT	129	56
Unknown	Dried skin (DNA extraction from museum)	ZFMK 88-116	Praomys sp	Nigeria	MNHN (France)	V Nicolas	386/446°/445*	see Table S3	see Table S3	see Table S3	see Table S3	°: NuMts ; *: exogenous DNA contamination	ACTCAGT	CGTCGCT	251	56
Unknown	Dried skin (DNA extraction from museum)	ZFMK 88-116bis	Praomys sp	Nigeria	MNHN (France)	V Nicolas	386/446°/447*	see Table S3	see Table S3	see Table S3	see Table S3	°: NuMts ; *: exogenous DNA contamination	ATCTAGT	CGTCGCT	250	48
Unknown	Dried skin (DNA extraction from museum)	ZFMK 88-123	Praomys sp	Nigeria	MNHN (France)	V Nicolas	386/446°	see Table S3	see Table S3	see Table S3	see Table S3	°: NuMts ; *: exogenous DNA contamination	ACTCAGT	CGTACAT	287	59
Unknown	Dried skin (DNA extraction from museum)	ZFMK 88-123bis	Praomys sp	Nigeria	MNHN (France)	V Nicolas	386/446°/448*	see Table S3	see Table S3	see Table S3	see Table S3	°: NuMts ; *: exogenous DNA contamination	ATCTAGT	CGTACAT	160	40
Unknown	Dried skin (DNA extraction from museum)	ZFMK 91-223	Lophuromys sp	Cameroon	MNHN (France)	V Nicolas	421/449*	see Table S3	see Table S3	see Table S3	see Table S3	*: exogenous DNA contamination	ACAGCGT	CTCAGCT	152	22
Unknown	Dried skin (DNA extraction from museum)	ZFMK 91-223bis	Lophuromys sp	Cameroon	MNHN (France)	V Nicolas	421/450*	see Table S3	see Table S3	see Table S3	see Table S3	*: exogenous DNA contamination	AGTCTGC	CTCAGCT	97	17
Unknown	Dried skin (DNA extraction from museum)	ZFMK_2009-882	Lemniscomys sp	Cameroon	MNHN (France)	V Nicolas	347/348*/263*/349*	see Table S3	see Table S3	see Table S3	see Table S3	*: exogenous DNA contamination	AGACGTA	CGTACAT	47	11
Unknown	Dried skin (DNA extraction from museum)	ZFMK_2009-882bis	Lemniscomys sp	Cameroon	MNHN (France)	V Nicolas	347/350*	see Table S3	see Table S3	see Table S3	see Table S3	*: exogenous DNA contamination	ATGCTGT	CGTACAT	23	7
Unknown	Dried skin (DNA extraction from museum)	ZFMK_2009-883	Lemniscomys sp	Cameroon	MNHN (France)	V Nicolas	351	see Table S3	see Table S3	see Table S3	see Table S3		ACTGATA	CTCATGC	15	2
Unknown	Dried skin (DNA extraction from museum)	ZFMK_2009-883bis	Lemniscomys sp	Cameroon	MNHN (France)	V Nicolas	351/352*	see Table S3	see Table S3	see Table S3	see Table S3	*: exogenous DNA contamination	ATGCATC	CTCATGC	21	8
Unknown	Dried skin (DNA extraction from museum)	ZFMK_2009-884	Lemniscomys sp	Cameroon	MNHN (France)	V Nicolas	351/353*	see Table S3	see Table S3	see Table S3	see Table S3	*: exogenous DNA contamination	AGACGTA	CTATCGC	64	18
Unknown	Dried skin (DNA extraction from museum)	ZFMK_2009-884bis	Lemniscomys sp	Cameroon	MNHN (France)	V Nicolas	351	see Table S3	see Table S3	see Table S3	see Table S3		ATGCTGT	CTATCGC	74	16
Unknown	Dried skin (DNA extraction from museum)	ZFMK_2009-885	Lemniscomys sp	Cameroon	MNHN (France)	V Nicolas	354/351*	see Table S3	see Table S3	see Table S3	see Table S3	*: exogenous DNA contamination	AGACGTA	CGTCGCT	266	16
Unknown	Dried skin (DNA extraction from museum)	ZFMK_2009-885bis	Lemniscomys sp	Cameroon	MNHN (France)	V Nicolas	354/351*	see Table S3	see Table S3	see Table S3	see Table S3	*: exogenous DNA contamination	ATGCTGT	CGTCGCT	262	25
Unknown	Dried skin (DNA extraction from museum)	ZFMK_2009-886	Lemniscomys sp	Cameroon	MNHN (France)	V Nicolas	355/351*/356*	see Table S3	see Table S3	see Table S3	see Table S3	*: exogenous DNA contamination	AGACGTA	CTACGTC	192	35
Unknown	Dried skin (DNA extraction from museum)	ZFMK_2009-886bis	Lemniscomys sp	Cameroon	MNHN (France)	V Nicolas	355/351*/357*	see Table S3	see Table S3	see Table S3	see Table S3	*: exogenous DNA contamination	ATGCTGT	CTACGTC	164	22
Unknown	Dried skin (DNA extraction from museum)	ZFMK_2009-887	Lemniscomys sp	Cameroon	MNHN (France)	V Nicolas	351	see Table S3	see Table S3	see Table S3	see Table S3		AGACGTA	CTCAGCT	87	18
Unknown	Dried skin (DNA extraction from museum)	ZFMK_2009-887bis	Lemniscomys sp	Cameroon	MNHN (France)	V Nicolas	351/358*	see Table S3	see Table S3	see Table S3	see Table S3	*: exogenous DNA contamination	ATGCTGT	CTCAGCT	63	14
Unknown	Dried skin (DNA extraction from museum)	ZFMK_2009-888	Lemniscomys sp	Cameroon	MNHN (France)	V Nicolas	359	see Table S3	see Table S3	see Table S3	see Table S3		AGACGTA	CTAGTAT	148	17
Unknown	Dried skin (DNA extraction from museum)	ZFMK_2009-888bis	Lemniscomys sp	Cameroon	MNHN (France)	V Nicolas	359	see Table S3	see Table S3	see Table S3	see Table S3		ATGCTGT	CTAGTAT	130	18
Unknown	Dried skin (DNA extraction from museum)	ZFMK_2009-889	Lemniscomys sp	Cameroon	MNHN (France)	V Nicolas	359/360*	see Table S3	see Table S3	see Table S3	see Table S3	*: exogenous DNA contamination	ACTGATA	CTCAGCT	58	12
Unknown	Dried skin (DNA extraction from museum)	ZFMK_2009-889bis	Lemniscomys sp	Cameroon	MNHN (France)	V Nicolas	359	see Table S3	see Table S3	see Table S3	see Table S3		ATGCATC	CTCAGCT	104	26
Unknown	Dried skin (DNA extraction from museum)	ZFMK_2009-890	Lemniscomys sp	Cameroon	MNHN (France)	V Nicolas	280/347*/361*/362*	see Table S3	see Table S3	see Table S3	see Table S3	*: exogenous DNA contamination	ACTGATA	CTGACGT	84	19
Unknown	Dried skin (DNA extraction from museum)	ZFMK_2009-890bis	Lemniscomys sp	Cameroon	MNHN (France)	V Nicolas	280/347*/361*/301*	see Table S3	see Table S3	see Table S3	see Table S3	*: exogenous DNA contamination	ATGCATC	CTGACGT	92	22
Clonal reference	Frozen plasmid	Mix-RatMus1	Mus cervicolor/Rattus argentiventer	Thailand	CBGP (France)	Y Chaval	101/149	Rattus argentiventer/Mus cervicolor	1	1	OK		CTATCGC	CTCATGC	229	51
Clonal reference	Frozen plasmid	Mix-RatMus2	Mus cervicolor/Rattus argentiventer	Thailand	CBGP (France)	Y Chaval	101/149	Rattus argentiventer/Mus cervicolor	1	1	OK		CTATCGC	CTGACGT	215	42
Clonal reference	Frozen plasmid	Mix-RatMus3	Mus cervicolor/Rattus argentiventer	Thailand	CBGP (France)	Y Chaval	101/149	Rattus argentiventer/Mus cervicolor	1	1	OK		CGTACAT	CTCAGCT	200	47
Clonal reference	Frozen plasmid	Mix-RatMus4	Mus cervicolor/Rattus argentiventer	Thailand	CBGP (France)	Y Chaval	101/149	Rattus argentiventer/Mus cervicolor	1	1	OK		CGTACAT	CTCATGC	180	40
Clonal reference	Frozen plasmid	Mix-RatMus5	Mus cervicolor/Rattus argentiventer	Thailand	CBGP (France)	Y Chaval	101/149	Rattus argentiventer/Mus cervicolor	1	1	OK		CGTACAT	CTGACGT	228	44
Clonal reference	Frozen plasmid	Mix-RatMus6	Mus cervicolor/Rattus argentiventer	Thailand	CBGP (France)	Y Chaval	101/149	Rattus argentiventer/Mus cervicolor	1	1	OK		CTACGTC	CTCAGCT	308	73
Clonal reference	Frozen plasmid	Mix-RatMus7	Mus cervicolor/Rattus argentiventer	Thailand	CBGP (France)	Y Chaval	101/149	Rattus argentiventer/Mus cervicolor	1	1	OK		CTACGTC	CTCATGC	225	46
Clonal reference	Frozen plasmid	Mix-RatMus8	Mus cervicolor/Rattus argentiventer	Thailand	CBGP (France)	Y Chaval	101/149	Rattus argentiventer/Mus cervicolor	1	1	OK		CTACGTC	CTGACGT	202	37
Clonal reference	Frozen plasmid	CloneMus1	Mus cervicolor	Thailand	CBGP (France)	Y Chaval	149	Mus cervicolor	1	1	OK		CTCATGC	CGTACAT	216	36
Clonal reference	Frozen plasmid	CloneMus2	Mus cervicolor	Thailand	CBGP (France)	Y Chaval	149	Mus cervicolor	1	1	OK		CTCATGC	CGTCGCT	229	36
Clonal reference	Frozen plasmid	CloneMus3	Mus cervicolor	Thailand	CBGP (France)	Y Chaval	149	Mus cervicolor	1	1	OK		CTCATGC	CTACGTC	228	37
Clonal reference	Frozen plasmid	CloneMus4	Mus cervicolor	Thailand	CBGP (France)	Y Chaval	149	Mus cervicolor	1	1	OK		CTCATGC	CTAGTAT	232	27
Clonal reference	Frozen plasmid	CloneMus5	Mus cervicolor	Thailand	CBGP (France)	Y Chaval	149	Mus cervicolor	1	1	OK		CTCATGC	CTATCGC	282	48
Clonal reference	Frozen plasmid	CloneMus6	Mus cervicolor	Thailand	CBGP (France)	Y Chaval	149	Mus cervicolor	1	1	OK		CTCATGC	CTCAGCT	233	39
Clonal reference	Frozen plasmid	CloneMus7	Mus cervicolor	Thailand	CBGP (France)	Y Chaval	149	Mus cervicolor	1	1	OK		CTCATGC	CTCATGC	85	23
Clonal reference	Frozen plasmid	CloneMus8	Mus cervicolor	Thailand	CBGP (France)	Y Chaval	149	Mus cervicolor	1	1	OK		CTCATGC	CTGACGT	149	25
Clonal reference	Frozen plasmid	CloneRat1	Rattus argentiventer	Thailand	CBGP (France)	Y Chaval	101	Rattus argentiventer	1	1	OK		CTCAGCT	CGTACAT	310	49
Clonal reference	Frozen plasmid	CloneRat2	Rattus argentiventer	Thailand	CBGP (France)	Y Chaval	101	Rattus argentiventer	1	1	OK		CTCAGCT	CGTCGCT	346	52
Clonal reference	Frozen plasmid	CloneRat3	Rattus argentiventer	Thailand	CBGP (France)	Y Chaval	101	Rattus argentiventer	1	1	OK		CTCAGCT	CTACGTC	458	53
Clonal reference	Frozen plasmid	CloneRat4	Rattus argentiventer	Thailand	CBGP (France)	Y Chaval	101	Rattus argentiventer	1	1	OK		CTCAGCT	CTAGTAT	319	55
Clonal reference	Frozen plasmid	CloneRat5	Rattus argentiventer	Thailand	CBGP (France)	Y Chaval	101	Rattus argentiventer	1	1	OK		CTCAGCT	CTATCGC	416	67
Clonal reference	Frozen plasmid	CloneRat6	Rattus argentiventer	Thailand	CBGP (France)	Y Chaval	101	Rattus argentiventer	1	1	OK		CTCAGCT	CTCAGCT	338	53
Clonal reference	Frozen plasmid	CloneRat7	Rattus argentiventer	Thailand	CBGP (France)	Y Chaval	101	Rattus argentiventer	1	1	OK		CTCAGCT	CTCATGC	218	34
Clonal reference	Frozen plasmid	CloneRat8	Rattus argentiventer	Thailand	CBGP (France)	Y Chaval	101	Rattus argentiventer	1	1	OK		CTCAGCT	CTGACGT	263	41
