# Supplementary material for: Next-Generation Sequencing for Rodent Barcoding: Species Identification from Fresh, Degraded and Environmental Samples
Source: PLoS One. 2012 Nov 7;7(11):e48374. doi: 10.1371/journal.pone.0048374 (PMC3492341; doi:10.1371/journal.pone.0048374)
Supplement: Table S2 — Frequencies of genuine rodent haplotypes and exogenous contaminations obtained for museum skin samples. * represents PCR failure. The suffix “bis” in Individual code indicates replicates. Haplotypes with highest frequencies are highlighted in bold. Numt sequences are italicized. (XLS) [file pone.0048374.s002.xls]

## Sheet: Feuil1
								Expected haplotype								Unexpected haplotype due to possible misidentification				Unexpected haplotype due to putative cross-contamination																		Unexpected haplotype due to putative exogenous DNA contaminations
								Rodentia												Rodentia																		Rodentia								Soricomorpha	Chiroptera	Hyracoidea	Artiodactyla
								Muridae												Muridae																		Muridae			Cricetidae			Diatomyidae
								-	-	-	-	-	-	-		-	-	-		African Grass Rat	Peters’s Hybomys	Little Wood Mouse	Typical Striped Grass Mouse	Yellow-spotted Brush-furred Rat	Rusty-Bellied Brush-Furred Rat	Edward's Swamp Rat	Big-eared Swamp Rat	Verschuren's Swamp Rat	Guinea Multimammate Mouse	Natal Multimammate Mouse	Rock-loving Mouse	Dalton's Mouse	Hartwig's Soft-furred Mouse	Jackson's Soft-furred Mouse	Misonne’s Praomys	Forest Soft-furred Mouse		Link Rat	Rice-field Rat	Target Rat	Alpine Pine Vole	Bank Vole	Southern African Vlei Rat	Kha-nyou		Taiwanese Brown-toothed Shrew	Szechwan Myotis	Western Tree Hyrax	Wild boar
			Nb of reads	Nb of variants	Nb of reads (excluding artifactual variants)			Hybomys sp	Hylomyscus sp	Lemniscomys sp	Lophuromys sp	Lophuromys sp (Numts)	Praomys sp	Praomys sp (Numts)	Species ID by BLASTN and using GenBank (Query coverage/Max Ident)	Mus setulosus (100%/100%)	Malacomys edwardsi (100%/100%)	Mastomys natalensis (100%/100%)		Arvicanthis niloticus (100%/88%)	Hybomys univittatus (100%/90%)	Hylomyscus parvus (100%/99%)	Lemniscomys striatus (100%/96%) Numts?	Lophuromys flavopunctatus (99%/88%)	Lophuromys sikapusi (98%/88%)	Malacomys edwardsi (100%/97%)	Malacomys longipes (100%/91%)	Malacomys verschureni (100%/87%)	Mastomys erythroleucus (100%/100%)	Mastomys natalensis (100%/100%)	Mus saxicola (100%/82%)	Praomys daltoni (100%/100%)	Praomys hartwigi obscurus (100%/100%)	Praomys jacksoni (99%/99%)	Praomys misonnei (100%/99%)	Praomys rostratus (98%/92%)		Deomys ferugineus (100%/96%)	Rattus argentiventer (100%/99%)	Stochomys longicaudatus (99%/85%)	Microtus multiplex (100%/100%)	Myodes glareolus (100%/100%)	Otomys irroratus (99%/85%)	Laonastes aenigmamus (100%/100%)		Episoriculus fumidus (91%/83%)	Myotis altarium (93%/79%)	Dendrohyrax dorsalis (100%/93%)	Sus scrofa (100%/99%)
Individual code	Locality	MNHN species ID				Nb of distinct haplotypes (excluding artifactual variants):
ZFMK 64-285	Equatorial Guinea	Hybomys sp	72	24	52	11
ZFMK 64-285bis	Equatorial Guinea	Hybomys sp	82	28	52	9			6
ZFMK 64-286*	Equatorial Guinea	Hybomys sp	0	0	0	0
ZFMK 64-286bis	Equatorial Guinea	Hybomys sp	99	26	61	2		59																																				2
ZFMK 64-288	Equatorial Guinea	Hybomys sp	12	5	6	1		6
ZFMK 64-288bis	Equatorial Guinea	Hybomys sp	84	14	58	2		57																																				1
ZFMK 61-792*	Cameroon	Hybomys sp	0	0	0	0
ZFMK 61-792bis	Cameroon	Hybomys sp	80	24	41	3		35																																				5
ZFMK 69-161*	Cameroon	Hybomys sp	0	0	0	0
ZFMK 69-161bis	Cameroon	Hybomys sp	126	22	89	2		86	3
ZFMK 69-172	Cameroon	Hybomys sp	127	25	86	1		86
ZFMK 69-172bis	Cameroon	Hybomys sp	114	13	95	5		83	4																						6												1
ZFMK 69-179	Cameroon	Hybomys sp	34	13	17	2		16																																				1
ZFMK 69-179bis	Cameroon	Hybomys sp	49	17	24	3		22																																				2
ZFMK 69-184	Cameroon	Hybomys sp	85	15	55	1		55
ZFMK 69-184bis	Cameroon	Hybomys sp	148	21	119	4		97	18		3		1
ZFMK 69-185*	Cameroon	Hybomys sp	0	0	0	0
ZFMK 69-185bis	Cameroon	Hybomys sp	157	21	113	2		103	10
ZFMK 215	Equatorial Guinea	Hylomyscus sp	105	19	74	1			74
ZFMK 215bis	Equatorial Guinea	Hylomyscus sp	163	32	103	1			103
ZFMK 66-711	Equatorial Guinea	Hylomyscus sp	90	15	70	3			68																						1													1
ZFMK 66-711bis	Equatorial Guinea	Hylomyscus sp	96	18	77	5			70																						3													3
ZFMK 66-733	Equatorial Guinea	Hylomyscus sp	80	24	57	6			43																																			6		8
ZFMK 66-733bis	Equatorial Guinea	Hylomyscus sp	81	17	60	3			49												1																									10
ZFMK 69-661	Equatorial Guinea	Hylomyscus sp	85	21	70	8			40				5											1							17	1	1											4
ZFMK 69-661bis	Equatorial Guinea	Hylomyscus sp	80	22	65	7			49				2																		5													3
ZFMK 69-667	Equatorial Guinea	Hylomyscus sp	70	18	47	4		1	44																													1										1
ZFMK 69-667bis	Equatorial Guinea	Hylomyscus sp	77	16	62	5			40													11									9							1						1
97-602 Koenig Museum	Ruwenzori	Hylomyscus sp	165	37	110	4			106																				2	1														1
97-602 Koenig Museumbis	Ruwenzori	Hylomyscus sp	191	32	143	2			142																																			1
CG 1991-1557	Gabon	Hylomyscus sp	37	6	32	2										27		5
CG 1991-1557bis	Gabon	Hylomyscus sp	44	10	36	3			3							30		3
CG 1991-1558	Gabon	Hylomyscus sp	102	27	82	9			6							55		12				1								2				1
CG 1991-1558bis	Gabon	Hylomyscus sp	46	14	39	7			1							30		3												1				1					1
CG 1991-259	RDC	Hylomyscus sp	18	8	10	3																																											1
CG 1991-259bis*	RDC	Hylomyscus sp	0	0	0	0
CG 2001-477	Equatorial Guinea	Hylomyscus sp	266	41	189	1			189
CG 2001-477bis	Equatorial Guinea	Hylomyscus sp	262	54	160	1			160
CG 2005-170	RCA	Hylomyscus sp	45	9	38	5			2									33																															1
CG 2005-170bis*	RCA	Hylomyscus sp	0	0	0	0
ZFMK 66-717	Equatorial Guinea	Hylomyscus sp	164	20	116	1			116
ZFMK 66-717bis	Equatorial Guinea	Hylomyscus sp	154	20	108	2			104																																			4
ZFMK 66-722*	Equatorial Guinea	Hylomyscus sp	0	0	0	0
ZFMK 66-722bis	Equatorial Guinea	Hylomyscus sp	93	24	62	5			54				3																															5
ZFMK 66-724	Equatorial Guinea	Hylomyscus sp	45	7	35	1			35
ZFMK 66-724bis	Equatorial Guinea	Hylomyscus sp	43	9	32	1			32
ZFMK 69-717	Cameroon	Hylomyscus sp	216	36	162	2		1	161
ZFMK 69-717bis	Cameroon	Hylomyscus sp	239	35	177	1			177
ZFMK 69-722	Cameroon	Hylomyscus sp	109	24	79	3			77																															1				1
ZFMK 69-722bis	Cameroon	Hylomyscus sp	119	34	75	5			71												1																							2
ZFMK 69-726*	Cameroon	Hylomyscus sp	0	0	0	0
ZFMK 69-726bis	Cameroon	Hylomyscus sp	75	19	44	2			41
ZFMK_2009-882	Cameroon	Lemniscomys sp	47	11	34	4			29																	3															1						1
ZFMK_2009-882bis	Cameroon	Lemniscomys sp	23	7	15	2			14
ZFMK_2009-883	Cameroon	Lemniscomys sp	15	2	14	1				14
ZFMK_2009-883bis	Cameroon	Lemniscomys sp	21	8	12	2				11										1
ZFMK_2009-884	Cameroon	Lemniscomys sp	64	18	45	2				43										2
ZFMK_2009-884bis	Cameroon	Lemniscomys sp	74	16	45	1				45
ZFMK_2009-885	Cameroon	Lemniscomys sp	266	16	185	2				3							182
ZFMK_2009-885bis	Cameroon	Lemniscomys sp	262	25	182	2				13							169
ZFMK_2009-886	Cameroon	Lemniscomys sp	192	35	130	3				40							89			1
ZFMK_2009-886bis	Cameroon	Lemniscomys sp	164	22	115	3				29							85										1
ZFMK_2009-887	Cameroon	Lemniscomys sp	87	18	57	1				57
ZFMK_2009-887bis	Cameroon	Lemniscomys sp	63	14	42	2				40										2
ZFMK_2009-888	Cameroon	Lemniscomys sp	148	17	130	1				130
ZFMK_2009-888bis	Cameroon	Lemniscomys sp	130	18	100	1				100
ZFMK_2009-889	Cameroon	Lemniscomys sp	58	12	39	2				38													1
ZFMK_2009-889bis	Cameroon	Lemniscomys sp	104	26	62	1				62
ZFMK_2009-890	Cameroon	Lemniscomys sp	84	19	59	4				4								48																		7
ZFMK_2009-890bis	Cameroon	Lemniscomys sp	92	22	68	4			2									51																		14
ZFMK 69-286	Cameroon	Lophuromys sp	132	57	55	6					31	9													1																			11
ZFMK 69-286bis	Cameroon	Lophuromys sp	123	47	61	4					46	6																																9
ZFMK 69-288	Cameroon	Lophuromys sp	145	50	73	4					28	42																																1
ZFMK 69-288bis	Cameroon	Lophuromys sp	187	53	105	4					44	57																																1
ZFMK 91-223	Cameroon	Lophuromys sp	152	22	102	2					101
ZFMK 91-223bis	Cameroon	Lophuromys sp	97	17	75	2					73																																	2
ZFMK 61-787*	Cameroon	Lophuromys sp	0	0	0	0
ZFMK 61-787bis	Cameroon	Lophuromys sp	82	35	32	2					30																																	2
ZFMK 69-299	Cameroon	Lophuromys sp	172	37	123	2					120
ZFMK 69-299bis	Cameroon	Lophuromys sp	160	27	121	2					115
ZFMK 69-300	Cameroon	Lophuromys sp	249	22	221	3					219																																	1
ZFMK 69-300bis	Cameroon	Lophuromys sp	212	19	189	2					188																																	1
ZFMK 69-291	Cameroon	Lophuromys sp	96	21	54	2					53
ZFMK 69-291bis	Cameroon	Lophuromys sp	79	16	57	3					55																															1
ZFMK 69-298	Cameroon	Lophuromys sp	225	27	159	3					153																																	4
ZFMK 69-298bis	Cameroon	Lophuromys sp	168	21	124	3					116														3																			5
ZFMK 74-437	Cameroon	Lophuromys sp	139	44	74	4					46	18																																5
ZFMK 74-437bis	Cameroon	Lophuromys sp	129	56	61	5					36	20																																2
ZFMK 88-116	Nigeria	Praomys sp	251	56	172	3							166	4																						2
ZFMK 88-116bis	Nigeria	Praomys sp	250	48	177	3							169	7
ZFMK 88-123	Nigeria	Praomys sp	287	59	196	2							189	7
ZFMK 88-123bis	Nigeria	Praomys sp	160	40	111	3							107	3																														1
ZFMK 64-540	Equatorial Guinea	Praomys sp	132	26	101	5			91				5																			2		2	1
ZFMK 64-540bis	Equatorial Guinea	Praomys sp	127	28	88	4			64				21															2							1
ZFMK 64-545	Equatorial Guinea	Praomys sp	167	22	139	3							136															2					1
ZFMK 64-545bis	Equatorial Guinea	Praomys sp	106	12	89	2							85															4
ZFMK 64-543	Equatorial Guinea	Praomys sp	85	21	57	4							52																					2		2								1
ZFMK 64-543bis	Equatorial Guinea	Praomys sp	81	23	50	5							38																					7		3								2
66-732 Koenig Museum*	Guine Equatoriale	Hylomyscus sp (Holotype)	PCR failure for both replicates
66-732 Koenig Museumbis*	Guine Equatoriale	Hylomyscus sp (Holotype)
CG 1993-1937*	RDC	Hylomyscus sp	PCR failure for both replicates
CG 1993-1937bis*	RDC	Hylomyscus sp
CG 1996-600*	RCA	Hylomyscus sp	PCR failure for both replicates
CG 1996-600bis*	RCA	Hylomyscus sp
CG 1999-411*	Guine Equatoriale	Hylomyscus sp	PCR failure for both replicates
CG 1999-411bis*	Guie Equatoriale	Hylomyscus sp
CG 2004-417*	RCA	Hylomyscus sp	PCR failure for both replicates
CG 2004-417bis*	RCA	Hylomyscus sp
[truncated: 7 more columns]
