# Supplementary material for: Next-Generation Sequencing for Rodent Barcoding: Species Identification from Fresh, Degraded and Environmental Samples
Source: PLoS One. 2012 Nov 7;7(11):e48374. doi: 10.1371/journal.pone.0048374 (PMC3492341; doi:10.1371/journal.pone.0048374)
Supplement: Fasta S1 — Alignment of COI sequences from 115 rodent species from GenBank. (FAS) [file pone.0048374.s003.fas]

>Akodon_paranaensis_GU938991.1
GTCTTATCTTCGGTGCCTGAGCGGGCATAGTAGGAACAGCCCTAAGTATTCTTATCCGAG
CTGAACTCGGACAACCGGGCGCCCTAATAGGAGATGACCAAATTTATAATGTAGTCGTTA
CCGCCCATGCATTTGTCATAATTTTCTTTATAGTTATACCTATAATAATTGGAGGCTTTG
GAAACTGATTAGTCCCCTTAATGATCGGAGCCCCTGATATAGCATTTCCACGAATAAACA
ACATAAGCTTTTGACTATTACCCCCATCATTCCTTCTTCTTCTAGCATCATCCATAGTTG
AAGCAGGAGCCGGAACAGGCTGAACTGTATACCCCCCACTAGCTGGTAATCTAGCCCACG
CAGGAGCATCAGTAGACCTCACTATTTTCTCACTTCACTTAGCCGGAGTATCCTCTATTC
TAGGTGCAATCAATTTTATTACAACAATTATTAACATAAAACCACCAGCTATAACACAAT
ATCAAACCCCCCTATTTGTATGATCTGTTCTCATTACAGCTGTACTTCTACTACTATCCC
TCCCAGTCCTAGCTGCAGGCATCACTATACTCTTAACAGATCGAAATTTAAACACAACCT
TTTTTGATCCCGCTGGAGGAGGAGACCCTATTCTCTATCAACACCTA
>Baiomys_musculus_JN312068.1
ATTTATTATTTGGTGCCTGAGCAGGGATAGTAGGAACAGCTTTAAGTATCCTAATTCGGG
CAGAGCTAGGGCAACCAGGAGCCTTACTAGGTGATGATCAGATTTATAATGTCATTGTAA
CCGCCCATGCATTCGTGATAATTTTCTTCATAGTAATACCAATAATGATTGGTGGTTTCG
GAAACTGATTAGTTCCTTTAATAATTGGGGCCCCAGATATAGCGTTCCCACGAATAAATA
ATATAAGCTTTTGATTGCTGCCACCATCATTTCTCCTACTTCTGGCTTCATCAATAGTTG
AAGCAGGGGCCGGAACAGGTTGGACTGTTTATCCACCACTAGCTGGTAACTTAGCACATG
CTGGAGCATCAGTAGATCTTACAATCTTTTCTCTCCATTTAGCTGGGGTTTCCTCAATCC
TCGGAGCCATTAATTTTATTACCACAATTATTAACATGAAACCCCCAGCAATAACACAAT
ACCAAACCCCACTATTTGTATGATCCGTACTAATTACAGCTGTACTACTTCTTCTATCCC
TTCCAGTATTAGCTGCAGGAATCACAATATTATTAACCGACCGAAATTTAAACACAACCT
TTTTCGATCCTGCCGGCGGAGGAGACCCTATCCTTTATCAACATCTA
>Bandicota_indica_HM217594.1
ATCTACTATTTGGAGCCTGAGCAGGAATAGTAGGCACAGCCTTAAGCATTCTAATTCGAG
CCGAATTAGGGCAACCCGGTGCACTACTAGGTGATGACCAAATCTATAACGTCATCGTTA
CAGCCCATGCGTTTGTAATAATCTTCTTTATAGTAATGCCAATAATAATCGGAGGCTTCG
GAAACTGACTCGTACCACTAATAATCGGAGCACCTGACATGGCATTTCCACGAATAAATA
ACATAAGCTTCTGATTACTTCCCCCCTCATTTCTTCTTCTTTTAGCATCATCCATAGTAG
AAGCCGGTGCTGGAACAGGATGAACAGTATACCCACCCCTAGCCGGAAATCTAGCCCATG
CCGGAGCATCAGTAGATTTAACTATTTTTTCCCTTCACTTAGCTGGAGTGTCATCTATCT
TAGGGGCTATCAACTTCATTACTACCATTATCAACATGAAACCTCCTGCTATGACCCAAT
ATCAAACACCCCTATTCGTATGATCAGTACTAATTACCGCCGTACTACTACTCCTCTCAC
TACCAGTATTAGCAGCAGGAATTACTATACTCCTAACAGATCGAAACCTTAACACTACTT
TCTTTGACCCTGCCGGAGGCGGAGACCCAATCCTTTACCAACATTTA
>Bandicota_savilei_HM217516.1
ACCTATTATTTGGGGCCTGAGCAGGAATAGTAGGCACAGCCTTAAGCATTCTAATTCGAG
CCGAATTAGGACAACCCGGTGCACTACTAGGTGATGACCAGATCTACAATGTTATCGTCA
CAGCTCACGCGTTTGTAATAATCTTCTTTATAGTAATGCCAATGATAATTGGAGGCTTCG
GGAACTGACTTGTACCACTAATAATTGGAGCTCCTGACATGGCATTCCCACGAATAAATA
ACATAAGCTTCTGATTACTTCCCCCCTCTTTTCTTCTTCTTTTAGCATCATCCATAGTAG
AAGCCGGCGCTGGAACAGGATGAACAGTATACCCGCCCCTAGCCGGAAATCTAGCCCATG
CCGGAGCATCAGTAGATTTAACTATTTTTTCCCTTCACTTAGCTGGAGTATCATCTATCT
TAGGAGCTATCAACTTTATTACTACCATTATCAACATAAAACCCCCTGCTATAACCCAAT
ACCAAACACCCCTATTCGTATGATCAGTACTAATTACCGCTGTTCTGCTACTCCTTTCAC
TACCAGTATTAGCAGCAGGAATTACTATACTTCTAACAGATCGAAACCTTAACACTACTT
TCTTTGATCCGGCCGGAGGCGGAGACCCAATCCTTTACCAACATTTA
>Berylmys_berdmorei_HM217575.1
ACTTACTATTTGGGGCCTGAGCAGGCATAGTAGGAACAGCCCTGAGTATCCTAATCCGAG
CAGAATTAGGTCAACCAGGTACACTCCTGGGTGATGACCAAATTTATAATGTAATCGTCA
CAGCCCATGCATTCGTAATAATCTTCTTTATAGTTATACCGATCATAATTGGCGGCTTCG
GAAACTGGCTCGTACCACTAATAATTGGAGCCCCTGATATAGCATTTCCACGAATAAATA
ACATAAGCTTTTGACTACTCCCACCATCATTTCTACTTCTACTAGCATCCTCCATAGTAG
AAGCCGGAGCAGGAACAGGATGAACAGTATATCCACCCCTAGCCGGAAATTTAGCCCATG
CAGGAGCATCAGTAGACCTAACCATCTTCTCCCTCCACCTAGCCGGGGTATCCTCCATCC
TGGGAGCTATTAATTTTATCACGACCATTATTAACATAAAACCCCCTGCCATAACCCAAT
ACCAAACACCTCTATTTGTATGATCCGTATTAATTACAGCCGTACTATTACTTCTTTCAC
TCCCAGTTTTAGCAGCAGGCATTACTATACTTCTTACAGACCGAAACCTAAACACAACTT
TCTTTGATCCTGCTGGAGGTGGAGATCCTATTCTCTACCAACATTTA
>Berylmys_bowersi_HM217544.1
ACTTACTATTTGGAGCCTGAGCAGGAATAGTAGGAACAGCCTTAAGCATTTTAATTCGGG
CAGAATTAGGACAACCAGGCGCACTCCTAGGTGACGACCAAATTTACAATGTAGTGGTCA
CAGCCCACGCATTCGTAATAATTTTCTTTATAGTTATACCAATAATAATTGGTGGCTTCG
GAAATTGACTTGTACCCCTAATAATCGGAGCCCCTGATATAGCATTTCCACGAATAAATA
ACATAAGCTTTTGATTGCTCCCCCCATCATTCCTACTACTATTAGCATCCTCTATAGTAG
AAGCCGGAGCTGGAACAGGATGAACAGTATATCCACCCTTAGCCGGAAATTTAGCCCATG
CCGGAGCATCAGTAGACCTAACTATTTTCTCCTTACACCTAGCTGGAGTATCCTCTATCT
TAGGAGCTATTAACTTTATTACCACCATCATTAACATGAAACCCCCCGCTATGACTCAGT
ACCAAACACCTCTCTTTGTATGATCTGTATTAATCACGGCCGTACTACTACTTCTATCAC
TCCCAGTTCTAGCAGCAGGTATTACTATACTTCTCACAGACCGAAACCTAAATACAACCT
TCTTTGACCCTGCTGGAGGCGGAGACCCTATTCTTTATCAACACCTA
>Bolomys_urichi_EU095420.1
ACCTAATCTTTGGCGCCTGAGCAGGCATAGTAGGAACTGCCTTAAGCATCCTAATTCGAG
CAGAACTCGGACAACCAGGCGCCCTAATAGGGGACGACCAGATTTATAACGTTGTCGTTA
CTGCCCATGCATTCGTTATAATTTTCTTTATAGTTATACCTATAATAATTGGAGGCTTTG
GTAACTGACTTGTGCCTCTCATGATTGGGGCTCCAGACATAGCATTTCCTCGAATAAATA
ATATAAGCTTCTGGCTACTACCCCCCTCATTCCTCCTTCTACTTTCATCATCTATAATTG
AAGCAGGAGCAGGAACAGGCTGAACTGTATACCCCCCGCTAGCCGGCAACTTAGCCCATG
CTGGAGCATCAGTAGATCTTACTATCTTTTCTCTTCATTTAGCCGGGGTATCCTCTATCC
TAGGTGCTATCAACTTTATTACTACAATTATCAATATGAAGCCCCCAGCTATGACTCAAT
ATCAAACCCCGTTATTTGTATGATCAGTCCTCATCACAGCCGTACTTCTTCTTTTATCTC
TCCCAGTTCTAGCTGCAGGTATTACTATACTCCTAACTGACCGAAACCTAAACACAACCT
TCTTCGACCCAGCTGGAGGCGGAGACCCGATTCTCTACCAACATCTA
>Callosciurus_erythraeus_HM031932.1
ACCTTCTATTCGGCGCCTGAGCTGGGATAGTAGGAACTGCTCTTAGTCTGCTAATCCGAG
CTGAATTAGGTCAACCCGGGACTCTACTAGGAGATGATCAGATCTACAATGTAATTGTAA
CTGCACATGCTTTCGTAATAATCTTCTTTATAGTAATACCTATTATAATTGGAGGCTTTG
GAAATTGACTGGTTCCTCTGATAATTGGAGCCCCTGATATAGCATTTCCCCGTATAAATA
ATATAAGCTTCTGACTGCTTCCACCTTCTTTCCTCCTTCTCCTAGCTTCCTCTATAGTTG
AAGCAGGTGCTGGAACGGGATGAACTGTCTATCCCCCACTGGCCGGCAACCTCGCTCATG
CAGGAGCTTCTGTAGACCTAACTATTTTCTCACTCCACCTAGCAGGTGTCTCATCAATTC
TAGGAGCTATTAATTTTATTACTACTATTATTAATATAAAACCCCCGGCTATATCCCAAT
ATCAAACCCCCTTGTTCGTCTGATCCGTATTAATTACCGCTGTACTGCTCCTCTTATCCC
TACCCGTACTCGCTGCAGGAATTACTATACTCCTAACCGACCGTAACCTAAACACAACAT
TCTTTGATCCTGCAGGAGGGGGAGACCCCATCCTTTATCAACACTTG
>Chaetodipus_arenarius_HQ690025.1
ACTTAATTTTTGGTGCATGAGCTGGAATAGTAGGAACAGGTCTTAGTATTCTAATCCGAG
CAGAACTGGGTCAACCTGGCGCACTTTTAGGGGATGATCAGATCTATAATGTCGTAGTTA
CAGCCCATGCTTTTGTTATAATTTTCTTTATAGTAATACCTATTATAATCGGAGGATTCG
GAAATTGACTAGTTCCTTTAATAATTGGAGCTCCAGATATAGCATTCCCTCGAATAAATA
ACATGAGCTTCTGGCTCCTCCCACCATCTTTCCTTCTTCTTCTGGCCTCTTCTATAGTTG
AAGCAGGAGCTGGAACTGGCTGAACAGTATACCCTCCATTAGCTGGAAACCTCGCCCACG
CAGGAGCATCAGTTGACCTGACTATTTTTTCCCTTCACTTAGCTGGGGTTTCCTCAATCC
TAGGTGCCATTAATTTTATTACTACAATTATTAATATAAAACCTCCCGCAGTTTCTCAAT
ACCAAACACCCTTATTCGTGTGATCAGTTCTTATTACTGCTGTGCTCCTTCTTCTTTCCT
TACCAGTTCTAGCTGCTGGAATTACTATATTATTGACGGATCGAAATCTAAATACTACTT
TTTTTGATCCTGCTGGAGGAGGAGATCCTATTTTATATCAACACCTA
>Chaetodipus_baileyi_EF156856.1
ACTTAATCTTCGGTGCATGAGCCGGGATAGTGGGAACAGGATTAAGCATTTTAATCCGAG
CTGAATTAGGTCAACCAGGAGCCCTACTGGGTGATGACCAGATTTATAATGTAGTAGTTA
CAGCCCATGCATTTGTTATAATCTTTTTTATAGTTATGCCTATTATAATCGGAGGATTTG
GGAACTGATTAGTACCATTAATAATTGGGGCTCCAGACATAGCATTCCCTCGAATAAACA
ATATGAGTTTCTGACTGCTTCCCCCCTCATTTCTTCTTCTACTTGCTTCATCAATAGTAG
AAGCTGGAGCAGGAACAGGATGAACTGTTTACCCACCTCTAGCTGGAAATTTAGCCCACG
CAGGAGCCTCTGTTGATCTAACTATTTTCTCTTTACATTTAGCAGGGGTTTCTTCTATCT
TAGGAGCTATTAATTTCATCACCACTATTATTAACATAAAACCTCCTGCTATATCTCAAT
ATCAAACCCCTTTGTTTGTATGATCCGTTTTAATTACAGCAGTACTTCTTCTGCTATCTC
TACCAGTCCTAGCAGCAGGAATTACCATACTATTAACTGATCGAAATCTAAATACAACTT
TCTTTGACCCCGCTGGCGGAGGAGACCCTATTCTTTACCAACATCTA
>Chaetodipus_eremicus_EF156858.1
ACTTAATTTTCGGTGCATGAGCTGGGATAGTAGGAACAGGTCTTAGCATTCTAATCCGAG
CAGAGCTAGGCCAACCTGGTGCACTTCTAGGAGATGATCAAATTTATAATGTAGTAGTTA
CAGCCCATGCTTTCGTCATAATTTTCTTCATAGTAATACCTATTATGATTGGGGGTTTCG
GAAATTGACTAGTTCCTTTAATAATTGGAGCTCCAGATATGGCATTCCCTCGAATAAACA
ATATGAGCTTCTGGCTCCTTCCACCCTCTTTCCTTCTCCTTCTGGCTTCTTCTATAGTTG
AAGCAGGAGCTGGAACTGGCTGAACAGTATACCCCCCATTAGCTGGAAACCTCGCCCACG
CAGGAGCATCAGTTGACCTAACTATTTTTTCCCTTCACTTGGCCGGAGTTTCCTCAATCC
TAGGTGCTATTAATTTTATTACTACAATTATTAATATAAAACCTCCCGCAGTCTCTCAAT
ACCAGACACCCCTATTCGTATGATCAGTTCTTATTACCGCTGTGCTCCTTTTACTCTCAC
TGCCAGTTCTAGCCGCTGGTATTACTATGTTATTAACAGATCGAAATCTTAATACTACTT
TTTTTGATCCTGCTGGAGGAGGAGATCCCATCCTGTATCAACATTTA
>Chaetodipus_hispidus_EF156860.1
ACCTAATTTTCGGTGCATGGGCAGGGATAGTGGGAACTGGACTTAGCATCCTTATTCGAG
CTGAACTAGGTCAACCAGGGGCTCTTTTAGGGGATGACCAAATCTATAACGTAGTAGTTA
CTGCTCACGCCTTTGTTATAATTTTCTTCATAGTAATACCCATTATAATTGGGGGGTTTG
GAAACTGATTAGTACCATTAATAATTGGAGCCCCTGATATAGCGTTTCCTCGTATGAATA
ATATAAGCTTTTGACTTCTTCCCCCCTCATTTCTTCTTCTTCTAGCCTCTTCAATAGTAG
AGGCAGGTGCAGGAACAGGATGAACTGTTTACCCACCTTTAGCTGGAAATATAGCACATG
CAGGTGCGTCTGTAGATTTAACTATTTTCTCCCTTCACCTAGCCGGAGTATCGTCAATTC
TAGGAGCTATTAATTTTATTACAACAATTATTAATATGAAACCTCCTGCAGTTTCACAAT
ATCAAACCCCTCTGTTTGTCTGATCTGTCCTTATTACAGCTGTTTTACTTCTTCTATCTT
TACCTGTTCTAGCTGCTGGGATTACAATACTTTTAACTGACCGAAATCTAAATACTACCT
TTTTTGATCCAGCAGGAGGGGGGGATCCGATTCTCTATCAACATCTA
>Chaetodipus_intermedius_EF156861.1
ACTTAATTTTTGGTGCATGAGCTGGAATAGTAGGAACAGGTCTTAGTATTCTAATCCGAG
CAGAACTGGGACAACCTGGCGCACTTTTAGGGGATGATCAGATCTATAATGTCGTAGTTA
CAGCCCATGCTTTTGTTATAATTTTCTTTATAGTAATACCTATTATAATTGGAGGATTCG
GAAATTGACTAGTTCCTTTAATAATTGGAGCTCCAGATATAGCATTCCCTCGAATAAATA
ACATGAGCTTCTGGCTCCTCCCACCATCTTTCCTTCTTCTTCTAGCTTCTTCTATAGTTG
AAGCAGGAGCTGGAACTGGCTGAACAGTATACCCTCCATTAGCTGGAAACCTCGCCCACG
CAGGAGCATCAGTTGACCTGACTATTTTTTCCCTTCACTTAGCTGGGGTTTCCTCAATCC
TAGGTGCCATTAATTTTATTACTACAATTATTAATATAAAACCTCCCGCAGTTTCTCAAT
ACCAAACACCCTTATTCGTGTGATCAGTTCTTATTACTGCTGTGCTCCTTCTTCTTTCCT
TACCAGTTCTAGCTGCTGGAATTACTATATTATTGACGGATCGAAATCTAAATACTACTT
TTTTTGATCCTGCTGGAGGAGGGGATCCTATTTTATATCAACACCTA
>Chaetodipus_penicillatus_AY331093.1
ACTTAATTTTTGGTGCATGAGCTGGAATAGTAGGAACAGGTCTTAGCATTCTAATCCGAG
CAGAGCTGGGCCAACCTGGTGCACTTCTAGGAGATGATCAAATTTATAATGTAGTAGTTA
CAGCCCATGCTTTCGTCATAATTTTCTTCATAGTAATGCCTATTATGATTGGGGGTTTCG
GAAATTGACTAGTTCCTTTAATAATTGGAGCTCCAGATATGGCATTCCCTCGAATAAACA
ATATGAGCTTCTGGCTCCTTCCACCCTCTTTCCTTCTCCTTCTGGCTTCTTCTATAGTTG
AAGCAGGAGCTGGAACTGGCTGAACAGTATACCCCCCATTAGCTGGAAACCTCGCCCACG
CAGGAGCATCAGTTGACCTGACTATTTTTTCCCTTCACTTGGCCGGAGTTTCCTCAATCC
TAGGTGCTATTAATTTTATTACTACGATTATTAATATAAAACCTCCCGCAGTCTCTCAAT
ACCAGACACCCCTATTCGTATGATCAGTTCTTATTACCGCTGTGCTCCTTTTACTCTCAC
TGCCAGTTCTAGCCGCTGGTATTACTATGTTATTAACAGATCGAAATCTTAATACTACTT
TTTTTGATCCTGCTGGAGGAGGAGATCCTATCCTGTATCAACATTTA
>Chaetodipus_rudinoris_HQ690077.1
ACTTAATCTTTGGTGCATGAGCCGGAATAGTAGGAACAGGATTAAGCATTTTAATCCGAG
CTGAACTAGGTCAACCAGGAGCCCTATTAGGTGATGACCAAATTTATAACGTAGTAGTTA
CAGCCCATGCTTTTGTAATAATTTTTTTTATAGTTATACCTATTATAATCGGAGGATTCG
GGAACTGATTGGTGCCATTAATAATTGGAGCCCCAGACATAGCATTCCCTCGAATAAACA
ACATAAGCTTCTGACTTCTTCCCCCCTCATTTCTTCTCTTACTTGCTTCGTCAATAGTAG
AAGCCGGGGCAGGAACAGGTTGAACAGTTTACCCCCCTCTAGCCGGAAATTTAGCCCACG
CAGGAGCATCTGTTGATCTTACTATTTTCTCCCTACATTTAGCAGGGGTTTCTTCTATCT
TAGGGGCTATTAATTTTATCACTACCATTATTAATATGAAACCTCCCGCCATGTCTCAAT
ACCAAACCCCCTTATTCGTATGATCCGTTTTAATCACAGCAGTCCTCCTACTACTATCAC
TTCCAGTACTAGCCGCGGGAATTACTATACTATTGACCGATCGAAATCTAAACACAACCT
TCTTTGATCCTGCTGGAGGGGGAGACCCTATTCTATATCAACACTTA
>Chaetodipus_spinatus_EF156862.1
ATTTGATTTTTGGTGCATGAGCCGGAATGGTAGGAACTGGCCTTAGCATTTTAATCCGAG
CTGAGCTTGGACAACCAGGTGCATTATTGGGGGATGATCAAATCTATAACGTAGTAGTTA
CAGCCCATGCTTTCGTAATAATCTTCTTTATAGTTATGCCAATTATAATTGGTGGATTTG
GAAACTGGTTAGTTCCTTTAATAATTGGGGCACCAGATATAGCATTCCCTCGAATAAATA
ATATAAGTTTCTGACTTCTCCCACCTTCTTTCCTTCTTCTCCTAGCTTCTTCAATAATTG
AGGCAGGAGCCGGAACTGGTTGAACTGTTTACCCCCCATTAGCTGGCAACTTAGCTCACG
CAGGAGCATCAGTTGACCTGACTATTTTCTCTCTTCACCTAGCCGGGGTATCCTCAATTT
TAGGTGCTATTAATTTTATTACAACAATTATTAATATAAAACCACCTGCAGTCTCCCAAT
ACCAAACACCCTTATTTGTCTGATCAGTTTTAATTACTGCCGTCCTGCTTCTTCTGTCTT
TACCAGTTCTAGCTGCTGGTATTACTATACTTTTAACAGACCGAAACCTTAATACCACTT
TCTTTGACCCTGCAGGAGGAGGAGATCCTATTCTATATCAACATCTA
>Cratogeomys_fulvescens_AY649479.1
ATATAATCTTTGGTGCTTGAGCTGGGATAGTGGGAACAGGATTAAGTATTTTAATCCGAG
CTGAACTAGGTCAACCAGGATCCTTACTAGGTGATGACCAGATCTATAACGTTGTAGTTA
CAGCTCACGCTTTCGTTATGATCTTCTTTATAGTAATGCCTATTATAATCGGAGGATTTG
GTAACTGGTTAGTTCCACTAATAATTGGAGCACCAGACATAGCATTCCCTCGCATAAATA
ATATGAGCTTCTGACTTCTCCCGCCATCTTTTCTTCTTCTACTTGCCTCATCAGTGGTAG
AAGCAGGAGCCGGAACTGGTTGGACAGTGTACCCACCACTAGCTGGTAACCTAGCCCACG
CTGGAGCTTCCGTAGACTTAACTATTTTTTCCCTTCACCTAGCAGGGGTATCCTCAATCC
TTGGGGCTATTAATTTTATCACGACTATTATTAATATAAAACCACCCGCAATAACACAAT
ACCAAACTCCATTATTTGTCTGATCAGTCATAATTACTGCAGTTCTTTTATTATTGTCAC
TTCCAGTACTAGCAGCAGGCATTACAATACTACTTACAGACCGAAATTTGAACACAACCT
TCTTTGACCCGGCTGGCGGTGGGGATCCTATCCTCTACCAACATTTA
>Cratogeomys_fumosus_AY331075.1
ACATAATCTTCGGCGCCTGAGCTGGAATAGTAGGGACAGGATTAAGTATCTTAATCCGAG
CTGAACTAGGACAGCCAGGATCTCTGCTAGGTGATGATCAAATCTACAACGTTGTAGTCA
CAGCTCACGCCTTCGTCATAATTTTCTTTATAGTTATACCAATTATAATTGGTGGATTTG
GTAATTGATTAGTACCACTAATAATTGGAGCACCAGACATGGCATTCCCTCGAATAAATA
ACATAAGCTTCTGACTACTTCCTCCATCTTTTTTCCTTTTACTTGCCTCATCTATAGTAG
AAGCCGGGGCGGGAACAGGTTGAACAGTATACCCCCCACTAGCTGGTAATCTAGCCCACG
CTGGAGCTTCAGTAGACTTAACTATTTTCTCCCTTCACCTAGCAGGAGTATCCTCAATCC
TAGGAGCTATTAACTTTATCACTACTATTATTAATATAAAACCACCCGCAATCACACAAT
ATCAAACCCCATTATTTGTATGATCAGTTATAATCACTGCAATTCTTTTATTACTATCAC
TTCCAGTATTAGCAGCAGGAATTACAATACTACTTACAGACCGAAATTTAAACACAACTT
TCTTTGACCCAGCTGGCGGAGGAGATCCCATCCTCTATCAACACCTA
>Cratogeomys_gymnurus_AY506563.1
ATATAATATTCGGCGCTTGAGCGGGGATAGTGGGAACAGGATTAAGCATTTTAATCCGAG
CTGAATTAGGTCAACCAGGATCACTACTAGGTGATGATCAAATCTATAATGTTGTAGTTA
CAGCTCACGCCTTCGTCATAATTTTCTTTATGGTTATACCCATTATAATTGGTGGGTTTG
GTAACTGATTAGTACCACTAATAATTGGAGCACCAGACATGGCGTTTCCTCGCATAAATA
ACATAAGCTTCTGACTCCTTCCCCCATCTTTTCTTCTTTTACTTGCCTCATCTATAGTAG
AAGCAGGAGCAGGGACTGGTTGGACAGTATACCCTCCACTAGCTGGTAATCTAGCCCACG
CTGGAGCTTCAGTAGATTTAACTATTTTCTCCCTTCACCTAGCAGGAGTATCTTCTATTC
TTGGAGCTATTAATTTTATCACTACTATTATTAATATAAAACCACCCTCAATCACACAAT
ATCAAACTCCACTATTCGTATGATCTGTTATAATTACTGCAGTTCTTTTATTGTTATCAC
TTCCAGTATTAGCCGCAGGTATTACAATACTACTTACAGACCGAAATTTAAACACAACCT
TTTTTGACCCAGCTGGAGGAGGAGATCCTATCCTATATCAACACCTA
>Cratogeomys_merriami_AY331078.1
ATATAATCTTCGGAGCCTGAGCTGGAATAGTGGGAACAGGATTAAGTATTTTAATCCGAG
CTGAACTAGGTCAACCAGGATCCCTACTAGGCGACGACCAGATCTATAACGTTGTAGTTA
CAGCTCACGCTTTCGTTATGATCTTCTTTATAGTAATGCCTATTATAATCGGAGGATTTG
GTAACTGATTAGTCCCACTAATAATTGGAGCACCAGATATAGCATTCCCTCGCATAAATA
ACATAAGCTTCTGACTTCTCCCACCATCTTTTCTTCTTCTACTTGCCTCATCCATGGTAG
AAGCAGGAGCCGGAACTGGTTGGACAGTATACCCACCACTAGCTGGTAACCTAGCCCATG
CTGGAGCTTCAGTAGACTTAACTATTTTTTCCCTCCACCTAGCAGGAGTATCCTCAATCC
TTGGGGCTATTAATTTTATCACTACTATTATCAATATAAAACCACCCGCAATCACACAAT
ACCAAACTCCATTATTTGTCTGATCAGTCATAATTACTGCAGTTCTCTTATTGTTGTCAC
TTCCAGTCCTAGCAGCAGGTATTACAATACTACTTACAGACCGAAATTTAAACACAACCT
TCTTTGACCCAGCTGGAGGTGGGGATCCTATCCTTTACCAACATTTA
>Cratogeomys_neglectus_AY331073.1
ATATAATCTTCGGAGCCTGAGCTGGAATAGTAGGAACAGGACTAAGCATTTTAATCCGAG
CTGAGCTAGGTCAACCAGGATCCCTACTAGGTGATGATCAAATCTACAATGTAGTAGTAA
CAGCTCATGCCTTTGTCATAATTTTCTTTATGGTTATACCCATTATAATTGGTGGGTTTG
GTAATTGATTAGTACCACTAATAATTGGAGCACCGGACATGGCATTCCCTCGCATAAATA
ACATAAGCTTCTGACTCCTTCCACCATCTTTTCTTCTTTTACTTTCTTCCTCTATAGTAG
AAGCAGGAGCAGGAACAGGTTGAACAGTATACCCTCCGCTAGCTGGTAATCTAGCCCACG
CTGGAGCTTCAGTAGATTTAACTATTTTCTCTCTTCACCTAGCAGGAGTATCCTCTATTC
TTGGAGCTATTAATTTTATCACTACTATTATTAATATAAAACCACCCGCAATCACACAAT
ATCAAACTCCATTATTTGTCTGATCTGTTATAATCACTGCAATCCTTTTATTATTATCAC
TTCCAGTCCTAGCTGCAGGGATTACAATATTACTTACAGACCGAAATTTAAATACAACCT
TTTTTGACCCAGCTGGAGGAGGAGATCCTATCCTCTATCAACACTTA
>Cratogeomys_perotensis_AY649469.1
ATATAATCTTCGGTGCTTGAGCTGGAATAGTGGGAACAGGGTTAAGCATTTTAATCCGAG
CTGAACTAGGTCAGCCTGGATCCCTACTAGGAGATGACCAAATCTATAACGTTGTAGTTA
CAGCTCACGCTTTCGTTATGATCTTCTTTATAGTAATACCTATTATAATCGGAGGATTTG
GTAACTGATTAGTTCCACTAATAATTGGAGCACCGGACATAGCATTCCCTCGCATAAATA
ACATAAGCTTCTGACTTCTCCCACCATCTTTTCTTCTTCTACTTGCCTCATCCATGGTAG
AAGCAGGGGCCGGAACTGGTTGGACAGTATACCCACCACTAGCTGGTAACCTAGCCCATG
CTGGAGCTTCCGTAGACCTAACTATTTTTTCCCTTCACCTAGCAGGAGTATCCTCAATCC
TTGGAGCTATTAATTTTATCACTACTATTATTAATATAAAACCACCCGCAATCACACAAT
ACCAAACTCCATTATTTGTCTGATCAGTCATAATTACTGCAGTTCTTTTATTGCTGTCGC
TTCCAGTCCTAGCAGCAGGCATTACAATGCTACTTACAGACCGAAATTTAAACACAACCT
TCTTTGACCCAGCTGGCGGTGGGGATCCTATCCTATATCAACACTTA
>Cratogeomys_tylorhinus_AY506564.1
ATATAATCTTCGGCGCTTGAGCTGGAATAGTGGGAACAGGATTAAGTATTTTAATCCGAG
CTGAACTAGGTCAACCAGGATCCCTACTAGGAGACGACCAAATCTACAACGTTGTAGTTA
CAGCCCATGCCTTCGTCATAATTTTCTTTATAGTTATACCCATTATAATCGGTGGATTTG
GTAATTGATTAGTACCATTAATAATTGGAGCACCAGACATAGCATTCCCTCGTATAAATA
ATATAAGCTTCTGACTTCTTCCACCATCATTTCTTCTTCTACTTGCATCATCTATAGTAG
AAGCGGGAGCAGGAACAGGTTGGACTGTATACCCTCCACTAGCTGGTAATATGACTCACG
CCGGAGCTTCCGTAGACTTAACTATTTTCTCTCTCCACCTAGCAGGTGTATCATCTATTC
TAGGAGCTATTAATTTTATCACTACCATTATTAATATAAAACCACCAGCAATCACACAAT
ACCAGACTCCATTATTTGTCTGATCAGTCATAATCACTGCAGTTCTTTTATTATTATCAC
TTCCTGTACTAGCAGCAGGTATTACAATACTACTTACAGACCGAAATTTAAACACAACCT
TTTTCGACCCGGCTGGCGGTGGAGATCCTATCCTATACCAACACCTA
>Cratogeomys_zinseri_AY331074.1
ATATAATCTTCGGAGCCTGAGCTGGAATAGTAGGAACAGGACTAAGCATCTTAATCCGAG
CTGAACTAGGTCAACCAGGATCCCTATTAGGTGATGATCAAATCTACAATGTAGTAGTAA
CAGCTCATGCCTTTGTCATAATTTTCTTTATGGTCATACCCATCATAATTGGTGGATTTG
GTAATTGATTAGTACCACTAATAATTGGAGCACCGGACATGGCATTTCCTCGCATAAATA
ACATAAGCTTCTGACTCCTTCCACCATCTTTTCTTCTTTTACTTTCCTCCTCTATAGTAG
AAGCAGGAGCAGGAACAGGTTGAACAGTATACCCTCCACTAGCTGGTAATCTAGCCCACG
CTGGAGCTTCAGTAGATTTAACTATTTTCTCTCTTCACCTAGCAGGAGTATCCTCTATTC
TTGGAGCTATTAATTTTATCACTACTATTATTAATATAAAACCACCCGCAATCACACAAT
ATCAAACTCCATTATTTGTCTGATCTGTTATAATCACTGCAGTCCTTTTATTATTATCAC
TTCCAGTCCTAGCTGCAGGTATTACAATATTACTTACGGACCGAAATTTAAATACAACCT
TTTTTGACCCAGCTGGAGGAGGAGATCCTATCCTTTATCAGCACTTA
>Dasyprocta_leporina_HQ919680.1
ATTTACTATTTGGCGCGTGAGCAGGAATAGTAGGAACCGCACTTAGTTTACTGATCCGTG
CAGAACTAGGACAACCGGGTACACTACTCGGAGACGACCAAATTTACAATGTAATCGTCA
CCGCCCATGCATTTGTAATAATCTTCTTTATAGTTATACCAATCATAATTGGAGGTTTTG
GAAATTGACTGGTCCCATTAATAATTGGAGCCCCTGATATAGCTTTTCCACGAATAAATA
ATATAAGCTTCTGACTTCTCCCTCCCTCATTCCTCCTACTACTATCGTCATCAATAATTG
AAGCAGGAGCTGGAACAGGATGAACCGTTTACCCACCTTTAGCTGGGAATTTAGCGCACG
CGGGTGCCTCCGTAGACCTAACCATTTTTTCCCTTCATCTAGCAGGGGTATCATCAATTC
TAGGGGCCATCAACTTTATTACTACAATTATTAACATAAAACCCCCTGCAATAACACAAT
ACCAAACACCCCTATTCGTTTGATCCGTACTAATCACAGCCGTACTTCTACTATTATCTC
TCCCAGTCCTAGCAGCAGGTATTACTATACTACTCACAGATCGAAACCTCAATACAACCT
TTTTCGACCCAGCTGGAGGAGGAGACCCAATTCTTTACAAACACCTA
>Dipodomys_compactus_EF156836.1
ACATAATTTTTGGTGCCTGAGCCGGAATAGTAGGAACAGGCCTAAGTATTCTTATCCGAG
CAGAGCTAGGCCAACCTGGCTCACTATTAGGAGACGATCAGATTTATAATGTAATTGTCA
CTGCCCATGCCTTCGTAATAATCTTTTTTATAGTAATACCAATTCTAATTGGAGGATTTG
GAAACTGACTAGTTCCCCTAATAATTGGTGCACCCGATATAGCCTTTCCGCGAATAAATA
ATATGAGCTTTTGACTTCTACCACCATCTTTCCTTCTTCTTTTAGCATCATCAATAATTG
AATCAGGAGCTGGAACAGGATGAACAGTCTACCCTCCACTAGCAGGTAACCTAGCACATG
CTGGAGCCTCCGTTGACCTAACAATCTTTTCCCTACATCTAGCGGGAGTTTCATCAATTT
TAGGAGCAATTAACTTTATTACAACTATTATTAATATAAAACCACCAGCAATATCACAAT
ACCAAACACCGTTATTTGTTTGATCAGTTCTAATTACAGCTGTACTTCTTCTTCTATCTT
TACCAGTCCTAGCCGCAGGAATCACCATACTCTTAACAGACCGAAACCTAAATACAACTT
TCTTTGACCCCGCTGGAGGAGGAGACCCAGTACTTTACCAACACCTA
>Dipodomys_deserti_EF156837.1
ACATAATCTTCGGTGCTTGGGCTGGGATGGTGGGAACAGGCCTAAGCATCCTAATTCGAG
CAGAATTGGGTCAACCTGGCTCCCTATTAGGAGATGACCAAATCTACAATGTAGTTGTTA
CTGCCCACGCATTTGTAATAATTTTCTTTATAGTAATGCCCATCATAATTGGTGGCTTCG
GAAACTGACTGGTCCCTCTGATAATTGGTGCGCCGGATATAGCATTCCCACGAATAAACA
ACATAAGCTTCTGGCTGCTACCCCCTTCTTTCCTCCTCCTCCTAGCATCATCCATGGTTG
AATCAGGGGCTGGAACCGGGTGAACCGTCTACCCCCCTTTAGCGGGAAATCTAGCTCACG
CCGGAGCATCTGTTGACCTGACTATCTTTTCTCTTCATCTAGCAGGTGTGTCATCAATCT
TAGGTGCAATCAACTTTATCACAACCATCATTAATATAAAACCACCAGCTATATCACAAT
ATCAAACACCCCTATTCGTCTGATCAGTCCTAATCACAGCCGTGCTTCTACTCCTGTCTC
TTCCAGTATTAGCTGCAGGAATTACCATACTTCTGACTGACCGAAACCTTAATACCACCT
TTTTTGACCCAGCAGGAGGCGGAGACCCAGTACTATATCAACACTTA
>Dipodomys_heermanni_EF156838.1
ATATAATTTTTGGTGCTTGAGCCGGAATAGTGGGAACAGGCCTAAGTATCCTCATTCGAG
CGGAACTTGGTCAGCCAGGCTCATTATTAGGAGACGACCAGATTTATAATGTAATTGTTA
CTGCCCACGCATTTGTAATAATTTTCTTTATAGTGATGCCTATTCTAATTGGCGGCTTTG
GAAACTGACTAGTTCCACTAATAATTGGTGCACCTGATATAGCTTTCCCACGAATAAATA
ACATGAGCTTTTGACTCCTACCACCCTCTTTTCTTCTACTATTAGCATCATCCATAGTTG
AATCAGGAGCCGGAACTGGATGAACTGTTTACCCTCCATTAGCAGGAAATCTAGCACATG
CTGGAGCTTCTGTCGACCTTACAATCTTCTCACTTCACCTAGCAGGAGTTTCATCAATTC
TCGGAGCAATCAACTTTATTACAACAATTATTAACATAAAACCACCAGCCATGTCACAAT
ATCAAACACCTCTATTCGTTTGATCAGTACTTATCACAGCTGTACTTCTTCTCCTATCAC
TACCAGTGTTGGCCGCAGGAATTACGATACTTCTTACAGATCGTAACCTCAATACAACTT
TTTTTGATCCTGCAGGAGGAGGAGACCCAGTACTTTACCAACACCTG
>Dipodomys_merriami_EF156839.1
ATATAATTTTTGGCGCTTGAGCTGGAATAGTAGGCACAGGACTAAGCATCCTTATTCGAG
CAGAACTTGGCCAGCCTGGCTCACTATTAGGAGACGATCAAATTTACAATGTGATTGTAA
CTGCCCATGCATTCGTAATAATTTTTTTTATAGTCATACCTATCATAATCGGCGGATTTG
GAAACTGACTAGTTCCACTAATAATTGGTGCTCCCGATATAGCTTTCCCACGAATGAACA
ACATAAGCTTCTGACTCCTCCCACCCTCTTTTCTTCTCCTTCTCGCATCTTCTATAGTTG
AATCTGGAGCAGGAACAGGATGAACTGTGTACCCCCCACTAGCTGGGAATCTAGCCCACG
CTGGAGCTTCTGTTGACCTAACAATTTTCTCCCTACACCTAGCAGGAGTTTCATCAATTC
TTGGAGCAATCAACTTTATTACAACCATTATTAATATAAAACCCCCTGCAATATCTCAAT
ACCAAACACCTCTATTTGTATGATCAGTTCTCATCACAGCCGTCCTACTCCTTCTATCCT
TACCAGTACTAGCTGCAGGAATCACAATGCTCTTAACAGATCGAAACCTAAATACAACTT
TCTTTGATCCAGCAGGAGGAGGAGATCCAGTACTTTACCAACATCTA
>Dipodomys_microps_EF156840.1
ACATAATCTTTGGTGCCTGAGCCGGAATAGTAGGAACAGGCCTAAGTATTCTCATCCGAG
CAGAATTAGGTCAACCTGGCTCATTATTAGGAGACGACCAAATTTACAATGTAATTGTTA
CTGCCCACGCATTTGTAATAATCTTCTTCATAGTTATACCAATTCTAATCGGAGGCTTTG
GAAACTGACTAGTGCCACTTATAATTGGAGCACCTGACATAGCTTTCCCACGAATAAACA
ACATGAGCTTTTGACTATTGCCCCCTTCCTTTCTTCTACTATTAGCATCATCCATAGTTG
AATCAGGAGCCGGGACAGGATGAACTGTTTATCCCCCACTAGCAGGAAATTTAGCACATG
CAGGAGCTTCTGTAGATCTTACAATTTTCTCCCTCCACCTAGCAGGAGTTTCATCAATCC
TTGGAGCAATTAATTTCATCACAACTATTATTAATATAAAACCACCAGCAATATCACAAT
ATCAAACACCCTTATTCGTTTGATCAGTACTTATTACAGCCGTCCTACTACTTCTTTCCC
TTCCAGTTCTAGCTGCAGGAATTACAATACTATTAACAGACCGCAACCTTAACACAACTT
TTTTTGACCCTGCAGGAGGAGGAGACCCAGTTCTCTACCAACACCTG
>Dipodomys_nelsoni_EF156841.1
ACATAATCTTCGGTGCTTGAGCCGGAATAGTAGGTACAGGACTAAGCATTCTAATTCGAG
CGGAACTGGGTCAGCCTGGCTCCCTATTAGGAGATGACCAAATCTACAATGTAATTGTTA
CTGCCCACGCATTTGTAATAATTTTCTTTATAGTAATACCCATCATAATTGGTGGATTCG
GAAACTGACTAGTCCCTCTAATAATCGGCGCACCCGACATAGCCTTTCCACGAATAAATA
ACATAAGCTTCTGACTCTTACCACCTTCCTTCCTCCTCCTACTAGCATCTTCCATAATCG
AATCCGGAGCCGGAACAGGATGAACTGTTTACCCACCCCTAGCAGGAAATCTAGCACATG
CTGGGGCTTCTGTTGACCTAACAATTTTCTCTCTCCACTTGGCAGGAGTATCCTCTATCC
TAGGAGCCATTAACTTCATCACCACAATTATTAACATAAAACCACCCGCAATATCACAAT
ATCAAACACCCCTATTTGTCTGATCCGTCCTCATTACAGCTGTACTCCTCCTACTATCCC
TCCCAGTATTAGCTGCAGGAATTACTATGCTTCTAACAGATCGTAACCTTAACACAACCT
TCTTCGACCCTGCAGGAGGCGGAGACCCAGTACTCTACCAACACCTA
>Dipodomys_ordii_EF156842.1
ATATAATTTTTGGTGCTTGAGCCGGAATAGTAGGAACAGGCCTAAGCATTCTTATCCGAG
CAGAGCTGGGTCAACCTGGCTCATTATTAGGAGATGACCAAATTTACAATGTAATTGTCA
CTGCCCATGCATTCGTAATAATCTTCTTCATAGTTATACCAATTCTAATTGGTGGATTTG
GGAACTGATTAGTCCCACTAATAATCGGCGCACCAGATATAGCTTTCCCACGAATAAACA
ACATAAGCTTTTGATTACTTCCACCTTCCTTTCTTCTCCTTCTAGCATCATCAATAATTG
AATCAGGAGCCGGAACAGGATGAACTGTCTACCCTCCTCTGGCAGGAAATCTTGCACACG
CCGGAGCTTCCGTTGATCTTACAATTTTCTCTCTTCACCTAGCAGGCATCTCATCAATTC
TAGGAGCAATCAATTTTATTACAACTATCATTAACATAAAACCACCAGCAATATCACAAT
ATCAAACACCACTGTTCGTCTGATCCGTACTTATTACAGCTGTACTACTCTTACTATCCC
TACCTGTTCTGGCCGCAGGCATTACAATACTCTTAACAGACCGAAATCTCAACACAACAT
TCTTTGATCCAGCTGGAGGAGGAGACCCAGTACTTTATCAACACCTA
>Dipodomys_panamintinus_EF156843.1
ATATAATTTTTGGTGCTTGGGCCGGAATAGTGGGAACAGGCCTAAGTATTCTCATTCGAG
CGGAACTTGGTCAGCCAGGCTCATTATTAGGAGACGACCAGATTTACAATGTAATTGTTA
CTGCCCACGCATTTGTAATAATTTTCTTTATAGTAATACCTATTCTAATTGGTGGCTTTG
GAAACTGACTAGTTCCACTAATAATTGGTGCACCTGATATAGCTTTCCCACGAATAAATA
ATATGAGCTTTTGACTCTTACCACCCTCTTTTCTGCTACTGTTAGCATCATCCATAGTTG
AATCAGGAGCCGGAACTGGATGAACTGTTTACCCTCCATTAGCAGGTAATCTAGCGCATG
CTGGAGCTTCTGTTGATCTAACAATTTTCTCCCTTCACCTAGCAGGAGTTTCATCAATTC
TTGGAGCAATCAACTTTATTACAACAATTATTAACATAAAACCACCAGCCATATCACAAT
ATCAAACACCTCTATTCGTTTGATCAGTGCTTATCACAGCTGTTCTTCTTCTTCTATCAC
TACCAGTGTTGGCCGCAGGAATTACAATACTTCTTACAGATCGTAACCTCAATACAACTT
TTTTTGATCCTGCAGGAGGAGGAGACCCAGTACTTTATCAACACCTG
>Dipodomys_phillipsii_EF156844.1
ACATAATTTTTGGCGCCTGAGCTGGAATAGTAGGAACAGGACTAAGCATTCTAATTCGAG
CAGAACTTGGTCAACCCGGCTCACTATTAGGAGACGATCAAATTTATAATGTAATTGTAA
CTGCCCATGCATTCGTGATAATTTTTTTTATAGTTATACCTATTATAATCGGTGGATTCG
GAAATTGATTAATTCCACTAATAATTGGCGCTCCTGACATAGCCTTTCCACGAATAAACA
ATATAAGCTTCTGACTTTTACCACCTTCCTTTCTTCTACTTCTTGCATCCTCTATAGTTG
AATCCGGAGCAGGAACAGGATGAACTGTATACCCTCCATTAGCCGGAAATCTGGCCCATG
CCGGAGCTTCCGTTGATCTAACAATTTTCTCCCTCCACCTAGCAGGAGTTTCATCAATCC
TTGGGGCAATCAACTTTATTACAACTATTATTAATATAAAACCCCCCGCAATATCTCAAT
ACCAAACACCACTATTTGTATGATCCGTCCTTATCACAGCCGTCCTTCTTCTCTTATCCC
TACCAGTACTAGCCGCAGGAATCACAATACTATTAACAGACCGAAACCTAAACACAACTT
TCTTTGATCCTGCAGGAGGAGGAGATCCGGTACTTTATCAACACCTA
>Dipodomys_spectabilis_EF156845.1
ATATAATCTTTGGTGCTTGAGCCGGAATAGTAGGAACAGGACTAAGCATCCTAATTCGAG
CAGAACTAGGCCAACCTGGCTCCCTATTAGGAGATGACCAAATCTACAATGTAATTGTCA
CTGCCCACGCATTCGTAATAATTTTCTTTATAGTAATACCTATTATGATCGGCGGGTTCG
GAAACTGACTAGTCCCCCTAATAATTGGTGCACCCGACATAGCCTTCCCACGAATAAATA
ACATAAGCTTCTGACTCTTACCACCTTCCTTCCTCCTCCTGCTAGCATCCTCCATAGTTG
AATCTGGAGCCGGAACAGGATGAACTGTGTACCCACCTCTAGCAGGAAATCTAGCACATG
CTGGAGCCTCTGTCGACCTGACAATTTTCTCTCTTCACCTAGCAGGAGTATCCTCTATTC
TCGGAGCTATTAATTTCATTACTACCATCATCAACATGAAACCACCCGCTATATCACAAT
ATCAAACACCCCTATTTGTCTGATCTGTCCTCATCACAGCCGTTCTTCTCCTGCTATCCC
TCCCAGTACTAGCTGCAGGAATTACTATACTCCTAACAGACCGTAATCTTAACACAACCT
TCTTCGACCCCGCAGGAGGTGGAGACCCAGTACTTTACCAACACCTA
>Euryoryzomys_macconnelli_EU095464.1
ATCTTATTTTCGGAGCCTGAGCAGGAATAGTAGGTACAGCCCTCAGCATTATTATCCGAG
CTGAACTAGGACAACCGGGCACACTACTCGGAGATGACCAAATCTACAATGTAGTAGTAA
CCGCCCATGCATTCGTAATAATTTTCTTCATAGTAATACCTATAATAATTGGGGGATTTG
GAAACTGATTAGTACCACTAATAATTGGTGCCCCCGACATAGCATTCCCCCGTATAAACA
ATATAAGCTTCTGACTACTACCACCATCATTCCTCCTACTACTAGCATCATCTATAGTAG
AAGCAGGAGCCGGTACAGGATGAACTGTTTATCCCCCCTTAGCCGGTAACCTAGCCCATG
CAGGAGCATCAGTAGATCTCACTATTTTCTCCCTCCATCTAGCAGGAGTATCATCTATCC
TAGGAGCTATTAACTTTATTACTACTATTATTAATATAAAACCACCAGCTATAACACAAT
ATCAAACACCATTATTCGTATGATCAGTTCTTATTACCGCCGTACTCCTACTTTTATCCC
TACCTGTTCTAGCTGCAGGAATCACTATACTACTAACAGACCGAAACCTCAATACAACTT
TTTTTGACCCAGCTGGAGGAGGGGACCCAATTCTGTACCAACACCTA
>Geomys_breviceps_AY331085.1
ATATAATTTTTGGTGCTTGAGCCGGAATAGTAGGTACTGGGCTAAGTATTTTAATTCGAG
CGGAGCTTGGTCAGCCAGGTTCTCTACTAGGTGATGATCAGATTTACAATGTAGTAGTCA
CAGCCCATGCCTTTGTTATAATTTTCTTCATAGTTATACCTATCATGATTGGCGGGTTTG
GTAACTGATTAGTTCCTCTGATAATCGGAGCCCCTGACATAGCATTTCCTCGCATAAATA
ACATAAGCTTCTGGCTACTTCCCCCCTCCTTTCTTCTATTACTTGCCTCTTCTATAGTTG
AAGCAGGAGCCGGGACCGGTTGAACAGTATACCCCCCATTAGCTGGTAATTTAGCCCACG
CAGGAGCTTCTGTAGACCTGACCATCTTCTCACTCCATCTGGCAGGAGTCTCATCAATTC
TTGGAGCCATTAATTTTATCACCACCATTATTAATATAAAACCTCCAGCAATCACACAAT
ATCAAACCCCACTGTTTGTCTGATCTGTTATAATCACTGCTGTACTTTTACTACTCTCAC
TACCAGTTTTAGCAGCAGGGATCACCATATTACTCACTGACCGTAACCTTAACACAACCT
TTTTCGACCCAGCCGGTGGAGGAGATCCAATTCTTTATCAGCACTTA
>Geomys_texensis_AY331086.1
ATATAATTTTTGGTGCTTGAGCCGGAATAGTAGGTACCGGATTAAGTATTTTAATTCGAG
CAGAGCTCGGCCAACCAGGCTCCCTACTAGGTGACGATCAAATTTACAATGTAGTAGTCA
CAGCCCATGCTTTCGTTATAATTTTCTTCATGGTCATACCTATTATAATCGGTGGATTTG
GTAATTGACTAGTCCCACTAATAATTGGAGCCCCCGATATAGCATTTCCTCGTATAAATA
ATATGAGTTTTTGACTACTCCCCCCTTCCTTTCTCTTACTACTTGCCTCCTCTATAGTCG
AAGCAGGAGCCGGTACAGGTTGAACAGTATATCCCCCACTAGCTGGCAATCTTGCCCACG
CAGGAGCTTCTGTAGACTTAACTATTTTCTCACTTCACCTGGCAGGAGTCTCCTCAATTC
TTGGAGCTATCAATTTTATTACTACCATCATTAATATAAAACCCCCAGCAATCACACAAT
ACCAAACTCCCTTATTCGTATGATCAGTTATAATCACTGCTGTACTTTTACTGCTTTCAT
TACCAGTTCTAGCAGCAGGAATTACCATATTACTCACCGACCGTAACTTAAATACAACCT
TTTTTGATCCCGCCGGTGGAGGGGACCCAATTCTTTATCAACACCTA
>Habromys_lophurus_JN312081.1
ATCTCCTATTTGGGGCCTGAGCAGGTATAGTAGGGACAGCCTTAAGCATTCTAATCCGAG
CAGAACTAGGACAACCAGGAGCTTTATTAGGCGATGATCAGATCTACAATGTTATTGTAA
CAGCCCATGCATTTGTAATAATCTTCTTTATGGTTATACCTATGATAATTGGGGGCTTTG
GAAATTGACTCGTCCCCCTAATAATCGGTGCCCCAGATATAGCATTCCCACGAATAAATA
ACATAAGCTTTTGACTTCTTCCACCTTCATTTCTTCTTCTACTGGCATCATCCATAGTAG
AAGCAGGAGCAGGTACAGGTTGAACTGTATACCCGCCCCTAGCTGGCAATCTAGCACATG
CCGGAGCATCAGTAGACCTTACTATTTTTTCTCTACACCTAGCAGGAGTATCCTCAATTC
TAGGAGCCATTAATTTCATTACAACTATCATTAATATAAAACCCCCAGCTATGACACAGT
ATCAAACTCCACTATTTGTATGATCAGTTCTTATTACAGCTGTCCTTTTACTTCTATCTC
TCCCAGTCCTGGCTGCAGGAATTACTATATTATTGACCGACCGTAATCTAAATACAACTT
TCTTTGATCCCGCTGGAGGAGGAGACCCCATTCTATATCAACACTTA
>Handleyomys_alfaroi_EU095460.1
ACCTTATTTTTGGTGCCTGAGCAGGAATAGTGGGAACAGCCCTAAGCATCATCATCCGAG
CTGAACTAGGGCAACCGGGTACTCTATTAGGAGATGATCAAATCTACAACGTAGTAGTTA
CAGCCCACGCATTCGTAATAATTTTTTTCATAGTAATACCTATAATAATCGGGGGATTCG
GAAACTGATTAGTTCCACTTATAATTGGTGCCCCTGACATAGCATTCCCACGAATAAACA
ACATAAGCTTCTGACTACTTCCACCCTCATTTCTTTTATTACTAGCATCATCCATAGTTG
AAGCCGGAGCAGGAACTGGCTGAACAGTCTACCCACCACTAGCCGGCAACCTAGCCCACG
CAGGAGCATCAGTAGACCTCACTATTTTTTCCCTCCACTTAGCAGGTGTGTCTTCTATCC
TAGGAGCTATCAATTTTATTACAACTATTATTAATATAAAACCCCCAGCCATCACACAAT
ATCAAACCCCCTTATTTGTCTGATCAGTCCTAATCACCGCCGTCTTACTCCTTCTATCCC
TCCCAGTCCTAGCCGCAGGAATTACAATGCTTTTAACAGACCGCAACCTCAATACAACAT
TTTTTGATCCAGCAGGAGGGGGAGACCCAATCCTATATCAACACCTG
>Handleyomys_rostratus_EU095467.1
ACCTTATCTTTGGTGCCTGAGCAGGAATAGTGGGTACAGCCCTAAGCATCATTATCCGAG
CTGAACTAGGACAACCAGGTACCCTATTAGGAGATGACCAAATCTACAACGTCGTAGTCA
CAGCTCACGCATTCGTAATAATTTTCTTCATAGTAATGCCTATAATAATTGGGGGCTTCG
GAAACTGACTAATCCCACTTATAATTGGAGCCCCTGACATAGCATTCCCTCGAATAAACA
ACATAAGCTTTTGACTACTTCCACCATCATTTCTTCTTCTATTAGCATCCTCTATAGTTG
AAGCCGGAGCAGGAACCGGATGAACAGTCTACCCCCCACTAGCCGGCAACCTCGCCCACG
CAGGAGCATCAGTAGACCTAACAATTTTCTCCCTCCATTTAGCAGGTGTATCATCAATTC
TAGGGGCTATTAACTTTATTACAACCATTATCAACATAAAACCACCAGCAATTACACAAT
ATCAAACCCCACTATTCGTGTGATCAGTACTCATCACTGCTGTTCTCCTACTTTTATCAC
TTCCAGTATTAGCCGCAGGAATCACTATACTCCTAACAGACCGTAATCTAAACACAACAT
TTTTCGACCCAGCTGGAGGTGGTGACCCTATTCTGTACCAACACCTA
>Heteromys_anomalus_EF156848.1
ACATAATCTTTGGTGCTTGAGCAGGTATAGTAGGAACTGGCCTCAGTATTCTGATTCGAG
CTGAATTAGGCCAACCCGGATCCCTATTAGGAGATGATCAGATCTATAACGTAATTGTAA
CCGCACATGCTTTTGTAATAATCTTCTTCATAGTCATACCTATTATAATTGGTGGTTTCG
GGAACTGGTTAGTTCCCTTAATAATTGGGGCACCTGACATGGCATTTCCACGGATAAATA
ATATAAGTTTTTGACTTCTTCCACCCTCTTTTCTTCTTCTTCTAGCTTCCTCAATAGTAG
AAGCAGGAGCAGGAACAGGTTGAACTGTATACCCACCCCTCGCCGGAAATCTAGCCCATG
CAGGAGCATCCGTTGATTTGGCCATCTTTTCCCTCCACCTGGCCGGGGTATCTTCTATTC
TAGGTGCTATTAACTTTATCACCACAATTATTAATATAAAACCACCTGCTATATCTCAAT
ATCAAACACCCCTGTTCGTATGATCAGTCTTAATTACTGCTGTTCTCTTACTCTTATCAC
TCCCAGTCTTAGCAGCTGGGATTACCATATTACTTACGGATCGGAACCTAAACACAACTT
TCTTTGACCCAGCAGGAGGAGGTGACCCTATTTTATATCAGCATCTA
>Heteromys_australis_EF156849.1
ATATAATTTTTGGTGCTTGAGCAGGCATAGTAGGAACGGGCCTTAGTATCCTAATCCGAG
CTGAACTAGGCCAGCCCGGATCCCTATTAGGAGATGATCAGATCTACAACGTAATTGTAA
CCGCACATGCTTTTGTAATAATCTTTTTTATAGTAATACCTATTATAATTGGGGGGTTTG
GAAACTGGCTAGTGCCTTTAATAATTGGGGCTCCTGATATAGCATTCCCACGAATGAATA
ATATAAGCTTCTGACTTCTTCCACCCTCTTTTCTTCTTCTCCTAGCCTCATCAATGGTTG
AGGCAGGTGCAGGAACGGGTTGAACTGTTTACCCTCCCCTTGCAGGGAATTTAGCCCACG
CAGGAGCATCTGTCGATCTGGCCATTTTTTCCCTCCATCTAGCTGGGGTGTCTTCTATCC
TAGGTGCCATCAACTTTATCACTACAATTATCAATATAAAACCACCCGCCATATCTCAGT
ATCAAACCCCTCTATTTGTGTGATCTGTATTAATCACTGCAGTTCTCTTACTACTGTCTC
TACCAGTACTAGCTGCTGGAATTACTATACTTCTCACAGATCGAAATTTAAACACAACCT
TTTTCGACCCAGCAGGTGGAGGAGATCCCATTCTATACCAACATTTA
>Heteromys_desmarestianus_EF156850.1
ACATAATCTTTGGTGCTTGAGCAGGCATAGTGGGGACTGGTTTAAGCATCCTAATCCGAG
CTGAATTAGGTCAACCTGGCTCCCTATTAGGAGATGATCAGATTTATAATGTAATTGTAA
CCGCACATGCTTTTGTAATAATCTTTTTTATAGTTATACCTATCATAATTGGGGGGTTTG
GGAACTGATTAGTACCTTTAATAATTGGCGCTCCTGATATAGCATTCCCTCGAATAAACA
ATATGAGCTTTTGACTTCTCCCTCCCTCTTTCCTCCTCCTTTTAGCCTCTTCAATAGTTG
AAGCAGGTGCTGGAACCGGGTGGACTGTATATCCTCCCCTTGCTGGAAACCTAGCCCACG
CAGGAGCATCAGTTGACCTAGCTATTTTTTCTCTTCACCTAGCTGGGGTATCTTCAATTC
TTGGGGCTATTAACTTTATTACCACTATTATCAATATAAAACCACCTGCTATATCCCAAT
ACCAGACACCCTTATTTGTCTGATCTGTTTTAATCACAGCTGTTCTCTTGCTACTATCCC
TTCCCGTTCTAGCCGCTGGCATTACTATACTTCTCACAGACCGAAACTTAAATACAACCT
TTTTTGACCCTGCGGGAGGAGGTGACCCTATCCTATACCAACATTTA
>Heteromys_gaumeri_EF156851.1
ACATAATCTTTGGTGCTTGAGCAGGAATAGTAGGAACTGGCCTAAGCATCTTAATCCGAG
CTGAACTAGGCCAGCCTGGATCTCTATTAGGAGATGACCAAATTTACAACGTAATTGTAA
CCGCACATGCTTTTGTAATAATTTTCTTTATAGTTATGCCTATTATGATTGGAGGATTTG
GTAATTGACTAGTTCCTTTAATAATTGGAGCCCCTGATATAGCATTTCCCCGAATAAACA
ATATAAGTTTCTGACTCCTTCCCCCTTCTTTTCTTCTACTTCTAGCTTCTTCAATAGTTG
AAGCAGGAGCAGGAACAGGCTGAACTGTCTATCCCCCCCTTGCCGGAAATCTAGCCCATG
CAGGAGCATCCGTTGATTTAGCTATTTTTTCCCTACATCTAGCTGGGGTGTCTTCAATCT
TAGGGGCCATCAACTTTATCACCACAATCATTAATATAAAACCCCCTGCTATAACTCAAT
ATCAAACACCACTATTTGTATGATCTGTTTTAATTACTGCTGTATTGTTACTCCTATCAT
TACCAGTTTTAGCTGCTGGAATTACTATACTCCTAACAGATCGTAATCTAAACACAACTT
TTTTTGATCCTGCAGGAGGTGGGGATCCTATTCTGTATCAACACTTA
>Heteromys_nelsoni_EF156852.1
ATATAATTTTTGGTGCTTGAGCTGGAATAGTAGGAACTGGACTTAGCATCTTAATCCGAG
CCGAGCTAGGTCAACCTGGTTCTTTATTAGGAGATGACCAAATCTATAATGTAATTGTAA
CCGCACATGCTTTTGTTATAATCTTTTTCATAGTGATACCAATCATAATTGGGGGCTTCG
GAAACTGACTAGTACCACTGATAATTGGAGCCCCTGATATAGCATTCCCACGAATAAATA
ATATAAGCTTTTGGCTTCTACCACCCTCTTTTCTTCTACTACTAGCTTCTTCAATAGTTG
AAGCAGGGGCAGGAACAGGTTGGACCGTATACCCACCCCTCGCCGGAAATCTTGCTCATG
CAGGAGCATCTGTAGACCTAGCTATCTTCTCCCTCCATCTAGCTGGAGTATCTTCAATTC
TAGGAGCTATTAATTTCATCACCACAATCATCAATATGAAACCCCCAGCCATGTCCCAAT
ATCAAACCCCCTTATTTGTCTGATCAGTATTAATTACTGCTGTCCTATTATTACTGTCAC
TACCCGTACTGGCCGCTGGAATTACAATGCTACTTACAGATCGTAACTTAAATACCACCT
TCTTTGATCCTGCAGGAGGAGGGGATCCTATCCTGTACCAACACTTA
>Hylaeamys_megacephalus_EU095465.1
ACTTAATCTTCGGGGCTTGAGCAGGCATAGTTGGAACAGCCCTTAGCATTATTATTCGAG
CTGAATTAGGACAACCAGGCACTCTACTAGGAGATGACCAAATTTACAATGTAGTAGTTA
CAGCCCACGCATTCGTTATAATTTTCTTTATAGTAATACCAATAATAATCGGAGGCTTCG
GTAACTGACTAGTCCCCCTAATAATTGGAGCCCCCGATATAGCATTCCCACGTATAAACA
ATATAAGCTTTTGATTATTACCACCCTCATTTCTTCTCTTACTAGCATCATCCATAGTAG
AAGCAGGAGCTGGCACAGGATGAACAGTTTACCCACCACTAGCCGGCAACCTAGCTCACG
CAGGAGCATCAGTAGATTTAACCATTTTCTCACTCCACCTAGCAGGGGTTTCATCTATCC
TTGGAGCCATTAACTTCATTACCACCATTATTAATATAAAACCACCAGCTATAACACAAT
ACCAAACACCCTTATTCGTGTGATCTGTACTTATTACAGCCGTACTTCTCCTCCTCTCAC
TCCCTGTCCTAGCTGCAGGAATTACAATACTACTAACAGACCGTAATTTAAATACAACCT
TCTTTGACCCAGCCGGAGGTGGAGACCCAATCTTATATCAACACCTA
>Hylaeamys_yunganus_EU095472.1
ATCTTATCTTCGGTGCTTGAGCAGGCATAGTCGGAACAGCTCTAAGTATCATCATCCGAG
CAGAACTTGGACAACCTGGCACCCTCCTGGGAGATGACCAAATCTACAATGTAGTCGTAA
CTGCCCATGCATTTGTCATAATTTTCTTTATAGTTATACCAATAATAATCGGAGGATTCG
GAAACTGACTAGTCCCCTTAATAATTGGAGCCCCTGACATAGCATTCCCACGAATAAACA
ACATAAGCTTCTGACTCCTACCGCCATCATTCCTACTCCTTCTAGCATCATCTATAGTCG
AAGCAGGAGCCGGCACAGGATGAACAGTCTATCCACCACTAGCAGGCAATCTCGCACACG
CTGGGGCATCAGTAGACCTTACTATCTTCTCCCTCCACCTAGCAGGAGTCTCTTCCATCC
TAGGAGCTATTAACTTTATTACTACTATTATCAACATAAAACCGCCAGCAATAACACAAT
ATCAAACACCTCTATTCGTCTGATCAGTACTAATCACCGCCGTACTTCTCCTCCTATCGC
TCCCCGTCCTAGCTGCAGGAATTACAATACTACTCACAGACCGCAACCTAAATACAACAT
TCTTTGATCCAGCAGGAGGTGGTGACCCAATCCTATACCAACACTTA
>Leopoldamys_edwardsi_HM219589.1
ACTTACTATTTGGAGCCTGAGCAGGGATAGTAGGGACAGCTCTAAGTATCCTAATCCGAG
CAGAACTAGGACAGCCAGGTACTCTTCTAGGAGATGATCAAATCTACAATGTTATCGTTA
CAGCTCATGCATTCGTAATAATTTTCTTCATAGTGATGCCAATAATAATTGGCGGCTTCG
GAAACTGACTTGTCCCACTGATAATTGGAGCCCCTGACATAGCATTCCCACGAATGAATA
ACATAAGCTTTTGACTTCTTCCTCCCTCATTTCTTCTCCTTCTAGCATCCTCTATAGTAG
AGGCCGGAGCGGGGACAGGATGAACAGTATATCCTCCTTTAGCAGGAAACCTAGCCCACG
CCGGAGCATCAGTAGATCTGACCATTTTCTCCCTTCACCTGGCTGGAGTCTCCTCCATTC
TAGGGGCTATTAATTTTATCACCACTATCATTAATATGAAACCTCCTGCCATAACTCAAT
ATCAAACACCTTTATTCGTATGATCAGTACTAATTACAGCCGTACTTCTACTTCTCTCAC
TACCAGTCTTAGCAGCAGGTATTACAATACTTCTAACAGATCGTAACCTTAACACAACTT
TCTTTGACCCTGCTGGAGGAGGAGACCCTATTCTTTACCAGCACTTA
>Leopoldamys_neilli_HM219573.1
ATTTACTATTCGGTGCCTGAGCAGGAATAGTGGGGACAGCTCTAAGTATCCTAATTCGAG
CAGAACTAGGACAACCAGGTACCCTTCTAGGAGACGATCAAATCTATAATGTTATCGTTA
CAGCTCATGCATTTGTAATAATTTTCTTCATAGTAATACCAATAATGATCGGCGGTTTCG
GAAACTGACTTGTTCCACTAATAATTGGAGCCCCTGACATAGCATTTCCACGAATAAATA
ACATAAGCTTTTGACTCCTCCCCCCCTCATTCCTTCTTCTTCTAGCATCCTCTATAGTAG
AGGCTGGAGCAGGAACAGGATGAACAGTATATCCCCCTTTAGCAGGTAACCTAGCCCACG
CCGGAGCATCAGTAGACTTAACTATTTTCTCCCTTCACTTAGCCGGAGTATCTTCCATTT
TAGGAGCTATTAATTTTATTACTACTATTATTAATATGAAACCCCCTGCTATAACTCAAT
ACCAAACACCTTTATTTGTGTGATCAGTACTAATTACAGCTGTACTCTTACTTCTCTCAT
TACCAGTATTAGCAGCAGGTATTACAATACTTCTAACAGACCGTAATCTAAATACAACTT
TCTTTGACCCTGCTGGAGGAGGAGATCCTATTCTCTATCAACACTTA
>Leopoldamys_sabanus_HM217531.1
ATTTACTATTCSGCGCCTGAGCAGGAATAGTAGGTACAGCTCTAAGCATTTTAATTCGAG
CAGAACTAGGGCAACCAGGTACTCTTCTAGGCGACGATCAAATTTACAATGTCATCGTCA
CAGCTCATGCATTTGTTATAATTTTCTTCATAGTAATACCGATAATGATCGGGGGTTTCG
GAAACTGACTTGTCCCACTAATAATTGGAGCCCCTGATATAGCATTTCCACGAATAAATA
ATATAAGCTTCTGGCTTCTTCCCCCCTCATTTCTTCTTCTTCTAGCATCCTCTATAGTGG
AAGCCGGAGCAGGAACAGGATGAACAGTATATCCACCTTTAGCAGGTAACTTAGCCCATG
CTGGAGCATCAGTGGATTTAACCATTTTCTCTCTTCATCTGGCCGGAGTCTCATCCATTT
TAGGAGCTATTAATTTTATTACTACCATTATTAATATAAAACCTCCTGCTATAACTCAAT
ATCAAACACCTCTATTTGTATGATCAGTACTAATTACAGCCGTACTCTTACTCCTTTCAC
TACCAGTCTTAGCAGCAGGTATTACAATACTTCTAACAGACCGTAATCTAAATACAACTT
TCTTTGACCCTGCTGGAGGAGGAGATCCCATCCTCTATCAACACTTA
>Liomys_irroratus_EF156853.1
ACATAATCTTTGGGGCTTGAGCAGGAATAGTAGGAACTGGTCTTAGCATCTTAATCCGGG
CTGAGTTAGGTCAACCCGGATCCCTATTAGGAGATGACCAAATTTATAACGTAATTGTAA
CCGCACACGCCTTTGTTATAATCTTTTTTATAGTAATACCTATCATAATTGGAGGGTTTG
GGAACTGATTAGTACCCTTAATAATTGGGGCCCCCGACATAGCATTCCCACGAATAAACA
ACATAAGCTTCTGGCTCTTACCCCCCTCTTTCCTTCTCCTTCTAGCTTCCTCAATAGTTG
AAGCAGGTGCAGGAACAGGTTGAACTGTATACCCGCCTCTTGCAGGAAACCTTGCACACG
CAGGAGCATCTGTTGACCTAGCTATTTTTTCTCTTCACTTGGCCGGGGTATCCTCAATCT
TAGGGGCTATTAATTTCATTACAACAATCATCAATATAAAACCACCTGCCATATCACAAT
ACCAAACTCCACTATTTGTATGATCAGTATTAATTACTGCTGTTCTCCTTCTGCTGTCCC
TGCCTGTTCTAGCCGCTGGAATTACGATATTACTAACAGACCGTAACCTAAATACTACCT
TTTTTGATCCAGCAGGAGGAGGAGATCCTATCCTATATCAACATTTA
>Liomys_pictus_EF156854.1
ACATAATCTTTGGTGCTTGAGCAGGTATAGTAGGAACTGGCCTTAGCATCTTAATTCGAG
CTGAATTAGGTCAACCTGGCTCCCTATTAGGAGATGATCAAATTTATAATGTGATTGTAA
CCGCACACGCCTTTGTTATAATCTTCTTCATAGTTATACCTATCATAATTGGAGGGTTTG
GAAACTGACTTGTACCCCTGATAATTGGAGCCCCTGATATAGCATTCCCACGAATAAACA
ATATAAGCTTTTGACTTTTACCACCTTCATTCCTTCTACTGCTAGCTTCCTCAATAGTTG
AAGCAGGAGCAGGCACAGGATGAACAGTGTACCCGCCTCTTGCAGGAAACCTAGCGCATG
CAGGAGCATCAGTTGATTTAGCCATTTTTTCTCTTCACTTAGCAGGAGTTTCTTCAATTC
TAGGGGCTATCAACTTTATTACAACTATTATTAATATAAAACCACCTGCCATGTCACAAT
ATCAAACCCCATTATTTGTATGATCAGTTTTAATCACTGCTGTCCTTCTGCTTTTATCAT
TACCAGTTTTAGCTGCCGGAATTACAATGCTATTAACAGATCGTAACCTAAATACAACTT
TTTTTGACCCCGCCGGAGGAGGTGACCCCATCCTGTATCAACACCTT
>Liomys_salvini_EF156855.1
ACATAATCTTTGGTGCTTGAGCTGGTATAGTAGGTACTGGACTCAGTATTCTCATCCGAG
CTGAACTAGGCCAACCTGGGTCATTATTAGGAGATGACCAGATCTATAACGTAATTGTCA
CCGCACATGCTTTTGTAATAATTTTCTTTATGGTGATGCCTATCATAATTGGAGGATTCG
GAAACTGACTAGTCCCATTAATGATTGGAGCACCCGACATAGCATTCCCCCGAATAAATA
ATATAAGCTTCTGACTTCTACCCCCATCTTTTCTTCTTCTTTTAGCCTCTTCTATAGTTG
AAGCTGGGGCAGGAACAGGTTGAACTGTCTACCCTCCTTTAGCTGGAAATCTTGCACATG
CAGGAGCATCCGTAGACTTAGCTATCTTTTCACTTCATCTAGCTGGTGTCTCTTCTATCC
TAGGAGCTATTAATTTTATTACTACTATTATTAATATAAAACCACCTGCTTTATCACAAT
ATCAAACACCCTTATTCGTATGATCAGTTTTAATCACTGCAGTTCTTCTTCTCCTGTCCC
TTCCAGTCCTAGCCGCAGGAATTACAATACTATTAACAGACCGAAACTTAAACACTACAT
TTTTTGACCCTGCTGGAGGAGGGGATCCGATCCTCTACCAACACTTA
>Maxomys_surifer_HM217572.1
ACTTACTATTCGGTGCCTGAGCAGGAATAGTAGGAACAGCCTTAAGCATCCTAATCCGAG
CTGAATTAGGGCAGCCAGGAGCTCTTCTAGGAGATGATCAAATTTATAATGTCATTGTCA
CAGCCCATGCATTTGTAATAATTTTCTTCATGGTAATACCAATAATAATCGGAGGTTTTG
GAAATTGACTTGTCCCTCTAATAATCGGAGCCCCTGATATAGCATTCCCACGAATAAATA
ACATAAGTTTCTGACTTCTTCCACCATCCTTTCTTCTCCTCCTAGCATCTTCCATAGTAG
AAGCAGGAGCTGGAACAGGATGAACAGTTTATCCTCCCTTAGCTGGCAATTTAGCTCATG
CAGGCGCATCAGTAGACCTAACTATTTTCTCTCTCCATCTAGCTGGTGTATCCTCTATTC
TAGGGGCTATTAATTTTATTACCACTATCATTAATATAAAACCACCTGCCATAACCCAAT
ATCAAACACCCTTATTCGTGTGATCCGTACTTATTACAGCTGTCCTTCTACTCCTTTCAC
TCCCAGTACTAGCTGCAGGTATTACAATACTATTAACTGACCGAAACCTGAATACAACTT
TCTTTGACCCCGCAGGAGGTGGAGACCCTATTCTCTATCAACATCTA
>Mesocricetus_auratus_U97674.1
ATTTAATATTTGGGGCCTGAGCAGGTATAGTGGGCACTGCTCTTAGCATCTTAATTCGAG
CAGAGCTTAATCAACCTGGGGCTTTACTAGGTGATGATCAAATCTATAATGTAGTTGTAA
CAGCTCATGCATTTGTTATAATCTTCTTTATGGTTATACCAATAATAATTGGGGGATTTG
GAAACTGACTTGTACCACTAATAATTGGAGCCCCTGATATGGCATTCCCTCGAATAAATA
ACATAAGTTTCTGACTTCTACCCCCCTCATTCCTTCTTTTATTAGCATCATCTATAGTCG
AAGCGGGAGCTGGAACTGGTTGAACAGTCTACCCCCCACTAGCAGGAAACTTAGCACATG
CTGGAGCATCCGTAGATCTTACTATCTTTTCACTCCATTTGGCTGGAGTATCTTCAATTT
TAGGGGCTATCAATTTTATTACTACAATTATTAACATAAAACCCCCAGCCATAACACAGT
ATCAAACCCCCCTATTTGTCTGATCAGTATTAATCACAGCTGTTTTACTATTATTATCTC
TACCTGTCCTAGCTGCTGGAATTACAATGCTACTTACAGATCGTAATTTAAATACAACTT
TCTTCGATCCTGCCGGAGGAGGAGATCCAATTCTATACCAACACCTA
>Mesomys_hispidus_HQ919652.1
ATCTCCTATTTGGTGCTTGAGCCGGCATGGTAGGAACAGCCCTAAGCTTGTTAATTCGAG
CCGAATTAGGTCAACCGGGAGCTTTACTAGGAGACGATCAAATTTACAACGTTATTGTAA
CTGCTCATGCATTCGTAATAATCTTCTTCATAGTAATGCCTATTATAATTGGAGGTTTCG
GAAACTGATTAATCCCACTAATAATCGGAGCCCCTGACATAGCCTTCCCTCGAATAAACA
ATATAAGCTTCTGATTACTCCCCCCGTCATTTCTACTACTTCTTGCCTCATCAATAGTAG
AAGCTGGAGCTGGAACCGGGTGAACCGTGTATCCTCCACTAGCTGGAAACTTAGCTCATG
CAGGGGCTTCAGTGGACTTAACAATCTTCTCCCTACACTTAGCTGGAGTATCATCTATTC
TAGGGGCTATTAATTTTATTACTACTATTATCAACATAAAACCACCTGCCATAACACAAT
ATCAAACACCCTTATTCGTATGGTCTGTTTTAATTACAGCTGTCCTTCTTCTCCTATCAC
TACCTGTACTAGCTGCTGGCATTACAATACTATTAACAGATCGAAACCTAAACACAACTT
TTTTCGATCCTGCTGGTGGAGGAGACCCAATCCTTTATCAGCACTTA
>Microdipodops_megacephalus_EF156846.1
ATATGATCTTTGGTGCCTGAGCAGGTATAGTAGGCACAGGACTAAGCATTCTAATCCGAG
CCGAACTAGGCCAGCCAGGAGCATTATTAGGAGATGACCAGATCTATAATGTGATTGTCA
CTGCTCATGCTTTCGTTATAATCTTTTTCATGGTAATACCTATTCTTATCGGAGGCTTCG
GAAACTGACTTGTTCCTTTAATAATTGGAGCACCCGATATAGCCTTTCCACGAATAAACA
ATATAAGTTTTTGACTTCTTCCCCCCTCTTTTCTTCTTCTCCTGGCATCCTCTATAGTTG
AAGCCGGAGCAGGAACAGGCTGAACAGTGTACCCCCCATTAGCAGGCAATCTAGCCCACG
CAGGAGCATCAGTTGACCTAACAATTTTCTCACTCCACCTCGCAGGAGTGTCATCTATCC
TAGGAGCCATTAATTTCATCACTACAATCCTCAATATAAAACCTCCAGCAATATCCCAAT
ATCAAACCCCCCTATTCGTATGATCAGTCTTAATTACAGCTGTGTTATTACTTCTGTCCC
TTCCTGTCCTAGCCGCAGGCATTACTATACTATTAACAGATCGAAACCTCAACACAACAT
TTTTTGATCCTGCTGGAGGAGGCGACCCAGTTCTGTACCAACACCTA
>Micromys_minutus_HM217483.1
ACATGCTATTTGGTGCCTGAGCTGGAATAGTAGGAACAGCACTAAGCATTCTAATTCGAG
CTGAATTAGGGCAACCCGGTGCTCTTCTAGGTGATGACCAAATCTATAATGTTATCGTTA
CTGCCCACGCATTCGTTATAATTTTCTTCATAGTGATGCCAATAATAATTGGCGGATTTG
GAAACTGACTTGTCCCACTAATAATTGGAGCCCCTGACATAGCATTCCCCCGAATAAATA
ATATAAGTTTTTGACTTCTTCCTCCATCTTTCCTTCTCCTACTAGCCTCCTCAATAGTAG
AAGCAGGAGCAGGAACAGGATGAACAGTTTACCCTCCCTTAGCCGGAAATTTAGCCCACG
CAGGTGCATCAGTTGATCTTACAATTTTCTCCCTTCACTTAGCTGGTGTTTCTTCAATTC
TAGGGGCTATCAATTTTATTACTACTATCATTAACATAAAACCCCCTGCTATAACCCAAT
ACCAAACCCCATTGTTTGTATGATCAGTATTAATTACAGCTGTCCTTCTTCTTCTTTCTC
TCCCTGTACTCGCTGCCGGAATTACTATACTACTAACTGACCGAAATCTAAACACCACTT
TCTTTGATCCTGCAGGAGGAGGAGACCCAATCCTTTATCAACACCTA
>Microtus_fortis_HM137730.1
ACCTACTGTTTGGGGCCTGAGCGGGGATAGTAGGAACAGCTCTTAGTATCCTAATTCGGG
CAGAACTTGGCCAACCAGGTGCCTTATTAGGCGACGACCAAATCTATAACGTAGTCGTCA
CAGCCCATGCATTCGTAATAATTTTTTTCATGGTTATACCAATAATAATCGGCGGCTTCG
GTAACTGACTCGTACCGCTCATAATCGGAGCACCCGACATGGCATTCCCACGAATAAATA
ATATAAGCTTCTGACTCTTACCACCATCATTCCTTCTCCTACTAGCATCATCAATAGTAG
AAGCAGGAGCTGGAACAGGCTGAACTGTATATCCTCCGCTAGCCGGCAATTTAGCACATG
CTGGAGCATCAGTTGACCTAACCATCTTTTCGTTGCACCTAGCAGGAGTGTCTTCAATCC
TTGGGGCAATCAACTTCATTACTACAATTATTAACATAAAACCACCAGCCATAACACAGT
ATCAAACTCCCTTATTCGTCTGATCAGTCCTAATTACTGCTGTCCTCCTACTTCTCTCCC
TCCCTGTCCTAGCCGCAGGTATTACAATACTTCTCACAGACCGTAACCTGAACACCACCT
TCTTCGACCCCGCTGGAGGAGGAGACCCTATTCTCTACCAACACTTA
>Microtus_guatemalensis_JN311722.1
ACCTACTGTTTGGGGCCTGAGCAGGAATAGTAGGAACAGCCCTTAGCATTCTTATTCGAA
CAGAGCTTGGTCAACCAGGAGCCCTTCTGGGCGACGACCAAATCTACAACGTAATCGTTA
CAGCCCACGCATTCGTAATAATCTTCTTCATGGTTATACCGATAATAATCGGTGGGTTCG
GGAACTGACTTGTTCCACTTATGATCGGAGCACCAGATATAGCATTCCCTCGAATAAATA
ACATGAGCTTCTGACTTCTTCCACCATCATTCCTACTCTTACTAGCATCATCAATAGTCG
AAGCCGGAGCCGGAACTGGCTGAACTGTTTACCCCCCATTAGCCGGCAACTTAGCACATG
CCGGGGCGTCAGTCGATCTAACCATTTTTTCATTACACTTAGCAGGTGTGTCCTCAATCC
TTGGAGCAATTAACTTCATTACTACAATTATCAATATAAAACCACCAGCTATAACACAAT
ATCAGACCCCCTTATTTGTCTGATCAGTCCTGATCACTGCCGTCCTCCTACTACTCTCCC
TCCCTGTCCTAGCCGCAGGAATTACAATACTTCTTACAGACCGCAACCTGAATACCACCT
TCTTCGACCCAGCAGGAGGAGGCGACCCCATCCTATACCAACATCTA
>Microtus_maximowiczii_HM137737.1
ACCTACTGTTTGGAGCCTGAGCAGGAATAGTAGGGACAGCCCTTAGCATCCTAATCCGGG
CAGAACTTGGCCAACCAGGCGCCCTGTTAGGAGACGACCAGATCTACAACGTAGTTGTTA
CAGCCCATGCATTCGTAATAATTTTTTTTATGGTCATACCAATGATAATCGGCGGCTTCG
GTAACTGACTTGTGCCACTCATAATTGGAGCACCCGACATGGCATTCCCACGAATAAATA
ATATAAGCTTCTGACTCTTACCACCATCATTTCTTCTCTTATTGGCATCATCAATAGTAG
AAGCAGGGGCTGGAACAGGCTGAACTGTCTACCCCCCATTAGCCGGTAATTTAGCACATG
CTGGGGCATCAGTTGACCTGACCATCTTTTCACTGCACCTAGCAGGGGTGTCTTCAATCC
TCGGGGCAATCAACTTTATTACCACAATCATCAATATAAAACCACCAGCCATAACACAAT
ATCAAACCCCCCTATTCGTCTGATCAGTCCTAATCACCGCTGTCCTCCTACTTCTCTCCC
TCCCTGTACTAGCCGCAGGCATTACAATACTCCTCACAGACCGTAACCTGAACACCACCT
TTTTTGACCCCGCTGGAGGAGGAGACCCCATTCTCTACCAACACTTA
>Microtus_middendorffii_HM137731.1
ATCTACTATTTGGGGCCTGAGCAGGGATAGTAGGAACAGCTCTTAGCATCCTGATTCGGG
CAGAACTTGGCCAACCAGGCGCTCTATTAGGCGACGACCAAATCTACAATGTCGTTGTCA
CAGCCCATGCATTCGTAATAATTTTTTTCATGGTCATACCAATGATGATCGGCGGCTTTG
GCAATTGACTTGTACCACTCATAATTGGGGCGCCAGACATAGCATTCCCACGAATAAATA
ACATGAGTTTCTGACTTCTACCACCATCATTTCTTCTCTTATTAGCATCATCAATAGTAG
AGTCGGGAGCCGGAACAGGCTGAACTGTATATCCCCCATTAGCAGGCAACCTAGCACATG
CCGGAGCATCAGTCGACCTGACCATCTTCTCACTGCACCTGGCAGGGGTGTCTTCAATCC
TTGGGGCAATCAACTTCATTACCACAATCATTAATATAAAACCACCAGCCATAACACAGT
ATCAAACCCCCTTGTTCGTCTGATCAGTCCTAATCACTGCTGTCCTCCTACTCCTCTCCC
TCCCTGTCCTAGCCGCAGGTATTACTATGCTTCTCACAGACCGTAACCTGAACACCACCT
TCTTTGACCCCGCTGGAGGAGGAGATCCTATTCTCTACCAACACTTA
>Microtus_mongolicus_HM137753.1
ATCTACTATTTGGGGCCTGAGCAGGAATAGTAGGAACAGCTCTTAGCATCCTGATTCGGG
CAGAACTTGGCCAACCAGGCGCCCTATTAGGCGACGACCAAATCTACAATGTAGTTGTCA
CAGCCCATGCATTCGTAATAATTTTTTTCATGGTCATACCAATGATGATCGGTGGCTTCG
GCAATTGACTTGTACCACTCATGATTGGAGCGCCAGACATGGCATTCCCACGAATAAATA
ACATAAGCTTCTGACTCCTACCACCATCATTTCTTCTCTTATTAGCGTCATCAATAGTAG
AAGCGGGGGCTGGAACAGGCTGAACTGTATACCCCCCGTTGGCCGGCAACTTAGCACATG
CCGGAGCATCAGTTGACCTAACCATCTTCTCACTTCACCTAGCAGGGGTATCATCAATCC
TTGGAGCAATCAACTTCATTACCACAATTATCAATATAAAACCACCCGCCGTAACACAAT
ATCAAACCCCCTTATTCGTCTGATCAGTCCTAATCACTGCTGTCCTCCTACTCCTCTCCC
TCCCTGTTCTAGCCGCAGGTATTACAATACTCCTAACAGACCGTAACCTAAACACCACCT
TCTTTGACCCTGCTGGAGGGGGGGACCCCATCCTCTACCAACACTTA
>Microtus_pennsylvanicus_JF443820.1
ATTTACTATTTGGAGCCTGAGCAGGGATAGTAGGAACAGCCCTTAGCATCCTAATTCGAG
CAGAACTTGGTCAACCAGGCGCCCTGCTAGGTGATGACCAAATCTATAATGTAATCGTTA
CAGCCCACGCATTCGTAATAATTTTCTTCATAGTAATACCAATAATAATTGGTGGTTTCG
GCAACTGACTTGTCCCACTTATAATTGGAGCACCAGATATAGCATTCCCTCGAATAAATA
ATATAAGCTTCTGACTTTTACCACCATCATTTCTTCTCCTACTGGCATCATCAATAGTAG
AAGCTGGGGCAGGAACAGGCTGAACTGTTTACCCTCCATTAGCCGGCAATTTAGCACATG
CTGGGGCATCAGTTGACCTAACTATTTTTTCATTACATTTAGCAGGTGTATCCTCAATCC
TTGGGGCAATTAATTTTATTACTACCATCATTAACATAAAACCACCAGCTATAACACAAT
ACCAAACTCCTTTATTTGTCTGATCAGTACTAATTACTGCTGTACTTTTACTTCTTTCTC
TTCCTGTCCTAGCTGCAGGGATCACTATACTTCTTACGGATCGTAATTTAAACACCACCT
TCTTTGACCCAGCTGGAGGAGGTGACCCCATCCTCTACCAACACCTA
>Mus_musculus_AB444046.1
ATCTACTATTCGGAGCCTGAGCGGGAATAGTGGGTACTGCACTAAGTATTTTAATTCGAG
CAGAATTAGGTCAACCAGGTGCACTTTTAGGAGATGACCAAATTTACAATGTTATCGTAA
CTGCCCATGCTTTTGTTATAATTTTCTTCATAGTAATACCAATAATAATTGGAGGCTTTG
GAAACTGACTTGTCCCACTAATAATCGGAGCCCCAGATATAGCATTCCCACGAATAAATA
ATATAAGTTTTTGACTCCTACCACCATCATTTCTCCTTCTCCTAGCATCATCAATAGTAG
AAGCAGGAGCAGGAACAGGATGAACAGTCTACCCACCTCTAGCCGGAAATCTAGCCCATG
CAGGAGCATCAGTAGACCTAACAATTTTCTCCCTTCATTTAGCTGGAGTGTCATCTATTT
TAGGTGCAATTAATTTTATTACCACTATTATCAACATGAAACCCCCAGCCATAACACAGT
ATCAAACTCCACTATTTGTCTGATCCGTACTTATTACAGCCGTACTGCTCCTATTATCAC
TACCAGTGCTAGCCGCAGGCATTACTATACTACTAACAGACCGCAACCTAAACACAACTT
TCTTTGATCCCGCTGGAGGAGGGGACCCAATTCTCTACCAGCATCTG
>Myodes_gapperi_HQ919646.1
ACCTCCTATTTGGGGCCTGAGCAGGAATAGTAGGGACAGCCCTAAGCATCCTAATTCGAG
CAGAACTTGGACAGCCAGGCGCTCTATTAGGTGACGACCAAATTTATAACGTAGTCGTTA
CAGCCCACGCATTCGTCATAATTTTCTTCATAGTAATACCAATAATAATCGGCGGGTTCG
GTAACTGATTAGTCCCACTAATAATTGGAGCCCCCGACATAGCATTCCCACGAATAAACA
ATATAAGCTTCTGACTCCTGCCCCCATCATTCCTTCTACTTTTAGCCTCATCTATAGTAG
AAGCAGGGGCCGGAACAGGATGAACTGTTTACCCACCACTAGCCGGCAATTTAGCACACG
CAGGAGCATCCGTAGACCTAACCATTTTTTCCCTACACCTAGCAGGAGTTTCATCAATTT
TAGGCGCTATCAATTTCATTACTACCATTATCAATATAAAACCGCCAGCCATATCACAAT
ATCAAACCCCCCTATTTGTGTGATCAGTCCTTATTACCGCCGTACTACTTCTCCTCTCCC
TCCCAGTCCTAGCCGCAGGCATTACAATACTCTTAACCGACCGAAATCTAAATACTACAT
TCTTCGACCCAGCCGGAGGCGGTGACCCCATTTTATACCAACATCTA
>Neacomys_dubosti_HQ919651.1
ATCTTATTTTCGGTGCTTGAGCTGGCATAGTAGGCACAGCCCTTAGCATTATTATCCGAG
CCGAACTAGGACAACCAGGGACTCTACTAGGAGATGACCAAATTTATAACGTAGTAGTTA
CTGCCCATGCATTCGTTATAATTTTCTTTATAGTAATGCCTATAATAATCGGAGGATTCG
GAAACTGGCTAGTACCCCTAATAATTGGTGCCCCAGACATAGCATTCCCACGAATAAACA
ATATAAGCTTCTGACTTCTACCGCCATCATTTCTTCTACTTCTAGCATCATCTATAGTAG
AAGCCGGAGCAGGAACAGGATGAACAGTCTACCCTCCACTAGCCGGAAACTTAGCCCATG
CAGGAGCATCAGTAGACCTGGCCATTTTTTCTCTCCACCTAGCAGGAGTATCATCAATTC
TAGGGGCTATTAACTTTATTACAACTATTATTAATATAAAACCCCCTGCCATAACACAAT
ATCAAACCCCACTATTCGTATGATCTGTCCTTATCACAGCCGTACTTCTCCTGCTCTCAC
TACCAGTCTTAGCTGCCGGAATTACAATATTACTAACAGACCGAAACCTTAACACAACCT
TCTTTGACCCAGCAGGAGGCGGAGACCCCATTCTATACCAACACCTA
>Neacomys_guianae_EU095443.1
ATCTCATTTTCGGTGCTTGAGCTGGCATAGTAGGCACAGCCCTTAGTATTATTATCCGAG
CTGAGCTAGGTCAACCAGGAGCCCTACTAGGAGATGATCAGATTTACAACGTAGTAGTCA
CAGCCCATGCATTTGTTATAATTTTCTTTATAGTTATACCAATAATAATTGGGGGATTTG
GAAACTGACTAGTACCTTTAATAATTGGGGCCCCAGACATAGCATTTCCCCGAATAAATA
ATATAAGTTTCTGACTACTCCCACCTTCATTTCTCCTATTACTTGCATCATCTATAGTAG
AGGCTGGTGCTGGAACAGGATGAACAGTCTACCCCCCACTAGCCGGAAATTTAGCCCATG
CAGGAGCATCAGTAGATTTAGCCATCTTCTCACTTCACTTAGCAGGAGTGTCCTCCATTT
TAGGGGCTATTAATTTTATCACAACCATTATTAATATAAAACCCCCAGCCATAACACAAT
ATCAAACCCCATTATTTGTATGATCAGTCCTTATTACAGCTGTACTTCTTCTCCTATCTC
TACCAGTACTAGCTGCTGGAATTACAATACTACTAACAGACCGAAATCTAAATACAACTT
TCTTTGACCCAGCAGGAGGTGGAGACCCAATCCTATACCAACACCTA
>Neacomys_paracou_EU095445.1
ATCTTATCTTCGGTGCTTGAGCTGGTATGGTAGGTACAGCCCTTAGTATCATTATCCGAG
CTGAATTAGGCCAACCAGGGACCCTACTTGGAGATGACCAAATTTATAATGTAGTAGTTA
CAGCCCATGCATTTGTAATAATTTTCTTTATAGTTATACCTATAATAATTGGAGGCTTTG
GGAACTGATTAGTGCCCCTGATAATTGGAGCCCCAGATATAGCATTTCCCCGAATAAATA
ACATAAGCTTCTGACTTCTACCACCGTCCTTTCTCCTACTACTAGCATCGTCTATAGTAG
AAGCAGGCGCTGGTACAGGATGAACAGTTTATCCTCCACTAGCAGGAAATTTAGCCCATG
CCGGAGCATCAGTAGACCTAGCCATCTTCTCACTCCACTTAGCCGGAGTGTCTTCTATTC
TAGGGGCAATTAACTTTATTACAACCATTATTAACATAAAACCCCCAGCCATAACACAAT
ACCAAACTCCTTTATTTGTTTGATCAGTCCTTATTACAGCCGTTTTGCTCCTTCTTTCTC
TACCAGTTCTAGCTGCCGGAATCACTATATTACTCACAGATCGCAACCTAAATACAACTT
TCTTTGACCCAGCAGGAGGTGGAGACCCTATTTTATATCAACACTTA
>Neacomys_spinosus_EU095446.1
ATATAATCTTTGGTGCTTGAGCTGGAATAGTAGGCACAGCTCTTAGCATTATTATCCGAG
CTGAATTGGGACAACCTGGGACCCTGCTAGGAGATGACCAAATTTACAACGTAGTAGTCA
CAGCCCATGCATTCGTTATAATTTTCTTCATAGTAATACCTATAATAATCGGAGGGTTTG
GAAACTGATTAGTACCCCTAATAATTGGAGCCCCAGACATAGCATTCCCACGAATAAATA
ATATAAGCTTCTGACTTCTTCCACCCTCATTTCTTCTACTACTTGCTTCATCAATAGTAG
AAGCTGGAGCTGGTACAGGATGAACAGTTTATCCTCCTCTAGCTGGAAACTTAGCCCATG
CAGGAGCATCAGTAGACCTAGCTATCTTTTCACTTCACCTAGCAGGAGTATCCTCAATTT
TAGGGGCTATTAATTTTATTACAACTATTATTAACATAAAACCCCCAGCCATAACACAAT
ATCAAACTCCACTATTTGTATGATCAGTACTTATTACAGCCGTACTTCTTCTTCTTTCTC
TACCAGTCTTAGCTGCCGGAATCACAATATTATTAACAGACCGTAACCTTAACACAACTT
TCTTCGATCCTGCAGGAGGCGGAGACCCTATTTTATATCAACATCTA
>Nectomys_sp_HQ545452.1
ATCTTATCTTTGGTGCATGGGCAGGAATAGTAGGAACAGCCCTCAGCATTATTATTCGAG
CTGAGCTAGGTCAACCAGGAACCCTACTTGGAGACGACCAGATCTACAATGTAGTCGTTA
CAGCCCATGCATTTGTAATAATTTTCTTCATAGTTATGCCTATAATAATCGGTGGTTTCG
GAAACTGACTAGTACCACTAATAATCGGAGCCCCTGATATAGCATTCCCACGAATAAACA
ATATAAGCTTTTGACTATTACCACCTTCATTTTTACTTCTTCTTGCATCATCCATAGTAG
AAGCAGGAGCTGGTACAGGTTGAACAGTATATCCACCTCTAGCTGGCAATCTAGCTCACG
CCGGAGCATCAGTTGATTTAACCATTTTCTCACTTCATCTGGCCGGAGTATCATCAATTT
TAGGGGCTATTAATTTTATCACAACCATTATTAACATAAAACCCCCAGCCATGACACAAT
ATCAAACCCCCTTATTTGTATGATCAGTTCTAATTACAGCTGTGCTTCTACTCCTCTCAC
TACCCGTTTTAGCCGCAGGAATTACCATGCTCCTAACAGATCGAAATCTTAACACAACCT
TCTTTGACCCAGCCGGAGGAGGAGACCCAATTCTATATCAACACCTA
>Nephelomys_albigularis_EU095458.1
ATCTTATTTTCGGTGCCTGAGCAGGCATAGTGGGAACAGCCCTAAGCATTATCATTCGAG
CTGAACTAGGACAACCAGGAACCCTACTAGGTGACGACCAAATCTACAATGTAGTTGTTA
CAGCACATGCATTCGTAATAATTTTCTTCATAGTCATACCAATAATAATCGGCGGATTCG
GAAACTGATTAGTCCCCCTAATAATTGGAGCCCCCGACATAGCATTTCCGCGTATAAATA
ATATAAGCTTCTGACTCCTACCACCATCATTCCTTCTACTATTAGCATCATCTATAGTTG
AAGCGGGGGCTGGTACCGGATGAACAGTATATCCTCCACTAGCAGGTAACCTAGCCCATG
CAGGAGCATCAGTGGACCTCACCATCTTTTCACTCCACTTAGCCGGAGTCTCATCTATCC
TAGGGGCTATTAATTTTATCACCACTATCATTAACATAAAACCACCAGCCATAACACAAT
ATCAAACCCCATTATTCGTATGATCAGTACTTATCACTGCAGTCCTACTTCTTCTATCAC
TCCCAGTACTTGCTGCAGGAATCACGATACTCCTAACAGACCGTAACCTAAACACTACTT
TCTTTGACCCAGCTGGAGGAGGAGACCCAATTCTTTATCAACACCTA
>Niviventer_fulvescens_HM217591.1
ACTTATTATTTGGTGCCTGAGCAGGAATAGTAGGAACAGCCCTAAGCATCTTAATTCGAG
CAGAATTAGGACAGCCAGGTGCTCTTCTAGGTGATGACCAAATCTACAATGTAATTGTCA
CAGCCCATGCATTCGTAATAATTTTCTTTATAGTTATACCAATAATGATTGGTGGTTTCG
GAAACTGATTAGTCCCCTTAATAATTGGAGCCCCTGATATAGCATTTCCACGAATAAATA
ATATAAGCTTTTGACTCCTTCCACCATCATTCCTTCTTCTGTTAGCATCTTCTATGGTAG
AAGCCGGAGCAGGAACAGGATGAACAGTATACCCACCATTAGCTGGAAATTTAGCCCACG
CTGGAGCATCAGTAGACCTAACCATTTTCTCCCTCCACCTGGCTGGGGTATCCTCTATTT
TAGGGGCTATTAACTTTATTACTACTATTATTAATATGAAACCACCCGCTATAACTCAGT
ATCAAACACCTTTATTTGTGTGATCAGTACTAATCACAGCTGTACTCCTACTTCTCTCAC
TACCAGTTTTAGCAGCAGGTATTACAATACTTTTAACAGATCGAAACCTAAACACAACTT
TCTTCGACCCTGCTGGAGGAGGAGACCCAATTCTATACCAACACTTA
>Niviventer_langbianis_HM217561.1
ACTTATTATTTGGTGCCTGAGCAGGAATAGTTGGCACAGCCTTAAGTATTTTAATTCGAG
CAGAACTCGGACAACCAGGTGCTCTTTTAGGAGATGACCAAATCTACAACGTAATCGTCA
CAGCCCATGCATTTGTAATAATTTTCTTCATGGTAATACCAATAATAATCGGTGGCTTCG
GAAACTGACTTGTTCCTCTAATAATCGGAGCCCCTGACATAGCATTCCCACGAATAAATA
ATATGAGCTTTTGACTTCTCCCACCATCATTTCTTCTCCTTCTGGCATCTTCTATAGTTG
AAGCTGGAGCAGGAACAGGATGAACAGTGTATCCACCTTTAGCTGGAAATCTAGCCCATG
CTGGAGCATCAGTAGATTTAACTATCTTTTCTCTTCATCTAGCCGGAGTATCCTCTATTT
TAGGAGCTATTAATTTTATTACTACTATTATTAACATAAAACCACCAGCTATGACTCAAT
ACCAAACACCCTTATTTGTCTGATCAGTACTAATTACAGCTGTGCTCCTACTTCTCTCAC
TACCAGTTTTAGCAGCAGGAATTACAATGCTTCTAACAGATCGAAACTTAAACACAACTT
TCTTTGACCCTGCTGGAGGAGGAGACCCTATTCTCTACCAACACTTA
>Oecomys_bicolor_EU095448.1
ATCTTATCTTCGGAGCTTGAGCAGGGATAGTTGGCACAGCCCTAAGCATTATCATTCGAG
CAGAACTAGGGCAACCAGGTACCCTACTAGGAGATGATCAAATTTATAACGTAGTAGTCA
CTGCCCACGCATTCGTAATAATTTTCTTTATAGTGATGCCCATAATAATCGGAGGGTTTG
GAAACTGACTAGTTCCACTGATAATTGGAGCCCCAGACATAGCATTTCCACGTATAAACA
ACATAAGCTTCTGATTACTACCTCCCTCATTCCTACTATTACTCGCATCCTCTATAGTTG
AAGCAGGAGCTGGAACAGGATGAACAGTCTACCCACCTCTAGCAGGCAATTTAGCCCACG
CAGGAGCATCAGTTGACCTCACCATCTTCTCACTTCACTTAGCAGGAGTATCGTCCATCC
TAGGAGCTATTAATTTTATCACTACCATTATCAACATAAAACCACCAGCCATAACACAAT
ATCAAACACCATTATTTGTATGATCGGTTCTCATTACAGCCGTACTTCTGCTTCTCTCCC
TACCAGTCCTAGCCGCAGGTATTACAATACTACTAACAGACCGTAATCTCAACACAACTT
TCTTTGACCCAGCTGGAGGAGGGGACCCAATTCTATATCAACACCTA
>Oligoryzomys_fulvescens_EU095455.1
ACCTCATCTTTGGGGCTTGAGCTGGAATAATCGGAACTGCCCTCAGTATCATTATTCGAG
CCGAACTGGGTCAACCAGGGGCTCTCCTAGGAGATGATCAAATCTACAACGTTGTAGTTA
CTGCTCACGCATTTGTTATAATTTTCTTTATGGTTATACCAATAATAATTGGAGGGTTCG
GCAACTGACTAGTTCCCTTAATAATCGGAGCCCCAGACATAGCATTCCCACGAATAAATA
ATATGAGTTTCTGACTACTACCCCCATCATTTCTTTTACTACTAGCGTCATCCATAGTAG
AAGCTGGTGCTGGTACAGGATGGACAGTTTATCCACCCCTAGCAGGAAATTTAGCCCACG
CAGGAGCATCAGTAGACCTAACAATTTTCTCACTCCACCTAGCCGGAGTATCATCAATTC
TAGGGGCTATCAATTTCATTACCACTATCATCAACATAAAACCACCAGCAATAACACAAT
ACCAAACACCACTATTTGTATGATCAGTATTAATCACAGCTGTACTCCTCCTTCTATCCC
TACCAGTCCTAGCCGCAGGCATCACAATACTTCTAACAGACCGTAATCTCAATACAACAT
TTTTTGACCCAGCTGGGGGTGGAGATCCAATTCTATATCAACACCTA
>Oryzomys_couesi_EU095462.1
ATTTAATTTTTGGTGCCTGAGCAGGAATAGTAGGAACAGCCCTTAGCATTATTATCCGAG
CTGAATTAGGACAACCTGGCACTCTTCTAGGTGATGACCAAATTTACAACGTAGTCGTAA
CCGCTCATGCATTCGTAATAATTTTCTTTATAGTTATACCAATAATGATTGGCGGATTCG
GAAATTGATTAGTCCCACTAATAATCGGAGCCCCAGACATAGCATTCCCACGAATAAATA
ATATAAGCTTCTGACTCCTCCCACCATCGTTTTTACTTCTTCTAGCTTCATCTATAGTAG
AAGCAGGAGCTGGCACAGGCTGAACAGTCTACCCACCACTGGCCGGTAACTTAGCCCACG
CAGGAGCATCAGTAGACTTAACTATCTTCTCTCTACACCTAGCTGGAGTGTCTTCAATTT
TAGGCGCTATTAATTTTATTACAACCATCATCAATATAAAACCACCAGCCATAACACAAT
ATCAAACTCCATTATTTGTCTGATCAGTCCTAATTACGGCCGTACTACTACTTCTTTCAC
TACCAGTACTAGCCGCTGGCATCACCATACTCCTAACAGACCGAAATTTAAATACAACTT
TCTTTGACCCAGCTGGAGGAGGAGACCCAATTCTATATCAACATTTA
>Pappogeomys_bulleri_EU880351.1
ACATGATCTTCGGTGCTTGAGCTGGTATAGTAGGTACCGGATTAAGTATCTTAATTCGAG
CAGAACTAGGTCAACCTGGATCTCTACTGGGTGATGACCAAATCTACAATGTCGTAGTCA
CAGCTCATGCGTTCGTCATAATCTTCTTTATAGTGATACCCATCATAATTGGTGGTTTCG
GTAACTGATTAGTACCTTTAATAATCGGAGCACCCGATATAGCATTCCCTCGCATGAATA
ATATAAGCTTTTGACTTCTACCACCATCTTTCCTTCTATTACTTGCCTCCTCTATAGTGG
AAGCAGGAGCCGGAACCGGTTGAACAGTATATCCCCCGCTAGCCGGTAATCTAGCCCATG
CTGGAGCTTCCGTAGACTTAACCATTTTCTCCTTACACTTAGCGGGAGTATCTTCAATTC
TTGGGGCCATTAATTTTATTACTACTATCATTAATATAAAACCCCCTGCAATTACACAAT
ATCAAACCCCACTATTCGTCTGATCAGTTATAATCACTGCAGTACTCTTACTGCTATCTC
TGCCTGTTCTAGCAGCAGGAATTACAATACTTCTTACTGACCGAAACTTAAACACAACCT
TTTTTGACCCAGCTGGTGGCGGAGACCCTATCCTTTATCAACACTTA
>Perognathus_flavescens_EF156863.1
ACCTTATATTCGGAGCGTGAGCTGGTATAGTTGGCACAGGATTAAGTATTATTATTCGAG
CAGAACTTGGCCAACCTGGGACTCTCCTAGGGGATGACCAGATTTACAATGTAGTAGTAA
CCGCCCATGCTTTCGTAATAATTTTCTTTATAGTTATACCAATTATAATTGGTGGGTTCG
GAAACTGGTTAGTACCCTTAATAATTGGGGCTCCTGATATGGCATTTCCACGTCTTAACA
ACATAAGCTTCTGACTTCTCCCCCCATCTTTTCTCCTTCTTTTAGCCTCCTCTATAGTAG
AAGCTGGTGCTGGCACAGGTTGAACTGTTTATCCTCCCTTAGCAGGAAATCTAGCCCATG
CAGGAGCCTCAGTTGATCTTACTATTTTCTCTTTACATTTGGCAGGGGTTTCGTCAATCC
TTGGGGCCATCAACTTCATTACTACTATTATTAATATAAAACCCCCCGCTGTTTCTCAAT
ATCAAACCCCACTATTCGTATGATCTGTCCTTATCACCGCCGTACTACTATTACTTTCTC
TCCCTGTCCTAGCTGCAGGTATTACTATACTATTAACAGACCGCAATTTAAACACTACTT
TCTTTGACCCAGCTGGAGGAGGTGACCCTATTCTATACCAACATTTG
>Perognathus_longimembris_EF156865.1
ACCTCATATTCGGAGCTTGAGCCGGAATAGTAGGCACAGGGCTGAGTATTCTAATTCGAG
CTGAGCTCGGCCAACCCGGAGCTCTATTAGGGGATGACCAAATTTACAATGTGGTTGTAA
CCGCTCATGCATTTGTCATAATTTTTTTTATAGTAATACCCATTATAATTGGGGGATTTG
GAAACTGACTAGTACCTCTAATAATCGGGGCCCCTGATATAGCATTCCCACGAATAAACA
ACATGAGCTTTTGACTACTCCCCCCTTCTTTCCTTCTTCTTTTAGCATCATCTATAGTAG
AAGCTGGGGCTGGGACCGGGTGAACAGTCTATCCTCCCCTTGCCGGAAACCTAGCACATG
CAGGAGCTTCCGTAGATTTAACTATCTTCTCACTCCACCTGGCAGGAGTATCCTCAATTT
TAGGAGCAATTAATTTTATCACCACCATTATTAACATAAAATCCCCTGCAGTTTCCCAGT
ATCAAACCCCCTTATTCGTCTGATCCGTTCTAATTACGGCAGTATTATTATTACTATCCC
TACCTGTCCTAGCTGCCGGTATTACTATACTGCTCACTGACCGAAATCTTAACACAACAT
TTTTTGACCCTGCTGGAGGTGGAGACCCCATCTTATACCAACACCTA
>Perognathus_merriami_EF156866.1
ACCTAATATTCGGAGCTTGGGCCGGCATGGTGGGAACTGGGCTTAGCATTCTTATCCGGG
CTGAGCTTGGGCAGCCCGGAGCCTTATTAGGGGATGATCAAATTTACAATGTAGTTGTTA
CCGCTCATGCATTTGTTATAATTTTCTTTATGGTTATGCCAATTATGATTGGGGGTTTTG
GGAACTGATTAGTGCCCCTAATAATCGGGGCCCCTGACATAGCTTTTCCTCGAATAAATA
ATATGAGCTTCTGACTTCTCCCCCCATCCTTCCTGCTCTTACTGGCATCATCAATAGTAG
AGGCTGGGGCCGGAACAGGCTGAACAGTATACCCCCCGCTAGCAGGTAATTTAGCCCATG
CCGGAGCCTCTGTAGACCTAACCATCTTCTCTCTCCACTTAGCAGGTGTATCTTCAATTC
TAGGGGCCATTAATTTTATTACTACCATCATTAATATGAAACCACCCGCAGTTTCCCAAT
ACCAAACTCCTTTATTTGTCTGATCAGTCCTAATTACAGCTGTATTGTTATTGTTATCCC
TCCCTGTCCTAGCCGCTGGCATCACAATGCTTCTAACAGACCGGAACCTAAACACAACAT
TTTTTGACCCAGCAGGCGGAGGAGACCCGATCCTGTACCAACATCTA
>Perognathus_parvus_EF156867.1
ACCTTCTATTTGGGGCATGAGCAGGGATAGTGGGAACAGGATTAAGTATTTTAATTCGTG
CTGAGCTTGGACAACCAGGAGCTTTACTAGGAGATGACCAAATTTACAACGTAATTGTAA
CTGCCCATGCATTCGTTATAATCTTCTTTATGGTAATACCTATTATAATTGGAGGATTTG
GAAATTGATTAGTACCCCTAATAATTGGAGCCCCTGATATAGCATTTCCACGCATGAATA
ACATAAGCTTCTGACTTCTCCCCCCATCTTTCCTTCTACTATTAGCCTCATCCATAGTAG
AAGCAGGTGCAGGAACTGGATGAACAGTCTACCCACCCTTAGCTGGAAACCTGGCCCATG
CTGGAGCCTCTGTAGATCTTACTATTTTTTCTCTTCACTTAGCAGGAGTATCATCTATTC
TGGGTGCTATCAACTTTATCACCACAATTGTTAATATAAAACCACCCGCAGTATCCCAAT
ACCAAACACCTCTTTTTGTATGATCAGTTCTAATTACTGCCGTACTTCTTCTATTATCAT
TACCTGTACTAGCAGCAGGAATCACTATACTTCTTACAGATCGTAATCTAAACACAACAT
TTTTCGATCCCTCTGGAGGAGGAGATCCAATCCTTTATCAACACCTA
>Peromyscus_gymnotis_JN312095.1
ATCTCCTATTCGGGGCCTGAGCAGGCATAGTAGGCACAGCCTTAAGTATCCTAATTCGAG
CAGAACTAGGACAACCAGGGGCATTACTAGGTGACGATCAAATTTATAATGTAATTGTAA
CCGCCCATGCATTCGTTATAATCTTCTTTATAGTAATACCCATAATAATCGGAGGATTCG
GAAATTGACTAGTTCCCCTAATAATTGGAGCTCCAGACATAGCATTTCCACGTATAAATA
ATATAAGCTTCTGACTTCTACCTCCATCATTCCTCTTACTGCTAGCATCATCTATAGTAG
AAGCCGGAGCAGGTACAGGCTGAACTGTATATCCACCTCTAGCTGGCAACCTAGCACATG
CCGGAGCATCAGTAGACCTTACTATTTTTTCCCTACACCTAGCAGGAGTGTCTTCAATTC
TAGGAGCTATCAACTTTATTACAACTATTATTAACATAAAACCCCCAGCCATAACACAAT
ATCAAACACCACTATTTGTATGATCGGTTCTCATTACAGCTGTATTATTATTACTATCAC
TCCCAGTACTAGCTGCAGGAATTACTATACTATTAACCGATCGTAATCTAAACACAACTT
TCTTCGATCCTGCCGGAGGTGGAGACCCAATCCTATACCAACACTTA
>Peromyscus_levipes_JN312078.1
ATCTCCTATTTGGCGCTTGAGCAGGTATAGTGGGTACAGCCTTAAGCATCTTAATCCGAG
CAGAACTGGGACAACCAGGAGCCTTATTAGGTGACGACCAAATCTATAATGTAATTGTAA
CTGCTCATGCATTTGTAATAATTTTCTTTATAGTAATACCCATAATAATCGGAGGCTTTG
GAAACTGATTAGTCCCATTAATAATCGGAGCCCCAGACATAGCATTCCCACGTATAAATA
ATATAAGCTTTTGACTCCTACCACCCTCATTTCTCCTACTATTGGCATCATCTATAGTAG
AAGCAGGGGCCGGTACAGGCTGAACTGTATACCCTCCCCTAGCTGGTAACCTAGCACATG
CCGGAGCATCAGTAGATCTTACCATTTTCTCCCTACACTTAGCAGGAGTTTCCTCAATTC
TAGGGGCCATTAACTTCATTACAACTATTATCAACATAAAACCTCCAGCTATAACACAAT
ACCAAACACCACTATTCGTATGATCTGTTCTCATCACAGCTGTTTTATTACTACTCTCCC
TTCCAGTCCTAGCTGCAGGTATTACCATGTTATTAACCGACCGTAACTTAAACACAACTT
TCTTTGACCCTGCTGGGGGAGGAGACCCAATTCTATACCAACACCTA
>Peromyscus_mayensis_JN312080.1
ATCTTCTATTCGGGGCCTGAGCAGGTATAGTAGGTACAGCCCTAAGCATCCTAATTCGAG
CAGAGTTAGGACAACCAGGAGCATTATTAGGTGATGATCAGATCTATAATGTAATCGTAA
CCGCCCATGCATTTGTCATAATCTTCTTTATAGTAATACCTATAATAATCGGAGGATTTG
GAAACTGATTAGTCCCCCTAATAATTGGGGCCCCAGACATAGCATTCCCACGTATAAATA
ACATAAGCTTTTGACTTCTACCTCCTTCATTTCTCCTACTACTGGCATCATCCATAGTAG
AAGCAGGGGCCGGAACAGGTTGAACTGTTTATCCACCTCTAGCTGGCAACCTAGCACATG
CCGGAGCATCAGTAGACCTGACCATTTTTTCTCTACATTTAGCAGGAGTATCATCAATCC
TAGGAGCCATCAATTTCATTACAACTATTATTAATATGAAACCCCCAGCTATAACACAAT
ATCAAACACCACTATTCGTATGATCCGTCCTTATTACAGCCGTTCTACTGTTACTATCTC
TTCCAGTCCTAGCTGCAGGAATTACCATACTATTAACCGACCGTAATCTAAACACAACTT
TCTTCGACCCTGCCGGAGGAGGAGATCCAATCTTATATCAACACTTA
>Peromyscus_mexicanus_JN312064.1
ATCTCCTATTCGGGGCCTGAGCAGGTATAGTAGGTACAGCCCTAAGTATCCTAATCCGAG
CAGAACTAGGACAACCAGGATCATTACTAGGTGATGATCAAATTTATAATGTAATTGTAA
CTGCTCATGCATTCGTTATAATCTTCTTTATAGTAATACCAATAATAATTGGGGGATTCG
GAAATTGATTAGTCCCCCTAATAATTGGAGCCCCAGACATAGCATTCCCACGTATAAATA
ATATAAGCTTTTGACTTCTACCTCCATCATTTCTCCTACTACTAGCATCATCTATAGTAG
AAGCCGGAGCAGGCACAGGCTGAACCGTATATCCACCTCTAGCTGGCAACCTAGCACATG
CTGGAGCATCAGTAGACCTTACTATTTTTTCCTTACACCTAGCAGGGGTATCTTCAATTC
TAGGGGCTATTAACTTTATTACAACTATCATCAATATGAAACCTCCAGCTATAACACAAT
ACCAAACACCATTATTTGTATGATCTGTCCTCATCACAGCTGTACTATTATTATTATCCC
TACCAGTCCTAGCCGCAGGAATCACTATACTATTGACTGACCGTAATTTAAACACAACTT
TCTTCGATCCCGCCGGAGGTGGAGACCCAATCCTATACCAACACTTA
>Peromyscus_zarhynchus_JN312091.1
ATCTCCTGTTTGGGGCCTGAGCAGGTATAGTAGGTACAGCCCTAAGTATCCTTATCCGAG
CAGAGCTAGGGCAACCAGGAGCATTACTAGGCGATGATCAAATTTATAATGTAATTGTAA
CCGCTCATGCATTTGTTATAATCTTCTTTATGGTAATACCCATGATAATCGGGGGATTCG
GAAACTGGTTAGTCCCCTTAATAATTGGGGCCCCAGACATAGCATTTCCACGTATAAACA
ATATAAGCTTTTGACTTCTGCCTCCATCATTCCTCCTACTACTAGCATCATCTATAGTAG
AAGCCGGAGCTGGTACAGGCTGAACTGTATATCCACCCCTAGCTGGCAATCTAGCACATG
CTGGAGCATCAGTAGACCTCACTATTTTTTCCCTACATCTAGCAGGAGTGTCTTCAATTC
TAGGAGCTATTAACTTTATTACAACTATCATTAACATGAAACCTCCAGCTATAACACAAT
ACCAAACACCCCTATTCGTATGATCTGTCCTTATCACAGCTGTACTATTATTATTATCCC
TTCCAGTTCTAGCTGCAGGAATTACTATACTATTGACCGATCGTAATCTAAACACAACTT
TCTTCGATCCTGCCGGAGGTGGAGACCCAATCCTATACCAACACTTA
>Proechimys_cuvieri_EU095479.1
ATCTTTTATTTGGTGCCTGAGCTGGAATAGTAGGAACTGCCCTAAGTCTACTAATTCGTG
CAGAACTAGGGCAACCAGGCGCACTATTAGGGGATGATCAAATTTATAATGTAATTGTAA
CCGCTCATGCATTTGTTATAATCTTCTTTATAGTAATACCAATTATAATTGGAGGGTTCG
GGAATTGATTAATTCCCTTAATAATTGGAGCCCCTGATATAGCATTTCCACGAATAAATA
ACATAAGCTTCTGACTTCTACCTCCATCATTCCTACTTCTTCTTGCCTCATCTATAGTAG
AAGCCGGAGCCGGGACAGGTTGAACAGTTTATCCCCCATTAGCCGGAAACTTAGCCCATG
CAGGAGCCTCCGTTGATTTAACAATCTTCTCACTTCATTTAGCAGGAGTATCCTCAATTT
TAGGGGCTATTAACTTCATTACAACTATCATTAATATAAAACCACCAGCTCTAACACAAT
ACCAAACACCTCTCTTTGTCTGATCAGTTTTAATTACAGCCGTACTTCTTCTTCTTTCAT
TACCAGTTCTAGCTGCCGGAATTACAATATTATTAACAGACCGTAACTTAAACACAACTT
TCTTCGATCCAGCTGGCGGAGGAGATCCTATTCTTTATCAACACTTA
>Rattus_andamanensis_HM217533.1
ATTTATTATTTGGAGCCTGAGCAGGGATAGTAGGAACAGCCTTAAGTATTCTAATTCGAG
CTGAATTAGGACAACCAGGAGCACTCCTAGGCGATGATCAAATCTATAATGTCATCGTTA
CAGCCCATGCATTTGTAATAATTTTCTTTATGGTCATACCGATAATAATCGGAGGCTTCG
GGAACTGGCTCGTACCACTAATAATTGGAGCCCCTGATATAGCATTTCCACGAATAAATA
ATATAAGCTTTTGATTACTTCCCCCATCATTCCTGCTCCTCTTAGCATCATCCATAGTAG
AAGCCGGAGCAGGTACTGGATGAACAGTATACCCGCCCTTAGCCGGCAATCTAGCCCATG
CCGGAGCATCCGTAGACCTAACTATTTTCTCCCTGCACCTAGCTGGGGTGTCCTCTATCT
TAGGGGCTATTAACTTTATTACTACTATTATTAATATAAAACCCCCTGCTATAACTCAAT
ATCAAACACCTCTTTTTGTGTGATCCGTATTAATCACAGCCGTTCTTCTGCTTCTTTCAC
TCCCAGTATTAGCAGCAGGCATTACTATACTCCTCACAGACCGGAACCTAAATACTACTT
TTTTCGATCCTGCTGGAGGAGGAGATCCAATTCTCTATCAACACCTG
>Rattus_argentiventer_HM217484.1
ATTTATTATTTGGCGCCTGAGCAGGAATAGTAGGAACAGCCCTAAGTATTCTAATTCGAG
CTGAACTAGGACAACCAGGAGCACTCCTAGGCGATGATCAAATTTATAATGTCATCGTTA
CAGCCCATGCATTCGTAATAATTTTCTTTATAGTTATGCCGATAATAATCGGAGGCTTCG
GAAACTGACTTGTACCACTGATAATTGGAGCCCCTGATATAGCATTCCCACGAATAAACA
ACATAAGCTTCTGATTACTTCCCCCATCATTTTTACTCCTCTTAGCATCATCCATGGTAG
AAGCCGGAGCCGGAACAGGATGAACAGTATATCCACCACTAGCCGGTAACCTAGCTCATG
CCGGAGCATCCGTAGACCTAACCATCTTCTCCCTACACCTAGCTGGTGTATCCTCTATCT
TAGGGGCTATTAATTTTATCACCACTATCATCAATATAAAACCTCCTGCTATGACCCAAT
ACCAAACACCCCTCTTTGTGTGATCCGTATTAATTACAGCTGTACTTCTGCTTCTCTCAC
TACCAGTACTAGCAGCAGGTATTACTATACTTCTCACAGACCGAAACCTAAATACTACTT
TTTTCGACCCCGCTGGAGGCGGAGATCCAATTCTCTATCAACACCTA
>Rattus_cf_losea_HM217581.1
ATTTATTATTTGGTGCCTGAGCAGGAATAGTAGGAACAGCCTTAAGTATTTTAATTCGAG
CTGAACTAGGACAACCAGGAGCACTCCTAGGCGATGACCAAATCTATAATGTCATTGTTA
CAGCCCATGCATTCGTAATAATTTTCTTTATAGTTATACCAATAATAATCGGAGGCTTCG
GAAACTGGCTTGTACCACTAATGATCGGAGCCCCTGATATAGCATTCCCACGAATAAACA
ATATAAGCTTTTGATTGCTTCCCCCATCATTCTTACTTCTCTTAGCATCATCCATAGTAG
AAGCCGGAGCCGGAACAGGATGAACAGTATATCCACCCTTAGCAGGTAATCTAGCCCATG
CCGGAGCATCCGTTGACCTAACCATTTTCTCCCTTCACCTAGCTGGTGTATCCTCTATCT
TAGGGGCTATTAACTTTATCACTACTATTATCAATATAAAACCCCCCGCTATAACCCAAT
ATCAAACACCCCTATTTGTGTGATCTGTATTAATCACAGCTGTACTCCTACTTCTCTCAC
TACCAGTACTAGCAGCAGGTATCACCATACTCCTCACAGATCGAAACCTAAATACTACTT
TTTTCGATCCTGCTGGAGGTGGAGATCCAATTCTCTATCAACATCTA
>Rattus_exulans_EF186529.1
ACTTATTATTTGGTGCATGAGCAGGAATAGTAGGTACAGCCTTAAGTATTTTAATTCGAG
CTGAATTAGGACAACCAGGCGCACTCCTAGGCGACGACCAAATCTATAATGTTATCGTTA
CAGCCCATGCATTTGTAATAATTTTCTTTATAGTTATACCTATAATAATCGGAGGGTTTG
GAAACTGACTTGTACCACTAATGATCGGAGCCCCTGATATGGCATTTCCACGAATGAATA
ACATAAGCTTTTGACTACTCCCCCCATCGTTTCTGCTACTCTTAGCATCATCCATAGTAG
AAGCCGGAGCCGGAACCGGATGAACAGTATATCCTCCCTTAGCCGGAAACTTAGCCCATG
CTGGAGCATCCGTAGACCTAACCATTTTCTCCCTTCATCTAGCTGGTGTGTCCTCTATCT
TAGGAGCTATCAACTTTATTACCACTATTATCAACATAAAACCACCTGCTATAACCCAGT
ACCAAACACCCCTCTTTGTGTGATCTGTATTAATTACAGCTGTACTTCTACTTCTTTCAC
TACCAGTACTAGCAGCAGGTATTACCATGCTCCTAACAGATCGAAATCTAAATACTACTT
TCTTTGACCCTGCTGGAGGCGGAGACCCAATTCTCTATCAACATCTG
>Rattus_leucopus_EF186562.1
ACTTATTATTTGGTGCTTGAGCAGGAATGGTAGGAACAGCCTTAAGCATTTTAATTCGAG
CTGAATTAGGACAGCCAGGCGCACTCTTAGGCGATGACCAAATTTATAATGTTATCGTCA
CAGCCCATGCATTCGTAATAATTTTCTTCATAGTAATACCAATAATAATTGGAGGCTTCG
GAAACTGACTTGTACCACTAATAATTGGAGCCCCTGACATAGCATTCCCACGAATAAATA
ACATAAGCTTTTGATTACTTCCTCCATCATTTCTACTCCTCTTAGCATCCTCCATAGTAG
AAGCCGGAGCAGGAACAGGATGGACAGTATATCCCCCTTTAGCCGGAAACCTAGCCCATG
CCGGAGCATCTGTAGACTTAACTATTTTCTCCCTTCACCTGGCCGGGGTGTCCTCTATCT
TAGGGGCTATTAACTTTATTACAACTATTATTAACATGAAACCTCCCGCCATAACCCAAT
ATCAAACACCTCTCTTTGTATGATCAGTATTAATTACAGCCGTCCTTCTACTTCTTTCAT
TACCAGTATTAGCAGCGGGTATTACCATACTTCTTACAGACCGGAACCTAAATACTACCT
TCTTCGACCCTGCCGGAGGCGGAGACCCAATCCTCTATCAACATCTA
>Rattus_nitidus_HM217488.1
ACCTATTATTTGGAGCCTGAGCAGGAATAGTAGGAACAGCTTTAAGTATTCTAATTCGAG
CTGAATTAGGACAACCAGGCGCACTCCTAGGCGATGACCAAATCTATAATGTCATCGTCA
CAGCCCATGCATTCGTAATAATCTTCTTTATAGTAATACCTATAATAATCGGAGGCTTCG
GAAACTGACTTGTACCACTAATAATTGGAGCCCCTGATATGGCATTCCCACGAATAAATA
ACATGAGTTTTTGACTGCTCCCTCCATCATTTCTACTTCTTTTAGCATCCTCCATAGTAG
AAGCCGGAGCTGGGACAGGATGGACTGTATATCCTCCCTTAGCCGGAAACCTAGCCCATG
CTGGAGCATCCGTAGACTTAACTATTTTTTCCCTCCACCTAGCTGGTGTGTCTTCTATCT
TAGGAGCTATCAACTTTATTACCACTATCATTAACATGAAACCCCCTGCTATAACCCAGT
ATCAGACACCTCTCTTTGTATGATCCGTGCTAATTACAGCTGTCCTACTACTTCTCTCCC
TACCCGTGTTAGCAGCAGGCATCACTATGCTCCTTACAGACCGAAATTTAAATACTACCT
TCTTCGATCCCGCTGGAGGGGGAGACCCAATTCTTTATCAACACCTA
>Rattus_norvegicus_EF186576.1
ACCTATTATTTGGAGCCTGAGCAGGAATAGTAGGGACAGCTTTAAGTATTCTAATTCGAG
CTGAACTAGGACAGCCAGGCGCACTCCTAGGAGATGACCAAATCTATAATGTCATCGTCA
CAGCCCATGCATTCGTAATAATTTTCTTTATAGTAATACCTATAATAATTGGAGGCTTCG
GGAACTGACTTGTACCACTAATAATTGGAGCCCCTGATATAGCATTCCCACGAATAAATA
ACATAAGCTTTTGACTGCTTCCTCCATCATTTCTACTCCTTTTAGCATCCTCCATAGTAG
AAGCTGGAGCTGGAACAGGATGAACAGTATATCCCCCCTTAGCCGGAAACCTAGCCCATG
CTGGAGCATCCGTAGATTTAACTATTTTTTCCCTCCACCTAGCCGGGGTGTCTTCTATCT
TAGGAGCTATCAACTTTATCACCACTATCATTAATATAAAACCCCCTGCTATAACCCAAT
ATCAGACACCTCTCTTTGTATGATCCGTACTAATTACAGCCGTCCTACTACTTCTCTCAC
TGCCAGTATTAGCAGCAGGTATCACTATACTCCTTACAGACCGAAATCTAAATACTACTT
TCTTCGACCCCGCTGGAGGTGGAGACCCAATCCTTTATCAACACCTA
>Rattus_rattus_EF186584.1
ATCTATTATTTGGTGCCTGAGCAGGAATAGTAGGGACAGCCTTAAGTATTCTCATTCGAG
CTGAACTAGGACAACCAGGAGCACTCCTAGGCGATGACCAAATTTATAATGTCATTGTTA
CAGCCCATGCATTCGTAATAATTTTCTTTATAGTTATGCCTATGATAATCGGAGGCTTCG
GAAACTGGCTTGTGCCGCTAATGATTGGGGCCCCTGATATAGCATTCCCACGAATAAACA
ACATAAGCTTCTGATTACTTCCCCCATCATTTTTACTCCTTTTAGCATCATCTATGGTAG
AAGCCGGAGCCGGAACAGGATGAACAGTATACCCACCCTTAGCCGGTAATCTAGCCCATG
CCGGAGCTTCTGTTGATCTAACCATTTTCTCCCTTCACCTAGCCGGCGTATCCTCTATCT
TAGGAGCTATTAATTTTATCACCACTATTATCAATATAAAACCCCCTGCTATAACCCAAT
ATCAGACACCTCTATTTGTGTGATCCGTATTAATTACAGCTGTACTTCTACTTCTTTCAC
TACCAGTGTTGGCAGCAGGCATTACCATACTCCTCACAGATCGAAACCTAAATACTACTT
TTTTTGATCCTGCTGGAGGCGGAGATCCAATTCTCTATCAACATCTA
>Rattus_satarae_HM217728.1
ATCTATTATTCGGAGCCTGAGCAGGGATAGTAGGAACAGCCTTAAGCATTCTTATTCGAG
CTGAATTAGGACAACCAGGTGCACTCCTAGGCGATGACCAAATTTATAACGTTATCGTCA
CAGCCCATGCATTTGTAATAATTTTCTTCATAGTAATGCCAATAATAATTGGAGGCTTCG
GAAACTGACTTGTACCACTGATAATCGGAGCCCCAGACATGGCATTCCCACGAATAAACA
ACATAAGCTTTTGGTTACTTCCCCCATCATTCCTACTTCTCCTAGCATCATCAATAGTAG
AAGCCGGAGCTGGAACAGGGTGGACAGTATACCCGCCCTTAGCCGGAAATCTAGCCCATG
CAGGAGCATCCGTAGACTTAACTATTTTCTCTCTTCACCTAGCTGGTGTATCCTCTATCC
TAGGAGCCATCAACTTTATTACCACCATCATTAATATAAAACCCCCTGCTATAACCCAAT
ATCAAACACCTCTCTTTGTGTGATCCGTACTAATTACAGCCGTACTTCTACTTCTCTCAC
TACCAGTATTAGCAGCAGGTATTACCATACTCCTCACAGATCGAAATCTAAATACTACTT
TCTTCGACCCCGCTGGAGGCGGAGACCCAATTCTCTACCAACATCTA
>Rattus_sp_R3_HM217569.1
ATTTATTATTTGGAGCCTGAGCAGGAATAGTGGGAACAGCCTTAAGTATTTTAATTCGAG
CTGAACTAGGACAACCAGGAGCACTCCTAGGCGATGACCAAATCTATAATGTCATTGTTA
CAGCCCATGCATTCGTAATAATTTTCTTTATAGTCATACCGATAATAATCGGAGGCTTCG
GAAACTGACTTGTACCACTAATAATCGGAGCCCCTGATATAGCATTCCCACGAATGAACA
ATATAAGCTTTTGACTGCTTCCCCCATCATTCTTACTTCTCCTAGCATCATCCATAGTAG
AAGCCGGAGCCGGAACAGGATGAACAGTATATCCACCCTTAGCCGGTAACCTAGCCCATG
CCGGAGCATCCGTTGACTTAACCATTTTCTCCCTTCACCTAGCTGGTGTATCCTCTATCT
TAGGAGCTATTAACTTTATCACTACTATTATTAATATAAAACCCCCTGCTATGACCCAAT
ATCAAACACCCCTATTTGTGTGATCTGTATTAATTACAGCTGTACTCCTACTTCTTTCAC
TACCAGTACTAGCAGCAGGTATTACCATACTCCTCACAGACCGAAACCTAAATACTACTT
TTTTCGATCCTGCTGGAGGCGGAGATCCAATTCTCTATCAACATCTA
>Rattus_tanezumi_EF186555.1
ATCTATTATTTGGTGCCTGAGCAGGAATAGTAGGAACAGCCTTGAGCATTCTAATTCGAG
CTGAACTAGGACAACCAGGAGCACTCCTAGGCGATGACCAAATTTATAATGTCATTGTTA
CAGCCCATGCATTCGTAATAATTTTCTTTATAGTTATGCCTATGATAATCGGAGGCTTCG
GAAACTGGCTTGTACCACTAATGATTGGAGCCCCTGATATAGCATTCCCACGAATAAACA
ATATAAGCTTTTGATTGCTTCCCCCATCATTTTTACTCCTTTTAGCATCATCTATAGTAG
AAGCCGGAGCCGGAACAGGATGAACAGTATACCCACCCTTAGCCGGTAACCTAGCCCATG
CCGGAGCATCCGTTGACCTAACCATTTTCTCCCTTCACCTAGCTGGTGTATCCTCTATCT
TAGGAGCTATTAATTTTATCACCACTATCATCAACATAAAACCCCCTGCTATAACCCAAT
ATCAGACCCCTCTATTTGTGTGATCCGTATTAATTACAGCTGTACTTCTACTTCTTTCAC
TACCAGTTTTAGCAGCAGGCATTACCATACTCCTCACAGATCGAAACCTAAATACTACTT
TTTTTGATCCTGCTGGAGGCGGAGATCCAATTCTCTATCAACATCTA
>Rattus_tiomanicus_EF186628.1
ATCTATTATTTGGTGCCTGAGCAGGAATAGTGGGAACAGCCTTAAGTATTTTAATTCGAG
CTGAACTGGGACAACCAGGAGCACTCCTAGGCGATGACCAAATCTATAACGTCATTGTTA
CAGCCCATGCATTCGTAATAATCTTCTTTATAGTCATACCAATAATAATCGGAGGCTTCG
GAAACTGACTCGTACCACTAATGATCGGAGCCCCTGATATAGCATTCCCACGAATAAACA
ACATAAGCTTTTGATTGCTTCCCCCATCATTCTTACTTCTCTTAGCGTCATCCATAGTAG
AAGCCGGAGCCGGAACAGGATGAACAGTATATCCACCCTTAGCCGGTAATCTAGCCCATG
CTGGAGCATCCGTTGACTTAACCATTTTCTCCCTTCACCTAGCTGGTGTATCCTCTATCT
TAGGGGCTATTAACTTTATCACCACTATTATCAATATAAAACCCCCTGCCATAACCCAAT
ATCAAACACCCCTATTTGTGTGATCCGTATTAATTACAGCTGTACTTCTACTTCTCTCAC
TACCAGTATTAGCAGCAGGTATTACCATACTCCTCACAGACCGAAACCTAAATACTACTT
TTTTCGATCCTGCTGGAGGCGGAGATCCAATTCTCTATCAACATCTA
>Rattus_villosissimus_GU570678.1
ATTTATTATTTGGTGCCTGAGCAGGGATAGTAGGAACAGCCTTAAGCATTTTAATTCGAG
CCGAATTAGGACAGCCAGGCGCACTCCTAGGCGACGATCAAATCTATAATGTTATCGTCA
CAGCCCATGCATTCGTAATAATTTTCTTTATAGTTATACCCATAATAATCGGAGGCTTCG
GAAACTGACTAGTACCCCTAATAATTGGAGCCCCTGACATAGCATTCCCACGAATAAATA
ACATAAGCTTTTGATTACTTCCTCCATCATTTCTACTTCTCTTAGCATCCTCTATGGTAG
AAGCCGGAGCAGGGACAGGATGAACAGTATACCCCCCTTTAGCCGGAAATCTAGCCCACG
CTGGAACATCTGTAGACTTAACCATTTTCTCTCTTCACCTAGCCGGAGTATCCTCTATCT
TAGGGGCTATCAACTTCATTACAACTATCATTAATATGAAACCCCCTGCCATAACCCAAT
ACCAAACGCCTCTCTTCGTATGATCAGTATTAATTACAGCCGTCCTACTACTTCTCTCAT
TACCAGTATTAGCAGCGGGCATTACCATGCTTCTTACAGACCGAAACCTAAATACTACTT
TCTTCGATCCTGCTGGAGGAGGAGACCCTATCCTGTATCAACACCTA
>Reithrodontomys_mexicanus_JN312083.1
ATCTTTTATTCGGCGCATGAGCAGGTATAGTAGGGACAGCCCTAAGCATTTTAATTCGAG
CAGAATTAGGACAGCCCGGAGCTTTACTAGGAGATGATCAAATTTACAATGTTATTGTAA
CCGCCCACGCATTCGTTATAATTTTCTTTATAGTAATACCAATAATAATTGGAGGCTTCG
GAAACTGATTGGTCCCCCTAATAATTGGTGCTCCTGATATAGCATTTCCACGAATAAACA
ATATAAGTTTTTGACTTCTACCACCATCATTTCTTCTATTATTAGCATCATCCATAGTAG
AAGCTGGAGCTGGAACAGGCTGAACCGTCTACCCCCCATTAGCCGGCAATCTAGCCCACG
CTGGAGCATCAGTTGATCTCACCATTTTCTCCCTTCATTTAGCAGGGGTCTCCTCAATCC
TAGGGGCTATTAACTTTATTACAACCATTATCAACATAAAACCCCCAGCCATAACACAAT
ATCAAACCCCACTATTTGTTTGATCAGTCCTCATTACAGCTGTTCTACTACTACTATCTC
TCCCCGTCCTAGCTGCAGGAATTACTATACTATTAACTGATCGAAATTTAAATACTACCT
TCTTTGACCCCGCTGGAGGAGGGGACCCTATTCTTTACCAACACCTA
>Reithrodontomys_sumichrasti_JN312082.1
ATCTTCTATTCGGCGCATGAGCAGGAATAGTAGGAACAGCCCTAAGCATTCTTATTCGAG
CAGAACTAGGACAACCAGGAGCTTTGCTAGGGGATGACCAAATTTATAATGTTATTGTAA
CCGCCCACGCATTCGTTATAATTTTCTTCATAGTTATACCAATAATAATTGGTGGGTTCG
GAAACTGATTAGTTCCATTAATAATTGGTGCCCCTGATATAGCATTTCCACGTATAAATA
ATATAAGTTTCTGACTTTTACCACCATCATTTCTTCTACTACTGGCATCATCTATAGTAG
AAGCTGGGGCTGGAACAGGATGAACTGTTTACCCACCACTAGCCGGTAATCTAGCCCATG
CTGGAGCTTCAGTCGACCTTACTATTTTTTCACTCCACTTAGCAGGAGTATCCTCAATTC
TAGGAGCTATTAACTTTATTACAACTATTATTAACATAAAACCACCAGCTATAACACAGT
ATCAAACTCCCTTATTTGTATGATCAGTTCTCATTACAGCCGTACTTCTATTACTTTCAC
TCCCAGTTTTAGCTGCAGGAATTACTATATTATTAACTGACCGAAATCTGAATACAACTT
TCTTTGATCCAGCCGGAGGAGGAGACCCAATCCTATATCAACACCTA
>Sigmodon_alstoni_HQ545450.1
ATCTTATCTTTGGGGCCTGAGCAGGGATAGTAGGCACTGCCCTCAGCATTCTCATCCGAG
CCGAACTGGGTCAGCCTGGCGCCCTTATAGGAGATGACCAAATCTACAACGTAGTAGTAA
CTGCCCACGCATTCGTAATAATTTTTTTCATAGTTATACCCATAATAATTGGAGGCTTTG
GTAATTGACTTGTGCCTCTAATAATCGGAGCCCCCGATATAGCCTTCCCTCGAATGAACA
ATATAAGCTTCTGACTTCTTCCTCCTTCATTTCTTCTCCTCCTGGCGTCATCTATAGTCG
AAGCTGGAGCAGGAACAGGCTGAACTGTCTACCCCCCTTTAGCAGGTAACTTAGCCCACG
CAGGAGCATCCGTAGACCTCACAATCTTCTCTCTTCACTTAGCCGGGGTATCCTCCATCC
TAGGGGCAATTAACTTTATCACAACTATCATTAATATGAAACCCCCAGCTATAACTCAAT
ACCAAACACCCCTATTTGTCTGATCAGTCCTAATTACAGCCGTCCTTCTCCTCCTCTCCC
TCCCAGTCCTAGCCGCAGGAATTACGATACTTCTCACAGATCGCAACCTAAACACTACCT
TTTTTGACCCTGCGGGAGGAGGCGATCCAATTCTCTACCAACACCTA
>Tamias_sibiricus_JF444471.1
ATCTTCTATTTGGTGCTTGAGCAGGAATAGTTGGAACAGCACTCAGCCTATTAATTCGAG
CAGAATTAGGCCAACCTGGACCCCTTCTAGGAGATGATCAGATTTATAATGTTATTGTAA
CTGCCCATGCATTTGTAATAATTTTCTTCATGGTTATACCAATTATAATTGGTGGGTTCG
GAAACTGATTAGTTCCACTAATAATTGGTGCTCCTGATATAGCATTCCCACGAATAAATA
ATATGAGCTTTTGACTTCTTCCACCATCATTTCTCCTTCTTCTAGCCTCATCAATAGTTG
AAGCCGGAGCAGGAACAGGTTGAACAGTGTATCCTCCTTTAGCTGGAAACCTAGCACATG
CAGGAGCATCAGTTGACCTAACTATCTTTTCCCTCCACCTGGCTGGAGTATCATCTATCC
TAGGAGCAATTAATTTTATTACAACTATTATTAATATAAAACCTCCTGCTATATCCCAAT
ATCAAACTCCACTATTTGTTTGATCAGTATTAATTACAGCAGTACTACTTCTTTTATCTC
TGCCAGTTCTTGCTGCAGGAATCACAATACTCCTAACAGACCGCAATCTAAATACAACGT
TCTTTGACCCTGCAGGAGGTGGAGACCCTATTCTTTATCAACATCTA
>Tatera_indica_FJ790672.1
ACCTAATTTTTGGTGCTTGAGCAGGTATAGTAGGAACAGCCCTAAGTATTCTAATCCGTA
CAGAATTAGGGCAACCAGGTGCCCTACTAGGAGATGATCAAATCTACAATGTAATTGTTA
CCGCCCATGCTTTTGTCATAATTTTCTTTATGGTAATACCTATAATAATTGGAGGTTTTG
GAAACTGACTTGTTCCACTTATAATTGGAGCACCAGACATAGCTTTCCCACGAATAAATA
ACATAAGCTTCTGACTTTTACCTCCTTCATTTCTCCTTCTTCTAGCATCATCAATAGTAG
AAGCCGGAGCAGGAACAGGCTGAACAGTATATCCACCCCTAGCTGGAAACTTAGCCCATG
CAGGAGCATCAGTAGACCTGACAATTTTTTCCTTACACTTAGCAGGTGTTTCATCAATCT
TAGGTGCTATTAACTTTATCACAACTATCATCAATATAAAACCACCTGCTATAACACAAT
ATCAAACACCCCTATTTGTATGATCTGTACTAATCACCGCAGTCCTTCTTTTACTTTCAC
TTCCTGTTTTAGCAGCAGGTATTACAATACTTTTAACCGACCGCAATCTTAACACAACCT
TCTTTGATCCTGCTGGAGGAGGGGATCCAATCCTTTATCAACATCTA
>Thomomys_bottae_AY331088.1
ACATAATCTTCGGTGCCTGAGCTGGTATAGTAGGTACAGGCCTAAGCATCCTAATTCGAG
CGGAGCTTGGACAACCTGGAACATTACTCGGAGATGATCAAATTTACAATGTTGTTGTTA
CAGCCCACGCTTTTGTCATAATTTTCTTCATGGTAATACCTATTATAATTGGGGGCTTTG
GTAATTGATTGGTACCTCTAATGATTGGAGCACCTGATATAGCATTTCCACGAATAAATA
ATATAAGCTTCTGATTACTTCCACCTTCCTTCTTACTCCTATTAGCTTCATCTATAGTAG
AAGCAGGAGCTGGAACAGGCTGAACAGTATATCCCCCATTAGCTGGTAATCTAGCCCACG
CAGGGGCTTCCGTTGATTTAACTATTTTTTCACTTCACCTAGCAGGGGTATCTTCTATCT
TAGGAGCTATTAATTTTATTACTACTATTATCAATATAAAACCACCCGCAATTACACAAT
ATCAAACACCCTTATTTGTATGATCAGTATTAATTACTGCAGTACTTCTACTCTTATCAC
TACCAGTATTAGCTGCAGGTATCACTATATTACTGACTGACCGAAATCTAAATACAACTT
TCTTTGATCCTGCTGGAGGTGGGGATCCTATTCTTTATCAACATCTT
>Thomomys_bulbivorus_AY331090.1
ATATGATCTTCGGTGCTTGAGCTGGTATAGTAGGAACAGGCCTAAGTATCTTAATTCGAG
CAGAACTTGGTCAGCCCGGGACATTATTGGGAGATGATCAGATCTATAATGTTATTGTTA
CAGCCCATGCCTTTGTTATGATTTTCTTTATAGTAATACCAATTATGATTGGAGGCTTTG
GTAACTGATTAGTACCGCTAATAATTGGAGCCCCTGATATAGCGTTCCCTCGTATGAATA
ATATAAGTTTTTGGCTGCTACCACCCTCCTTTTTACTATTACTAGCCTCATCTATGGTAG
AAGCAGGGGCTGGTACCGGGTGAACAGTATATCCCCCTTTAGCTGGAAATCTGGCACATG
CTGGAGCCTCAGTTGATCTTACAATCTTCTCACTTCACCTGGCAGGTGTATCTTCTATCC
TAGGAGCTATTAATTTCATTACCACTATCATTAATATAAAGCCACCGGCAATTACACAAT
ATCAAACACCACTATTCGTGTGATCTGTGCTAATCACTGCAGTATTATTACTTCTATCCT
TGCCAGTACTAGCTGCAGGTATCACTATACTATTAACTGATCGAAACCTAAATACAACCT
TTTTTGACCCAGCTGGAGGTGGGGATCCTATCCTCTATCAACACTTA
>Thomomys_mazama_AY331092.1
ATATAATTTTTGGCGCTTGGGCTGGAATAGTAGGAACCGGTCTAAGTATTTTAATTCGAG
CTGAGCTTGGTCAACCTGGAACATTACTGGGTGATGATCAAATTTATAATGTCATTGTTA
CAGCCCATGCTTTTGTTATAATTTTCTTCATAGTAATACCGATCTTAATTGGTGGATTTG
GTAACTGATTAGTGCCTTTAATAATCGGGGCTCCTGATATGGCATTTCCACGAATAAATA
ATATAAGTTTTTGATTACTTCCCCCTTCTTTCTTACTACTTTTAGCTTCCTCTATAGTAG
AAGCAGGGGCCGGTACCGGTTGAACAGTTTATCCCCCACTAGCCGGTAACTTAGCTCATG
CAGGAGCTTCTGTAGACTTAACTATTTTTTCACTGCACTTAGCAGGTGTATCATCAATTT
TAGGGGCTATTAATTTTATTACTACTATTATTAATATAAAACCACCAGCAATTTCTCAAT
ATCAAACACCACTATTTGTATGATCAGTCTTAATCACTGCTGTTCTACTGCTTCTATCTT
TACCAGTTCTAGCTGCAGGTATTACTATATTACTAACAGACCGCAATTTAAATACTACTT
TCTTTGATCCTGCCGGTGGGGGAGACCCAATTCTTTATCAACATCTT
>Thomomys_monticola_AY506565.1
ACATAATTTTTGGTGCTTGAGCGGGAATAGTAGGGACAGGTCTAAGCATCTTAATTCGAG
CCGAACTGGGTCAGCCTGGAACATTATTAGGAGATGATCAAATTTATAATGTTATTGTTA
CAGCCCACGCTTTTGTTATAATTTTCTTTATAGTAATGCCTATTTTAATTGGTGGATTTG
GTAACTGATTAGTGCCTCTAATAATTGGAGCACCTGATATAGCATTTCCTCGTATAAATA
ATATAAGCTTCTGACTCCTCCCCCCTTCTTTCTTATTACTCCTAGCCTCCTCTATAGTTG
AAGCAGGAGCTGGAACTGGTTGAACTGTATACCCACCATTAGCTGGTAATCTAGCCCATG
CAGGAGCTTCTGTTGACTTAACCATTTTTTCTCTACATTTGGCAGGTGTGTCATCAATCT
TAGGGGCTATTAATTTTATTACCACTATTATTAACATAAAACCACCAGCAATTTCTCAGT
ATCAAACACCATTATTTGTGTGATCTGTCTTAATCACTGCCGTCCTATTACTGCTATCAT
TACCAGTCCTAGCTGCAGGAATTACTATATTACTAACAGACCGCAATCTAAATACTACCT
TCTTTGATCCTGCTGGTGGAGGAGACCCAATTCTCTATCAACATCTC
>Thomomys_talpoides_AY331091.1
ACATGATTTTTGGTGCTTGAGCTGGAATAGTAGGAACAGGCTTAAGCATTTTAATTCGAG
CTGAATTGGGTCAACCAGGAACATTATTAGGAGATGATCAAATCTACAACGTTATTGTCA
CAGCCCACGCTTTTGTTATAATTTTCTTCATAGTTATACCTATTTTAATTGGTGGATTTG
GTAATTGATTAGTACCTTTAATAATTGGAGCACCTGATATAGCATTTCCGCGTATAAATA
ATATAAGCTTTTGACTACTACCACCTTCTTTTCTACTGCTTCTAGCTTCATCAATAGTGG
AGGCAGGGGCTGGAACTGGTTGAACTGTATATCCCCCATTAGCCGGTAATCTAGCCCACG
CAGGAGCTTCTGTTGATTTAACCATTTTTTCACTACACCTGGCAGGTGTATCATCAATTT
TAGGGGCTATTAATTTTATTACTACTATTATTAACATAAAACCACCAGCAATCTCTCAAT
ATCAAACACCTTTATTTGTTTGATCTGTGTTAATTACTGCAGTTCTTCTTCTCCTATCTC
TGCCAGTTCTAGCTGCAGGTATTACTATGTTATTAACAGACCGCAATTTAAACACTACTT
TTTTTGACCCTGCCGGAGGTGGAGATCCTATTCTTTATCAACATCTT
>Thomomys_umbrinus_AY331089.1
ATATAATCTTTGGTGCCTGAGCTGGAATAGTAGGAACCGGACTAAGTATCTTAATTCGAG
CAGAGCTTGGGCAGCCGGGAACTTTACTTGGAGATGATCAAATTTACAATGTTGTTGTTA
CTGCCCATGCCTTTGTCATAATTTTCTTTATAGTTATGCCTATTATAATTGGAGGATTTG
GTAATTGATTAGTACCTCTAATGATTGGGGCACCTGATATAGCATTCCCACGTATAAATA
ATATAAGCTTCTGATTACTTCCACCCTCTTTCCTACTTCTATTAGCCTCATCTATAGTAG
AAGCAGGGGCTGGAACCGGCTGAACAGTCTACCCTCCACTAGCCGGAAATCTAGCTCACG
CAGGTGCTTCCGTCGACTTAACTATTTTCTCCCTTCATCTGGCGGGAGTGTCCTCTATCC
TAGGGGCCATTAATTTTATTACTACTATCATTAATATAAAACCACCGGCAATCACACAAT
ATCAAACACCATTATTTGTATGATCAGTACTAATTACTGCTGTACTTTTACTCTTATCCC
TGCCAGTACTAGCTGCAGGAATTACTATACTATTAACAGACCGTAATTTAAACACAACCT
TCTTTGATCCTGCTGGTGGTGGAGACCCTATTCTCTACCAACACCTT
>Transandinomys_bolivaris_EU095461.1
ATCTTATCTTCGGGGCCTGAGCAGGGATAGTTGGCACAGCCCTCAGCATTATTATTCGAG
CTGAACTAGGTCAACCTGGTACTTTACTTGGAGATGACCAAATCTACAACGTAGTAGTAA
CAGCCCATGCATTTGTAATAATTTTCTTCATAGTTATACCTATAATAATTGGAGGGTTCG
GAAACTGATTAGTACCACTAATAATTGGTGCCCCTGACATAGCATTCCCTCGTATAAATA
ACATAAGCTTCTGATTACTCCCACCATCATTCCTTCTACTACTTGCATCATCCATAGTTG
AAGCAGGAGCTGGTACAGGATGAACAGTTTACCCTCCCCTAGCAGGTAACTTAGCCCATG
CCGGAGCATCAGTAGATCTCACCATCTTCTCACTACATCTAGCAGGAGTATCATCCATCT
TAGGAGCCATTAACTTCATCACTACTATCATCAACATAAAACCCCCAGCCATAACACAAT
ACCAAACTCCTCTATTTGTATGATCCGTTCTAATCACTGCTGTTCTCCTACTTCTATCTC
TCCCTGTTCTAGCAGCAGGAATTACTATACTCTTAACAGACCGAAACCTAAATACAACAT
TCTTTGACCCTGCAGGAGGTGGAGATCCTATTCTCTATCAACACTTA
>Transandinomys_talamancae_EU095470.1
ATCTTATCTTTGGGGCCTGAGCAGGGATAGTTGGCACAGCCCTCAGCATTATTATTCGAG
CTGAACTAGGTCAACCTGGCACTCTACTTGGGGATGACCAAATCTACAACGTAGTAGTAA
CAGCCCATGCATTCGTAATAATCTTTTTTATAGTAATACCTATAATAATTGGAGGGTTTG
GAAACTGACTAGTACCACTAATAATTGGAGCCCCTGACATAGCATTCCCTCGTATAAACA
ACATAAGCTTCTGACTACTCCCACCATCATTTTTATTATTACTAGCATCATCTATAGTTG
AAGCAGGAGCTGGCACAGGATGAACAGTTTACCCACCTCTAGCCGGCAATCTAGCCCACG
CTGGAGCATCAGTTGATCTCACCATCTTCTCACTTCATCTAGCAGGGGTATCATCCATTC
TAGGAGCTATTAATTTTATTACCACCATTATCAACATGAAACCTCCAGCAATAACACAAT
ATCAAACCCCACTATTTGTGTGATCCGTACTAATTACTGCTGTCCTTCTACTCCTATCTC
TCCCTGTCTTAGCAGCAGGCATCACAATACTCCTAACTGACCGAAATCTAAACACAACAT
TCTTTGATCCCGCCGGAGGTGGTGACCCCATTCTCTATCAACATTTA
