# Supplementary material for: Next-Generation Sequencing for Rodent Barcoding: Species Identification from Fresh, Degraded and Environmental Samples
Source: PLoS One. 2012 Nov 7;7(11):e48374. doi: 10.1371/journal.pone.0048374 (PMC3492341; doi:10.1371/journal.pone.0048374)
Supplement: Fasta S2 — Alignment of cyt b sequences from 115 rodent species from GenBank. (FAS) [file pone.0048374.s004.fas]

>Akodon_paranaensis_AY195866.1
ATGAAAATTTTACGGAAAAATCACCCACTACTCAAAATTGTTAATCACTCATTCATTGAC
CTACCAACTCCATCCAACATCTCATCTTGATGAAACTTTGGATCCCTGCTCGGTATATGC
CTAGTGATCCAAATCCTAACAGGCCTATTCCTAGCCATACACTATACATCAGACACAACC
ACAGCATTCTCCTCAGTAGCACATATCTGCCGAGACGTAAACTACGGATGATTAATCCGC
TACCTACACGCCAATGGAGCCTCCATATTCTTTATCTGCCTCTTCATCCACGTAGGCCGA
GGAATTTATTACGGCTCCTACGTCCTCTTAGAAACCTGAAACATCGGCATCATCTTACTT
CTCACAACTATAGCAACAGCATTTGTTGGATATGTACTCCCATGAGGACAAATATCTTTT
TGAGGAGCTACCGTAATCACAAACCTCCTTTCAGCCATCCCCTATATCGGGAACACCCTA
GTTGAATGAATTTGAGGCGGCTTTTCAGTCGATAAGGCCACCCTCACTCGCTTCTTCGCC
TTCCATTTCATCTTACCCTTTATCATTGCAGCCTTCGCCCTAGTCCACCTTCTATTTCTC
CACGAAACAGGATCCAACAACCCATCAGGCTTAAACTCAGACTCCGACAAAATTCCATTT
CACCCCTACTACACAACCAAAGATCTCCTAGGTATTTTCCTTTTATTATTAGTTCTCATA
ATTTTAGCCTTATTTTTCCCAAACGTCCTAGGAGACCCAGATAATTTCACCCCAGCAAAC
CCTCTCAACACCCCAGCCCACATTAAACCAGAATGATACTTTCTATTTGCCTACGCCATC
CTTCGATCCATCCCCAACAAACTAGGAGGTGTACTAGCCCTCGTCCTTTCCATTCTCATC
TTAGCAACATTCCCATTACTAAATACTTCCAAACAACACGGTTTAATTTTCCGACCTGTC
ACACAAGTCATCTACTGAATTTTTATCGCTAACCTTCTTGTACTCACATGAATTGGGGGC
CAACCAGTCGAATACCCATTCACAACAATTGGACAAATCGCATCAATTACCTATTTCGCT
ATTATCATTATCTTAATCCCAGTCTCTAATACCATCGAGAACAACATTATCAAGCTCTAG

>Baiomys_musculus_AF548478.1
ATGACAAACATCCGAAAAAAACACCCACTATTAAAAATTATCAACGAATCATTCATCGAC
TTACCAACTCCATCTAACATTTCATCATGATGAAACTTTGGGTCCCTTCTAGGAATCTGC
TTAGTTATCCAAATCCTCACAGGTCTTTTCCTAGCCATACATTATACATCAGACACATCT
ACAGCATTCTCATCAGTCACACACATCTGCCGAGACGTAAATTACGGATGACTTATCCGA
TACTTACACGCAAACGGAGCCTCCATATTTTTTATCTGCCTATTCCTTCACGTAGGACGA
GGGATGTACTACGGATCCTACATATTCATCGAAACATGAAACATTGGAATTATTCTTCTT
TTTGCCGTAATAGCTACAGCATTCATAGGCTACGTACTTCCATGAGGACAAATATCATTC
TGAGGAGCTACAGTTATCACAAACCTACTTTCAGCTATTCCCTACATCGGCACAACCTTA
GTAGAATGAATCTGAGGTGGGTTTTCAGTAGACAAAGCAACCTTAACACGATTCTTCGCA
TTCCACTTCATCCTCCCATTCATCATCACAGCCCTTGTAATCGTGCACTTACTTTTCCTT
CATGAAACAGGATCTAACAACCCATCAGGACTTAACTCCGATGCAGACAAAATTCCATTC
CACCCCTACTACACAATTAAAGACTTCCTAGGAGTTCTCATCCTTTTAATAGCTCTCATA
ATTTTGGTTTTATTTTTCCCAGATATTTTAGGAGACCCAGATAATTACACTCCTGCAAAT
CCACTCAATACTCCCGCACACATTAAGCCAGAATGATATTTTCTATTTGCCTACGCCATT
CTACGATCAATCCCAAACAAATTAGGAGGAGTCCTGGCCCTAATCCTCTCAATCCTAATC
CTATCCATTTTACCACTCACACACACCTCAAAACAACGAACACTAACATTTCGACCATTC
ACACAAACCCTTTTCTGAATCCTAGTAGCCAATCTCCTTGTACTTACTTGAATTGGAGGG
CAACCAGTCGAACACCCATTTATTATAATCGGACAACTAGCATCTATCAGCTACTTTGCC
ATTATCGTAATCTTCATACCAATAGCAGGAATTCTCGAAGACAATCTACTAAAATTCTCC

>Bandicota_indica_HM217425.1
NNNNNCAACATTCGAAAATCCCACCCTCTATTCAAAATCATTAACCACTCCTTCATTGAC
CTCCCCGCCCCATCCAATATCTCATCATGATGAAATTTTGGCTCTCTCCTAGGAATATGC
CTTATAATTCAAATCATTACAGGTCTGTTCTTAGCAATACACTATACATCCGACACCGCA
ACAGCATTCTCATCAGTTACCCACATTTGTCGAGATGTAAATTATGGCTGATTAATCCGA
TATCTACATGCCAACGGAGCTTCAATATTTTTTATTTGCCTATTCCTTCACGTAGGACGA
GGAATGTACTATGGATCCTACACCTTTCTAGAAACATGAAATATTGGAATTATTCTGCTA
TTCGCAGTTATAGCAACCGCATTCATAGGTTACGTGCTTCCATGAGGACAAATATCCTTC
TGAGGAGCAACAGTAATTACAAACCTATTATCAGCTATCCCTTATATCGGCTCCACCCTA
GTCGAATGAATCTGAGGTGGTTTCTCTGTAGACAAGGCAACCCTAACACGCTTCTTCGCA
TTTCACTTCATCCTCCCATTTATCATCGCCGCACTTGCAATCGTACATCTCCTCTTCCTT
CACGAAACAGGATCAAACAACCCTACAGGACTCGACTCCAACGCAGATAAAATCCCATTC
CACCCATACTACACAATCAAGGACCTACTAGGAGTATTCTTACTTCTTCTATTTTTAATA
GCACTAGTTCTATTCTTCCCAGACCTATTAGGAGACCCGGATAATTATACACCAGCCAAC
CCCCTCAACACCCCACCACATATTAAACCAGAATGATATTTCCTCTTTGCTTATGCTATT
CTACGCTCCATCCCCAACAAACTAGGAGGAGTAGTAGCCCTAGTCCTATCCATTTTAATC
TTAGCCTTCATACCTCTACTACATACCTCAAAACAACGCAGCCTTACATTCCGCCCAATC
ACCCAAATCCTATACTGAATTCTAGTAGCCAACCTTCTTATTCTAACATGAATCGGAGCA
CAGCCAGTAGAACACCCATTCATCATTATTGGCCAACTAGCATCCATTAGCTACTTCTCA
ATTATTCTAATCCTAATACCAATTTCTGGAATCATNGAAGACAAAATACTNAAATGAAAT

>Bandicota_savilei_HM217427.1
NNNNNNAACATTCGAAAATCCCACCCTCTATTCAAAATCATTAATCATTCCTTTATTGAC
CTCCCCGCTCCATCCAACATCTCATCATGATGAAACTTTGGCTCCCTCCTAGGAGTATGC
CTTATGATCCAAATCATTACAGGTCTATTCCTAGCAATGCACTATACATCTGACACTGCA
ACAGCATTCTCATCAGTTACTCACATCTGCCGAGATGTAAATTACGGCTGATTAATTCGA
TACCTACATGCCAACGGAGCCTCAATATTTTTCATCTGCCTATTCCTTCACGTAGGACGA
GGAATGTACTACGGATCCTACACCTTTCTAGAAACATGAAACATCGGAATTATTCTGCTA
TTCGCAGTTATAGCAACTGCATTCATAGGCTATGTACTTCCATGAGGACAAATATCCTTC
TGAGGAGCTACAGTAATTACAAACCTATTATCAGCTATCCCTTATATTGGCTCCACTCTA
GTCGAATGAATCTGAGGTGGTTTCTCTGTAGATAAAGCAACTCTAACACGTTTCTTCGCA
TTCCACTTCATCCTCCCATTTATCATCGCCGCACTTGCAATCGTACATCTCCTTTTCCTT
CACGAAACAGGATCAAATAACCCCACAGGACTAGACTCCAACGCAGATAAAATCCCGTTT
CACCCCTATTACACAATTAAAGACCTACTAGGAGTATTCCTACTACTCCTATTTTTAATA
ACACTAGTTCTATTCTTCCCAGATCTATTAGGAGACCCGGATAATTATACACCAGCCAAC
CCCCTCAACACCCCACCACATATTAAACCAGAGTGATATTTCCTCTTTGCTTACGCTATC
CTACGCTCTATCCCTAACAAACTAGGAGGAGTAGTAGCCTTAGTCCTATCAATTTTAATC
TTAGCCTTCATACCTCTACTTCATACCTCAAAACAACGCAGCCTTACATTCCGCCCAATC
ACCCAAATCCTATACTGAATTCTAGTAGCTAATCTTTTTATTCTAACATGAATTGGAGGT
CAACCAGTAGAACACCCATTCATCATTATCGGTCAACTAGCATCCATCAGCTACTTCTCA
ATTATCCTCATCCTAATACCAATCTCTGGAATCATTGAAGACAAAATACTTAAANNNNNN

>Berylmys_berdmorei_HM217432.1
NNNNNNNNNNTCCGAAAATCCCACCCTCTACTCAAAATTATCAACCACTCTTTCATTGAC
CTTCCCGCCCCATCCAACATCTCATCATGATGAAACTTCGGCTCCCTCTTAGGAGTCTGC
CTAATAATCCAAATTATCACAGGACTATTCCTAGCAATACACTATACATCCGACACCATA
ACAGCATTCTCATCAGTCACCCATATCTGCCGAGACGTAAACTACGGCTGATTAATCCGA
TACTTACATGCCAACGGAGCCTCAATATTTTTCATCTGCTTATTTCTCCACGTAGGACGA
GGCATATATTATGGATCCTACACCTTCTTAGAAACATGAAACATTGGAATTATCCTCCTA
TTCACAGTAATAGCAACCGCATTTATAGGCTACGTACTACCATGAGGACAAATATCATTC
TGAGGAGCCACAGTAATTACAAATTTACTATCAGCTATTCCATACATTGGGACCACCCTC
GTTGAATGAATCTGAGGGGGATTCTCAGTAGACAAAGCAACCCTAACACGCTTCTTCGCA
TTCCACTTTATCCTCCCATTCATTATTGCCGCCCTCGCAATCGTACATCTTCTATTCCTT
CACGAAACAGGATCAAACAACCCCACAGGACTAAATCCTGACGCAGACAAAATTCCATTC
CACCCATATTATACAATCAAAGACCTCCTAGGAGTATTTATCCTGCTACTAATCCTAATA
ACCCTAGTTTTATTCTTCCCAGACCTCCTAGGAGACCCAGATAATTACACACCCGCCAAC
CCCCTAAACACCCCACCTCATATCAAACCAGAATGATATTTCCTCTTCGCTTACGCCATY
TTACGTTCCATCCCCAACAAACTAGGAGGAGTAGTAGCCCTAGTCCTATCAATCTTAATT
TTAGCCCTACTACCATTCCTACATACCTCAAAACAACGCAGCCTAATATTTCGCCCAATC
ACCCAAATCCTATACTGAATTCTCACAGCCAACCTACTTATTCTAACATGAATCGGAGGT
CAGCCGGTAGAACACCCATTCATTATTATTGGCCAAATAGCATCCATCAGTTATTTTTCA
ATTATCCTAGTCCTAATACCAATCTCCGGAATCATTGAAGACAAAATACTAAAATGAAAN

>Berylmys_bowersi_HM217415.1
NNNNNNNNCATCCGAAAATCCCACCCCCTATTCAAAATCATTAATCATTCCTTCATTGAC
TTGCCCGCTCCATCCAACATCTCATCATGATGAAACTTCGGCTCCCTCCTAGGAATATGT
CTCGTTATTCAAATCATCACAGGTCTATTTTTAGCAATACATTACACATCCGATACTATA
ACAGCATTCTCATCAGTCACCCATATCTGCCGAGACGTAAACTACGGCTGACTCATCCGA
TACTTACATGCCAACGGAGCCTCAATATTTTTCATCTGCTTATTCCTACACATAGGACGA
GGTATATACTACGGCTCCTACACTTTCATAGAAACATGAAACATTGGAATTATTCTCCTA
TTCACAGTCATAGCAACTGCATTCATAGGCTACGTACTGCCATGAGGACAGATATCCTTC
TGAGGAGCAACAGTAATTACAAACTTACTATCAGCTATCCCATATATTGGAACTACCCTT
GTTGAATGAATCTGAGGAGGTTTCTCCGTAGACAAAGCAACTTTAACACGCTTCTTCGCA
TTCCACTTTATTCTTCCATTCATCATCGCCGCCCTCACAATAGTCCACCTTCTATTCCTT
CACGAAACAGGATCAAACAATCCCACAGGACTAAATTCTGACGCAGATAAAATTCCATTC
CATCCATACTATACAATTAAAGACCTCCTAGGGGTATTCATCCTACTCCTACTTCTAATA
ACCCTAGTCCTATTTTTCCCAGATCTCTTAGGAGACCCAGACAACTACACACCCGCTAAC
CCCCTAAACACTCCACCCCATATTAAACCAGAATGATATTTCCTTTTTGCTTACGCCATC
CTACGATCCATCCCTAATAAATTAGGAGGAGTAGTAGCCCTAGTCCTATCAATCCTAATC
CTAGCCCTTCTACCATTCCTCCATACCTCAAAACAACGTAGCCTGACATTCCGCCCAATC
ACCCAAATCCTATATTGAATCCTTGTAGCCAACCTATTCATCCTAACATGAATTGGAGGC
CAACCAGTAGAACACCCATTTATCATCATCGGCCAATTAGCATCAATCAGTTACTTTTCA
ATCATCCTAATTCTTATACCAATCTCCGGAATCATTGAAGACAAAANNNNNNNNNNNNNN

>Bolomys_urichi_U03549.2
ATGAAAATCATACGAAAAAATCATCCGCTCCTTAAAATTGTAAATCATTCATTCATCGAC
CTACCTACCCCATCCAACATCTCATCCTGATGAAATTTTGGATCTCTACTTGGCATCTGC
CTAATAATCCAAATCCTTACAGGCCTTTTCCTAGCTATACACTATACATCCGACACAACT
ACAGCATTCTCCTCAGTCGCCCATATCTGCCGAGACGTAAATTATGGATGACTAATCCGC
CACCTACACGCCAACGGAGCCTCCATATTCTTCATCTGCCTTTTCATCCATGTCGGCCGA
GGAATCTACTACGGCTCCTACGTCCTCTCAGAAACCTGAAATATCGGCATTATCTTATTC
CTAACAACTATAGCAACAGCATTTGTAGGATATGTCCTCCCATGAGGCCAAATATCCTTC
TGAGGCGCTACAGTAATCACTAATCTCCTCTCAGCTATCCCCTACATCGGAACTACCCTA
GTTGAATGAATCTGAGGTGGCTTTTCAGTTGATAAAGCTACCCTCACTCGCTTCTTCGCT
TTCCACTTTATCCTTCCCTTCATCATCACAGCCTTTGTCCTCGTTCACCTCTTATTTCTC
CACGAAACAGGATCCAACAACCCTTCAGGCCTAAACTCAAACTCTGATAAAATCCCATTC
CACCCCTACTACACATTTAAGGATCTATTAGGCATCCTCATTTTATTAATAGCTCTCATA
ATTTTAGCTTTATTTTTCCCTGATGCTCTCGAAGACCCAGACAATTTTACTCCAGCAAAT
CCTCTCAACACTCCAGCGCACATTAAGCCAGAGTGGTATTTTTTATTTGCTTACGCTATT
CTTCGATCAATTCCCAACAAACTAGGAGGAGTTCTAGCCCTTATTCTATCCATTCTTATT
CTAGCAGTGTTTCCCCTATTAAATACTTCCAAACAACACGGTTTAATTTACCGACCAATT
ACACAAACAATTTACTGAACCTTTATCGCTAACCTTCTTGTACTTACATGAATTGGAGGC
CAACCTGTAGAATACCCTTTCACAACAATCGGACAAATTGCATCAATTACCTATTTTACC
ATTATCATTATTTTAATACCTATATCTAATACTATCGAGAACAACATTATCAAACTCTAA

>Callosciurus_erythraeus_AB043876.1
NNNNNNNNNNNNNNNNNNNNNNNNNNNCTAATCAAAATTATTAATCACTCGTTTATTGAC
CTTCCCACCCCCTCCAACATCTCAGCATGATGAAACTTCGGCTCTCTCCTGGGCATCTGC
CTAATTATTCAAATCTTAACTGGACTTTTCCTGGCCATACACTACACATCAGACACCCTT
ACCGCTTTCTCCTCCGTCACTCATATCTGCCGAGACGTCAACTATGGCTGACTTATCCGC
TATATACATGCCAACGGTGCCTCCATATTCTTCATTTGCCTGTTCCTGCATGTAGGCCGC
GGGTTATACTACGGTTCCTACCTCTATTTTGAAACATGAAACATCGGAGTTGTCCTCCTG
CTCACAGTTATAGCCACAGCATTCATAGGCTACGTCCTTCCCTGAGGACAAATATCTTTC
TGAGGTGCCACCGTCATTACCAACCTCCTATCCGCCATCCCGTATATGGGAACAAGTCTA
GTAGAATGAATTTGAGGGGGCTTCTCAGTCGACAAAGCTACCCTCACCCGATTCTTTGCA
TTCCACTTCGTTCTACCCTTTATTATCGCAGCCCTAGCTATAGTCCACCTGCTATTCCTT
CACGAAACAGGGTCAAACAACCCAGCAGGCCTAATCTCTGACTCTGACAAAATCCCTTTC
CACCCTTACTATACAATCAAAGATATCCTGGGCCTATTGCCCCTTTTAATAATCTTTATA
ATACTAATCCTATTTTCCCCCGACCTCCTAGGAGATCCTGACAATTATACCCCCGCCAAT
CCCCTAAACACACCCCCTCACATTAAACCTGAATGGTATTTTCTTTTCGCCTACGCTATC
CTTCGTTCTATCCCAAATAAACTAGGAGGCGGCCTTGCATTAGTATTCTCCATCCTAATT
CTCGTACTTCTACCTATCCTCCACACATCAAAGCAACGAAGCATAATATTCCGACCCCTA
AGCCAGTGTCTCTTTTGAATCCTAGTGGCTGATCTCTTCACCCTAACCTGAATCGGAGGC
CAGCCTGTAGAACATCCCTTCATTACAATCGGCCAGCTAGCCTCCATCCTCTATTTTTCC
CTCATCCTCCTAATAATACCTATCGCCNNNNNNNNNNNNNNNNNNNNNNNNNNNNNNNNN

>Chaetodipus_arenarius_AY926399.1
ATGACAATTTTACGTAAATCTCACCCCCTCATAAAAATAGTCAACCATGCTTTTATTGAC
CTCCCAACTCCTTCCAATATCTCAGGCTGATGGAACTTTGGGTCCCTTCTAGGCCTATGC
CTCATTATTCAAATCGCCTCAGGCTTATTCTTAGCTATACACTACACATCTGACACTATT
ACAGCATTCTCATCAGTAGCTCATATTTGTCGAGACGTAAACTACGGCTGACTAATTCGT
TATATCCATGCTAATGGTGCTTCTCTTTTCTTTATTTGCTTGTATTTGCACATTGGCCGA
GGGATTTATTATGGCTCATATATATACAAAGAAACATGAAATATTGGTATTATACTTTTA
TTTTTAACTATAGCCACTGCTTTCATAGGCTATGTTCTCCCATGAGGTCAAATATCCTTT
TGAGGTGCTACTGTAATTACCAATCTTCTTTCAGCTATCCCTTATGTAGGTTCTACTTTA
GTTGAATGAATCTGAGGAGGTTTCTCAGTAGACAAAGCTACACTTACACGCTTCTTCGCC
TTTCACTTTATTCTTCCTTTTATTATTGCTGCAACAGCAATAGTTCATCTTCTCTTTTTA
CATGAAACAGGCTCCAATAATCCTCTAGGTATCCCATCAGACTCTGATAAAATCCCATTT
CACCCATATTATACATTTAAGGATCTGTTAGGAGTAATCATTATTCTAGCTTCTTTTCTT
TCATTCGTATTATTCTTTCCAGACCTCCTAGGAGATCCTGACAATTACTCACCAGCTAAC
CCCTTAAATACTCCACCACATATTAAGCCAGAATGATATTTCCTATTTGCTTATGCTATT
TTACGATCTATCCCTAATAAACTTGGAGGCGTAATTGCTCTAGTTCTTTCCATTCTAGTC
CTAGCTTTATTTCCACTCCTCCATACTGCCAATCAACGAAGCATAATGTTTCGCCCAATC
AGTCAGTTCTTATTCTGAACTTTAGTCTCTGATCTATTTATCCTTACCTGAATTGGAGGT
CAACCTGTAGAACCTCCATTTATCATCATCGGCCAAGTTGCCTCTATCCTTTATTTTTCA
ATTATCCTTGTATTTCTTCCTATCGCGGGATTAATTGAAAACAAAGTCCTTAAATGAAGA

>Chaetodipus_baileyi_AY926393.1
ATGACAATTACCCGCAAATCTCACCCCCTAATAAAGATAATCAACCATGCTTTTATCGAT
CTTCCTGCCCCCTCAAACATCTCAAGCTGATGAAACTTCGGCTCACTTCTAGGCCTATGT
CTCATAATTCAAATCGCCTCAGGTCTATTCCTAGCTATACACTACACCTCAGACACTCTT
ACTGCATTTTCATCTGTCGCTCATATCTGCCGAGACGTAAACTACGGATGACTTATTCGT
TATATTCACGCTAACGGAGCTTCCCTATTTTTCGTATGCTTATATCTTCATATTGGCCGA
GGAATCTATTACGGATCGTATATATATAAAGAAACTTGAAATATTGGTATTATCCTCTTA
TTCCTTACCATGGCTACTGCTTTCATAGGATATGTCCTCCCATGAGGTCAGATATCATTT
TGAGGGGCAACCGTGATTACTAACCTTCTATCCGCCATCCCATATGTAGGCACAAACCTC
GTTGAATGAATTTGAGGAGGATTCTCTGTAGACAAAGCTACCTTAACACGATTTTTCGCA
TTCCACTTTATCCTCCCATTCATTATTGCAGCCATAGCCATAGTCCATCTACTCTTCCTT
CACGAAACAGGATCCAATAATCCACTAGGAATTCCCTCAAACTCAGATAAAATTCCCTTT
CACCCATACTACACCACTAAAGATTTACTTGGAATTTTCATTCTCTTAGCATTCTTCCTT
ACCTTTGTCCTATTCTTTCCTGATCTTTTAGGCGACCCCGACAATTATTCTCCTGCTAAC
CCTCTCAATACTCCTCCACATATTAAACCTGAGTGATATTTCTTATTTGCCTATGCTATT
CTCCGATCAATTCCAAATAAATTAGGTGGAGTCATTGCCTTAGTCCTATCCATCTTAATT
CTAGCCCTATTCCCCCTCCTCCACACAGCCAACCAACGTAGCATAATATTTCGTCCCATT
AGCCAAATCTTATTCTGAACCCTAGTTTCAGATTTAATAATTCTTACTTGAATCGGTGGT
CAACCCGTTGAACCACCTTTCATTGTCATTGGCCAAGTCGCATCCATTCTTTATTTTTCC
ATTATCCTGATTCTTATACCTGTAGCCGGCTTAATTGAAAACAAGTTAATCAAATGAAGA

>Chaetodipus_eremicus_AY926392.1
ATGACAATTATACGTAAATCACACCCCTTGATAAAAATAGTCAATCACGCCTTCATTGAC
CTTCCAGCTCCTTCTAACATTTCAAGCTGATGAAATTTTGGCTCTCTCCTAGGCTTATGC
CTTATTATTCAAATCGCTTCAGGCCTATTCTTAGCTATGCACTACACATCCGACACTATC
TCAGCATTCTCTTCAGTGGCTCATATCTGCCGAGACGTAAACTATGGTTGATTGATCCGG
TATATTCATGCCAACGGAGCTTCATTATTCTTTATTTGTCTTTACCTACATATCGGCCGA
GGCATTTATTATGGTTCTTACTTATATAAAGAAACATGAAACATCGGAATTATATTGTTA
TTTCTAACTATAGCCACTGCATTTATAGGTTATGTCCTTCCATGAGGACAAATATCATTC
TGAGGAGCCACTGTAATTACTAACCTTCTATCAGCTATTCCCTATGTAGGGACAGATTTA
GTAGAATGAATCTGAGGAGGCTTCTCAGTTGACAAAGCCACTCTTACACGATTCTTCGCA
TTCCATTTCATCCTTCCCTTTATTATTGCCGCTACAGCTATAGTTCATCTTCTTTTTCTC
CATGAAACTGGCTCCAATAACCCCTTAGGCATCCCATCAGATTCAGACAAAATCCCATTC
CATCCCTACTATACTCTTAAAGATTTTCTAGGGGTAATTCTAGTCTTAGCCTTATTTCTT
ACCTTCGTGTTGTTCTTCCCAGACCTCCTAGGAGATCCAGACAATTATTCACCTGCCAAC
CCTCTAAATACTCCCCCACATATCAAACCCGAGTGATATTTTCTATTTGCATATGCAATT
CTACGATCCATTCCAAATAAACTTGGCGGAGTTATCGCTCTAGTTCTTTCCATCTTAGTC
CTAGCTCTATTCCCCCTTCTTCATACTGCCAATCAACGAAGCATAATATTTCGACCCATT
AGTCAATTCTTATTCTGAACCTTAGTCTCAGATCTCTTTATCTTAACTTGAATTGGAGGT
CAACCCGTTGAACCTCCATTTATCATCATTGGCCAAATCGCCTCTATCCTGTACTTTTCT
ATTATCCTCCTTCTGCTTCCCATCGCTGGACTCATTGAAAACAAAATCCTCAAATGAAGA

>Chaetodipus_hispidus_AY926391.1
ATCACAATTATACGAAAGTCTCACCCTCTTATAAAAATAGTCAATCACGCATTTATTGAC
CTGCCAGCCCCATCAAATATCTCAGGCTGATGAAACTTTGGGTCCCTTCTAGGCTTATGC
CTTATTATCCAAATTGCTTCAGGACTATTTTTAGCTATACACTACACATCAGATACTCTT
ACAGCATTCTCATCAGTAGCTCATATTTGTCGAGACGTTAATTATGGTTGATTAATTCGC
TACATTCACGCAAATGGAGCTTCACTATTTTTTGTATGTTTGTACCTACATATCGGCCGA
GGGATTTATTATGGTTCATATTTATATAAAGAAACATGAAATGTTGGAATTATTCTCTTA
TTTTTAACTATAGCCACTGCATTCATAGGTTATGTTCTTCCATGAGGACAAATATCATTT
TGAGGAGCAACCGTAATTACAAATCTTCTATCCGCAATCCCTTATATTGGAACCGACCTA
GTAGAATGAATCTGAGGAGGATTCTCGGTCGATAAGGCTACTCTCACTCGATTTTTTGCC
TTCCACTTCATTCTTCCATTTATTATTGCCGCCGCAGCCATAGTCCATCTCCTCTTCCTA
CATGAAACAGGATCTAATAACCCACTAGGCATTCCATCGGACTCAGACAAAATCCCATTC
CATCCTTACTATACTACTAAAGACCTATTAGGAGTAATAATTTTGCTAGCCTTATTCCTT
ACTTTTGTCTTATTCTTTCCAGACCTTCTAGGAGACCCAGACAACTACTCCCCAGCCAAT
CCACTTAACACCCCTCCCCACATTAAACCAGAGTGATATTTCTTATTTGCCTATGCCATT
CTTCGATCTATTCCTAACAAACTAGGAGGAGTAATTGCCTTAGTACTCTCAATTCTAGTC
CTAGCTATATTTCCGATCCTTCACACCGCCAATCAACGAAGCATAATATTTCGACCTATT
AGCCAATTCCTATTCTGAATATTAGTATCTGATCTAGCTATTCTGACCTGAATTGGAGGT
CAGCCAGTTGAACCCCCATTTATTATAATTGGACAAATCGCATCTATCCTATATTTTTCA
ATTATCCTTATCCTTATACCTCTTGCCGGATTAATTGAAAATAAAATACTCAAGTGAAGA

>Chaetodipus_intermedius_AY926389.1
ATGACAATTATTCGTAAAACACACCCTTTAATAAAAATAGTAAACCACGCTTTTATTGAC
CTCCCGGCTCCTTCTAATATCTCAAGTTGATGAAATTTTGGCTCTCTTCTAGGCCTATGC
CTCATTATTCAAATCGCCTCAGGCCTGTTTCTAGCTATACACTATACGTCAGATACTATC
TCAGCATTCTCCTCAGTAGCCCATATCTGCCGAGACGTGAACTATGGCTGACTTATCCGA
TATATCCATGCCAATGGAGCTTCACTATTTTTTATCTGCCTCTACTTACACATTGGCCGA
GGAATCTATTATGGGTCATATATATACAAAGAAACATGAAATGTTGGCATTGTCTTATTA
TTTTTAACTATAGCCACTGCCTTTATAGGTTATATTCTTCCATGAGGACAAATATCATTC
TGAGGTGCCACAGTCATCACTAACCTTCTATCCGCTATTCCTTATGTAGGAACAAGCTTA
GTCGAATGAATCTGAGGGGGGTTTTCAGTCGACAAAGCCACGCTAACACGCTTCTTCGCT
TTTCACTTTATCCTTCCCTTTATTATTGCCGCCACAGCTATAGTCCACCTTCTCTTCCTT
CACGAGACTGGCTCCAATAATCCGCTAGGCATCCCTTCAAACTCAGATAAAATTCCATTT
CACCCCTACTACACTCTCAAAGATCTACTAGGGGTTATAATTATTCTAGCTTTATTCCTT
ACTTTTGTCCTTTTCTTCCCAGATCTACTAGGAGACCCAGACAACTACTCACCAGCTAAT
CCACTAAATACACCACCCCACATCAAACCAGAGTGATACTTTTTATTTGCCTATGCAATT
CTACGATCAATCCCCAATAAACTCGGTGGAGTCATTGCGTTAGTCCTCTCTATTCTGGTT
CTAGCTCTATTTCCCCTTCTTCATACCGCCAACCAACGCAGCATAATATTTCGCCCTATC
AGCCAACTCCTATTCTGAGTTCTAGTTTCTGATCTTTTTATCTTAACTTGAATTGGAGGT
CAGCCTGTCGAACCTCCGTTTATCATCATTGGCCAAATTGCCTCCATCTTGTATTTCTCA
ATCATTCTTGTCCTACTCCCAGTCGCTGGACTTATTGAAAATAAGATACTCAAATGAAGA

>Chaetodipus_penicillatus_AF155868.1
ATGACAATTATACGTAAATCACACCCCTTAATAAAAATAGTCAATCACGCTTTCATTGAC
CTTCCAGCTCCTTCTAACATTTCAAGCTGATGAAATTTTGGCTCTCTCCTAGGCTTATGC
CTTATTATTCAAATCGCTTCAGGCCTATTCCTAGCTATGCACTACACATCCGACACTATC
TCAGCATTCTCTTCAGTGGCTCATATCTGCCGAGACGTAAACTATGGTTGACTGATCCGG
TATATTCATGCCAACGGAGCTTCATTATTCTTTATTTGTCTTTACCTACATATTGGCCGA
GGCATTTATTATGGTTCTTACTTATATAAAGAAACATGAAACATCGGAATTATATTGTTA
TTTCTAACTATAGCCACTCGATTCATAGGTTATGTCCTTCCATGAGGACAAATATCATTC
TGAGGAGCCACTGTAATTACTAACCTTCTATCAGCTATTCCCTATGTAGGACAAGATCTA
GTAGAATGAATCTGAGGAGGCTTCTCAGTTGACAAAGCCACTCTTACACGATTCTTCGCA
TTCCATTTCATCCTTCCCTTTATTATTGCCGCTACAGCTATAGTTCATCTTCTTTTTCTC
CATGAAACTGGCTCCAATAACCCCTTAGGCATCCCATCAGATTCAGACAAAATCCCATTC
CATCCCTACTATACTCTTAAAGATTTTCTAGGAGTAATTCTAGTCTTAGCCTTATTTCTT
ACCTTCGTGTTGTTCTTCCCAGACCTCCTAGGAGATCCAGACAATTATTCTCCTGCCAAC
CCTCTAAATACTCCCCCACATATCAAACCTGAGTGATATTTTCTATTTGCATATGCAATT
CTACGATCCATTCCAAATAAACTTGGCGGAGTTATCGCTCTAGTTCTTTCCATCTTAGTC
CTAGCTCTATTCCCCCTTCTTCATACTGCCAATCAACGAAGCATAATATTTCGACCCATT
AGTCAATTCTTATTCTGAACCTTAGTCTCAGATCTCTTTATCTTAACTTGAATTGGAGGT
CAACCCGTTGAACCTCCATTTATCATCATTGGCCAAATCGCCTCTATCCTGTACTTTTCT
ATTATCCTCCTTCTGCTTCCCATCGCTGGACTCATTGAAAACAAAATCCTCAAATGAAGA

>Chaetodipus_rudinoris_AY926397.1
ATGACAATTACCCGTAAGTCCCATCCCCTGATAAAAATAGTTAATCACGCTTTTATTGAT
CTTCCTGCTCCTTCAAACATCTCAAGCTGATGAAATTTCGGCTCACTTCTAGGTTTATGC
CTCATAATTCAAATTGCCTCAGGTCTATTCCTAGCTATACACTATACCTCAGACACCCTA
ACTGCATTTTCATCTGTTGCCCACATTTGCCGAGATGTTAATTATGGTTGACTAATCCGC
TATATTCACGCTAACGGAGCTTCTCTATTTTTCGTATGCTTATATCTTCACATCGGCCGA
GGGATCTACTATGGATCTTATATGTATAAAGAAACTTGAAATATTGGAATTATCCTCTTA
TTCCTTACTATAGCTACCGGTTTCATAGGATATGTACTCCCTTGAGGTCAAATATCATTC
TGAGGAGCAACTGTAATTACTAATCTTTTATCTGCCATCCCATACGTAGGGACTAATCTT
GTTGAATGAATCTGAGGAGGATTTTCCGTAGACAAAGCTACTTTAACACGATTCTTCGCA
TTTCACTTTATCCTCCCATTTATCATCGCAGCCATAGCCATAGTCCACCTACTTTTCCTT
CATGAAACAGGATCTAATAATCCTCTAGGAATTCCCTCGGACTCAGATAAAATTCCTTTT
CATCCATATTATACCACCAAAGACTTACTTGGAGTTTTTATCCTTCTAGCCCTATTCCTT
ACCTTTGTCTTATTTTTTCCTGACCTTCTAGGCGACCCTGACAATTATTCCCCTGCTAAC
CCCCTTAATACTCCCCCTCATATTAAACCTGAGTGATACTTCCTATTTGCCTACGCTATT
CTCCGATCTATTCCAAATAAACTAGGGGGAGTTATCGCCCTAGTCCTATCTATTCTAGTC
CTAGCTTTATTTCCCCTCCTTCATACGGCCAATCAACGCAGTATAATATTTCGACCCATT
AGCCAAATCTTATTTTGAACGCTAGTCTCAGACTTAATAATTCTCACCTGAATTGGTGGA
CAGCCTGTAGAACCACCATTCATCATCATCGGCCAAATCGCATCCATCCTTTACTTCTCC
ATTATCCTCGTTCTTATACCTATAGCCGGCTTCATTGAAAACAAACTAATAAAATGAAGA

>Chaetodipus_spinatus_AY926398.1
ATGACAATTATCCGTAAATCTCACCCCCTAATAAAGATAGTTAACCATGCCTTCATTGAC
CTTCCAGCCCCTTCCAATATCTCAAGCTGATGAAATTTTGGCTCTCTGCTAGGCTTATGC
TTAATTATTCAAATCGCCTCAGGCTTATTTTTAGCAATACACTACACCGCCGACACTGCC
TCAGCATTTTCTTCAGTAGCCCACATCTGCCGTGATGTAAATTACGGCTGATTAATCCGC
TATATTCATGCTAACGGGGCCTCACTATTTTTTATTTGCCTCTATCTCCATATCGGCCGA
GGAATTTACTACGGCTCATACATATATAAAGAAACATGAAATGTTGGAATTATCCTCTTA
TTTCTGACCATAGCCACTGCTTTTATAGGATATGTTCTACCATGAGGACAGATATCATTT
TGAGGAGCCACTGTAATTACTAACCTTCTATCCGCTATCCCCTATGTAGGAACAGGTTTA
GTAGAATGAATCTGAGGGGGGTTTTCAGTAGATAAAGCAACCCTAACACGTTTCTTTGCG
TTTCACTTTATCCTTCCATTTATCATTGCTGCTACGGCCATAGTACACCTTCTCTTTCTA
CACGAAACCGGTTCCAACAACCCATTAGGCATCCCATCAGACTCAGACAAAATCCCATTT
CACCCATACTATACTATTAAAGATCTCTTAGGCGTATTTATTATCTTAGCTTCCTTCCTT
ACTTTCGTCCTCTTCTTCCCAGATCTACTTGGAGACCCTGATAATTATTCTCCAGCCAAC
CCCCTTAACACTCCCCCTCACATTAAGCCAGAATGATACTTCTTATTTGCATATGCAATC
TTGCGATCAATCCCCAATAAACTGGGAGGAGTAATTGCCCTAGTTCTCTCTATCCTAGTT
CTAGCATTTTTCCCTCTTCTCCACACCGCTAACCAGCGCAGCATAATATTCCGACCAATC
AGCCAACTCTTATTCTGGACCCTAGTTTCTGATTTATTTATCCTAACCTGAATCGGGGGC
CAACCTGTAGAACCCCCTTTTATCATCATCGGCCAAGTTGCTTCCATCCTCTACTTTTCA
ATTATTCTAGTCCTTCTCCCTGTCGCTGGACTTATTGAAAATAAAATTCTTAAATGAAGA

>Cratogeomys_fulvescens_AY649457.1
ATGACAATTATACGAAAATCTCATCCATTAATAAAAATTGTCAACCACGCTTTTGTTGAC
CTACCGACGCCCCCCAACATTTCTGGTTGATGAAATTTTGGATCCCTACTAGGATTATGC
TTAGTCCTACAAATCTCAACAGGCCTATTTTTGGCAATACACTATACACCAGACACCCTT
ACAGCCTTCGCATCAGTAACACATATCTGCCGAGAAGTCAACTACGGCTGACTAATTCGA
TATATACATGCTAACGGTGCTTCCCTATTCTTCATTTGCCTTTACATCCACATCGGACGA
GGAATTTATTACGGATCATACTTATATAAAGAGACATGAAACATCGGAATCCTTCTATTA
TTTATAACTATAGCTACCGCATTTGTAGGTTATGTACTACCATGAGGACAAATATCATTT
TGAGGGGCTACAGTTATTACCAATTTACTATCAGCTATCCCATATATTGGACAAGACTTA
GTAGAATGAATCTGAGGGGGATTTTCTGTAGACAAAGCAACACTGACTCGATTTTTCGCA
TTCCACTTTATCCTTCCATTCATCATCACAGCTCTAGTTATAGTCCACCTATTATTTCTA
CATGAAACTGGATCAAATAATCCTCTAGGGATCCCATCAGATTATGGCAAAGTGCCATTC
CACCCATATTACACAACCAAAGACTTTCTTGGAGTTATTTTACTAATCATACTATTCATA
ACCCTGGTACTATTTTTCCCAGACAAATTAGGAGACCCAGACAACTATACTCCCGCTAAC
CCACTTAATACTCCACCACACATCAAACCAGAGTGATATTTCCTATTTGCGTATGCAATT
TTACGATCAATCCCTAATAAACTAGGAGGAGTTATTGCCCTAGTATCCTCTATTATAGTA
CTAGCCCTACTCCCTTACCTCCACACATCAAAACAACAAAGCCTATCATTCCGACCTCTA
AGCCAAACCTTATTTTGAATACTAATCTCAGATTTAATTATCCTTACATGAATCGGAGGA
CAACCAGTTGAATCACCATATATTATTATCGGTCAAGTAGCCTCCATCCTATATTTCTCA
ATCATCCTAATTTTTATACCAATCGCAGGTCTTATCGAGAACAAGATGCTTAAATGAAGA

>Cratogeomys_fumosus_L11903.1
ATGACAATTATACGAAAATCACACCCAGTAATAAAAATTGTCAACCACGCCTTCATTGAC
CTGCCAACACCACCTAACATCTCTGGCTGATGAAACTTTGGATCCCTATTAGGATTATGC
CTAATTCTACAAATCTTAACAGGCCTATTATTGGCAATACACTACACATCAGACACTCTT
ACAGCTTTCTCCTCAGTAACACATATTTGCCGAGACGTCAACTACGGATGACTAATCCGA
TACATACATGCTAACGGTGCTTCCCTATTCTTCATTTGCCTCTATATCCACATTGGACGG
GGAATTTACTATGGATCCTACTTATACAAAGAAACATGAAACATTGGTATTCTCCTATTA
TTCCTAACTATAGCCACTGCCTTTGTAGGTTATGTACTACCATGAGGGCAAATATCATTC
TGAGGTGCCACAGTCATCACTAATCTACTATCAGCTATCCCATACATCGGACAAGACTTA
GTAGAATGAATTTGAGGGGGATTTTCCGTAGACAAAGCAACATTAACACGATTCTTCGCA
TTCCACTTTATCCTTCCATTCATCATTACAGCCCTAGCCATAGTACACCTATTATTCCTA
CACGAAACAGGATCAAACAATCCACTAGGAATCCCATCAGACTGTGGCAAAGTACCTTTC
CACCCTTATTACACAACCAAAGACTTCCTAGGAGCCGTTTTACTGCTAACACTATTTATA
ACTCTAGTATTATTTTTTCCAGACAAACTAGGAGACCCTGACAATTATTCACCAGCTAAC
CCACTCAACACCCCTCCACATATCAAACCAGAATGATATTTCTTATTCGCGTACGCAATC
CTACGATCCATTCCTAATAAATTAGGAGGAGTATGTGCCCTAGTATTTTCAATTTTAGTA
CTAGCCCTACTCCCTTATCTCCATACATCAAAACAACGAAGTCTCTCATTCCGACCCCTA
AGTCAAACCCTATTCTGAGCCCTAGTTTCAGACTTAATTATCCTAACATGAATTGGGGGA
CAGCCAGTTGAACCACCTTATATTATTATTGGTCAAGTGGCTTCTATCCTATACTTCTCA
ATTATCCTAATCTTCATACCAATCGCAGGTCTAATTGAAAACAAAATACTTAAATGAAGA

>Cratogeomys_gymnurus_L11905.1
ATGACAATTATACGAAAATCTCATCCATTAATAAAAATTGTCAACCACGCCTTCATTGAT
CTACCAACACCACCTAACATCTCTGGCTGATGAAACTTTGGATCCCTACTAGGATTATGC
CTAATCCTACAAATCTTAACAGGCCTATTTTTAGCAATACACTATACATCAGACACTACC
ACAGCTTTCTCATCAGTAACACATATTTGCCGAGACGTCAACTACGGCTGACTAATCCGA
TATATACATGCCAACGGTGCCTCCCTATTCTTCATTTGCCTTTACATTCATATCGGACGA
GGAATTTACTATGGGTCCTACTTATACACAGAAACATGAAACATCGGAATTCTCTTACTA
TTTCTAACTATAGCCACTGCATTTGTAGGTTATGTACTACCATGAGGACAAATATCATTC
TGAGGCGCCACAGTCATTACCAATTTACTATCAGCTATCCCATATATCGGACAAGACTTA
GTAGAATGAATCTGAGGGGGATTTTCTGTAGACAAAGCAACATTGACACGATTCTTCGCA
TTCCACTTTATCCTTCCATTTATCATTATAGCCCTGGCCATAGTACACCTTCTGTTCCTA
CATGAAACAGGATCAAACAACCCACTAGGAATCCCATCAAATTGTGGTAAAGTACCATTC
CACCCCTATTACACAACCAAAGATTTCCTAGGGGCCATTTTACTATTAACACTATTCATA
ACCCTAGTACTATTTTTTCCAGATAAACTAGGAGACCCTGATAATTATACACCAGCTAAC
CCACTTAATACTCCTCCACATATCAAACCAGAGTGATATTTCTTATTCGCATATGCAATT
CTACGATCAATCCCTAATAAACTAGGAGGAGTATGTGCCTTAGTATTTTCAATTTTAGTA
TTAGCCCTACTCCCCTACCTACATACATCAAAACAACGAAGCCTATCATTCCGACCCCTA
AGTCAAACCCTATTCTGAACTCTAGTATCAGACTTGATTATCTTAACATGAATCGGAGGA
CAACCAGTTGAATCACCTTACATTATTATTGGTCAAGTAGCCTCTATCCTATATTTCTCA
ATTATCCTAATCCTTATACCAATCGCAGGTCTAATTGAAAACAAGATACTTAAATGAAGA

>Cratogeomys_merriami_L11906.1
ATGACAATTATGCGAAAATCTCACCCATTAATAAAAATTGTCAACCACGCTTTCGTTGAC
CTACCAACGCCCCCCAACATCTCTGGTTGATGAAACTTCGGATCCCTACTAGGATTATGC
TTAATCCTACAAATCTTAACAGGCCTATTTCTGGCAATACACTATACATCCGACACCCTT
ACAGCTTTCGCATCAGTAACACATATCTGCCGAGAAGTCAACTACGGCTGACTAATTCGA
TATATACATGCTAACGGTGCTTCCCTATTCTTTATTTGTCTTTACATCCACATCGGACGA
GGAATTTATTACGGATCTTACTTATATAAAGAAACATGAAATATCGGAATTCTTCTACTA
TTTATAACTATAGCCACTGCATTTGTAGGCTACGTACTACCATGGGGACAAATATCATTT
TGAGGGGCCACAGTTATTACCAATTTACTATCAGCTATCCCATATATTGGACAAGACTTA
GTAGAATGAATCTGAGGGGGATTTTCTGTAGACAAAGCAACACTGACTCGATTTTTCGCA
TTCCACTTTATCCTTCCATTCATCATTACAGCCCTAGTCCTAGTCCACCTACTATTTCTA
CATGAGACTGGGTCAAATAATCCTCTAGGAATCCCATCAGATTGCGGCAAAGTACCATTC
CACCCATACTATACAACCAAAGACTTTCTAGGAGTTATTTTACTAATCATACTATTCATA
ACCCTAGTACTATTTTTCCCAGACAAATTAGGAGACCCGGACAACTACACTCCCGCTAAC
CCACTCAATACTCCACCACACATCAAACCAGAATGATATTTCTTATTTGCATATGCAATC
CTACGATCAATCCCTAATAAACTAGGAGGAGTTATTGCCCTAGTATCCTCAATTATAGTA
CTAGCCCTACTTCCCTATCTACACACGTCAAAACAACGAAGTCTCTCATTCCGACCTCTA
AGCCAAACCCTATTCTGAATACTAATCTCAGATTTAATTATCCTAACATGAATCGGAGGA
CAACCAGTTGAATCACCATATATCATTATTGGTCAAGTAGCCTCCATCCTATATTTCTCA
ATTATCCTAATTTTTATACCAATCGCAGGTCTTGTCGAAAACAAGATGCTTAAATGAAGA

>Cratogeomys_neglectus_AF302174.1
ATGACAATTATACGAAAATCTCATCCATTAATAAAAATTGTCAACCATGCCTTCATTGAC
CTGCCAACACCACCTAACATCTCTGGCTGATGAAACTTTGGATCCCTATTAGGATTATGC
CTAGTACTACAAATCTTAACAGGCCTATTTTTGGCAATACACTACACATCAGACACCACT
ACTGCCTTCTCGTCAGTAACACATATTTGCCGAGACGTCAATTACGGCTGACTAATCCGA
TATATACATGCTAATGGTGCCTCCCTATTCTTCATTTGCCTTTACATCCATATTGGACGA
GGAATTTACTATGGGTCCTACCTATACACAGAAACATGAAATATTGGCATTCTCTTATTA
TTCCTAACCATAGCCACTGCCTTTGTAGGTTACGTATTACCATGAGGACAAATATCATTC
TGAGGCGCCACAGTCATCACCAATTTACTATCAGCTATCCCATTCATTGGACAAGACTTA
GTAGAATGAATCTGAGGGGGATTTTCTGTAGACAAATCAACATTAACACGATTCTTCGCA
TTCCACTTTATTCTTCCATTCATCATTACAGCCCTAGCCATAGTTCACCTACTATTCCTA
CATGAAACAGGATCAAACAATCCCCTAGGAATTCCATCAGATTGTGGCAAAGTACCATTC
CACCCATACTACACAACCAAAGACTTACTAGGAGCCATTTTACTACTAATACTATTTATA
ACCCTAGTACTATTCTTTCCAGATAAACTAGGAGATCCTGATAATTATACACCAGCTAAC
CCACTCAATACCCCTCCACATATCAAACCAGAATGATATTTCCTATTCGCATATGCAATT
CTACGATCAATTCCTAATAAATTAGGAGGAGTATGCGCCCTAGTATTTTCAATTTTAGTT
TTAGCCCTACTTCCATACCTCCACACATCAAAACAACGAAGCCTATCGTTCCGACCCCTT
AGCCAAACCATATTCTGAGCTCTAGTCTCAGACCTAATTATCCTAACATGAATCGGAGGA
CAACCAGTTGAACCACCTTATATTATCATTGGCCAAGTAGCCTCTATCCTATATTTCTCA
ATCATCTTAATCTTAATACCAATAGCAGGTCTAATTGAAAACAAGATGCTTAAATGAAGA

>Cratogeomys_perotensis_AY649447.1
ATGACAATTATACGAAAATCTCATCCATTAATAAAAATTGTCAACCACGCCTTCGTTGAC
CTACCAACGCCTCCCAACATCTCTGGTTGATGAAATTTCGGATCCCTACTAGGATTATGC
TTAGTCCTACAAATCTTAACCGGCCTATTTTTGGCAATACACTATACATCAGACACCCTC
ACAGCTTTCGAATCAGTAACACATATCTGCCGAGAAGTCAACTACGGCTGACTAATTCGA
TATATACATGCTAACGGTGCTTCCCTATTCTTCATTTGTCTTTACATCCACATCGGACGA
GGAATTTATTACGGATCCTACTTATATAAAGAAACATGGAACATCGGAATTCTTCTGCTA
TTTATAACTATAGCTACTGCATTTGTAGGTTACGTACTACCATGGGGACAAATATCATTT
TGAGGGGCCACAGTTATCACCAATTTACTGTCAGCTATCCCATATATTGGACAAGACTTA
GTAGAATGAATCTGAGGAGGATTTTCTGTAGACAAAGCAACACTTACTCGATTTTTCGCA
TTCCATTTTATTTTTCCATTCATCATTACAGCCCTAGTTCTAGTCCACCTATTATTTCTA
CATGAAACTGGATCAAATAATCCTCTAGGAATCCCATCAGATTGTGGCAAAGTACCATTC
CACCCATATTACACAACCAAAGACTTTCTTGGAGTTGTTTTACTAATCATACTATTCATA
ACCCTAGTACTATTTTTCCCAGACAAACTAGGAGACCCAGACAACTATACTCCCGCTAAC
CCACTCAATACTCCACCACACATTAAACCAGAATGATATTTCTTATTTGCGTATGCAATT
CTACGATCAATCCCTAATAAACTAGGAGGAGTTATTGCCCTAGTATCATCAATCATAGTA
TTAGCCCTACTCCCCTATCTACACACATCAAAACAACGAAGCCTCTCATTCCGACCTCTA
AGCCAAACTCTATTTTGAATACTAATCTCAGATTTAATCATCCTAACATGAATCGGAGGA
CAACCAGTTGAATCACCATATATTATTATTGGTCAAGTAGCCTCCATCCTATATTTCTCA
ATTATCCTAATTTTTATACCAATCGCAGGTCTTATCGAAAACAAGATGCTTAAATGAAGA

>Cratogeomys_tylorhinus_AF302162.1
ATGACAATTATACGAAAATCTCACCCATTAATGAAAATTGTCAACCACGCTTTCATTGAC
CTGCCAACACCACCCAACATCTCTGGCTGATGAAACTTTGGATCCCTATTAGGATTATGC
CTAATCCTACAAATTCTAACAGGCCTATTTTTGGCAATACACTACACATCAGACACTCTC
ACAGCTTTTTCATCCGTAATACATACCTGCCGAGACGTCAACTACGGCTGACTAATCCGA
CATATACATGCCAACGGTGCTTCCCTATTCTTCATTTGTCTCTATATCCACATTGGACGG
GGAATTTACTACGGATCCTACTTGTATAAAGAAACATGAAATATTGGTATTCTATTATTA
TTCCTAACTATAGCCACTGCCTTTGTAGGTTACGTCTTACCATGAGGACAAATATCATTC
TGAGGCGCCACAGTTATCACCAATTTACTATCAGCTATTCCATATATTGGACAGGACTTA
GTAGAATGAATTTGAGGAGGATTTTCTGTAGACAAGGCAACATTAACACGATTCTTCGCA
TTTCACTTTATCCTTCCATTCATCATCACTGCCCTAGCAATAGTACACCTACTATTCCTA
CATGAAACAGGATCAAATAATCCCCTAGGAATTCCATCAGATTCTGGCAAAGTACCATTC
CACCCCTATTACACAACCAAAGACTTCCTAGGTGTTATTTTACTGCTGACATTATTTATA
ACTTTAGTAATGTTTTTCCCAGACAAACTAGGAGACCCTGACAACTACATACCAGCCAAC
CCACTTAATACCCCTCCACATATTAAGCCAGAGTGGTATTTTTTATTCGCCTATGCAATT
CTACGATCAATTCCCAACAAACTTGGGGGAGTGTGTGCCTTAGTATTTTCAATTTTAGTA
TTAGCTCTACTCCCCTATTTACACACATCTAAACAACGAAGCCTCTCATTCCGACCTTTA
AGTCAAACCCTATTTTGAACCCTAGTTTCAGACTTAGTAATCCTAACATGAATCGGTGGA
CAACCAGTTGAATCACCATATATTATTATTGGCCAAGTAGCTTCTATTCTGTATTTCTCA
ATCATTCTAGTCTTTATACCAATCGCAGGTCTAATTGAAAATAAGATGCTTAAATGAAGA

>Cratogeomys_zinseri_AF302170.1
ATGACAATTATACGAAAATCTCATCCATTAATAAAAATTGTCAACCACGCCTTCATTGAC
CTGCCAACACCACCTAACATCTCTGGCTGATGAAACTTTGGATCCCTATTAGGATTATGC
CTAGTACTACAAATCTTAACAGGCCTATTTTTGGCAATACACTACACATCAGATACCACT
ACTGCTTTCTCGTCAGTAACACACATTTGCCGAGACGTCAATTACGGCTGACTAATCCGA
TATATACATGCTAACGGTGCCTCCCTATTCTTCATTTGCCTTTACATCCATATTGGACGA
GGAATTTACTATGGGTCCTACATATACACAGAAACATGAAACATTGGTATTCTATTATTA
TTCCTAACCATAGCCACTGCCTTTGTAGGTTACGTATTACCATGAGGACAAATATCATTC
TGAGGCGCCACAGTCATCACCAATTTACTATCAGCTATCCCATATATCGGACAAGACTTA
GTAGAATGAATCTGAGGAGGATTTTCTGTAGACAAATCAACATTAACACGATTCTTCGCA
TTACACTTTATTCTACCATTCATCATTACAGCCCTAGCCATAGTACATCTACTATTCCTA
CATGAAACAGGATCTAGTAATCCCCTAGGAATTCCATCAGATTGTGGCAAAGTACCATTC
CACCCATATTACACAACCAAAGACTTACTAGGAGCCATTTTACTACTAATACTATTTATA
ACTCTAGTACTATTTTTTCCAGATAAATTAGGAGATCCTGATAATTACACACCAGCTAAC
CCACTCAATACCCCTCCACATATCAAACCAGAATGATACTTCTTATTCGCATATGCAATT
CTACGATCAATTCCTAGTAAATTAGGAGGAGTATGTGCCCTAGTATTTTCAATTTTAGTC
CTAGCCCTATTCCCATACCTCCACACATCAAAACAACGAAGCCTATCCTTCCGACCCCTA
AGTCAAACTCTATTCTGAGCTCTAATTTCAGACTTAATTATCCTAACATGAATCGGAGGA
CAACCAGTTGAACCACCTTATATCATCATTGGTCAAGTAGCCTCTATCCTATATTTCTCA
ATCATCCTAATCTTTATACCAATAGCAGGTCTAATTGAAAACAAGATGCTTAAATGAAGA

>Dasyprocta_leporina_AF437783.1
ATGACTCACCTACGAAAATCACACCCACTAATCAAAATTATTAACCACTCTTTCATTGAT
CTCCCAACCCCATCCAACATCTCAGCTTGATGAAACTTCGGCTCTCTACTAGGCATCTGC
CTAATAATACAAATCCTTACAGGCTTATTCCTAGCAATACATTACACCGCAGATACAACC
ACAGCATTCTCATCCGTTACACACATTTGCCGAGATGTGAATTACGGATGACTAATCCGA
TACTTACACGCCAACGGAGCATCAATATTCTTTATTCTCATTTACCTACACATCGGACGA
GGAATCTATTACGGATCCTACACTTTCTCAGAAACCTGAAACATTGGAATTTTACTGTTA
CTAGCAGTAATGGCAACCGCCTTCATAGGGTACGTACTGCCATGAGGACAAATATCATTC
TGAGGGGCTACCGTAATTACAAACCTCCTATCAGCAATCCCTTACATCGGCACAACCCTA
GTCGAGTGGATCTGAGGCGGGTTCTCAGTAGACAAAGCCACCCTAACCCGATTCTTCGCA
TTTCACTTTATTCTCCCATTTATCATTGTTGCACTAGTTATAACCCACCTACTATTCCTT
CACGAAACCGGATCAAATAACCCCTCAGGATTAAACTCTGATTCAGATAAAATCCCATTC
CATCCGTACTATACAATCAAAGATATCATAGGGTTCATATTCATAGGGTTCACTATCCTC
CTTTTAGTACTTTTCTCACCAGACCTTTTAGGAGACCCAGATAACTACTCACCAGCCAAT
CCTCTTAATACCCCTCCACACATCAAACCAGAATGATACTTCCTCTTCGCATACGCCATC
CTACGCTCTATCCCCAACAAACTGGGAGGTGTTGTAGCTCTACTAACCTCAATCCTAGTC
CTAGCTCTATTTCCAATTATACACCTATCAAAACAACGAAGCATAACATTCCGTCCAATC
AGCCAATGCCTTCTATGAATACTAACAGCTAACTTAGCGATCCTTACATGAATTGGAGGG
CAACCAGTCGAACACCCCTACATCCTCATTGGTCAAGTAGCATCAATTACCTACTTCCTA
ATCATCCTTATCCTAATACCACTCTTCAGTATAGTAGAAAATAAATTCCTTAAATGAAGA

>Dipodomys_compactus_AY926379.1
ATGACAATCATACGAAAAACTCACCCACTTATAAAAATAGTCAACCACGCATTCATTGAC
CTCCCCGCTCCATCAAACATTTCTGGATGATGAAACTTTGGATCACTTTTAGGTCTATGT
TTAGTAATCCAAATCACCTCAGGCCTATTCCTAGCCATACACTATACACCTGATACGCTC
ACAGCATTTTCATCAGTAACCCATATTTGTCGAGACGTAAATTACGGATGATTAATCCGC
TATATGCACGCTAACGGAGCATCACTATTCTTTATCTGCTTATATCTTCACATCGGCCGA
GGAATTTATTACGGCTCATACTCTTACATAGAAACCTGAAATATTGGCATTTTACTTCTT
TTCCTCACTATAGCTACAGCCTTTATAGGTTATGTCCTCCCATGAGGCCAAATATCTTTC
TGAGGAGCAACCGTCATCACAAATCTATTATCAGCCATCCCATACATTGGTACAGACCTC
GTAGAATGAATCTGAGGCGGATTTTCTGTTGACAAAGCTACTCTAAATCGATTCTTCGCG
TTCCACTTCATCCTACCATTTATCATCGCTGCCATAGCCATAGTTCATCTACTTTTCCTT
CACGAAACTGGATCTAATAATCCATTAGGAATTCCATCTGACTGTGACAAAATCCCATTT
CACCCTTATTACACAACAAAAGACCTCCTAGGAATTATCCTCCTTATAGCTTTCTTTTTC
ACTCTTGTTCTATTTTTTCCAGACCTATTAGGAGACCCAGACAATTATTCACCCGCAAAT
CCCTTAAACACTCCACCACATATCAAACCTGAATGATATTTTCTTTTTGCTTATGCTATC
CTTCGATCAATTCCAAATAAATTAGGAGGTGTAATCGCTCTTGTCCTCTCAATCCTAATC
CTAGCCCTATTACCACATATTCAAACCGCAAAACAACGCAGCTTAATATTCCGACCAATT
AGTCAATTTTTATTCTGACTTCTAGTCTCTGACGTCCTAGCCCTTACATGAATCGGAGGG
CAACCAGTTGAACCCCCCTTCATTATCATTGGACAAATCGCATCCTTCCTATACTTCGCT
ATTATCCTAATCCTTATACCAATCGCAGGAATCATTGAAAATAAAATATTAAAATGAAGA

>Dipodomys_deserti_AY926381.1
ATGACAATCATACGAAAAACCCACCCTTTAATAAAAATAGTAAACCACGCATTCATCGAC
TTACCTACACCATCCAACATCTCCGGATGATGAAACTTCGGATCACTCCTAGGCCTATGC
CTAGTAATCCAAATCGTCTCAGGCCTATTCTTAGCTATACACTACACCCCCGACACCCTA
ACAGCATTCTCATCCGTAACCCACATCTGCCGAGATGTGAACTATGGCTGACTAATCCGC
TACATACACGCCAACGGAGCATCACTATTCTTCATCTGCCTTTATCTCCACATTGGCCGA
GGAATCTACTACGGATCCTACTCCTACATAGAAACCTGAAATGTCGGTATCATCCTCCTA
TTCCTAGTCATAGCCACAGCCTTCATAGGCTACGTACTGCCATGAGGTCAAATATCATTC
TGAGGCGCAACTGTAATTACCAACCTCCTGTCAGCCATCCCATACATTGGAGCCGACCTC
GTAGAATGAATCTGAGGCGGATTCTCCGTTGACAAAGCGACCCTAAACCGATTCTTCGCA
TTTCACTTCATCCTACCATTCATCATCGCAGCCATAGCCATAGTCCACCTACTATTTCTC
CACGAAACAGGATCTAACAACCCCCTAGGAATCCCATCAGACTGCGACAAAATTCCATTT
CACCCCTACTACACAACCAAAGACTTCCTAGGACTTGTCATCCTCCTAGCCCTTTTCTTC
ACCCTAGTCCTATTTTTCCCAGACCTATTAGGAGACCCAGATAATTATTCGCCCGCAAAT
CCCTTAAATACACCACCACACATCAAACCTGAATGATACTTCCTATTCGCGTACGCCATC
CTACGATCTATCCCAAACAAACTAGGAGGCGTAATCGCCCTAGTACTCTCAATCCTCATC
CTAGCCCTACTCCCCCATATCCAAACAGCCAGCCAGCGCAGCCTAATATTCCGCCCCATC
AGCCAATTCTTATTCTGACTACTAGTTTCCGATGTACTAGTACTAACATGAATCGGAGGC
CAACCAGTTGAACCGCCCTTCATCATTATCGGACAAATCGCGTCACTTACATACTTCACA
ATCATCCTAGCCCTAATACCAATCGCAGGCATTATCGAAAACAAAATATTAAAATGAAGA

>Dipodomys_heermanni_AY926369.1
ATGACAATCATACGAAAAACTCACCCATTAATGAAAATGGTAAACCACGCATTCATTGAT
CTCCCCACCCCATCAAACATCTCAGGATGATGAAACTTCGGATCACTCCTTGGATTGTGC
CTAATTATCCAAATCGCCTCAGGCCTATTCCTGGCTATACATTACACACCAGACACCATC
ACGGCATTTTCATCAGTCACCCACATCTGCCGAGATGTAAATTATGGATGACTTATCCGT
TATATTCATGCCAACGGAGCATCACTTTTCTTCATCTGTCTTTACCTTCATATTGGCCGA
GGAATCTATTACGGCTCATACTCTTATATAGAAACCTGAAACATTGGCATTATTCTCCTA
TTGCTCACGATAGCTACCGCTTTTATAGGCTATGTCCTGCCATGAGGCCAAATATCATTT
TGAGGAGCAACCGTCATTACAAATCTCCTATCAGCCATCCCATATATTGGTACAGACCTT
GTAGAATGAATTTGAGGAGGCTTCTCCGTTGACAAAGCTACCTTAAACCGGTTCTTCGCA
TTTCATTTTATCCTACCATTTATTATTGCCGCCATAGCAATAGTCCACTTACTATTCCTT
CACGAAACAGGATCCAACAACCCACTAGGTATTCCATCAGACTGCGACAAAATCCCATTT
CACCCTTACTATACAACCAAAGATTTTCTAGGGATAGTTCTCCTTCTAGCATTCTTTTTC
ACCCTAGTACTATTTTTCCCAGATCTATTAGGAGACCCAGATAATTATTCGCCCGCAAAT
CCCTTAAATACTCCACCTCATATTAAACCTGAATGATATTTCCTCTTCGCATATGCTATC
TTACGATCTATCCCTAACAAACTTGGAGGAGTAATTGCACTAGTTCTATCAATTCTTATT
CTAGCTTTACTACCACATATCCAAACTGCTAAACAACGCAGCCTAATATTTCGACCAATC
AGCCAACTCTTATTCTGACTTCTAGTTTCAGATGTACTAGTACTAACATGAATTGGAGGT
CAACCTGTTGAACCACCATTCATCATTATTGGACAAATTGCATCTTTTTTATACTTTGCT
ATCATTCTTATCCTTATACCAATCGCAGGCATTATTGAAAACAAAATATTAAAATGAAGA

>Dipodomys_merriami_AF172837.1
ATGACAATCTTACGAAAAACCCACCCCCTAATAAAAATAGTTAATCACGCATTCATTGAC
CTACCTACTCCATCAAACATCTCCGGATGATGAAACTTCGGATCACTACTAGGACTATGT
CTAGTCATCCAAATCACCTCAGGACTATTCCTGGCAATACACTACACACCAGATACCATA
ACAGCATTTTCATCTGTTACCCACATTTGCCGAGACGTAAACTACGGATGACTCATCCGA
TACATACACGCCAACGGAGCATCACTTTTCTTTATCTGCCTATACTTACATATTGGCCGA
GGAATATACTATGGATCATACTCCTATATAGAAACCTGGAACGTCGGTATTATTCTTCTT
TTCCTAACAATAGCCACGGCCTTTATAGGTTACGTTTTACCATGAGGCCAAATATCCTTT
TGAGGAGCAACCGTCATCACAAATCTTTTATCTGCCATCCCATACATTGGAACAGACCTA
GTAGAATGAATTTGAGGAGGATTCTCCGTTGACAAAGCCACGCTCAACCGATTTTTCGCA
TTCCACTTTATCCTACCATTTATCATCGCTGCTATAGCTATAGTCCACCTTCTATTCCTT
CACGAAACTGGATCCAACAACCCACTAGGAATCCCATCAGATTGCGACAAAATCCCATTC
CACCCCTACTACACAACCAAAGATTTCCTAGGGATCGTCCTCCTTCTAGCATTCTTCTTC
ACCATAGTCCCTTTTTCCCCCGACCTATTAGGAGACCCAGACAATTATTCGCCCGCAAAT
CCCTTAAACACTCCACCCCACATCAAACCTGAATGATATTTTTTTTTTGCCTACGATATC
CTACGATCAATTCCCAATAAATTAGGAGGTGTCATTGCACTCCTTCTATCAATTTTAGTC
CTAGCCCTTTTACCACACATCCAAACAGCCAAACAAGGCAGTTTAATATTCCGACCCATT
AGTCAATTTTTATTTTGACTTTTAGTCTCCGACGTCCTTGTCCTGACATGAATTGGAGGC
CAACCAGTCGAACCCCCCTTCATCATTATCGGACAAATCGCATCCCTCCTATATTTCACT
ATCATCCTAGCCTTTATACCCATCGCAGGACTTAATGAGAACAAAATATTAAAATGAAGA

>Dipodomys_microps_AY926385.1
ATGACAATCATACGAAAAACTCACCCATTAATAAAACTAGTCAACCACGCATTTATCGAC
CTTCCTACCCCATCAAATATCTCCGGATGATGAAATTTTGGATCACTTCTAGGATTATGC
CTAATAATTCAAATCGCATCAGGTCTATTCCTAGCAATACACTATACCCCTGATACTCTC
ACAGCATTTTCATCAGTCACCCATATTTGCCGAGACGTAAACTACGGATGACTCATCCGT
TACATTCATGCCAATGGAGCATCACTTTTTTTCATTTGCCTTTATCTACACATTGGTCGA
GGAATTTATTACGGGTCCTACTTTTACGTAGAAACCTGAAACATTGGTATTATTCTTCTA
TTCCTCACAATAGCTACCGCCTTCATAGGCTATGTGCTACCATGAGGTCAAATATCATTT
TGAGGGGCAACCGTCATTACTAACCTTCTATCAGCCATCCCATATATCGGAACAGACCTT
GTCGAATGGATTTGAGGAGGTTTCTCTGTCGATAAAGCTACATTAAATCGATTCTTCGCA
TTTCACTTCATCCTACCATTCATCATTGCCGCCGTAGCTATAGTCCACTTACTCTTCCTA
CACGAGACAGGATCTAACAACCCACTAGGCATCCCATCAGACTGCGACAAAATCCCATTT
CACCCCTACTATACTATTAAAGACTTCCTAGGAATTGTACTCCTCCTAACATTCTTTTTC
ACTCTTGTATTATTTTTCCCAGACCTATTAGGAGACCCAGATAATTATTCGCCCGCAAAT
CCCTTGAACACACCACCTCATATTAAACCTGAATGATATTTCCTATTCGCATATGCCATT
CTACGATCTATCCCCAATAAATTAGGAGGAGTTATTGCCCTAGTTATATCAATCCTAATT
CTAGCCCTACTTCCACACATCCAAACTGCTAAACAACGTAGCCTAATATTCCGACCAATT
AGTCAACTCTTATTTTGACTTCTAGTGTCTGACGTCCTAGTCCTAACATGGATCGGAGGC
CAACCTGTTGAACCACCATTTATTATTATTGGACAAATCGCATCTATCCTATACTTTGCT
ATCATCCTTATCCTTATACCAATTGCTGGCATCATCGAAAACAAAATATTAAAATGAAGA

>Dipodomys_nelsoni_AF172839.1
ATGACAATTTTACGAAAATCTCACCCTCTTATAAAAATAGTCAATCACGCATTTATTGAC
CTGCCAGCCCCATCAAATATTTCCGGATGATGGAACTTTGGATCCCTCCTAGGATTATGC
CTTATTATCCAAATTGCTTCAGGACTATTTTTAGATATACACTACACATCAGATACTCTC
ACAGCATTTTCATCAGTAGCTCATATTTGTCGAGACGTTAATTATGGTTGACTAATCCGG
TATATTCACGCAAACGGAGCTTCCCTATTTTTTGTATGTCTGTACCTACATATTGGCCGA
GGAATTTATTATGGTTCATATTCATATAAAGAAACCTGAAATATTGGAATTATTCTATTA
TTTCTAACAATAGCCACTGCATTCATAGGTTACGTACTCCCATGGGGCCAAATATCTTTC
TGAGGAGCAACCGTCATCACAAACCTCCTATCAGCCATTCCATATATCGGCACAGACCTT
GTAGAATGAATCTGGGGAGGTTTCTCAGTAGATAAAGCCACCCTCAACCGATTCTTCGCA
TTTCACTTCATCCTACCATTTATCATCGCTGCTATAGCCATAGTTCACCTACTCTTCCTA
CACGAGACAGGATCCAACAACCCCCTAGGAATTCCATCAAACTGTGATAAAATCCCATTC
CACCCATACTACACAACCAAAGACTTCCTAGGAATTGTACTCCTCCTAACTTTCTTCTTC
ACCATAGTTCCTTTTTTCCCAGATCTATTAGGAGACCCAGACAATTATTCGCCCGCAAAT
CCCTTAAATACTCCACCACATATTAAACCAGAATGATATTTCCTCTTCGCATATGCTATC
CTACGTTCAATCCCCAATAAATTAGGAGGAGTCATCGCCCTAATTCTCTCAATTCTTATC
CTAGCTCTACTCCCACATATTCAAACAGCTAGCCAACGAAGCCTAATATTCCGACCCATC
AGTCAATTCCTATTCTGACTACTAGTGTCTGATGTCCTAGTCCTAACTTGAATCGGAGGC
CAACCAGTCGAACCACCATTCATCATTATTGGACAAATCGCATCCCTTTCATACTTCACA
ATCATCCTAGTCCTCATGCCAATTGCAGGAATCAATGAAAACAAAATATTAAAATGAAGA

>Dipodomys_ordii_AF172836.1
ATGACAATCGTACGAAAAACTCACCCTATTATAAAAATAGTTAATCATGCATTTATTGAC
CTTCCAGCTCCATCAAATATTTCAGGATGATGAAACTTTGGATCACTCTTGGGATTATGC
CTAATCATTCAAATTGCTTCAGGTCTATTTCTAGCAATACATTATACACCTGACACCCTC
ACAGCATTCTCATCAGTCACTCATATTTGTCGAGATGTGAATTACGGATGACTCATCCGC
TATATACATGCCAACGGAGCTTCTTTATTTTTCATTTGCCTTTATCTACATATCGGCCGA
GGTATTTACTACGGATCTTATTCCTACATAGAAACTTGAAACATTGGCATTTTACTCCTT
TTTCGAACCATAGCTACAGCTTTCATAGGTTATGTTCTCCCATGAGGCCAAATATCCTTC
TGAGGAGCAACCGTCATTACCAACCTCCTATCAGCTATTCCATATATCGGCACAGACCTC
GTAGAATGAATCTGAGGTGGCTTCTCCGTCGACAAAGCTACTCTTAACCGATTCTTTGCA
TTCCACTTCATCTTACCATTCATCATTGCTGCCATAGCCATAGTCCACCTACTTTTTCTG
CACGAAACTGGATCCAACAACCCACTAGGAATCCCTTCAGATTGCGACAAAATCCCATTC
CACCCATACTACACAACCAAAGACTTTCTAGGCATCGTATTACTACTAGCATTCTTTTTC
ACCTTAGTCCTATTTTTCCCAGACCTATTAGGAGACCCAGACAATTATTCACCCGCAAAT
CCCTTGAGCACTCCACCGCACATTAAACCTGAATGGTATTTCCTCTTTGCATATGCCATT
CTCCGATCTATTCCAAATAAAATAGGTGGTGTCATTGCACTTATCCTATCAATCCTTATT
CTAGCTCTATTTCCACACATCCAAACAGGTAAACAACGTAGCTTAATATTCCGACCAATC
AGCCAATTCTTATTCTGACTTTTAGTATCCGATGTCTTAGTTCTAACATGAATCGGAGGT
CAACCAGTCGAACCTCCATTTATCATTATTGGACAAATCGCATCAGTCCTCTACTTCACT
TTTATCCTTGCCTTCCTACCAATTGCAGGGCTCAATGAAAACAAAATATTAAAATGAAGA

>Dipodomys_panamintinus_AY926384.1
ATGACAATCATACGAAAAACTCACCCATTAATAAAAATGGTAAACCACGCATTCATTGAT
CTTCCCACCCCATCAAACATCTCAGGATGATGAAACTTTGGATCACTCCTTGGATTGTGC
CTAATTATCCAAATCGCCTCAGGCCTATTTCTAGCTATACATTATACACCAGACACCCTC
ACGGCATTTTCATCAGTTACCCACATCTGTCGAGATGTAAATTATGGATGACTCATCCGC
TACATTCATGCCAACGGAGCATCACTTTTCTTCATCTGTCTTTACCTTCACATCGGCCGA
GGAATCTATTACGGCTCATACTCTTATATAGAAACCTGAAACATTGGCATTATCCTCCTA
TTTCTCACGATAGCTACCGCTTTTATAGGCTACGTACTACCATGAGGCCAAATATCATTT
TGAGGAGCAACAGTCATCACAAATCTCCTGTCAGCCATCCCATATATTGGTACAGACCTT
GTAGAATGAATTTGAGGAGGCTTTTCCGTTGACAAAGCTACCTTAAATCGATTCTTCGCA
TTTCATTTTATCCTTCCATTTATCATTGCCGCCATAGCTATAGTTCACTTACTATTCCTA
CACGAAACAGGATCCAACAACCCACTAGGTATTCCATCAGACTGCGACAAAATCCCATTT
CACCCTTATTACACAACCAAAGATTTTCTAGGGATAGTTCTTCTCCTAGCATTCTTTTTC
ACTCTAGTCTTATTTTTCCCAGATCTATTAGGAGACCCAGATAATTATTCGCCCGCAAAT
CCCTTAAATACTCCACCTCATATTAAACCTGAATGATATTTCCTCTTCGCATACGCTATC
TTACGATCCATCCCTAACAAACTCGGAGGAGTAATTGCACTAGTACTATCAATTCTTATT
CTAGCTTTATTACCACACATCCAAACTGCTAAACAACGTAGCCTAATATTTCGACCAATC
AGCCAATTCTTATTCTGACTTCTAGTTTCAGATGTTCTAGTACTAACATGAATTGGAGGT
CAACCTGTTGAACCGCCATTCATTATCATTGGACAAATCGCATCTTTTTTATACTTTGCT
ATCATTCTTATCCTAATACCAATCGCAGGCATTATTGAAAACAAGATATTAAAATGAAGA

>Dipodomys_phillipsii_AF172835.1
ATGACAATCATACGAAAAACTCACCCCCTAATAAAAATAGTCAACCACGCATTCATCGAC
TTACCAACTCCATCAAATATCTCCGGATGATGGAATTTTGGATCACTCCTAGGACTATGC
TTGATTATCCAAATCGCCTCAGGACTATTTCTAGCCATACATTACACGCCAGACACCATA
ACAGCATTCTCATCTGTTACCCACATTTGTCGAGACGTAAATTACGGATGACTAATCCGA
TATATACATGCCAATGGAGCATCACTTTTCTTCATATGCCTCTATCTACACATCGGCCGA
GGAATGTATTACGGCTCCTATTCCTATTTAGAAACCTGAAATATTGGCATTATACTCCTT
TTCCTCACTATAGCCACAGCCTTCATAGGCTACGTACTTCCATGAGGCCAAATATCCTTT
TGAGGAGCAACCGTAATTACCAACCTCCTATCAGCTATTCCATACATCGGAACAGACCTA
GTAGAATGAATCTGAGGAGGATTCTCTGTTGATAAAGCCACTTTAAACCGATTCTTCGCA
TTCCACTTTATCCTACCATTCATCATCGCTGCCTTAGCTATAGTACACCTACTCTTCCTC
CATGAAACTGGATCCAACAATCCATTAGGAATCCCATCAGATTGTGACAAAATCCCCTTC
CACCCCTACTACACGACTAAAGATTTCCTAGGAATCATTATCCTACTAACATTTTTCTTC
ACCATAGTCCTGTTTTTCCCAGACTTATTAGGAGACCCAGACAATTATTCGCCCGCAAAT
CCCTTAAACACACCACCTCACATTAAACCTGAATGACACTTCCTCTTTGCCTATGCCATC
CTACGATCAATTCCTAACAAAATAGGAGGTGTCATTGCACTCATTCTGTCAATCCTAATT
CTAGCTCTTTTACCCCATATTCAAACAGCCAAACAACGCAGCATAATATTCCGACCCATC
AGCCAATTTTTATTTTGACTACTAGTTTCCGACGTCTTCGTCCTAACATGAATCGGAGGC
CAACCAGTTGAACCTCCCTTCATCATAATTGGACAAATCGCATCCCTCCTGTACTTTACT
TTTATTTTAGCCCTTATACCTATCGCAGGGCTCAATGAAAACAAAATATTAAAATGAAGA

>Dipodomys_spectabilis_AF172838.1
ATGACAATTTTACGAAAAACCCACCCACTTATAAAAATAGTTAATCACGCATTTATTGAC
CTCCCAGCGCCATCAAACATTTCTGGTTGATGAAACTTTGGATCACTCCTAGGAATGTGC
CTAATCATTCAAATCACCTCAGGCCTCTTCCTAGATATACACTACACACCCGACACCCTC
ACAGCATTTTCATCCGTCACCCACATTTGCCGAGATGTAAACTATGGATGACTAATCCGG
TACATTCATGCCAACGGAGCATCCCTATTCTTTATTTGCCTATACCTACACATCGGCCGA
GGAATTTATTATGGCTCCTACTCCTACTTAGAAACCTGAAACATCGGTATCATCCTATTA
TTTCTAACAATAGCCACAGCTTTCATAGGTTACGTACTCCCATGAGGCCAAATATCTTTC
TGGGGAGCAACCGTCATTACTAATCTCCTATCAGCCATCCCATACATTGGAACAGACCTT
GTAGAATGAATCTGAGGGGGCTTCTCAGTAGATAAAGCCACCCTTAACCGATTCTTCGCA
TTCCACTTCATCCTACCATTCATTATCGCCGCCATAGCCATAGTACACCTTCTCTTCCTT
CATGAGACCGGATCCAACAACCCCCTAGGAATCCCATCAGACTGCGATAAAATCCCATTC
CACCCATACTACACAACCAAAGACTTCCTAGGAATTGTACTCCTTCTAACTTTCTTCCTC
ATCATAGTTTCTTTTTCCCCAGATCTATTAGGAGACCCAGACAATTATTCGCCCGCAAAT
CCCTTAAATACTCCACCACATATTAAACCAGAGTGATATTTCCTCTTTGCATACGCAATT
TTACGCTCAATTCCCAATAAACTAGGAGGAGTCATCGCCCTAATCCTCTCAATCCTCATT
CTAGCCCTATTACCACATATTCAAACAGCCAGCCAACGAAGCCTAATATTCCGACCCATC
AGCCAATTCCTATTCTGACTATTAGTATCTGATGTCCTCATCCTAACATGAATCGGAGGC
CAACCAGTCGAACCACCATTCATCATTATCGGACAAATCGCATCCCTTTCGTACTTTACA
ATCATTCTAGCCCTCATACCAATTGCAGGAATCAATGAAAACAAAATATTAAAATGAAGA

>Euryoryzomys_macconnelli_GU126538.1
ATGTCAATCATACGAAAATCTCACCCCCTACTTAAAATTATTAACCACTCATTCATTGAC
TTACCTACCCCATCCAACATCTCATCATGATGAAACTTCGGCTCACTCCTAGGAATTTGC
CTAATAGTACAAATTATCACAGGCCTATTCCTAGCTATACACTATACATCAGACACAGCC
ACAGCATTCTCCTCAGTAACCCATATCTGCCGAGACGTAAACTACGGCTGACTAATTCGA
TATTTACACGCTAACGGAGCTTCTATATTTTTCATCTGCTTATTCATTCATGTTGGACGA
GGAATTTACTACGGCTCATATATATTAAACGAAACCTGAAACATCGGAATTATTCTACTA
CTTACAACTATAGCAACAGCATTCGTAGGCTATGTACTTCCATGAGGACAAATATCTTTC
TGAGGCGCTACAGTAATTACCAACCTCCTGTCAGCTATTCCATATATTGGCACCACCCTA
GTTGAATGAATCTGAGGCGGCTTCTCAGTAGACAAAGCCACACTAACACGATTTTTCGCA
TTTCACTTTATTTTACCATTCATTATCACCGCTATAGTTTTAGTCCATCTTTTATTCCTC
CACGAAACAGGATCAAACAACCCCTCAGGACTCAACTCCAACTCGGACAAAATTCCATTC
CACCCCTACTATACAATCAAGGACTTATTAGGAATTTTACTTCTATTAATAGTTCTCATA
ATTTTGGTTTTATTTTTCCCAGATGTTCTCGGAGACCCCGACAATTATACACCTGCAAAT
CCACTCAACACTCCAGCACACATTAAGCCAGAATGATACTTCCTGTTTGCCTACGCTATC
TTACGATCTATCCCCAACAAATTAGGCGGTGTCCTAGCCCTACTCCTATCAATCCTTATT
CTAGCTGCATTTCCCCTACTAAACTCTTCTAAACAACACGGACTAGTATACCGCCCTATT
ACACAAATTATCTACTGAATTTTCATTGCCAACCTTTTCATTCTCACATGAATTGGAGGT
CAACCAGCTGAATACCCATTTATCACAATCGGACAAATCGCATCAATTCTTTACTTCACA
ATTATCGTGATTCTCATACCTATGGCTAGCATAATTGAAAACAATATTTTAAAACTCCAC

>Geomys_breviceps_AF158689.1
ATGGCAGTTATACGAAAGTCACACCCCTTAATAAAAATTGTCAACCACGCATTCATTGAT
CTACCAACTCCCCCTAATATTTCTGGCTGATGAAACTTCGGTTCCCTACTGGGCCTATGC
TTAATTCTTCAAATCTTAACTGGCCTATTTCTAGCAATACACTACACATCAGACACTCTC
ACAGCTTTCTCATCCGTAACACACATTTGTCGAGATGTAAACTATGGCTGACTTATCCGA
TACATACATGCCAACGGAGCTTCTCTATTTTTCATCTGTCTATACATCCACATTGGACGG
GGTATTTATTACGGATCTTATTTATACACAGAGACATGAAATATTGGCATCCTACTGTTA
TTCCTAACTATAGCCACTGCTTTTGTAGGCTATGTATTACCCTGAGGGCAGATATCATTT
TGAGGAGCTACAGTTATTACCAACCTGCTTTCAGCAATTCCTTACATCGGACAAGACCTA
GTGGAATGAATCTGAGGTGGATTCTCTGTAGATAAAGCAACCCTAACACGCTTTTTCGCA
TTTCACTTCATCCTACCATTTATCATTGCAGCTCTAGCAATAGTCCACCTCCTATTTCTA
CACGAAACAGGATCCAACAACCCACTAGGAATTCCATCAGACAGTGGAAAAGTACCATTT
CACCCTTATTATACAACCAAAGACTTTCTAGGAGCTGTTATACTACTCATGCTGTTTTTA
ACCTTAGTATTATTTTTTCCAGACAAACTAGGAGACCCTGACAACTATATACCCGCAAAC
CCACTTAACACCCCACCACACATCAAACCAGAATGATATTTCCTATTCGCATATGCAATC
CTACGGTCAATTCCTAACAAACTGGGAGGAGTAGTAGCCCTAGTTATATCAATCCTAGTC
CTAGCCCTACTCCCCTATCTCCACACATCAAAACAACGAAGCCTAATATTTCGACCGTTA
AGTCAAATTATATTCTGAATACTAGTAGCTGACATACTATTACTAACATGAATCGGAGGG
CAGCCAGTAGAACCACCATTCATTATTATTGGGCAAGTAGCATCTATCCTATACTTCTTA
ATTCTCTTGCTGTTGATGCCAGTAGCGGGGTTAATTGAAAATAAACTACTTAAATGAAGA

>Geomys_texensis_AY393964.1
ATGGCAATTATACGAAAATCACACCCCTTAATAAAAATTGTCAACCATGCCTTTATCGAC
CTACCAACTCCCCCTAATATCTCTGGCTGATGAAACTTTGGCTCCCTGCTAGGATTATGC
TTAATTCTTCAAATCCTAACAGGCCTATTCCTAGCAATACACTATACATCAGATACCCTC
ACAGCCTTCTCATCAGTTACACACATCTGTCGAGACGTTAATTACGGCTGACTCATTCGA
TATATACACGCCAACGGCGCTTCTCTATTCTTCATCTGCCTGTACATCCACATTGGACGG
GGTATTTACTACGGATCCTACTTATATACAGAAACATGGAATATTGGTATCTTACTTCTA
CTCCTAACCATAGCCACTGCTTTTGTTGGTTATGTCCTACCATGAGGACAAATATCATTT
TGAGGGGCTACAGTTATTACCAACTTACTATCTGCCATTCCTTATATTGGACAAGACCTA
GTAGAATGAATCTGAGGAGGCTTCTCCGTAGATAAAGCCACACTAACACGTTTCTTCGCA
TTTCACTTCATCCTACCATTCATCATCGCAGCTCTAGCTATGGTCCACCTTCTGTTCCTA
CATGAAACAGGGTCCAACAACCCATTAGGAATCCCATCAGATTGCGGAAAAGTACCGTTT
CACCCTTATTATACAACCAAAGACTTTCTAGGAGCTATCATACTACTTATACTGTTTTTA
ACCTTAGTGTTATTTTTTCCAGACAAACTAGGAGACCCTGACAACTATATACCCGCAAAT
CCACTGAACACCCCACCACATATTAAACCAGAGTGATATTTTTTATTTGCATACGCAATT
TTACGATCAATCCCTAATAAATTAGGAGGTGTTGTAGCCCTAGTAATATCCATTCTAGTT
CTAGCCCTACTCCCATATCTCCACACATCAAAGCAACGAAGCCTATCATTTCGTCCCTTA
AGCCAAATTTTATTCTGAACTCTAGTGGCTGATCTACTGTTACTAACATGAATTGGGGGC
CAGCCAGTAGAACCACCATTCATTATTATTGGTCAAGTAGCATCCATCTTGTACTTCTTA
ATTCTCTTATTGCTAATACCAATAGCGGGGTTAATTGAAAACAAAATACTTAAATGAAGA

>Habromys_lophurus_DQ861396.1
ATGACAAACATTCGAAAAAAGCACCCACTACTTAAAATCATTAACGACTCGTTTATTGAC
CTCCCAACCCCATCTAACATCTCATCATGATGAAACTTTGGATCCTTACTCGGCATTTGC
CTAGTTATCCAAATCTTAACAGGATTATTTCTAGCAATACACTATACATCAGATACAACC
ACAGCATTCTCATCGGTCACACACATCTGTCGAGACGTAAACTATGGATGATTAATCCGA
TATATACATGCAAACGGAGCCTCCATATTCTTTATCTGCTTATTCCTCCATGTAGGACGA
GGAATATACTACGGCTCATACACATTCACAGAGACATGAAATATCGGAATCGTACTCTTA
TTCGCTGTAATAGCAACAGCATTTATAGGCTATGTCCTTCCATGAGGACAAATATCCTTC
TGAGGTGCCACAGTAATCACTAATCTCCTATCGGCCATCCCATATATCGGAACAGCCCTA
GTAGAATGAATTTGAGGAGGGTTTTCAGTAGATAAAGCTACCCTAACCCGATTCTTCGCA
TTCCACTTCATCCTACCATTTATTATTACAGCCCTCGTAGTAGTTCATCTGTTATTTCTA
CACGAAACAGGATCCAATAACCCATCAGGCCTTAACTCCGACGCAGACAAAATTCCATTC
CATCCTTACTATACTATCAAAGATATTGTAGGAGCCCTATTACTATTAACCATTCTCATA
ACTTTAGTTTTATTTTTCCCAGATATTCTCGAAGATCCCGATAACTACACCCCTGCAAAT
CCACTTAATACCCCAGCACATATTAAGCCAGAATGGTACTTCCTATTCGCCTACGCTATC
CTACGCTCTATCCCAAATAAATTAGGAGGAGTCCTAGCCCTAGTCCTATCCATCCTAATT
CTAGCCCTATTACCTCTCCTTCAAACCTCAAAACAACGAGGACTTATATTCCGACCAATC
ACCCAAATCCTATTCTGAATTCTAGTGGCCAACTTATTAATCTTAACATGAATCGGAGGA
CAGCCTGTTGAATACCCATTCATTACAATTGGACAACTAGCATCTATCACCTACTTTACT
ATTATCATCATCCTAATACCTATTGCAGGCATAATTGAAAACAACATACTAAAATTCTCT

>Handleyomys_alfaroi_EU579489.1
ATGACAATCATACGAAAAACCCACCCTCTACTTAAAATTATTAACCACTCATTCATTGAT
TTACCCACCCCATCCAATATCTCATCATGATGAAATTTCGGCTCACTACTCGGAATCTGC
CTTATAGTACAAATCATCACAGGATTATTCCTAGCAATACACTATACCTCCGACACTACT
ACAGCATTCTCCTCAGTAACACATATCTGCCGTGATGTTAACTACGGCTGACTAATCCGA
TATATTCACGCCAACGGGGCCTCCATATTTTTCATCTGCTTATTTATTCACGTAGGCCGA
GGAATCTACTACGGCTCCTACGTACTAAACGAAACCTGAAACATCGGAATCATTTTACTC
CTAACCACAATAGCAACAGCCTTCGTAGGCTACGTTCTCCCATGAGGACAAATATCCTTC
TGAGGGGCTACAGTTATTACCAACCTCCTATCAGCTATCCCCTACATCGGAACTACCCTA
GTAGAATGAATCTGAGGGGGCTTCTCAGTAGATAAAGCCACATTAACACGCTTCTTTGCC
TTCCATTTTATTCTCCCGTTTATTATTACAGCCCTAGTCCTAGTTCACCTCTTATTCCTC
CACGAAACAGGATCCAACAACCCCTCAGGACTAAACTCTGACTCCGACAAAATTCCATTC
CACCCTTATTACACAATCAAGGACCTCCTAGGAATTCTCTTTCTATTAATAGCTCTCATA
ATTTTAGTCTTATTTTTCCCAGATCTTCTCGGAGACCCTGATAATTATACCCCAGCAAAT
CCACTCAACACTCCAGCACACATTAAACCAGAATGATATTTTCTATTCGCCTATGCAATC
CTCCGATCCATTCCTAATAAACTCGGGGGAGTTCTAGCCCTACTCCTATCAATTCTTATC
TTAGCCGCATTCCCCCTACTAAACACCTCCAAACAACACGGACTAATTTACCGCCCTATT
ACACAAATCCTCTACTGAATCTTCATTGCCAATCTACTAATCCTCACATGAATCGGAGGC
CAACCAGTAGAATACCCTTTCACAACAATTGGACAAATTGCATCAATTCTTTACTTCACA
ATTATTGTAATCTTAATACCAATTGCCAGCATAATCGAAAATGACATCCTCAAACTTCAC

>Handleyomys_rostratus_EU579493.1
ATGACAATTATACGAAAAAATCATCCCTTACTCAAAATCATCAATCACTCATTCATTGAC
CTCCCCACCCCATCCAATATCTCATCATGATGAAACTTCGGCTCACTACTCGGAATTTGC
CTCATAGTACAAATCATTACAGGACTATTCCTAGCAATACACTACACCTCAGACACAACC
ACAGCATTCTCCTCAGTAACTCACATCTGTCGTGATGTTAACTACGGCTGATTAATTCGA
TACATTCATGCCAACGGAGCCTCCATATTCTTTATCTGCCTCTTCATCCACGTAGGCCGA
GGCATTTACTACGGCTCCTACATACTAAACGAGACCTGAAACATCGGCATTATCCTTCTC
CTAACTACAATAGCAACAGCCTTCGTAGGCTACGTACTTCCATGAGGACAAATATCCTTC
TGAGGGGCCACAGTCATCACCAACCTCCTATCAGCTATCCCCTACATCGGAACAACTTTA
GTCGAATGAATCTGAGGTGGATTCTCAGTAGACAAGGCCACACTAACACGCTTCTTCGCT
TTCCACTTTATTCTTCCATTTATTATCACAGCTCTAGTTCTAGTCCACCTATTATTTCTC
CACGAAACAGGATCTAACAACCCCTCAGGACTAAATTCAGACTCCGATAAAATCCCCTTC
CACCCATACTACACAATCAAAGACCTTCTAGGAATCTTACTTCTATTAATAGTTCTCATA
ATTTTAGTCTTATTTTTCCCTGATCTTCTCGGAGACCCCGATAATTATACCCCTGCAAAT
CCACTCAATACCCCCGCACACATTAAACCAGAATGATATTTTCTTTTCGCCTATGCAATC
CTACGATCTATCCCAAATAAACTCGGAGGAGTCCTAGCCCTACTCCTATCAATCCTAATC
CTAGCCGCATTCCCCCTACTAAACTCCTCCAAACAACACGGACTAATCTACCGCCCAATC
ACTCAAATCATCTACTGAATCTTCATCGCTAACTTACTCATCCTCACATGAATTGGCGGC
CAACCAGTAGAGTACCCCTTCACTACAATTGGACAAGCCGCATCAATTCTTTATTTCACA
ATTATCGTAATCCTAATGCCAATAGCTAGCATAATTGAAAATAACATCCTCAAACTTCAC

>Heteromys_anomalus_GU646925.1__
ATGACAATCATACGAAAAAACCACCCCCTAGCTAAAATAATCAACCATGCTTTCATCGAC
CTTCCAACACCTATAAACATCTCGGGGTGATGAAATTTTGGCTCCCTAATTGGAATATGC
CTAATCATCCAGATCGCTACAGGATTATTCCTAGCAATACATTACACTGCTGATACTTCA
ACTGCCTTTTCTTCAGTAACTCATATCTGTCGAGATGTAAATTATGGCTGGCTAATTCGT
AATATACACGCAAACGGGGCATCCCTATTTTTTATCTGTTTATACCTTCATATCGGACGA
GGAATCTATTATGGATCTTATCTTTATAAGGAAACATGAAATGTAGGCATTCTTCTCCTA
TTTACAGTAATAGCTACTGCATTCATAGGTTATGTGCTCCCCTGAGGACAAATATCATTT
TGAGGTGCAACTGTAATTACAAATCTATTATCAGCCATTCCATATATTGGGCCAGATCTG
GTCGAGTGGATTTGAGGTGGATTTTCAGTAGACAAAGCAACACTAACCCGCTTCTTCGCA
TTCCACTTTATTCTCCCATTTGTTGTAGCTGCCTTAGCAATAGTTCACCTCTTATTTTTA
CATGAAACAGGCTCCAACAACCCTCTAGGTATCCCATCAAACTGTGAAAAAATTCCATTT
CATCCCTACTACACTTTCAAGGATCTATTAGGGGTTATCATTCTTCTAGGCTTGTATCTC
TCTATCGTTTTATTCTTTCCAGATTTACTAGGAGACCCAGACAATTACACGCCTGCTAAT
CCACTTAATACACCACCTCATATCAAACCAGAATGATATTTTCTATTTGCATACGCCATC
CTACGATCCATCCCTAATAAATTAGGAGGAGTAATTGCCTTAATCCTATCCATTTTAGTT
CTAGCCCTATTTCCTTTACTCCACACATCCAACCAACGAAGCCTAACATTCCGTCCAATC
AGTCAATTCTTATTTTGAACCCTAGTATCGGACCTATTTATCCTCACCTGAATTGGAGGC
CAACCAGTAGAACCCCCATTCATTCTAATCGGACAAGTAGCATCCATTTTATATTTCCTC
ATTATTCTTGTATTGTTCCCAATCGCAGGCCTGATCGAAAACAAAATTCTAAAATGAAGA

>Heteromys_australis_GU646926.1
ATGATAATTATACGAAAAACCCACCCCTTAGCCAAAATAATTAACCATGCCTTCATTGAC
CTTCCAGCACCAGCTAACATCTCAGGCTGATGAAACTTTGGATCTTTGATTGGAATATGT
TTAATTATTCAAATTGCTACAGGGTTGTTTCTAGCAATACACTATACTGCCGACACCTTA
ACTGCTTTCTCTTCAGTAACCCATATTTGCCGAGACGTAAACTATGGTTGACTAATTCGC
AATATACATGCTAACGGAGCATCTTTATTTTTCATCTGTTTATACCTTCATATTGGACGA
GGAATCTATTACGGATCTTATCTTTATAAGGAAACATGAAATGTAGGCATTCTTCTCCTA
TTTACAGTAATAGCCACTGCATTCATAGGTTATGTGCTCCCCTGAGGACAAATATCATTT
TGAGGTGCAACTGTAATTACAAATCTTCTATCCGCCATTCCCTATATCGGACCAGACCTA
GTCGAGTGAATTTGGGGTGGATTTTCAGTAGATAAAGCCACTCTAACTCGCTTCTTCGCA
TTTCACTTCATTCTTCCATTTATTGTAGCAGCTCTAGCAATAGTCCACCTCTTATTCTTA
CATGAAACAGGCTCCAACAACCCATTAGGTATTCCATCAAACTGTGATAAAATTCCATTT
CATCCCTACTACACTTTTAAGGATCTATTAGGGGTTATGATTGTTCTAACCTTATATCTC
TCTATTGTTTTATTCTTTCCAGATATCCTCGGAGATCCAGACAATTATACGCCTGCCAAT
CCACTTAACACACCTCCCCATATTAAGCCAGAATGATATTTTCTGTTTGCATACGCTATT
TTACGATCCATCCCTAACAAGCTAGGAGGGGTCATTGCCCTAGTTCTTTCCATTCTAGTA
TTAGCCCTATTTCCTTTACTACACACATCCAATCAACGAAGCATAACATTTCGCCCAATC
AGTCAATTCCTATTCTGAGTCCTAGTATCAGACCTATTCATCCTCACTTGAATCGGAGGC
CAACCCGTAGAACCACCGTTCATCTTAATTGGACAAGTAGCATCCATCTTATACTTCCTT
ATCATCCTAGTCCTATTCCCAATCGCAGGCCTAATCGAAAATAAAATTCTAAAATGAAGA

>Heteromys_desmarestianus_DQ168466.1
ATGACAATCCTACGAAAAACCCATCCTTTAGCAAAATTAATTAACCATGCCTTCATTGAT
CTCCCCACACCAATAAACATTTCAGGATGATGAAACTTCGGCTCCCTAATCGGAATATGT
TTAATCATTCAAATCGCCACTGGACTATTCCTTGCAATACACTACACAGCCGACACCTTA
ACCGCTTTCTCCTCAGTTACCCATATCTGCCGAGACGTTAACTATGGCTGACTAATTCGC
AATATACATGCAAACGGAGCATCACTATTCTTCATCTGCCTATACCTCCACATCGGACGA
GGAATCTATTACGGATCTTATCTTTATAAAGAAACATGAAATGTAGGCATTCTTCTCCTA
TTTACTGTTATAGCTACTGCATTCATAGGTTATGTCCTCCCCTGAGGACAAATATCATTT
TGAGGTGCAACTGTAATCACAAACCTTCTCTCCGCTATCCCATATATTGGCCCAGATTTA
GTTGAATGAATCTGAGGCGGGTTTTCCGTAGACAAAGCTACCTTAACCCGCTTCTTTGCA
TTCCACTTCATCTTACCATTTATTGTAGCAGCACTAGCACTAGTTCACCTATTATTTCTA
CACGAAACAGGTTCCAACAACCCCCTAGGCATTCCCTCAAACTGTGACAAAATTCCCTTC
CATCCCTACTACACTTTTAAAGATCTATTAGGGGTTATAATACTTCTAGGCTTGTATCTC
ACGATTGTTTTATTCTTTCCAGACTTACTCGGAGATCCAGACAACTACTCCCCTGCCAAT
CCACTTAACACACCACCACACATCAAGCCAGAGTGATATTTCCTATTTGCATATGCCATT
CTACGATCTATTCCTAATAAATTAGGAGGAGTTATTGCCCTAGTCCTATCTATTCTAGTT
TTAGCCCTGTTCCCTTTACTCCACACATCTAACCAACGCAGCCTAACCTTCCGACCCATT
AGTAAATTCCTCTTCTGAATCTTAGTATCAGACCTATTTATCCTAACCTGAATTGGAGGA
CAACCTGTTGAACCCCCCTTCATCGTTATTGGACAAGTAGCCTCCATCCTCTATTTCTTT
ATCATTCTCATTCTATTCCCAATTGCAGGACTAATTGAAAACAAAATCCTAAAATGAAGG

>Heteromys_gaumeri_AJ389536.1
ATGAAAATTATACGAAAAACTCACCCTTTAGCAAAAATAGTCAACCACGCTTTCATTGAT
CTTCCTATACCAATAAACATCTCAGGGTGATGAAACTTCGGATCTCTAATTGGCATATGC
CTTATTATTCAAATTGCTACAGGCCTATTCCTAGCAATACACTACACAGCCGACACCTTA
ACTGCCTTTTCTTCAGTTACCCATATCTGCCGAGACGTAAATTATGGCTGATTAATTCGA
AATATACATGCTAATGGGGCATCTTTATTCTTTATTTGTTTATACCTTCATATTGGCCGA
GGAATTTATTATGGATCTTATCTTTATAAGGAAACATGAAATATTGGCATTCTTCTCCTA
TTTACTGTTATAGCTACTGCATTCATAGGTTATGTCCTCCCCTGAGGACAAATATCATTT
TGAGGTGCAACTGTAATTGCAAATCTTCTTCCCGCTATTCCATATATTGGCCCAGACCTA
GTAGAATGAATTTGAGGTGGCTTCTCAGTAGATAAAGCAACCCTAACCCGTTTCTTCGCT
TTTCACTTTATTCTCCCATTCATTGTAGCAGCACTAGCATTAGTTCATCTTCTATTTTTA
CACGAGACAGGTTCTAACAACCCATTAGGTATTCCATCAAACTGTGACAAAATTCCCTCC
CACCCATATTACACTTTTAAGGAGCTATTAGGGGTTATTATACTCCTAGGCTTGTATCTC
TCTATTGTTTTATTCTTTCCAGATTTACTCGGAGATCCGGACAATTACACGCCTGCCAAT
CCACTTAATACCCCTCCACACATTAAACCTGAATGATACTTTTTATTTGCATACGCCATC
CTACGATCCATTCCTAATAAGCTAGGAGGAGTAATCGCTCTAGTTCTATCTATTTTAGTC
CTAGCTCTATTCCCATTTCTCCACACATCTAATCAAGGCAGTCTAACATTCCGACCAATC
AGTCAGTTCATCTTCTGAATCCTAGTGTCAGATCTCTTTATCCTAACCTGAATTGGAGGT
CAACCTGTAGAACCCCCATTTATCCTAATTGGACAAATTGCCTCTATTCTCTATTTTTTT
ATTATTCTTATTTTATTCCCAGTTGCAGGGCTAATCGAAGACAAAATTCTAAAATGAAGA

>Heteromys_nelsoni_GU647012.1
ATGGCTATTATACGAAAAACACACCCCCTAGCAAAAATTATCAACCACGCTTTCATTGAC
CTCCCAACACCAGCAAATATCTCAGGATGATGGAACTTTGGCTCCTTAATCGGAATATGC
TTAATTATTCAAATCGCCACAGGACTATTCCTTGCAATACACTACACTGCAGACACCTCA
ACTGCCTTCTCTTCAGTGACCCATATTTGTCGAGACGTTAATTATGGCTGATTAATTCGT
AATATACATGCCAATGGAGCTTCCCTATTCTTTATCTGTCTTTATCTTCATATCGGACGT
GGAATCTATTACGGATCTTATCTTTATAAGGAGACATGAAATGTAGGCATTCTTCTCCTA
TTTATAGTAATAGCTACTGCATTCATAGGTTATGTCTTACCCTGAGGACAAATATCATTT
TGAGGTGCAACTGTAATTACAAATCTTCTATCGGCCATTCCTTACATCGGTCCAGACTTA
GTTGAATGAATCTGAGGTGGATTCTCGGTAGACAAAGCTACCTTAACCCGTTTTTTTGCA
TTTCACTTCATTTTACCATTCATCATTGCAGCCCTAGCAATAGTTCATCTCTTATTCTTA
CATGAAACAGGCTCTAATAACCCACTAGGAATCCCAGCAAACTGTGATAAAATTCCTTTT
CATCCCTACTACACTTTTAAGGATCTATTAGGAGTTATAATCCTCCTAGGCTTATATCTC
ACAATTGTTTTATTCTTTCCAGATTTGTTAGGAGACCCAGACAACTATACTCCTGCTAAC
CCACTTAACACACCACCACACATTAAACCAGAATGATACTTTCTATTTGCATATGCTATT
CTCCGATCCATCCCAAACAAATTAGGGGGTGTAATTGCCCTAGTTCTCTCTATCCTAGTC
CTAGCCCTATTTCCCCTCCTCCATACATCTAACCAACGAAGCCTAATATTCCGACCAATC
AGCCAATTTCTATTCTGAACTCTAGTATCAGACCTTTTCATCCTAACCTGAATTGGAGGC
CAACCCGTAGAACCCCCATTCATCCTAATCGGCCAAATAGCATCTATTCTATATTTCCTT
ATTATTCTAGTCTTATTTCCTGTCGCAGGACTAATCGAAAATAAAATCCTAAAATGAAGA

>Hylaeamys_megacephalus_EU579499.1
ATGACAATCATACGAAAAACTCACCCCCTACTCAAAATTGTAAACCACTCGTTCATCGAC
CTTCCTACCCCTTCTAATATTTCATCATGATGGAACTTTGGCTCCCTACTAGGAATTTGC
CTAATAGTACAAATTATTACAGGGTTATTCCTAGCAATACACTACACCTCAGATACTTCT
ACAGCATTCTCCTCAGTCACCCACATCTGTCGAGACGTTAACTACGGATGACTAATCCGC
TATATTCACGCTAATGGAGCTTCCATATTCTTTATCTGCCTATTCATTCACGTAGGACGA
GGGATCTACTACGGATCTTATGTACTAAACGAAACCTGAAATATTGGCATCATCCTACTC
CTTACAACTATAGCTACAGCATTTGTAGGCTATGTACTTCCATGAGGACAAATATCTTTC
TGAGGGGCCACTGTAATTACCAATCTTTTATCCGCAATCCCCTACATCGGAACCACATTA
GTCGAATGAATCTGAGGCGGCTTCTCAGTTGATAAAGCCACATTAACACGCTTCTTCGCC
TTCCACTTCATTCTCCCATTTATTATTACAGCCCTAGTCCTAGTTCACCTCTTATTTCTC
CATGAAACAGGCTCTAACAATCCATCAGGATTAAACTCGAACTCCGATAAAATTCCATTC
CACCCCTACTACACCATCAAAGACCTATTAGGGATCTTACTTCTATTAATAGTTCTCATA
ATTTTGGTTTTATTTTTCCCAGATGTTCTCGGAGACCCCGATAATTATACACCTGCAAAT
CCACTCAACACCCCAGCACACATTAAACCAGAATGATATTTCCTCTTTGCCTACGCCATC
CTCCGATCTATTCCCAATAAACTAGGCGGAGTTATAGCCCTACTCCTATCTATCCTAATC
TTAGCAGCCTTCCCCCTTCTTAATTCCTCAAAACAACATGGAATAATTTATCGCCCAATT
ACACAAATCATTTACTGAATTTTCATTGCTAACCTTCTTGTACTAACATGAATCGGAGGT
CAACCAGTAGAATACCCTTTCACAATAATTGGACAAATCGCATCCATTCTATACTTCACA
ATTATCATTATCCTTATACCTATTGCTAGCATAATCGAAAATGACATCCTAAAACTCCAC

>Hylaeamys_yunganus_EU579500.1
ATGACAATCATACGAAAATCCCACCCTCTACTCAAAATTGTAAATCACTCATTCATCGAT
CTACCCACCCCATCCAACATCTCATCATGATGAAACTTCGGCTCACTCCTAGGAATCTGC
CTTATAATACAAATCATTACAGGCCTATTCCTAGCCATACATTACACCTCAGACACCACT
ACAGCATTCTCTTCAGTCACACATATCTGCCGTGACGTAAACTACGGCTGACTAATCCGA
TATATCCACGCTAACGGAGCCTCCATATTCTTCATCTGCCTGTTTATCCACGTTGGACGA
GGTATCTACTACGGCTCCTTCATACTAAACGAAACATGAAACATCGGAATTATCCTCCTT
CTTACAACTATAGCGACAGCATTTGTGGGCTACGTCCTCCCATGAGGACAAATATCCTTC
TGAGGAGCTACCGTAATTACCAACCTCCTATCAGCAATCCCATACATTGGAACCAACCTA
GTAGAGTGAATCTGAGGGGGCTTCTCAGTCGACAAAGCCACACTTACACGCTTCTTTGCC
TTCCACTTTATCCTCCCCTTTATCATTACTGCCCTAGTCTTAGTCCACCTCCTCTTCCTT
CATGAAACAGGTTCTAACAACCCATCAGGACTAAACTCAGACTCAGACAAAATCCCATTC
CACCCCTACTACACATTTAAAGACCTATTAGGAATCCTTCTTCTATTAATAGTTCTCATA
ATTTTGGTTTTATTTTTCCCAGATGTTCTCGGGGACCCCGACAATTATACACCTGCAAAT
CCACTCAACACCCCAGCACATATTAAACCAGAATGATACTTTCTCTTTGCCTACGCCATC
CTACGATCCATCCCAAATAAACTAGGGGGTGTATTAGCCCTCCTCCTATCAATCCTAATT
CTAGCCCTATTCCCTATCCTCAATTACTCAAAACAACATGGACTGATCTACCGCCCAATC
ACACAAACTATTTACTGAATTTTCATTGCCAACCTACTAGTCCTAACATGAATTGGTGGT
CAACCAGTAGAATACCCGTTCACAATAATTGGACAAATCTCATCCATCTTATATTTTACT
ATCATCATTATCCTAATACCAATCGCTAGCATAATTGAAAATGACATCCTAAAACTTCAC

>Leopoldamys_edwardsi_AJ698881.1
ATGACAAACATCCGAAAAACTCACCCTCTATTTAAAATCATCAATGACTCCTTCATTGAC
CTCCCAACCCCATCAAATATCTCATCATGATGAAACTTTGGCTCTCTTCTAGGCGTCTGT
CTTGTAGTACAAATCATTACAGGTCTATTCCTAGCAATACATTACACACCAGATACAATA
ACAGCATTTTCATCAGTCACCCATATCTGCCGAGATGTAAACTATGGCTGACTAATCCGA
TACTTGCATGCAAACGGAGCCTCCATATTCTTCTTCTGCCTGTTCCTTCACGTAGGACGA
GGCATGTACTATGGATCCTATACTTTTATAGAAACCTGAAACATCGGAGTAATCCTGCTA
TTCACCGTAATAGCTACTGCATTTATAGGCTACGTCCTCCCATGAGGACAAATATCCTTC
TGAGGAGCAACAGTAATTACAAACCTACTGTCAGCTATCCCGTACATCGGAACCACCCTG
GTAGAATGAATTTGAGGTGGTTTCTCAGTAGACAAAGCAACCCTAACACGCTTCTTCGCA
TTTCACTTTATCCTCCCCTTCATCATCGCAGCCCTTGTAATTGTCCACCTTCTATTCCTT
CACGAAACAGGATCAAACAACCCTACTGGACTGGATTCCAACGCAGACAAAATCCCATTC
CACCCATACTATACAATTAAAGACCTTCTAGGAGTCCTCATACTCTTCCTATTCCTCATA
ACTATAGTTTTATTCTTCCCAGACCTCCTAGGAGACCCAGACAATTATACACCTGCTAAC
CCCCTAAACACCCCGCCCCATATTAAACCAGAATGATACTTCCTCTTCGTTTACGCCATC
CTACGCTCTATCCCTAACAAATTAGGAGGAGTTGTAGCCCTAGTCCTATCAATTCTAGTC
CTAGCCTTCCTACCATTCCTACATACCTCAAAACAACGCACCCTTATCTTCCGTCCAATC
ACCCAAGCTCTTTACTGAATCCTAGTAGCCAACCTTTTCATCTTAACATGAATTGGCAGC
CAACCAGTCGAACACCCATTTATTATCATCGGCCAGTTAGCCTCCATCAGCTACTTCTCA
ATCATCCTCATCCTTATACCAATCTCCGGAATCATTGAAGATAAAATACTAAAATGAAAC

>Leopoldamys_neilli_HM217460.1
NNNNNNNNNNTCCGAAAAACTCACCCCCTCTTTAAAATCATTAACCATTCCTTCATTGAC
CTCCCCACTCCATCCAACATCTCATCATGATGAAATTTCGGCTCTCTTCTAGGAATCTGC
CTCGTAGTACAAATCATCACAGGCCTATTCCTAGCTATACACTACACATCCGATACAACA
ACAGCATTCTCATCAGTCACCCATATCTGCCGAGACGTAAATTATGGTTGACTAATCCGA
TACCTACATGCAAATGGAGCTTCCATATTCTTTATCTGCCTGTTCCTTCACGTAGGACGA
GGAATGTACTACGGATCATACACTTTCATAGAAACATGAAACATCGGAGTAATCCTATTA
TTTGCAGTAATAGCAACTGCATTTATAGGCTACGTCCTCCCATGAGGACAGATATCCTTC
TGAGGCGCTACAGTAATTACAAATCTACTATCAGCCATCCCATACATCGGAACCACTCTA
GTAGAATGAATCTGAGGCGGCTTCTCAGTAGATAAAGCAACCCTAACACGCTTTTTTGCA
TTCCACTTCATCCTCCCCTTCATCATCGCAGCCCTTGTAATCGTCCATCTCTTATTCCTT
CACGAAACAGGATCAAACAACCCCACTGGATTAGACTCCGACGCAGACAAAATCCCATTC
CACCCATACTACACAATCAAAGATCTTCTAGGAGCCCTTATTCTCCTTCTACTCCTCATA
ACTCTAGTCCTATTTTTCCCAGATCTCTTAGGAGACCCAGACAACTATACACCTGCTAAC
CCCCTAAACACCCCACCCCACATTAAACCAGAATGATACTTTCTCTTCGCCTACGCTATT
CTACGTTCTATCCCCAACAAACTAGGAGGTGTTGTAGCCCTAGTCCTATCAATTCTAATT
CTAGCCTTACTGCCATTCCTACATACCTCAAAACAACGCACCCTTATCTTCCGCCCAATC
ACCCAAACTCTCTACTGAATCTTAGTAGCCAATCTCTTCATTTTAACATGAATTGGAGGC
CAACCAGTTGAACATCCATTTATTATCATTGGCCAACTAGCCTCCATCAGCTACTTCTCA
ATTATCCTTATCCTAATGCCAATCTCCGGAATCATCGAAGACAAAANNNNNNNNNNNNNN

>Leopoldamys_sabanus_GU457019.1
ATGACAAACATCCGAAAAACTCACCCCCTATTTAAAATCATTAACCACTCCTTCATTGAC
CTCCCCACCCCATCCAACATCTCATCATGATGAAACTTTGGCTCTCTTCTAGGCGTCTGC
CTTATAGTACAAATCATTACAGGCCTATTCTTAGCAATACACTACACATCCGATACAATA
ACAGCATTTTCATCCGTCACTCACATCTGCCGAGACGTAAATTACGGTTGACTAATCCGA
TACCTACATGCAAACGGAGCTTCCATATTCTTCATCTGCCTATTTCTTCACGTAGGACGA
GGAATATACTACGGATCATACACTTTTATAGAAACATGAAACATCGGAGTAATCCTGCTA
TTTGCAGTAATAGCAACTGCATTCATAGGCTACGTCCTCCCATGAGGACAGATGTCCTTC
TGAGGCGCTACAGTAATTACAAATCTATTATCAGCCATCCCATACATCGGAACCACCCTA
GTAGAATGAATCTGAGGCGGTTTCTCAGTAGATAAAGCAACCTTAACACGATTTTTCGCA
TTCCACTTCATCCTCCCCTTCATCATCGCAGCCCTTGTAATTGTCCACCTTTTATTCCTA
CATGAAACAGGATCAAACAACCCTACTGGACTAGACTCCGACGCAGATAAAATCCCATTC
CACCCATATTACACAATCAAAGACCTCCTAGGAGTTCTCATTCTTCTCCTACTCCTCATA
ACCCTGGTTTTATTTTGCCCAGACCTCCTAGGAGACCCAGACAACTATACACCTGCTAAT
CCTCTAAACACCCCACCTCACATTAAACCAGAATGGTATTTCCTCTTCGCTTACGCCATT
CTACGCTCCATCCCCAACAAACTAGGAGGAGTCGTAGCCCTAGTCCTATCAATCCTAGTC
CTAGCTCTTCTACCATTCCTACACACCTCAAAACAACGTACTCTTACTTTCCGTCCAATC
ACCCAGACCCTCTACTGAATCCTAGTAGCTAACCTTTTTGTCCTAACATGAATCGGCGGA
CAGCCAGTCGAACACCCATTCATCATCATCGGCCAACTAGCCTCCATCAGCTACTTCTCA
ATTATCCTCATCTTAATGCCAATCTCCGGAATTATCGAAGACAAAATACTAAAATGAAGC

>Liomys_irroratus_AY926360.1
ATGAAAATCATACGAAAAACCCACCCTTTAATAAAAATAGTAAATCACGCTTTCATTGAC
CTCCCGGCACCAATTAACATTTCAGGCTGATGAAATTTTGGCTCTCTAATTGGACTCTGC
TTAATTATTCAAATCGCAACAGGCTTATTCCTTGCAATACACTACACAGCTGACACTACA
ACTGCATTCTCCTCAGTCACACATATCTGCCGAGATGTTAACTATGGATGACTTATTCGC
AACATACATGCAAATGGAGCATCCCTATTCTTCGTCTGTCTTTACCTACATATTGGACGC
GGAATTTACTATGGATCTTATCTTTATAAGGAAACATGAAATGTTGGTATTCTTCTCCTA
TTTGCAGTGATAGCCACTGCATTCATAGGTTACGTCCTACCGTGAGGACAAATATCATTT
TGAGGAGCAACTGTAATTACAAATCTCCTCTCAGCTATCCCATACATCGGACCAGACTTA
GTTGAATGAATCTGAGGGGGATTCTCAGTAGACAAAGCTACTTTAACACGCTTCTTTGCA
TTTCACTTCATTCTCCCATTCATCATTGCAGCTCTAGCTATAGTCCATCTCCTATTTCTA
CACGAAACAGGTTCTAATAACCCCCTAGGTATTCCATCTAACTGTGATAAAATTCCTTTT
CACCCCTACTACACTTTCAAAGATCTATTAGGGGTTATTATTCTCCTAGGCTTATATCTC
ACTTTTGTTTTATTCTTTCCAGACTTACTTGGAGACCCCGACAATTACACACCTGCTAAC
CCACTCAACACCCCACCACACATTAAACCAGAATGATACTTTCTATTCGCATATGCTATC
TTGCGATCTATTCCTAATAAACTAGGCGGTGTGATCGCCCTAGTTTTATCAATCTTAGTA
CTAGCCCTATTCCCACTACTCCATACATCCAACCAACGAAGCTTAATATTCCGACCAATC
AGTCAATTCCTATTCTGAACCCTAGTATCAGACCTACTTATCCTAACTTGAATTGGAGGC
CAACCTGTAGAACCCCCATTTATCTTAATCGGACAAGTAGCATCCATCCTCTATTTCTTA
ATTATTCTTATCCTATTTCCTATCGCAGGCTTAATCGAAAACAAAATCTTAAAATGAAGA

>Liomys_pictus_AY926359.1
ATGAAAATTATACGAAAAACTCATCCTCTAATAAAAATTGTAAACCACGCCTTTATCGAC
CTCCCAGCTCCCGTTAATATTTCAGGATGATGAAATTTTGGCTCACTGATCGGAATATGC
CTAATTATCCAAATTGCCTCAGGCCTATTTCTTGCAATACACTATACAGCCGACACCACT
ACCGCTTTCTCTTCAGTAGCTCATATCTGCCGAGACGTAAATTACGGATGACTTATCCGT
AGTATACATGCAAACGGAGCATCTTTATTCTTTGTTTGTCTATACCTTCACATTGGACGG
GGAATCTATTATGGATCTTATCTTTATAAAGAAACATGAAATGTAGGCATTCTTCTCCTA
TTTATAGTAATAGCCACTGCATTCATAGGTTATGTCTTACCGTGAGGACAAATATCATTT
TGAGGCGCAACTGTAATTACAAATCTTCTATCAGCCATTCCCTACATTGGACCTGATCTA
GTTGAATGAATTTGAGGCGGATTTTCAGTAGACAAAGCCACCCTAACACGCTTCTTTGCA
TTTCACTTTATTTTACCATTTATTATTGTAGCCCTAGCTATAGTCCACCTACTATTTCTA
CACGAAACAGGCTCTAATAACCCACTAGGTATTCCCTCCAATTGTGATAAAATTCCATTT
CACCCCTATTACACTTTTAAAGATCTATTGGGGGTTATAATTCTTCTAGGCTTGTATCTC
GTACTTGTTTTATTCTTTCCAGATTTACTCGGTGACCCTGACAATTACACGCCCGCCAAT
CCACTTAACACACCACCACATATTAAACCAGAATGGTATTTCTTATTTGCATACGCTATC
TTACGATCTGTTCCTAACAAATTAGGAGGCGTTATTGCCCTAGTTCTATCCATTCTAGTA
TTAGCACTATTCCCCTTACTCCACACATCTAATCAACGAAGCCTAATGTTCCGACCCATT
AGTCAGTTCTTATTTTGAGTACTTGTATCAGACCTGTTCATTCTAACATGAATCGGAGGC
CAACCCGTAGAACCCCCATTTATCTTAATTGGTCAAATAGCATCAATCTTGTATTTCCTA
ATCATTCTCATCCTTCTACCTGTTGCAGGTCTAATCGAAAATAAAATCTTAAAATGAAGA

>Liomys_salvini_DQ168536.1
ATGACAATCAATCGAAAATCTCACCCTCTAATAAAAATAGTTAATCACGCCTTCATTGAT
CTCCCTGCTCCCGTCAATATTTCTGGATGATGAAATTTTGGTTCTCTAATTGGCCTTTGC
CTAATTATCCAAATTGCTACAGGATTATTTCTAGCTATACATTATACAGCAGACACTTTA
ACTGCTTTCTCATCAGTAACTCATATCTGTCGAGACGTAAACTACGGCTGACTCATTCGC
AACATACATGCCAACGGAGCCTCACTATTTTTTGTCTGCCTTTATCTTCATATCGGACGA
GGTATTTACTACGGATCTTACCTCTATAAAGAAACTTGAAATGTAGGAATTCTTCTTCTA
TTTATAGTGATAGCTACTGCTTTCATGGGCTATGTCCTACCATGAGGACAAATGTCATTT
TGAGGAGCTACAGTTATTACAAATCTCCTATCAGCAATCCCATACATTGGACCTGATCTA
GTCGAATGGATTTGAGGGGGATTTTCAGTAGACAAAGCCACCTTAACACGATTTTTTGCT
TTCCATTTTATTCTTCCCTTCATCATTGCCGCCCTAGCCATAGTTCACCTTCTATTTCTT
CACGAAACAGGATCTAACAACCCCTTAGGAATTTCTTCTAACTGTGACAAAATTCCATTC
CATCCATATTACACTTTTAAAGATCTATTAGGAGTTGTAATTCTTTTAGGCTTATACATG
ACACTTGTTTTATTTTTTCCGGATCTTCTTGGAGATCCAGACAACTATTCCCCTGCTAAC
CCACTCAATACCCCACCCCATATCAAGCCAGAATGATATTTTCTATTTGCCTACGCAATT
CTACGATCCATTCCCAATAAACTAGGAGGTGTTATCGCCCTAGTAATATCTATTCTAGTT
CTAGCACTATTCCCTATCCTTCACACGTCTAACCAACGAAGCCTTACATTCCGCCCTATT
AGCCAATGTCTATTTTGAATCTTAGTCACCAATCTATTTATCCTAACCTGAATTGGGGGT
CAACCCGTAGAACCTCCTTTCATCATTATCGGCCAAGTAGCCTCCATCCTATACTTTCTA
ATTATTCTTGTCCTCTTCCCCTTAGCAGGGCTAATCGAAAATAAAATACTAAAATGAAGA

>Maxomys_surifer_HM217445.1
NNNNNNNNNATCCGAAAAACCCATCCCTTATTCAAAATCATCAACCATTCCTTCATTGAC
CTACCTACCCCATCTAATATCTCATCATGGTGAAACTTTGGATCCCTCCTAGGAGTATGC
CTAATTATCCAAATCATTACAGGACTGTTCCTAGCAATACACTACACATCCGACACTATA
ACAGCATTCTCATCAGTAACACATATCTGCCGAGATGTAAATTACGGCTGGTTAATCCGA
TATATACATGCAAATGGAGCCTCCATATTCTTTATCTGCTTGTTCTTACATGTAGGCCGA
GGCATATACTACGGATCCTACACTTTTATAGAAACCTGAAACATTGGAGTCCTCCTCCTA
TTTGCAGTTATAGCAACCGCATTCATAGGCTATGTACTTCCATGAGGACAAATATCCTTC
TGAGGCGCAACAGTAATCACAAATCTTTTATCAGCTATTCCATACATCGGAACCACCCTA
GTCGAATGAATCTGAGGTGGCTTCTCAGTAGATAAAGCTACCTTAACACGATTTTTCGCA
TTTCACTTCATTCTCCCATTCATTATTGCAGCTCTTGCAATCGTCCATCTCTTATTCCTC
CACGAAACAGGCTCTAACAATCCCACAGGCTTAAACTCAGACGCAGATAAAATTCCCTTT
CATCCCTACTATACCATCAAAGACCTCTTAGGGATCTTCATTCTAATCCTCTTCCTAATA
ACCTTAGTCCTATTCTTTCCAGATCTACTAGGAGATCCAGATAACTACACCCCTGCAAAT
CCACTAAACACACCACCCCACATCAAACCAGAATGATATTTCCTATTCGCCTATGCTATT
CTACGCTCTATTCCAAATAAACTAGGAGGAGTAGTAGCCCTAATCTTATCTATCCTAATC
CTAGCCTTTCTACCATTTCTCCACACATCAAAACAACGAAGCCTCACCTTCCGTCCAATT
ACCCAAATCCTCTACTGAATTCTAGTAGCTAACCTCCTCATTCTAACATGAATCGGAGGA
CAACCAGTAGAACACCCATTTATTATTATTGGACAACTAGCATCCATCAGCTACTTCTCA
ATCATCCTCATCCTCATACCCATCTCAGGAATAATTGAAGACAAAANNNNNNNNNNNNNN

>Mesocricetus_auratus_EU660218.1
ATGACAAACATTCGAAAAAAACATCCTCTAATAAAAATTATTAACCACTCATTCATTGAT
CTTCCAACTCCATCTAATATCTCATCATGATGAAACTTTGGATCCTTAATTGGACTTTGC
CTAATTATTCAAATCCTTACAGGCCTATTCCTAGCCATACACTATACATCAGACACTACT
ACAGCCTTCTCATCAGTAGCACATATTTGTCGAGACGTAAACTATGGTTGACTAATTCGC
TATCTTCATGCTAATGGAGCTTCAATATTCTTTATTTGCTTATTTCTTCATGTCGGTCGG
GGTATCTACTATGGCTCATATACTATAGTAGAAACTTGAAACGTTGGAATTGTTTTACTA
TTCGCAGTTATAGCTACAGCATTCGTAGGCTACGTACTACCATGAGGCCAAATATCATTT
TGAGGAGCTACAGTCATCACTAATCTTCTATCAGCTATCCCTTACATCGGCACAACTCTA
GTAGAATGAATTTGAGGCGGGTTTTCAGTCGATAAAGCCACACTAACTCGATTCTTTGCA
TTTCATTTCATTCTCCCATTTATTGTAACAGCACTTGTTCTAGTTCACCTTCTATTCTTA
CATGAAACAGGATCTAATAACCCATCAGGCCTAAACTCAGATGCAGATAAAATCCCATTT
CACCCTTATTATACAATTAAAGACCTCTTAGGTGTATTCCTACTATTGATTGCCCTCATA
ACTTTAGTATTGTTTTTCCCAGATGTTCTCGGAGACCCAGATAATTATACTCCTGCAAAT
CCACTTAATACTCCAGCACATATTAAACCAGAATGATATTTTCTATTCGCATACGCTATC
TTACGATCTATCCCCAATAAACTAGGCGGAGTTCTAGCTCTAATTCTCTCCATCCTAGTC
CTAGCTGCTCTACCCCTTCTTCATACATCAAAACATCGAGCTATAATCTTCCGACCTATC
ACACAAACTATATACTGAATTCTAGTCGCAGACTTACTTTTACTAACTTGAATCGGAGGA
CAACCTGTAGAATATCCATTTATCATTATTGGCCAACTAGCCTCAATCGCTTATTTCGCT
ATTATTATTATCTTCATACCAATTGCAAGCATAATCGAAGATAGCATTCTAAAATTCATT

>Mesomys_hispidus_L23385.1
ATGACCAATATCCGAAAATCTCACCCCCTCGCCAAAATTATTAACCACTCATTCATCGAT
CTCCCAGCCCCCTCCAATATCTCAGCATGATGAAATTTTGGCTCTTTATTAGGTGTATGT
TTGGCACTACAAATCATTACAGGCTTATTCCTAGCTATGCATTATACTGCAGACACCACT
ACAGCCTTTTCATCAGTTACACATATTTGCCGAGACGTAAATTACGGTTGACTAATTCGT
TACGCCCATGCCAACGGGGCATCTATATTCTTTATTTTCCTTTATTTCCACATCGGACGA
GGCATTTATTATGGATCATACACCCTCATAGAAACCTGGAACATCGGAGTTATCTTACTA
TTTGCAGTAATAGCCACCGCCTTTATAGGATACGTTCTTCCCTGAGGACAAATATCTTTT
TGAGGGGCAACAGTAATTACAAACCTTCTTTCAGCCATCCCATACATTGGTACCTCTCTA
GTAGAATGAATCTGAGGGGGTTTCTCAGTTGATAAAGCCACCCTAACCCGATTCTTTGCC
TTCCACTTCATCCTCCCATTTATCATCACAGCTATAGTTGCTATTCACCTATTATTCCTT
CACGAAACTGGATCTAACAACCCATCAGGATTAACATCGGACTCTGATAAAATCCCCTTT
CACCCCTACTACACCATCAAAGACATTCTAGGATTACTATTTATACTTCTGACCCTAATA
ATATTAATTCTATTCTCACCAGACCTCCTAGGAGACCCAGACAACTACACCCCAGCTAAT
CCACTAAATACACCACCCCACATCAAGCCAGAATGATATTTTCTATTCGCATACGCAATT
CTACGATCAATTCCCAATAAACTAGGAGGAGTGCTTGCACTAGTATTCTCTATTTTAATC
CTAATGCTATTTCCCTCTTTACATATATCAAAACAACGAAGTATATCATTCCGCCCCCTC
AGTCAATGCCTTCTATGAATTCTCGTAGCCAATCTAATTATCCTAACATGAATTGGCGGA
CAACCAGTAGAATACCCCTTCATTTCAATTGGGCAAATAGCATCAATCTCTTATTTCTGC
ATCATTCTAATCCTTATACCAGCAACAAGTCTTATAGAAAACAAAATACTCAAATGAAGA

>Microdipodops_megacephalus_AY926362.1
ATGACAATCATACGAAAAACCCACCCTCTAATAAAAATTGTCAACCACGCATTCATCGAC
CTTCCCGCCCCCTCCAATATCTCTGGTTGATGAAACTTTGGCTCCCTATTAGGCCTATGC
CTAATTATCCAAATTGTGTCTGGCCTCTTTCTAGCTATACACTACACCCCCGACACACTA
ACCGCATTCTCATCCGTCACACATATCTGCCGAGATGTAAACTACGGATGGTTAATCCGA
AATATACATGCTAACGGAGCATCACTCTTCTTCATCTGCCTGTACCTCCATATTGGCCGT
GGCATTTACTACGGTTCCTACTCCTACATAGAAACATGAAATATCGGCATCATCCTACTA
TTCTTAGTAATAGCCACCGCATTTATAGGATATGTCCTCCCATGAGGACAAATATCATTC
TGAGGAGCAACTGTTATTACTAATCTCTTGTCAGCAATCCCCTATATCGGTACTGATCTA
GTAGAATGAATCTGAGGAGGGTTCTCAGTAGACAAAGCTACACTAAATCGATTCTTCGCC
TTTCACTTTATCCTCCCATTTATCATCGCAGCCATAGCCATAGTCCACCTACTCTTCCTC
CACGAGACAGGATCCAATAATCCACTAGGAATTCCATCAGACTCTGACAAAATCCCATTC
CACCCATACTACACTACTAAAGATTTCCTTGGAATCATTATTATCCTCATCCTATTCTTC
TCCCTAGTTCTCTTTTCACCTGATCTATTAGGAGACCCAGATAACTACTCACCTGCTAAC
CCCCTAAACACCCCTCCACACATTAAACCTGAATGATACTTTCTATTTGCTTATGCTATT
CTGCGATCAATCCCAAATAAGCTAGGAGGAGTAGTAGCCCTAGTCCTATCAATCCTCATC
CTAGCCATCTTTCCCCATATCCAAACAGCAAACCAACGGAGCCTAATATTCCGACCGATC
AGTCAATTTCTATTCTGACTATTAGTCTCAGACGTCCTTATTCTTACATGAATTGGAGGG
CAGCCAGTCGAACCACCATTTATTATTATTGGCCAAATTGCTTCAATTCTATATTTCCTA
ATTATCCTAGCCTTTATACCAATCGCAGGAATTATCGAAAACAAAATACTTAAATGAAGA

>Micromys_minutus_AB033697.1
ATGACAATCATCCGAAAAACCCACCCCTTAATAAAAATTATTAATCACTCTTTCATCGAC
CTCCCAGCTCCATCAAACATTTCATCATGATGAAACTTTGGCTCACTCCTAGGAGTATGC
CTTATCGTACAAATCATAACAGGCCTATTTCTAGCTATACACTATACATCAGACACTATA
ACAGCATTCTCATCAGTTACTCACATCTGCCGAGATGTTAACTACGGCTGACTAATTCGA
TATATACATGCAAACGGCGCATCCATATTTTTTATCTGCTTATTCCTTCACGTAGGACGG
GGAATCTACTACGGATCTTATGCCTTCCTAGAAACATGAAACATTGGAGTTATCCTATTA
TTCGCAGTTATAGCAACTGCATTTATAGGATATGTACTACCATGAGGACAAATATCCTTC
TGAGGCGCAACAGTCATCACCAACCTCCTATCAGCTATTCCATATGTAGGAACCACCCTA
GTTGAATGAATCTGAGGAGGATTCTCCGTAGATAAAGCAACCCTAACACGTTTCTTCGCA
TTCCATTTCATTCTACCCTTCATCATCGCAGCCCTAGCAATTGTTCATCTTCTTTTTCTA
CACGAAACAGGTTCAAATAACCCCACAGGGCTAGATTCAGACGCAGATAAAATCCCATTC
CACCCTTACTATACAATCAAAAACCTTCTAGGCATTATCCTTATACTTCTCTTCCTAATA
TCCCTAGTCCTATTTTCCCCCGACCTTTTAGGAGACCCTGACAATTATATACCTGCAAAC
CCACTTAACACTCCTCCCCACATTAAACCAGAATGATACTTCTTATTTGCTTACGCAATT
CTTCGCTCCATCCCCAACAAACTAGGAGGAGTCATTGCCCTAATCCTTTCAATTCTAATT
CTAGCCCTAATACCTCTATTACACACATCTAAACAACGAAGCCTAATATTCCGCCCAATC
TCCCAAACACTTTACTGAATCCTTGTAGCTAACCTCCTTATCCTAACATGAATTGGAGGC
CAACCAGTAGAACACCCCTTTATCATTATCGGCCAACTAGCCTCAATCAGCTACTTCACA
ATTATTCTAGTTCTAATACCCATCTCAGGAATTATCGAAGACAAAATATTAAAATGAAAT

>Microtus_fortis_EU126807.1
ATGACAGTCATCCGAAAAACCCATCCGCTAATCAAAATAATCAACCACTCATTTATCGAC
CTCCCAGCTCCATCAAACATCTCATCATGATGAAACTTCGGCTCCCTACTAGGCCTCTGC
CTAATTATCCAAATCCTCACAGGATTATTCCTAGCCATACACTACACATCAGACACGACA
ACAGCATTTTCATCGGTAGCCCACATCTGCCGAGACGTAAATTACGGCTGACTCATCCGT
TACATACATGCCAACGGAGCCTCCATATTCTTCATCTGCCTATTCCTGCACGTAGGACGA
GGGATCTACTACGGATCCTATAACATAACCGAAACATGAAATATAGGAGTCATCCTCCTA
TTCGCCGTAATAGCCACAGCGTTCATAGGCTACGTACTCCCATGAGGCCAAATATCATTC
TGAGGTGCTACAGTAATCACAAACCTACTATCAGCTATCCCCTACATCGGCACAACCCTA
GTAGAGTGAATTTGAGGAGGCTTTTCAGTAGACAAAGCCACCCTCACACGATTCTTTGCC
TTTCACTTCATCCTGCCCTTCATCATCACTGCCCTAGTGCTAGTCCATCTACTGTTTCTA
CACGAAACAGGATCTAACAACCCAACTGGACTAAACTCAGACACAGACAAAATCCCATTT
CACCCCTACTACACAATCAAAGATTTCCTAGGTATCCTTATCCTATTAATAGTTTTCATA
ATTTTGGCTTTATTTTTCCCAGATATTCTCGGAGACCCTGACAATTACACCCCTGCAAAT
CCACTCAACACCCCACCCCACATTAAACCAGAATGATATTTTCTCTTCGCCTATGCCATT
CTACGATCCATCCCTAACAAACTAGGCGGAGTCCTAGCCCTAATCCTATCAATCCTAATC
CTAGCCCTCATACCAATCCTCCACACCTCGAAACAGCGAGCACTCACTTTTCGCCCAATC
ACACAAACAATATATTGAATCCTAGTAGCCGACCTCCTCATCCTCACTTGAATCGGAGGT
CAACCAGTCGAATACCCGTTCATCATCATCGGACAAACAGCTTCAATTGCCTACTTCACT
ATCATTATAATTCTCATACCAATCGCAGGTATAATTGAAAACAACATTNNNNNNNNNNNN

>Microtus_guatemalensis_AF410262.1
ATGACAATCATACGAAAAAAACACCCACTAATCAAAATCATCAACCACTCATTCATTGAC
CTCCCAGCCCCATCAAACATCTCATCATGATGAAACTTCGGATCCCTACTAGGCCTTTGC
TTAATCATCCAAATTCTCACAGGATTATTCCTAGCCATACACTACACACCAGATACAACA
ACAGCATTCTCATCAGTAACCCACATTTGCCGAGACGTAAATAACGGCTGACTCATCCGA
TACATACATGCCAACGGAGCTTCCATATTCTTCATCTGCTTGTTCCTACATGTAGGACGC
GGAATATACTACGGTTCCTACAACATAATCGAAACATGAAATATAGGAATCATCCTATTG
TTCGCCGTAATAGCAACAGCATTCATGGGTTATGTCCTACCATGAGGACAAATATCATTC
TGAGGAGCCACAGTAATTACAAATCTACTATCAGCTATCCCCTACATTGGCACAACACTA
GTAGAATGAATCTGAGGCGGCTTCTCAGTAGACAAAGCCACCCTCACACGATTCTTCGCC
TTCCACTTCATTTTACCATTCATCATTACCGCCCTTGTGTTAGTCCACCTATTATTCCTA
CACGAAACAGGATCAAACAACCCAATTGGCCTAAACTCCAACGCAGATAAAATCCCATTC
CACCCTTACTACACAATCAAAGACCTCTTAGGAGCCTTTATCTTATTAATAGCTTTCATA
ATTTTAACTTTATTTTTCCCAGATATCCTCGGAGACCCCGACAATTACACTCCTGCAAAC
CCACTCAACACCCCACCACACATTAAACCAGAATGGTATTTTCTATTCGCCTACGCCATC
TTACGATCCATTCCCAACAAACTAGGCGGCGTCCTAGCACTAATTCTATCAATCCTAATT
CTAGCCATCATACCCCTACTTCACACCTCAAAACAACAAACACTCACCTTCCGCCCAATC
ACACAAACAATATATTGAATCCTAGTAGCCGACCTCTTTGTCCTCACATGAATCGGCGGC
CAACCAGTCGAATACCCATTCACCATCATCGGACAAACAGCCTCAATTGCATACTTCGCT
ATTATCGTAATCCTCATACCAATCGCAGGTATAATTGAAAACAACATCTTAGACCTAAAC

>Microtus_maximowiczii_FJ986311.1
ATGACNATCGTCCGAAAAAGCNACCCACTAATCAAAATAATTAACCACTCATTCATCGAC
CTCCCAGCCCCATCAAATATCTCATCATGATGAAACTTCGGCTCCCTGCTAGGCCTTTGC
CTAGTCATCCAAATTCTCACGGGATTGTTCCTAGCCATACACTACACATCAGACACATCA
ACAGCATTCTCATCAGTAGCCCATATCTGCCGAGACGTGAACTATGGCTGACTCATCCGT
TATATACATGCTAACGGGGCTTCCATATTCTTCATTTGCCTATTCCTGCACGTAGGACGA
GGGATCTACTACGGCTCCTACAACATAATCGAAACATGAAACATAGGGATTATCCTCCTA
TTCGCCGTCATAGCCACAGCATTCATGGGCTACGTACTCCCATGAGGCCAAATATCATTC
TGAGGCGCCACAGTAATCACAAACCTCTTATCAGCTATCCCCTATATCGGTACAACCCTA
GTAGAATGAATCTGGGGGGGCTTTTCAGTAGATAAAGCCACCCTCACACGATTCTTTGCT
TTCCACTTCATCCTACCATTTATCATCACCGCCCTAGTATTTGTCCACCTATTATTTCTA
CACGAAACAGGATCCAACAACCCAACCGGACTGAATTCAGACACAGACAAAATCCCATTC
CACCCCTACTACACAGTCAAAGACTTCCTAGGAGCCCTTATCCTATTAATAGTTTTCATA
ATTTTGGCTTTATTTTTCCCAGATGTTCTCGGAGACCCCGACAATTTTACCCCTGCAAAT
CCACTCAACACCCCGCCCCACATCAAACCAGAATGATACTTTCTCTTCGCCTACGCTATT
CTACGATCCATCCCCAACAAACTAGGCGGAGTCCTAGCCCTAATCTTATCAATCCTAATC
TTAGCCCTTATACCAATACTTCATACCTCAAAACAACGAGCACTCACCTTCCGCCCAATC
ACACAAACAATATACTGAATCCTAGTAGCCGACCTCTTCACCCTCACATGAATCGGAGGC
CAACCAGTCGAATACCCATTCATTATCATCGGACAGGTTGCCTCAGTCGCCTACTTCACT
ATCATCACAATCCTCATACCCATCACAAGTACAATCGAAAACAACATTCTAAACNTAGAC

>Microtus_middendorffi_AF163898.1
ATGACAGTTATCCGAAAAAAACACCCACTAATCAAAATAATTAACCACTCATTCATCGAC
CTCCCAGCCCCATCAAACATCTCATCATGATGAAACTTCGGCTCCCTACTGGGCCTTTGC
CTAATTATCCAAATCCTCACAGGACTATTCCTAGCCATACACTACACATCAGACACAGCA
ACAGCATTCTCATCAGTAGCCCACATCTGCCGAGATGTAAACTATGGCTGACTCATCCGT
TACATACACGCCAACGGGGCTTCCATATTCTTCATTTGCCTATTCCTGCACGTGGGACGG
GGAATCTACTATGGCTCCTACAACATAATTGAAACATGGAACATAGGCATCATCCTCCTA
TTCGCCGTAATAGCCACAGCATTCATAGGCTACGTACTCCCATGAGGCCAAATATCATTC
TGAGGGGCCACAGTAATCACAAACCTCCTATCAGCCATCCCATACATCGGCACAACCCTA
GTAGAATGAATCTGAGGGGGCTTTTCAGTAGACAAAGCCACCCTCACACGATTCTTTGCC
TTCCACTTCATCCTACCCTTTATCATCACCGCCCTAGTACTTGTTCACCTCCTATTTCTA
CACGAAACAGGATCCAACAACCCAACCGGACTAAACTCGGACACAGACAAAATCCCATTC
CACCCCTACTACACAATCAAAGATTTCCTAGGAGTCCTTATCCTATTAATAGTTTTCATA
ATTTTGGCTTTATTTTTCCCAGATATTCTCGGAGACCCCGACAATTACACCCCTGCAAAC
CCACTCAACACCCCGCCTCACATTAAACCAGAATGGTACTTTCTATTCGCCTACGCCATT
CTACGGTCCATTCCCAACAAACTAGGAGGAGTGCTAGCCCTAATCCTATCAATCTTAATC
TTAGCCCTCATACCAATCCTCCACACCTCAAAACAACGAGCACTCACCTTTCGCCCAATC
ACACAAACAATGTATTGAATCCTAGTAGCCGACCTCTTCATCCTCACATGAATCGGAGGC
CAACCAGTCGAGTATCCGTTCATCATCATCGGACAAACAGCCTCAATTGCCTACTTCACT
ATCATCATGATTCTCATACCAATTACAAGTGTAATTGAGAACAACATCCTAAATCTAGAC

>Microtus_mongolicus_FJ986304.1
ATGACAGCCATCCGAAAAACCCACCCACTGGTCAAAATAATTAACCACTCATTCATCGAC
CTCCCAGCCCCATCAAACATCTCATCATTATGAAACTTCGGCTCCCTACTAGGCCTTTGC
CTAATTATCCAAATTCTCACAGGATTATTCCTAGCCATACACTACACATCAGATACAGCA
ACGGCATTCTCATCAGTAGCCCATATTTGTCGAGACGTAAACTATGGCTGACTCATCCGT
TACATACACGCCAACGGAGCTTCCATATTCTTCATTTGCCTGTTCCTGCACGTGGGGCGG
GGAGTCTACTATGGCTCCTACAACATAACCGAAACATGAAACATAGGCATCATCCTACTA
TTCGCCGTAATAGCCACAGCATTCATAGGCTATGTGCTCCCATGAGGCCAAATATCATTC
TGAGGGGCCACAGTAATCACAAACCTCCTATCAGCTATCCCATACATAGGCACAACCCTG
GTAGAATGAATCTGAGGAGGCTTTTCAGTAGACAAAGCCACCCTCACCCGATTCTTTGCC
TTCCACTTCATCCTACCCTTTATCATCACCGCCCTAGTACTCGTCCACCTCTTATTCCTA
CACGAAACAGGGTCCAATAACCCAACCGGACTAAACTCGGACACAGACAAAATCCCATTT
CACCCCTACTACACAATCAAAGATTTCCTAGGCGTCCTTATCCTATTAATAGTTTTCATA
ATTTTGGCTTTATTTTTCCCAGATATACTCGGAGACCCCGACAATTACACCCCTGCAAAC
CCACTCAACACCCCACCTCACATTAAGCCAGAATGATACTTTCTGTTCGCCTACGCCATT
CTACGATCTATCCCTAACAAACTAGGAGGAGTACTAGCCCTAGTCCTATCAATCCTAATC
TTAGCCCTCATACCAATCCTTCACACCTCAAAACAACGAGCGCTCACCTTCCGCCCAATC
ACACAAACAATGTATTGAATCCTAGTGGCTGACCTCTTCATCCTCACATGAATCGGAGGC
CAACCAGTCGAGTACCCGTTCATCATCATCGGACAGACAGCCTCAATTGCTTACTTCACT
ATCATCATAATCCTAATACCAATTACAAGTCTAANTGAAAACAACATTCTAAACCTAGAN

>Microtus_pennsylvanicus_AF119279.1
ATGACAATCATCCGAAAAAAACACCCACTAATCAAAATCATCAACCACTCATTCATCGAT
CTCCCAGCCCCATCAAACATCTCATCATGATGAAACTTTGGATCCCTACTAGGTCTATGC
CTAATCATTCAAATTCTTACCGGACTATTCCTGGCTATACACTATACATCAGATACAGCA
ACAGCATTCTCATCAGTAGCCCATATCTGCCGAGATGTGAACTACGGCTGATTAATCCGA
TATATACATGCTAACGGAGCCTCTATATTCTTTATCTGCCTGTTCTTACACGTAGGGCGC
GGAGTCTACTATGGCTCTTACAACATAATCGAAACATGAAATATAGGAATTATCTTACTC
TTCGCCGTAATAGCAACAGCATTCATAGGCTATGTACTCCCATGAGGACAAATATCATTC
TGAGGGGCTACAGTAATTACAAATCTTCTATCAGCCATCCCCTACATCGGCACAACACTA
GTAGAGTGAATCTGAGGTGGCTTCTCAGTAGATAAAGCTACCCTAACACGATTCTTCGCC
TTCCACTTCATTTTACCTTTCATTATTACTGCCCTAGTATTAGTTCACCTTCTATTCCTA
CACGAAACAGGATCAAATAATCCCACCGGTCTAAACTCAGATGCAGACAAAATTCCATTC
CACCCTTACTACACAGTCAAAGACTTCCTAGGAGTTCTTATCCTATTGATAGCTTTCATA
ATTTTAACTTTATTTTTCCCAGATATTCTTGGAGACCCCGATAATTACACTCCTGCAAAT
CCACTCAACACTCCACCACACATTAAACCAGAATGGTACTTCCTATTCGCCTATGCTATC
TTACGATCTATCCCTAACAAACTTGGCGGCGTACTAGCATTAATCTTATCAATCCTAATC
CTAGCCCTTATACCACTTCTCCATACTTCAAAACAACGAGCACTTACTTTCCGTCCAATT
ACGCAAACAATATACTGAATTCTAGTAGCTGACCTCCTTATCCTCACATGAATCGGTGGT
CAACCAGTCGAATACCCATTTATCATCATCGGACAAGCAGCCTCAATTGCCTACTTCGCC
ATCATCGTTATCTTTATGCCAATCGCAGGTATAATCGAAAACAACATCCTAGACCTAGAT

>Mus_musculus_AB033699.1
ATGACAAACATACGAAAAACACACCCATTATTTAAAATTATTAACCACTCATTCATTGAC
CTACCCGCCCCATCCAACATTTCATCATGATGAAACTTTGGGTCCCTTCTAGGAATCTGC
CTAATAGTCCAAATCATCACAGGCCTTTTCTTAGCCATACACTATACATCAGATACAATA
ACAGCCTTTTCATCAGTAACACACATTTGTCGAGACGTAAATTACGGGTGACTAATCCGA
TATATACACGCAAACGGAGCCTCAATATTTTTTATTTGCTTATTCCTTCATGTCGGACGA
GGCTTATACTATGGATCATATACATTTATAGAAACCTGAAACATTGGAGTACTTCTACTG
TTCGCAGTCATAGCCACAGCATTTATAGGCTACGTCCTTCCATGAGGACAGATATCATTC
TGAGGCGCCACAGTTATTACAAACCTCCTATCAGCCATCCCATATATTGGAACAACCCTA
GTCGAATGAATTTGAGGGGGCTTCTCAGTAGACAAAGCAACCTTGACCCGATTCTTCGCT
TTCCACTTCATCTTACCATTTATCATCGCGGCCCTAGCAATCGTTCACCTTCTTTTCCTC
CACGAAACAGGATCAAACAACCCAACAGGGTTAAACTCAGATGCAGATAAAATTCCATTT
CACCCCTACTATACAATCAAAGATATCCTAGGTATCCTAATTATATTCTTAATTCTCATA
ACCCTAGTATTAATCTTCCCGGATATACTAGGAGACCCAGACAACTACATACCAGCAAAT
CCACTAAACACCCCACCACATATTAAACCCGAATGGTATTTCCTATTTGCATACGCCATT
CTACGCTCAATCCCCAATAAACTAGGAGGTGTCCTAGCCTTAGTTTTATCTATCCTAATT
TTAGCCCTAATACCTTTCCTTCATACCTCAAAGCAACGAAGCCTAATATTCCGCCCAATC
ACACAAATTTTATACTGAATCCTAGTAGCTAACCTACTTATCTTAACCTGAATTGGAGGC
CAACCAGTAGAACACCCATTTATTATCATTGGCCAACTAGCCTCCATCTCATACTTCTCA
ATCATCTTAATTCTCATACCAATCTCAGGAATTATCGAAGACAAAATACTAAAATTATAT

>Myodes_gapperi_FJ234423.1
ATGACAATCATCCGAAAAAAACACCCACTAATCAAAATCATCAACCACTCATTTATTGAC
CTCCCTACCCCATCAAACATCTCATCATGATGAAACTTTGGCTCCCTACTTGGCCTTTGC
CTAATCATTCAAATCCTTACAGGACTCTTCCTAGCCATACACTACACATCAGACACATCA
ACAGCATTCTCATCAGTCACCCACATCTGTCGAGACGTAAACTACGGCTGGCTCATCCGC
TATATACATGCAAACGGAGCCTCCATATTCTTCATTTGCCTTTTCCTCCACGTAGGACGA
GGCATATACTATGGCTCCTACAACATAATTGAAACCTGAAACATAGGTATTGTCTTACTA
TTCGCTGTAATAGCAACAGCATTTATAGGCTACGTCCTACCATGAGGACAAATATCCTTC
TGAGGAGCCACAGTAATTACAAATCTACTATCAGCCATCCCTTATATCGGCACAACCCTA
GTAGAATGAATCTGAGGGGGATTCTCAGTAGACAAAGCCACCCTCACACGATTCTTCGCA
TTCCACTTCATCCTGCCTTTCATCATTACAGCCCTTGTCTTCGTCCACCTACTATTCCTA
CACGAGACAGGATCCAACAATCCAACAGGCTTAAACTCAGACGCAGACAAAATCCCTTTT
CACCCCTACTACACAATCAAAGACTTCTTAGGGGTCCTTATCTTATTAATAGGTCTCATA
ATTTTGGTATTATTTTTCCCAGATGTTCTCGGAGACCCAGATAATTACACTCCTGCAAAT
CCACTCAACACTCCAGCACACATTAAACCAGAATGATATTTTCTTTTCGCCTACGCCATT
TTACGTTCCATCCCTAACAAACTAGGAGGCGTCCTAGCCCTAATCCTATCAATCCTAATC
CTAGCCCTCCTTCCACTCCTTCACACCTCAAAACAACGCGGACTCACCTTCCGACCAATC
ACACAAACAATATACTGAATCCTAGTAGCCGACTTACTAATTCTCACATGAATCGGAGGC
CAACCAGTAGAATACCCTTTCATCATTATTGGACAAATAGCCTCAATCGCCTACTTCGCC
ATCATCGTCATTTTCATACCAATAGCAGGCATAATTGAAAACAACATTCTAGACCTAGAC

>Neacomys_dubosti_FM210771.1
ATGACAATTATACGTAAAAATCACCCATTACTAAAAATACTCAACCACTCATTCATCGAC
TTACCTACACCATCCAACATTTCAGCATGATGAAACTTCGGGTCCCTATTAGGAATCTGC
CTAATAGTTCAAATCATTACAGGATTATTCCTAGCAATACATTATACCTCAGATACAGCT
ACAGCATTTTCTTCAGTTACCCACATCTGCCGAGACGTAAACTACGGCTGATTAATCCGA
TATACCCATGCTAACGGAGCCTCCATATTCTTCATCTGCCTTTTTATTCACGTAGGGCGA
GGTATTTACTACGGATCCCACATACTAAACGAAACATGAAATATCGGAATTGTTTTATTA
CTCACCACTATAGCAACAGCATTCGTCGGATATGTACTCCCATGAGGTCAAATATCCTTC
TGAGGAGCCACAGTCATTACAAACCTATTATCAGCCATTCCCTACATCGGCACTACATTA
GTAGAATGAATCTGAGGGGGTTTCTCAGTAGACAAAGCTACCCTAACACGATTCTTCGCC
TTCCATTTTATCCTACCATTCATCATTACAGCCCTAGTCCTAGTACACCTCTTATTCCTT
CACGAAACAGGATCTAACAACCCATCAGGACTAAACTCAGACTCCGACAAAATTCCATTC
CACCCCTACTATACCATAAAAGATTTCTTAGGGGTCCTACTCCTATTAATAGCTCTCATA
TTTTTAGTATTATTTTTCCCTGATATTCTCGGAGACCCTGATAATTACCCACCCGCAAAT
CCACTTAACACCCCAGCACACATTAAGCCAGAATGAGATTTACTATTCGCAAACGCTATC
GTACGAGCAATCCCCAACAAACTAGGTGGTGTATTAGCATTACTTCTTTCCATCCTTATT
CTAGCTGCATTCCCCCTACTCAACTCCTCTAAACAACATGGAATAACCTATCGCCCCATC
ACACAAATACTATACTGAATCTTTATCGCTAACCTACTTATTCTAACATGAATCGGAGGA
CAACCAGTAGAACACCCATTCACAATAATCGGACAAATCTCATCCATCTTATACTTTACA
ATCATTGTTATCCTTATACCTATAGCTAGCATAATTGAAAATGACCTTATAAAACTCCAC

>Neacomys_guianae_FM210778.1
ATGACAATTATACGCAAAAACCACCCGCTACTAAAAATAGTCAACCACTCATTCATTGAC
CTACCAACACCATCCAACATCTCAGCATGATGAAACTTCGGATCTCTACTAGGAATTTGC
CTAATAGTACAAATTATCACAGGGTTATTTCTAGCAATACACTACACTTCAGACACAGCT
ACAGCATTCTCCTCAGTCACCCACATCTGCCGAGACGTTAACTACGGCTGGCTAATCCGA
TACGCCCACGCCAACGGAGCTTCCATATTTTTTATTTGCCTGTTCATTCATGTCGGACGA
GGAATTTACTACGGATCATACATATTGAATGAAACCTGAAATATCGGTATTATTTTACTC
CTAACCACCATAGCAACAGCATTCGTAGGATATGTACTTCCCTGAGGCCAAATATCTTTC
TGAGGAGCCACAGTAATTACAAATCTACTATCAGCTATTCCTTACATTGGCACAACACTA
GTAGAATGAATCTGAGGTGGGTTCTCAGTAGATAAGGCCACCTTAACACGTTTCTTCGCT
TTCCATTTTATTCTACCATTTATTATTACAGCATTAGTATTAGTCCACCTTTTATTTCTT
CATGAAACAGGATCTAATAACCCATCAGGACTTAACTCAGACTCCGACAAAATCCCATTC
CACCCCTATTATACAATAAAAGACTTCCTAGGGGTACTACTATTATTAATAGCTCTCATA
TTTTTAGTCTTATTTTTCCCTGATGTTCTCGGAGACCCCGATAATTATACACCCGCAAAC
CCACTTAACACTCCAGCACACATTAAACCAGAATGGTATTTCCTATTTGCATATGCAATT
CTACGATCAATCCCAAATAAGCTAGGGGGCGTTATAGCATTACTTCTTTCTATTTTAATT
CTAGCCGCATTTCCCCTACTCAATTATTCCAAACAACACGGACTAATTTACCGCCCCATT
ACACAAACACTGTACTGAATCTTCGTCGCAAACCTACTTATTTTAACATGAATCGGCGGA
CAACCAGTAGAACACCCATTTACAATAATTGGACAGATTTCATCCATTCTCTACTTCACA
ATTATCGTCATTCTAATACCAATGGCAAGCATAATCGAAAATCACATCTTAAAACTCCAT

>Neacomys_paracou_FM210765.1
ATGACAATCATACGCAAAAACCACCCACTACTTAAAATTATTAATCACTCATTCATTGAT
CTTCCCACACCATCTAACATCTCAGCATGATGAAACTTCGGTTCACTACTAGGAATTTGC
CTAATAGTCCAAATTATCACAGGACTATTTCTAGCAATACACTACACCTCCGACACAGCC
ACAGCATTCTCCTCAGTCACACACATTTGCCGAGACGTAAACTACGGCTGACTAATCCGA
TATGCTCATGCTAACGGAGCTTCCATATTTTTTATCTGCCTTTTTATCCACGTAGGACGA
GGAATCTACTATGGATCCTACATATTAAATGAAACTTGAAACATTGGAATCATCCTATTA
CTCACCACAATAGCAACAGCATTTGTAGGATACGTACTTCCTTGAGGCCAAATATCCTTT
TGAGGGGCCACTGTCATTACAAATCTTCTATCAGCTATCCCTTACATCGGGACCACCCTA
GTAGAGTGAATCTGAGGGGGGATTTCAGTAGACAAAGCCACTCTAACACGATTCTTTGCC
TTCCACTTCATCCTTCCATTTATTATCACAGCCCTTGTCCTAGTTCACCTCCTTTTCCTA
CACGAAACAGGATCCAACAACCCATCAGGATTAAACTCAAATTCAGATAAAATCCCATTC
CACCCCTATTATACAATAAAAGATCTTCTAGGAATCCTTCTTCTATTAATAGTTCTCATA
TTTTTAGTATTATTTTTCCCAGATGTTCTCGGAGACCCTGATAATTACACACCAGCAAAT
CCACTTAATACACCAGCACACATTAAGCCAGAATGATATTTCCTTTTCGCCTACGCTATT
CTACGATCTATTCCAAATAAACTAGGCGGAGTTCTAGCCCTGCTACTCTCAATTCTCATC
CTTGCTGCATTCCCACTTCTAAATTCATCCAAACAACACGGACTTATATACCGTCCAATC
ACACAAACACTATACTGAATTTTCATCGCTAACGTACTAATCCTTACATGAATTGGCGGA
CAACCAGTAGAACATCCATTCACAACAATCGGACAAATTTCATCCATCCTATACTTCACA
ATTATTGTAATTTTAATGCCAATAGCAAGCATAATTGAAAATGATATCCTAAAACTACNN

>Neacomys_spinosus_EU579504.1
ATGACAATCATACGTAAAAATCATCCATTAATAAAAATTATTAACCACTCATTCATTGAC
TTACCCACACCACCCAACATTTCAGCATGATGAAACTTCGGATCTCTACTAGGAATTTGC
TTAATAGTTCAAATCATTACCGGACTGTTCTTAGCAATACACTATACCTCAGACACATCC
ACAGCATTCTCTTCAGTCACCCATATCTGCCGAGACGTAAATTACGGGTGATTAATCCGA
TATGCCCATGCTAATGGAGCCTCTATATTTTTTATCTGCCTTTTTATTCACGTAGGACGA
GGTATTTACTATGGATCCTTCATATTAAACGAAACTTGAAACATCGGAATTATCCTACTA
CTTACTACTATAGCAACAGCATTCGTTGGCTACGTTCTCCCCTGAGGCCAAATATCCTTC
TGAGGGGCAACAGTAATTACAAACCTTCTATCAGCTATCCCCTACATCGGCACCACACTA
GTAGAATGAATTTGAGGCGGGTTCTCAGTTGACAAAGCTACCTTAACACGATTCTTCGCC
TTCCACTTCATCCTACCATTTATCATTACAGCTCTAGTCTTAGTCCACCTTCTATTCTTA
CACGAAACAGGATCCAACAACCCATCAGGACTAAACTCAGACTCAGACAAAATCCCATTT
CACCCTTACTACACTATTAAAGACTTTTTAGGCGTATTACTATTATTAATAGCTCTCATA
TTTTTGGTTTTATTTTTCCCAGATATTCTCGGAGACCCCGATAATTACACACCAGCAAAT
CCACTTAATACTCCTGCACACATTAAGCCAGAATGATATTTCCTATTCGCATATGCCATC
CTACGATCTATCCCCAACAAACTAGGCGGTGTTCTGGCTCTTCTCCTCTCAATCCTCATC
CTAGCCGCATTCCCACTACTAAACTCTTCCAAACAACACGGTCTAATTTACCGCCCTATC
ACACAAATTCTTTACTGAATTTTCATCGCTAACCTACTTATTCTCACATGAATCGGCGGA
CAACCAGTAGAATACCCATTCACTACAATTGGACAAATCTCATCCATTCTCTACTTCACA
ATTATTGTAATTCTTATACCAATAGCAAGCATAATTGAAAATGATATCCTAAAACTCCAT

>Nectomys_apicalis_EU340013.1
ATGACAATCATACGAAAAAAACACCCTTTACTCAAAATTATAAACCACTCATTTATTGAT
CTCCCCACACCATCAAACATTTCATCATGATGAAACTTCGGGTCCCTCCTGGGAATCTGC
CTAATAGTACAAATCATCACAGGATTATTCCTAGCAATACACTATACATCAGACACAACT
ACAGCATTCTCCTCAGTAGCTCACATCTGCCGAGACGTAAACTACGGCTGACTTATCCGA
TATACCCACGCCAATGGAGCCTCAATATTCTTTATCTGCCTCTTCATCCATGTAGGCCGA
GGCATCTACTATGGCTCCTTCATACTAAACGAAACCTGAAATATTGGCATCATCCTACTC
CTCACAACCATAGCAACAGCATTCGTAGGCTACGTACTACCATGAGGCCAAATATCCTTC
TGAGGGGCTACCGTAATTACTAATCTATTATCAGCAATCCCTTATATCGGAACTACCCTA
GTAGAATGAATCTGAGGTGGTTTCTCAGTAGATAAAGCCACCCTAACCCGATTCTTTGCC
TTCCACTTTATTCTCCCCTTTATTATTACAGCCCTAGTCCTAGTACACCTTCTATTCCTA
CACGAAACAGGATCAAACAACCCTTCAGGATTAAATTCAGATTCCGATAAAATTCCATTC
CATCCATACTACACAATCAAAGACCTACTAGGAATTCTACTTCTATTAATAGTTCTCATA
ATTTTAGTTTTATTTTTCCCTGATATTCTCGGAGACCCCGATAATTACACACCAGCAAAT
CCACTCAACACCCCAGCACACATTAAGCCAGAATGATATTTTCTTTTTGGCTATGCTATC
CTACGATCTATTCCAAACAAACTAGGTGGCGTACTAGGCCTACTACTCTCAATCCTTATT
CTAGCTGCATTTCCACTCCTCAATTCCTCTAAACAACATGGCCTAACTTACCGCCCAATT
ACACAAACCTTATATTGAATCTTCATCGCCAACCTACTCATTCTGACATGAATCGGAGGA
CAACCAGTAGAATACCCATTCACAATAATCGGACAAATCTCATCAATCATATACTTCACA
ATTATTATTATCCTGATACCAATTGCCAGCATAATCGAAAACGACATTCTAAAACTACAT

>Nephelomys_albigularis_EU579505.1
ATGACAATCATCCGAAAAACGCCCCCCATACTAAAAATCATTAATCACTCATTTATTGAT
CTACCCACCCCATCCAACATCTCATCATGATGAAACTTTGGCTCACTACTAGGAATCTGC
CTAATACTGCAAATCATCACAGGACTATTCCTAGCAATGCACTACACCTCAGACACAACT
ACTGCATTTTCCTCAGTGGCCCACATTTGCCGTGACGTAAACTACGGCTGACTAATCCGA
TATATTCACGCCAACGGGGCCTCCATATTCTTCATCTGCCTATTCATCCACGTAGGACGA
GGAATCTACTATGGCTCTTACATACTAAACGAAACATGAAACATCGGGATTATCCTATTA
TTAACAACTATAGCAACAGCATTCGTGGGCTACGTACTACCATGAGGACAAATGTCATTC
TGAGGCGCCACAGTAATTACCAATTTACTTTCAGCAATCCCCTACATCGGCACAACCCTA
GTAGAATGAATCTGAGGGGGTTTTTCAGTTGATAAAGCCACACTAACCCGTTTCTTCGCC
TTCCACTTCATCCTTCCATTCATTATTACAGCCCTAGTCCTAGTCCACCTACTATTCCTC
CACGAAACAGGCTCAAACAACCCATCCGGACTAAACTCAGATTCCGATAAAATCCCATTC
CACCCATACTATACAATTAAGGACCTGTTAGGAATTTTACTTCTATTAATAGTTCTCATA
ATTTTAGTATTATTTTTCCCAGATGTTCTCGGAGACCCTGATAATTATACACCCGCAAAT
CCACTCAACACACCAGCACACATTAAACCAGAATGGTATTTTCTCTTTGCCTATGCCATC
CTACGATCCATCCCAAACAAACTAGGTGGTGTACTAGCCCTATTACTCTCAATCCTAATC
CTAGCTGCATTCCCACTACTAAATTACTCTAAACAACATGGACTAATTTACCGCCCAATC
ACACAAATCATATACTGAATCTTTATTGCCAATCTATTTATTCTAACATGAATTGGTGGA
CAACCAGTAGAGTACCCATTCACAACAATCGGACAAATCTCATCCATCCTATACTTCACA
ATTATTATTATCCTAATACCAATTGCTAGCATAATTGAAAATGATATCCTAAAACTACAT

>Niviventer_fulvescens_EF053012.1
ATGACAAACATCCGAAAATCCCATCCTCTCCTTAAAATTATTAACCACGCTTTCATCGAC
CTACCTGCTCCATCTAACATCTCATCATGATGAAATTTTGGCTCTCTCCTAGGACTATGC
CTTATCGTACAAATTATTACAGGTCTTTTCTTAGCAATACACTACACATCAGATACAATA
ACAGCATTCTCATCAGTCACCCATATCTGTCGAGACGTAAACTACGGCTGATTAATCCGT
TACTTACACGCCAACGGAGCCTCCATATTCTTCATCTGTTTATTCCTCCACGTAGGACGA
GGAATATACTACGGATCCTACACCTTCCTAGAAACATGAAACATCGGAGTAGTCCTTCTA
TTCGCAGTTATAGCAACCGCATTCATAGGATATGTCCTTCCATGAGGACAAATATCCTTC
TGAGGCGCTACAGTAATCACAAACCTTCTATCAGCTATTCCTTATATCGGTACCACCCTA
GTAGAATGAATCTGAGGCGGCTTCTCAGTAGATAAAGCAACTTTAACACGCTTTTTTGCA
TTTCATTTCATCCTCCCTTTCATTATCGCAGCCCTAGTAATTGTCCATCTACTATTTCTC
CATGAAACAGGTTCAAACAACCCCACAGGCTTAAACTCTGACGCAGATAAAATCCCATTC
CACCCATACTACACAATTAAAGACCTATTAGGAGTCTTTATCCTACTCCTATTCCTAATA
ACTTTAGTCCTATTTTTTCCAGACCTCTTAGGAGACCCAGACAACTATTCACCAGCCAAT
CCACTAAATACTCCACCCCACATCAAACCAGAATGGTACTTCCTATTCGCCTATGCTATC
CTCCGATCTATCCCTAACAAATTAGGGGGTGTAGTAGCCCTAGTCTTATCAATTTTAGTC
CTAGCCTTCCTACCCTTCCTTCATACTTCTAAACAACGAAGCCTCACTTTCCGCCCAATC
ACCCAAACTCTTTACTGAATCCTAGTAGCTAACCTCTTTATTCTAACATGAATCGGAGGC
CAACCAGTTGAACATCCATTCATTATCATCGGACAGCTAGCCTCCATCAGTTACTTCTCA
ATTATTCTCATCCTAATACCTATTTCCGGAATCATCGAAGACAAAATACTAAAATGAAAC

>Niviventer_langbianis_HM217433.1
NNNNNNNNNNTCCGAAAAACTCACCCACTACTCAAAATTATTAACCACACATTCATCGAT
CTACCTACTCCATCCAACATTTCATCATGATGAAACTTCGGCTCTCTCCTTGGCATGTGC
CTTATTGTACAAATTATCACAGGATTATTCCTAGCAATACATTATACATCCGACACAATA
ACAGCATTCTCATCAGTAACCCATATCTGCCGAGACGTCAACTACGGATGACTAATTCGA
TATATACACGCTAACGGAGCCTCTATATTTTTCATCTGCCTATTCCTTCACGTAGGGCGA
GGAATATACTATGGATCCTACACCTTCCTAGAAACATGAAACATCGGAGTAATTCTTCTA
TTTGCAGTAATAGCAACTGCATTCATAGGATATGTACTTCCATGAGGACAAATATCTTTC
TGAGGTGCTACAGTCATTACTAACCTCCTCTCAGCTATCCCCTACATCGGAACAACCTTA
GTAGAATGAATCTGAGGCGGCTTCTCAGTAGATAAAGCAACCCTAACACGTTTTTTCGCA
TTCCATTTCATCCTCCCCTTTATCATCGCAGCCCTAGCAATTGTACACCTACTATTCCTC
CACGAAACCGGATCAAACAACCCAACAGGACTAAACTCCGACGCCGACAAAATCCCATTT
CACCCCTACTACACAATTAAAGATCTACTAGGAATATTCATCCTGCTTGTATTCCTAATA
TCTCTAGTCCTATTCTTCCCAGACCTCTTAGGAGACCCAGATAACTACTCACCTGCCAAC
CCTCTAAACACCCCACCCCATATTAAACCAGAATGATACTTCCTATTCGCCTACGCCATC
CTACGTTCCATCCCTAACAAACTAGGAGGCGTAGTAGCCCTAGTATTATCAATTCTAATT
TTAGCTCTTCTTCCATTCCTACACACCTCAAAACAACGCAGCCTTACATTCCGCCCAATC
ACACAAACCCTTTATTGAATTCTCGTAGCAAACCTTCTTATCCTAACATGAATTGGAGGC
CAACCCGTCGAACACCCATTCATTATTATTGGCCAACTAGCTTCCATCAGCTATTTCTCA
ATTATCCTGATCCTAATGCCAATTTCCGGAATAATCGAAGACAAAANNNNNNNNNNNNNN

>Oecomys_bicolor_FJ361042.1
ATGACAATCATACGAAAAATCCACCCACTACTTAAAATTATTAACCACTCATTCATTGAC
CTACCCACCCCATCTAACATCTCATCATGATGAAACTTCGGCTCGCTCCTAGGTATCTGC
CTAATAGTACAAATTATTACAGGATTGTTTCTAGCAATACATTACACCTCAGACACAGCT
ACAGCATTCTCATCAGTCACCCACATCTGCCGAGACGTTAACTACGGCTGATTGATCCGA
TATCTCCATGCTAATGGAGCTTCCATATTTTTTATCTGCCTTTTCATCCATGTAGGACGA
GGAATCTACTATGGTTCCTACATATTAAATGAAACTTGAAATATCGGAATCATTCTATTA
CTTACAACTATGGCAACAGCATTCGTAGGTTACGTACTCCCATGAGGACAAATATCGTTC
TGAGGAGCTACCGTAATTACAAACCTCCTATCAGCAATCCCTTACATTGGTACCACCCTA
GTAGAATGAATCTGAGGAGGCTTCTCAGTAGACAAAGCCACACTAACACGATTCTTTGCC
TTCCACTTTATCCTCCCATTCATTATCACAGCAATAGTTCTTGTCCACCTCCTATTTCTT
CACGAAACAGGCTCTAACAACCCTTCAGGCCTAAACTCAGACTCAGACAAAATCCCATTC
CACCCCTACTACACATTCAAGGACCTATTAGGAATTTTACTTCTATTAATAGTTCTCATA
ATTTTGGTTTTATTTTTCCCAGATGTTCTCGGAGACCCCGATAATTATACACCTGCAAAT
CCACTCAACACCCCCGCACACATTAAGCCCGAATGATATTTCCTCTTCGCCTACGCCATC
CTACGATCCATCCCAAACAAACTAGGCGGAGTTCTTGCCCTACTACTATCAATCCTAATC
CTAGCTGCATTCCCACTACTAAACTCCTCCAAACAACATGGACTAACATACCGACCAATC
ACACAGATCATTTACTGAATTTTCATCGCCAACCTGCTCGTCCTTACATGAATTGGAGGT
CAACCAGTAGAGTATCCATTCACAACAATTGGACAAATCGCATCAATTTCCTACTTCACA
ATTATCATTATCCTAATACCTATGGCAAGTATAATTGAAAATGACATCCTCAAACTCCAC

>Oligoryzomys_fulvescens_DQ227457.1
ATGACAATTATACGAAAAAATCACCCCTTACTTAAAATTATTAATCACTCATTCATTGAC
CTCCCAGCCCCATCCAATATCTCAGCATGATGAAACTTTGGTTCACTACTAGGAATCTGC
CTTATAGTACAAATCATTACAGGCCTATTCCTAGCCATACACTACACATCAGACACAACA
ACAGCATTCTCCTCAGTAACACACATCTGTCGTGACGTAAACTATGGCTGATTAATCCGA
TACGCACACGCCAACGGAGCCTCAATATTCTTTATCTGTCTTTTCATCCACGTTGGACGA
GGAATCTACTACGGATCCTATATACTAAACGAAACCTGAAACATTGGAATTATCTTACTT
CTCACAACCATAGCAACAGCATTCGTGGGCTATGTATTACCGTGAGGACAAATATCCTTC
TGAGGCGCTACAGTTATTACTAATCTACTATCGGCCATCCCATATATTGGAACTACACTT
GTAGAATGAATTTGAGGGGGCTTCTCAGTAGACAAAGCAACCCTAACACGATTCTTCGCC
TTCCACTTCATCCTGCCATTTATTATTACAGCCCTAGTACTAGTTCACCTTCTCTTCCTA
CACGAAACAGGCTCCAACAACCCATCAGGCCTAAACTCAAACTCCGACAAAATCCCATTC
CACCCCTACTACACAATTAAAGACATACTAGGCATTCTCCTATTATTAATAGTTCTCATA
TTTTTAGTATTATTTTTCCCAGATGTTCTCGGAGACCCCGACAATTATACACCTGCAAAC
CCACTCAACACTCCAGCACACATTAAACCAGAATGGTACTTTCTATTCGCCTACGCCATC
CTACGCTCCATCCCAAACAAACTAGGAGGAGTACTAGCTCTACTCCTCTCCATCCTCATC
CTAGCTGCATTCCCCCTACTAAATTACTCCAAACAACACGGCCTAATTTACCGCCCAATT
ACACAAATACTATACTGACTATTTGTAGCCAACCTATTAATCCTAACCTGAATCGGAGGT
CAGCCAGTAGAATACCCTTTCACAATAATCGGACAAATCTCATCCATCCTTTACTTCACA
ATTATTGTTATCTTAATACCAATCGCCAGCATAATCGAAAATGATATCCTAAAACTCCAT

>Oryzomys_couesi_DQ185383.1
ATGACAATCATACGAAAAAAACATCCTCTACTAAAAATTATCAATCACTCATTCATTGAC
CTGCCAACCCCCTCAAACATCTCCTCATGATGAAACTTCGGATCACTATTAGGAATCTGT
CTAATAGTACAAATTATCACAGGACTTTTCTTAGCAATACACTACACATCAGATACAACA
ACAGCATTTTCCTCAGTAACTCACATCTGCCGAGACGTAAATTACGGCTGACTTATTCGA
TACGCCCACGCTAACGGCGCATCAATATTCTTCATCTGTCTTTTCATTCACGTCGGACGA
GGAATGTACTACGGATCATTTATACTCAACGAAACCTGAAACATCGGAATTATCCTATTG
CTCACAACCATAGCAACAGCATTTGTAGGCTACGTACTTCCATGAGGACAAATATCATTC
TGAGGAGCTACAGTAATTACAAATCTACTTTCAGCTATCCCATATATCGGAACCACCCTA
GTAGAATGAATCTGAGGAGGGTTTTCAGTAGACAAAGCCACCCTAACCCGATTTTTCGCA
TTCCACTTTATCCTTCCATTTATTATTACAGCTTTAGTCCTAGTTCACCTTCTATTCCTA
CACGAAACAGGATCAAACAACCCCTCAGGACTAAACTCAGACTCAGATAAAATCCCATTC
CACCCATACTATACAATAAAAGACCTATTAGGAATTTTACTTCTATTAATAGTTCTCATA
TTTTTGGTTTTATTTTTCCCAGATGTTCTCGGAGACCCCGACAATTATACACCAGCAAAT
CCACTCAACACTCCAGCACACATTAAACCAGAATGATATTTCCTTTTCGCATACGCTATT
CTACGCTCAATCCCAAACAAACTAGGAGGAGTACTAGCCCTTCTACTATCTATCCTCATC
CTAGCCACACTACCACTTCTCAACTACTCAAAACAACAAGGACTAACCTACCGCCCAATC
ACACAATTTCTATACTGAATTTTCGTCGCTAACCTCCTCATCCTAACATGAATTGGAGGT
CAACCAGTTGAATACCCATTCACAACAATCGGACAAATCTCATCAATCTTATACTTTACT
ATTATCGTCATCCTAATACCAATTGCCAGCATGATCGAAAATAATATCCTAAAACTTCAT

>Pappogeomys_bulleri_L11900.1
ATGACAATTATACGAAAATCACATCCATTAATAAAAATTGTCAACCATGCCTTCATTGAC
TTACCAACACCCCCCAATATCTCTGGTTGATGAAACTTTGGCTCCCTCCTAGGACTATGC
CTAATCCTCCAAATTTTAACTGGCCTATTTCTAGCAATACACTATACATCAGATACCCTC
ACAGCCTTCTCATCAGTGACACATATCTGCCGAGACGTCAATTATGGCTGATTAATCCGA
TATATACACGCTAATGGTGCTTCCCTTTTTTTCATCTGCCTATACATCCATATCGGACGA
GGAATTTACTACGGATCGTATTTATACACAGAAACATGAAATATTGGTATTCTACTACTA
TTCCTTACTATAGCTACCGCATTTGTAGGTTATGTATTACCATGAGGACAAATATCATTT
TGAGGCGCTACAGTCATTACCAATCTACTATCAGCTATCCCCTACATCGGACAAGACCTA
GTAGAGTGAATCTGAGGAGGATTCTCTGTAGACAATGCTACACTAACACGATTCTTCGCA
TTCCATTTTATCCTCCCATTCATCATCACTGCCCTCGTCATAGTAGACTTACTATTCTTA
CATGAAACAGGATCAAACAACCCACTAGGCATCCAATCAAACTATAGCAAAGTACCATTC
CACCCATACTACACAACCAAAGATTTTCTAGGAGTGGTTATACTACTCATACTATTCTTA
ACTCTAGTATTATTCTTTCCAGACAAACTAGGAGATCCAGACAATTACACACCAGCAAAC
CCACTAAATACCCCACCACATATTAAACCAGAATGATATTTCCTATTCGCATATGCAATC
CTACGATCCATCCCAAACAAACTAGGAGGAGTAATAGCCCTAGTATTCTCAATTCTAATC
CTAGCCCTACTACCCTACCTTCATACATCAAAACAACGAAGCCTCGCATTCCGACCTCTA
AGTCAGACTCTATTTTGAATTTTAATTTCAGACATAATTCTCCTAACATGAATTGGAGGA
CAGCCAGTAGAACCACCATTCATTATTATTGGACAAATAGCCTCCATCCTATATTTCTCT
ATTTTACTAATCCTCATACCATTAGCAGGCATCATTGAGAACAAAATACTTAAATGAAGA

>Perognathus_flavescens_FJ514890.1
ATGACAATTATTCGTAAATCCCACCCTCTAATAAAATTAGTTAACCATGCCTTTATTGAC
CTCCCAGCCCCCTCTAATATCTCAGGTTGATGAAATTTTGGGTCTCTCCTCGGAGTATGC
CTAATTATTCAAATCTCCACCGGTCTATTTTTATCTATACACTACACCTCAGATACTCTA
ACCGCATTCTCTTCAGTGTCTCATATTTGCCGCGACGTTAACTATGGATGACTTATCCGT
TATATACACGCTAACGGAGCATCACTATTCTTCATCTGCCTTTACTTTCATATTGGCCGC
GGGATCTATTATGGATCCTACCTTTATATAGAAACCTGAAATATTGGAATTATCCTTCTA
TTTATGGTGATAGCTACGGCCTTTATAGGCTATGTTCTCCCATGAGGACAGATATCATTT
TGAGGAGCAACTGTTATTACAAACCTCTTATCTGCAATCCCTTATATCGGCTCAGATTTG
GTTGAATGAATCTGAGGAGGATTTTCTGTTGACAAGGCTACTCTTACTCGTTTCTTTGCC
TTTCATTTTATTCTTCCGTTCATTATTGCAGCCATAGCCATAGTCCATCTCTTATTTCTA
CATGAAACAGGTTCGAATAATCCTCTAGGAATTCCTTCCAACGCTGATAAAATTCCATTT
CACCCCTACTACTCTTATAAAGACCTATTAGGAGTCTTATTACTTCTATCTTTCTATTTA
ACCATTGTCTTATTCTTTCCTGATTGTATAGGAGATCCAGACAATTATATACCTGCAAAC
CCTCTTAACACCCCCCCACATATTAAACCAGAATGATATTTTCTCTTTGCTTATGCTATT
CTACGATCAATTCCTAATAAATTAGGAGGAGTTATTGCTCTTGTCCTTTCAATCTTGGTC
CTGGCTTTATTTCCCTTCCTCCATACTTCCTCTCAACGTAGTATATCATTTCGCCCAATT
AGTCAAACTCTATTTTGACTACTTATCTCTGATCTTCTTATCTTAACCTGAATTGGAGGT
CAACCAGTTGAACCTCCTTTTATCATTATTGGCCAATTAGCCTCTCTTTTCTATTTCTCT
AATATCCTAATTCTTCTCCCGGTTGCCGGCTTAATTGAAAACAAGCTTCTTAAATTAAGA

>Perognathus_longimembris_AY926408.1
ATGACAATCATACGAAAAACTCACCCCCTTATAAAAATAGTTAACCATGCCTTCATTGAC
CTACCCACGCCTCCCAATATTTCAGGATGATGAAACTTCGGCTCACTTCTAGGGCTATGC
CTCATTATCCAAATCCTAACCGGCCTATTTCTATCAATACACTACACCCCTGACACACTA
ACAGCATTCTCTTCCGTAGCCCACATCTGCCGGGATGTAAACTATGGCTGATTAATCCGA
TACATACATGCTAATGGGGCCTCACTATTCTTTATTTGTCTCTACTTCCATATTGGACGA
GGCATCTACTACGGATCTTATATGTATAAAGAAACTTGAAACATTGGAATCGTATTACTT
TTTCTAGTCATAGCTACAGCCTTCATAGGATATGTCTTACCATGAGGACAAATATCATTC
TGAGGGGCCACAGTAATTACCAATTTACTATCCGCTATCCCCTACATCGGTTCAGACTTA
GTAGAATGAATCTGAGGTGGTTTCTCAGTCGATAAAGCAACCCTCAACCGCTTCTTCGCA
TTTCACTTTATCCTTCCATTTATTATTGCCGCAATAGCCATAGTCCACCTCCTATTCCTT
CACGAAACAGGATCCAACAATCCATTAGGAATTCCATCAGACTCGGACAAAATCCCATTC
CACCCCTACTACTCGTACAAAGATCTATTAGGAGGTGCAGCTCTGCTAGCCTTCTTCTTT
ACTATTGTTTTATTCTTTCCAGACGCCCTAGGTGACCCAGACAATTACACCCCAGCAAAC
CCACTCAACACACCTCCCCACATCAAACCAGAATGATACTTCTTATTCGCCTACGCTATC
CTCCGATCTATCCCCAATAAACTAGGTGGAGTTATTGCCCTAGTCTTATCAATTCTTGTC
CTTGCCCTATTTCCCTTTCTCCACACATCTAACCAACGCAGTCTAACATTCCGACCCATC
AGTCAAACATTATTCTGAATTCTAGTATCAGACCTATTTATCCTAACCTGAATCGGAGGG
CAACCAGTCGAACCTCCATTCATCATCATTGGCCAAATCGCATCAATCTTATATTTTACC
ATTATCCTAATTCTCTTCCCTATTGCAGGAATAATCGAAAACAAAATACTTAAATGAAGA

>Perognathus_merriami_AY926409.1
ATGACAATCATACGAAAAACCCACCCCCTAATAAAAATGGTCAATCATGCTTTCATTGAC
CTACCAGCGCCTTCTAACATTTCAGGGTGATGAAACTTTGGGTCCCTTTTAGGAGTCTGC
CTCATTATTCAAATCCTAACCGGCCTATTCCTATCCATACACTACACACCAGACACCATA
ACAGCATTCTCCTCGGTATCACATATTTGCCGAGACGTAAATTACGGATGGCTAATTCGG
TATATACACGCAAACGGTGCCTCACTATTCTTCATCTGCCTATACCTGCACATCGGACGA
GGCATCTACTATGGATCCTATATATATAAAGAAACCTGAAATATCGGGATTATTTTACTA
TTCCTAGTTATAGCTACAGCTTTCATAGGATATGTCTTGCCATGAGGCCAAATATCGTTT
TGAGGAGCCACAGTAATTACCAACCTCCTATCTGCCATCCCCTATATTGGCCCAAGCCTA
GTAGAATGAATCTGAGGAGGATTCTCAGTGGACAAAGCCACATTAAATCGCTTCTTCGCA
TTTCACTTTATCCTCCCTTTCATCATTGCAGCCATAGCCATAGTTCACCTCCTATTCCTT
CATGAAACTGGGTCTAACAACCCCTTAGGAATCCTTTCTCACTCCGACAAAATTCCATTC
CACCCCTACTACTCCTATAAAGACCTATTAGGAGGTGTAGCACTGCTAGCCTTCTTCTTT
ACTATTGTTTTATTCTTCCCCGACGCACTAGGAGACCCAGACAACTACACCCCAGCCAAT
CCCCTTAACACCCCCCCACACATTAAGCCTGAATGGTATTTCCTATTCGCCTATGCTATC
CTTCGCTCCATCCCCAATAAGCTAGGAGGAGTAATTGCCCTAGTGTTATCCATTCTTATC
CTAGCTTTATTTCCCCTGCTACACACATCCAACCAGCGGAGCCTCATATTCCGCCCTATC
AGTCAAGCCCTTTTCTGACTTCTAGTCTCAGACCTTCTCATCCTAACATGAATCGGAGGG
CAGCCAGTAGAACCCCCCTTCATCATTATTGGTCAAATTGCATCCCTCCTATATTTCTCC
ATTATTCTACTCTTCCTCCCCATCGCTGGCATAATCGAAAATAAAATACTTAAATGAAGA

>Perognathus_parvus_AY926407.1
ATGACAATTATACGAAAATCTCATCCCTTAATAAAAATAATTAATCATGCCTTCATCGAC
CTACCAGCCCCCTCCAACATTTCAAGCTGATGAAATTTTGGGTCCCTACTAGGAGTATGC
CTAATCATCCAAATCTCAACAGGCCTATTTTTGTCAATACACTACACATCAGACACCCTA
ACAGCATTCTCCTCAGTCTCTCATATCTGCCGAGATGTAAATTACGGCTGACTAATTCGA
TATATACATGCTAATGGGGCTTCCTTATTTTTCATTTGCCTTTACCTTCACATTGGTCGA
GGTATTTACTACGGATCTTACTTATATAAAGAAACCTGAAATGTAGGAATTATTCTTCTA
TTCCTAGTCATAGCCACAGCTTTCATAGGCTATGTGCTCCCATGAGGCCAAATATCTTTC
TGAGGGGCCACAGTCATCACCAACCTCCTCTCAGCCATTCCTTACATTGGCTCAGACTTA
GTGGAATGAATCTGAGGAGGATTTTCAGTTGACAAAGCCACTCTAACCCGATTTTTTGCA
TTTCACTTCATCCTGCCTTTCATTATTGCAGCATTAGCCATAGTACACCTTCTATTCCTT
CATGAAACAGGATCTAATAATCCCTTAGGAATCCCGTCCAACTGTGATAAAATTCCATTT
CATCCCTACTACACGTTCAAAGACTTATTAGGAGTTTTAATTCTGCTTGCCTTTTTCTTT
ACTATTGTTTTATTCTTTCCTGATGCCTTAGGTGATCCAGACAACTACTCTCCAGCCAAT
CCTCTAAATACCCCTCCCCACATTAAACCGGAATGGTATTTTCTTTTCGCCTACGCCATC
CTCCGATCTATTCCTAACAAACTAGGAGGAGTAATCGCCCTAGTATTATCCATCCTAATT
CTAGCTTTACTTCCCTTTCTCCACACATCCAACCAACGTAGCATGATATTCCGCCCTATT
AGCCAAACCCTGTTCTGAGTACTAGTCTCAGACCTAATGATCCTTACTTGAATTGGTGGG
CAGCCAGTTGAACCCCCTTTTATTATTATCGGACAAGTAGCCTCCATCCTGTACTTCTCC
ATCATCCTCCTTCTCCTCCCCATCGCTGGCCTGATTGAAAACAAAATACTTAAATGAAGA

>Peromyscus_gymnotis_EF028169.1
ATGACAAACATCCGAAAAAAACACCCTCTACTCAAAATCATTAATGACTCGTTCATCGAC
CTTCCAACTCCATCTAACATCTCATCTTGATGAAACTTCGGATCCCTACTTGGTATCTGC
CTAGTAATCCAAATCCTAACAGGACTATTCCTAGCTATACATTATACATCAGACACAACC
ACAGCATTCTCATCAGTAACACATATCTGCCGAGACGTAAACTATGGCTGATTAATTCGA
TATATACACGCAAATGGAGCCTCTATATTCTTTATCTGCCTATTCCTACATGTAGGACGA
GGAATATACTACGGATCATATACATTCACAGAAACATGAAACATTGGAATCGTACTCCTA
TTTGCCGTAATAGCAACAGCATTTATAGGATATGTACTTCCATGAGGACAAATATCCTTC
TGAGGGGCTACAGTAATCACTAATCTTCTGTCAGCCATCCCATATATCGGAATAACCTTA
GTAGAATGAATTTGAGGGGGATTTTCAGTAGACAAAGCAACTCTAACCCGATTCTTCGCA
TTTCACTTTATCCTACCATTTATCATCACAGCCCTCGTAGTAGTTCACTTACTATTCTTA
CACGAAACAGGATCTAATAACCCATCAGGCCTTAACTCCAACGCAGATAAAATTCCATTC
CACCCCTACTATACCATCAAAGACATCCTTGGGGTTCTTCTACTATTAACAACTCTCATA
ATCTTAGTTTTATTCTTCCCAGACATCCTAGGAGACCCAGACAACTATACTCCAGCAAAT
CCACTTAACACCCCAGCACACATTAAACCAGAATGATATTTCTTATTTGCCTATGCCATC
TTACGTTCTATCCCTAACAAATTAGGAGGAGTAATAGCCCTAGTACTATCCATTCTAGTC
TTAGCCCTCCTACCACTGCTCCAAACCTCAAAACAACGAGGATTAACATTTCGACCAATC
ACACAGATCCTATTCTGAATCCTAGTGGCTAACCTACTTGTCCTCACATGAATCGGAGGA
CAGCCTGTCGAACACCCATTCATTATCATTGGCCAACTAGCCTCCATCAGCTATTTTACT
ATCATCATTATTCTAATACCCATCGCAGGCATAATCGAAAACAATATACTAAAATTTACT

>Peromyscus_levipes_AF131928.1
ATGACAAACATTCGAAAAAAACATCCACTACTCAAAATTATCAATGACTCGTTCATTGAC
CTCCCAGCCCCATCCAACATCTCATCTTGATGAAATTTTGGATCCCTACTAGGCATCTGC
CTAGTAATCCAAATCCTAACAGGATTATTCCTAGCAATACACTACACATCAGACACAACC
ACAGCATTCTCATCAGTCACACATATCTGCCGAGATGTAAACTACGGCTGATTAATCCGA
TATATGCATGCAAACGGGGCTTCAATATTCTTTATCTGCCTATTCCTTCATGTGGGTCGA
GGGATATACTACGGCTCATATACATTCACAGAAACATGAAACATCGGAATCGTGCTCCTA
TTTGCCGTAATAGCAACAGCATTTATAGGCTACGTACTCCCATGAGGACAAATATCCTTC
TGAGGGGCCACAGTAATTACCAATCTCCTATCAGCCATCCCCTATGTCGGAACAACCCTA
GTAGAGTGAATCTGAGGAGGGTTCTCAGTAGACAAAGCAACTCTAACTCGATTCTTCGCA
TTTCACTTCATCCTACCATTCATCATTACAGCCCTCGTAGTAGTCCATTTACTTTTCCTA
CACGAAACAGGATCCAACAACCCATCTGGCCTCAATTCCGATGCAGACAAAATCCCATTC
CACCCCTACTACACTATCAAAGATATTTTAGGGGTACTCCTACTATTAATAGCTCTCATA
ATTTTGGTTTTATTTTTCCCAGATATTCTCGGAGACCCCGATAATTATACTCCTGCAAAT
CCACTCAATACTCCCGCACACATTAAACCAGAATGATACTTCCTGTTCGCCTACGCCATC
CTACGCTCCATCCCCAACAAACTAGGAGGTGTCCTAGCCTTAATCCTATCCATCCTTATC
TTAGCCTTACTACCACTGATCCAAACCTCAAAACAACGAGGATTGACATTCCGACCTATC
ACCCAAGTTCTATTCTGAATCCTAGTAGCTAACCTATTTATCCTTACATGAATCGGAGGC
CAACCCGTTGAACACCCATTTGTCATAATTGGACAACTAGCCTCCATCAGCTACTTTACC
ATCATCATCATCCTAATTCCCATTGCAGGCATAATCGAAAACAACATACTAAAATTTACA

>Peromyscus_mayensis_DQ836300.1
ATGACAAATATCCGAAAAAAACACCCACTACTTAAAATTATTAATGATTCATTCATTGAT
CTACCAACCCCATCCAACATCTCATCTTGATGAAACTTCGGATCACTACTTGGCATCTGC
CTAGTAATCCAAATCCTAACAGGACTATTCTTAGCAATACATTATACATCAGATACAACT
ACAGCATTTTCATCAGTAACACATATCTGTCGAGACGTAAACTACGGGTGACTAATCCGA
TACATACACGCAAACGGAGCATCTATATTCTTTATCTGCTTGTTCCTCCATGTAGGACGA
GGAATATATTACGGCTCATACACATTCACAGAAACATGAAACATCGGAATTGTACTCCTA
TTTGCCGTAATGGCAACAGCATTTATAGGATATGTACTTCCATGAGGACAAATATCCTTT
TGAGGAGCCACAGTAATTACCAATCTCCTATCAGCTATCCCTTACATCGGAACAACTCTA
GTAGAATGAATTTGAGGAGGGTTCTCAGTAGACAAAGCAACTTTAACTCGATTCTTCGCA
TTTCACTTTATCCTACCTTTCATCATCACAGCCCTTGTAGTAGTCCACCTACTATTTTTA
CACGAAACAGGATCCAACAACCCATCAGGACTCAACTCTGACGCAGATAAAATCCCATTC
CACCCTTACTACACCATCAAAGACATTCTCGGAGCACTCCTACTATTAACAACTCTCATA
ATTTTAGTTTTATTTTTCCCAGATATCCTCGGAGACCCTGATAATTACACTCCTGCAAAT
CCACTCAATACTCCCGCACACATTAAACCAGAATGATATTTCCTATTTGCCTACGCTATC
CTACGCTCCATCCCTAACAAACTAGGAGGCGTATTAGCCCTAGCATTATCAATCCTAATT
TTAGCCTTACTACCACTACTTCAAACCTCAAAGCAACGAGGACTAACATTCCGACCAATC
ACTCAAATCCTATTCTGAATTCTAGTAGCCAACCTATTTATCCTAACATGAATCGGAGGT
CAACCCGTCGAATACCCATTCGTCATAATCGGACAACTAGCCTCCATCAGCTACTTCACC
ATCATTATTATTCTAATACCCATCGCAGGCATAATCGAAAACAACATACTAAAATTTACT

>Peromyscus_mexicanus_EF028174.1
ATGACAAACATTCGAAAAAAACACCCCCTACTCAAAATCATTAACGACTCGTTTATCGAC
CTCCCAACTCCATCCAGCATCTCATCTTGATGAAACTTCGGATCTCTACTTGGTATCTGC
CTAGTAATCCAAATCCTAACAGGACTATTCCTAGCAATACATTATACATCAGACACAACC
ACAGCATTCTCATCAGTAACACATATCTGCCGAGACGTAAACTACGGCTGATTGATCCGA
TATATACACGCAAACGGAGCTTCTATATTCTTTATCTGCCTATTCCTACATGTAGGACGA
GGAATATACTACGGCTCATATACATTCACAGAAACATGAAATATTGGAATCGTACTTCTA
TTTGCCGTAATAGCAACAGCATTCATAGGATATGTCCTTCCATGAGGACAAATATCTTTC
TGAGGGGCTACAGTAATCACCAACCTCCTGTCAGCTATCCCCTACATCGGAATAACCTTA
GTAGAATGAATCTGAGGAGGATTCTCAGTTGACAAAGCAACCCTAACCCGATTCTTCGCG
TTTCACTTCATCCTCCCATTCATCATTACAGCCCTCGTAGTAGTCCACTTACTATTCCTA
CACGAAACAGGATCTAATAACCCATCAGGCCTAAATTCCGACGCAGATAAAATCCCATTC
CACCCCTACTATACCATTAAAGACATCCTTGGAATTCTACTATTACTAACAACCCTCATA
ACCTTAGTTTTATTCTTCCCAGATATCCTAGGAGACCCAGACAACTATACTCCAGCAAAC
CCACTTAATACTCCAGCACATATTAAACCAGAATGATATTTCTTATTTGCCTACGCTATC
CTACGTTCTATCCCCAACAAATTAGGAGGAGTAGTAGCCCTAGTATTATCCATTCTAGTC
TTAGCCCTACTACCTCTGCTCCAAACCTCAAAACAACGAGGACTAACATTCCGACCAATC
ACCCAGGCCCTATTTTGAATCCTAGTAGCTAACCTACTTGTTCTCACATGAATCGGAGGA
CAACCCGTCGAATACCCATTTATTATCATCGGCCAACTAGCCTCTATCAGCTATTTTACC
ATCATCATTATTCTAATACCTATTGCAGGGATAATCGAAAACAACATACTAAAATTCACC

>Peromyscus_zarhynchus_EF028167.1
ATGACAAACATCCGGAAAAAACACCCTCTACTCAAAATCGTAAACGACTCATTCATTGAT
CTTCCAACTCCATCCAACATTTCATCCTGATGAAACTTCGGATCCCTACTTGGTATCTGC
CTAGTAATCCAAATCCTAACAGGATTATTTCTAGCAATACATTATACATCAGACACAACC
ACAGCATTCTCATCAGTAACACACATTTGCCGAGACGTAAACTACGGCTGATTAATCCGA
TATATACACGCAAACGGAGCTTCCATATTCTTCATCTGCCTATTCTTACATGTAGGACGA
GGAATATACTACGGCTCATACACATTTACAGAAACATGAAACATTGGAATCGTACTTCTA
TTTGCCGTAATAGCAACAGCATTCATAGGATATGTCCTTCCATGAGGACAAATATCATTC
TGAGGGGCTACAGTAATCACCAATCTCCTATCAGCCATCCCCTACATCGGAATAACCTTG
GTAGAATGAATCTGAGGAGGATTCTCAGTCGACAAAGCAACCTTAACCCGATTTTTCGCA
TTTCACTTTATCCTGCCATTCATCATTACAGCCCTTGTAGTAGTCCACTTACTATTCCTA
CACGAAACAGGGTCTAATAACCCATCAGGCCTAAACTCCGACGCAGATAAAATCCCATTT
CACCCCTACTACACCATCAAAGACATCCTTGGAGCCCTCCTGCTATTAACAACTCTCATA
ATCCTAGTCCTATTCTTCCCAGATATCCTAGGAGATCCAGACAACTACACTCCTGCAAAC
CCACTTAATACTCCAGCACATATTAAACCAGAATGGTACTTCCTATTTGCCTACGCTATC
CTACGTTCTATTCCTAACAAATTAGGAGGGGTATTAGCCCTAGCCCTATCTATTCTAGTC
TTAGCCCTTCTACCACTGCTCCAAACCTCAAAACAACGAGGATTAACATTCCGACCAATC
ACTCAAATCCTATTCTGAATACTAGTAGCCAACCTACTTGTCCTCACATGAATTGGAGGA
CAACCTGTTGAATACCCATTTGTTATTATTGGACAGCTAGCCTCTATCAGCTATTTCACT
ATCATTATTATCCTAATACCTCTCGCAGGAATAATTGAAAACAATATACTAAAATTCACC

>Proechimys_cuvieri_AJ251400.1
ATGACCAACCTACGAAAATCCCACCCTCTAATTAAAATTATTAATCACTCTTTCATTGAT
CTACCCACTCCATCTAATATCTCAGCATGATGAAATTTTGGCTCTTTATTAGGTGTATGT
TTAATACTTCAAATCATCACTGGGTTATTTCTAGCAATACATTACACTGCAGATACAACC
ACAGCCTTCTCATCTATTACACATATTTGCCGAGACGTAAATTATGGCTGACTAATTCGA
TATACACATGCCAACGGCGCATCAATATTTTTCATCTTCCTTTACTTCCACATTGGTCGA
GGAATCTACTACGGATCTTACACCTTTATAGAAACCTGAAACATTGGAGTAATCCTATTA
TTTACTGTCATAGCCACTGCTTTCATAGGATATGTACTTCCTTGAGGACAAATATCTTTC
TGAGGAGCAACAGTCATTACCAATTTACTCTCTGCTATCCCCTACATCGGTCCCACTCTC
GTCGAATGAATTTGAGGGGGATTTTCAGTAGATAAAGCAACCCTAACACGATTCTTCGCT
TTCCATTTCGTATTACCTTTTATTATTACAGCAATAGTTATAATTCACTTACTATTTTTA
CATGAAACTGGGTCCAACAACCCCTCAGGATTAAACTCAGATTCAGACAAAATCCCATTC
CACCCTTACTATACAATTAAAGATATTCTAGGACTCTTATTAATACTATTAACTCTAATA
ACACTAACTTTATTCTCACCAGATCTCTTAGGGGACCCAGACAAATACACCCCTGCCAAC
CCACTTAACACGCCACCTCATATTAAACCAGAATGATATTTCCTATTCGCATATGCAATC
CTACGCTCTATCCCTAACAAATTAGGAGGAGTTCTAGCACTAGTATTTTCAATCTTAATC
CTAATATTATTCCCTATAATACACATATCCAAACAACGTAGTATAACATTCCGTCCTCTC
AGCCAATGCTTATTATGAATTCTAGTAGCAAACTTAATTATCTTAACTTGAATTGGAGGC
CAACCCGTTGAACACCCCTTCATTACAATTGGACAACTAGCATCAATCTCCTACTTTTGT
ATTATCCTAATTCTTATGCCAACAACAAGCTTCATAGAAAACAAATTACTCAAATGAAGA

>Rattus_andamanensis_HM217396.1
NNNNNNAACATTCGAAAATCACACCCCCTGCTCAAAATTATTAATCACTCCTTCATTGAC
CTTCCCGCCCCATCCAATATCTCATCATGATGAAACTTTGGCTCTCTGCTAGGGGTGTGC
CTTGTAATTCAAATCATCACAGGCTTATTCCTAGCAATACACTACACATCCGACACTTTA
ACAGCATTCTCATCAGTTACCCACATTTGCCGAGACGTAAACTACGGCTGACTAATCCGA
TACTTACACGCCAACGGAGCCTCCATATTCTTCATCTGCTTATTCCTCCACGTAGGACGA
GGTATGTACTACGGATCATACACTTTCCTAGAAACATGAAACATTGGAGTTATCCTACTA
TTTGCAGTTATAGCAACCGCATTCATAGGTTACGTACTTCCATGAGGACAAATATCATTC
TGAGGAGCCACAGTAATTACAAACCTATTATCAGCTATCCCCTACATCGGCACCACCCTA
GTTGAATGAATTTGAGGGGGTTTCTCAGTAGACAAAGCAACTCTAACACGTTTTTTCGCA
TTCCACTTCATCCTCCCATTCATCATCGCCGCCCTTGCAATTGTACATCTCCTCTTCCTC
CACGAAACAGGATCAAACAACCCCACAGGACTTAATTCTGATGCAGACAAAATCCCATTT
CACCCATACTATACAATCAAAGACCTACTAGGAGTATTTATACTTCTCCTATTTTTAATA
ACCCTAGTATTATTCTTCCCAGACTTACTAGGAGACCCAGACAATTACACACCCGCCAAC
CCCCTAAATACCCCACCACATATTAAACCAGAATGATATTTCCTATTCGCCTACGCTATT
CTACGTTCCATCCCCAACAAACTAGGAGGGGTAGTAGCCTTAGTCCTATCAATTCTAATC
TTAGCCCTTCTACCACTCCTTCACACTTCAAAACAACGCAGCCTAACATTCCGCCCAATC
ACTCAAACCCTATACTGAATTCTAGTAGCTAACCTTCTCATTTTAACATGAATTGGAGGA
CAACCAGTAGAACACCCATTTATTATCATTGGCCAACTAGCATCCATCAGTTACTTTTCA
ATTATCCTCATTCTAATACCAATCTCTGGAATCATTGAAGACAAAATACTAAAANNNNNN

>Rattus_argentiventer_AB033701.1
ATGACAAACATTCGGAAATCACACCCCCTATTCAAAATTATTAACCACTCCTTCATCGAC
CTTCCTGCCCCATCTAATATCTCCTCATGATGAAACTTTGGTTCCCTACTAGGAGTATGC
CTCATGATTCAAATTGTTACAGGCCTGTTCCTAGCAATACACTACACATCCGATACTTTA
ACAGCATTCTCATCAGTTACTCACATCTGCCGAGACGTAAACTACGGCTGATTAATCCGA
TATTTACACGCCAACGGGGCCTCAATATTCTTCATCTGCTTATTCCTTCACGTAGGACGA
GGAATATACTACGGATCCTACACTTTCCTAGAGACATGAAATATCGGGGTTGTCCTTCTA
TTTGCAGTCATAGCAACCGCATTCATAGGCTATGTTCTTCCATGAGGACAAATATCATTT
TGAGGAGCCACCGTAATCACAAACCTATTATCAGCTATTCCCTATATTGGCACCACCCTA
GTCGAATGAATCTGAGGAGGCTTCTCAGTAGACAAAGCAACCCTAACACGTTTTTTCGCA
TTTCACTTTATCCTCCCATTCATCATTGCCGCTCTTGCAATTGTACACCTCCTCTTCCTC
CACGAAACAGGATCAAACAACCCCACAGGACTAAATTCCGACGCAGACAAAATCCCATTC
CACCCATACTATACAATCAAAGACCTACTAGGGGTGTTCATATTACTTCTACTTTTAATA
ACCCTAGTATTATTCTTCCCAGACTTACTAGGAGACCCAGACAATTACACACCTGCTAAT
CCCCTAAATACCCCACCACATATTAAACCAGAATGATATTTCCTATTTGCTTACGCTATC
CTACGCTCTATCCCCAACAAATTAGGAGGAGTAGTAGCCTTAGTCCTATCAATTTTAATC
CTAGCTCTCCTACCATTTCTACATACTTCAAAACAACGCAGCCTAACATTCCGCCCTATT
ACCCAAATTCTATATTGAATCTTAGTAGCTAATCTCCTCGTCTTAACATGAATCGGAGGC
CAACCAGTAGAACACCCATTCATCATTATTGGCCAACTAGCATCCATCAGTTACTTCTCG
ATTATCCTCATTCTAATACCAATCTCTGGAATCATTGAAGACAAAATACTAAAATGAAAC

>Rattus cf losea HM217443.1
NNNNNNNNNNTTCGGAAATCACACCCCCTACTCAAAATCATTAATCACTCCTTCATCGAT
CTTCCCGCCCCATCCAACATCTCATCATGATGAAACTTTGGCTCTCTACTAGGAGTATGC
CTCATAATTCAAATTATCACAGGCCTATTCCTAGCAATACACTACACATCCGACACTTTA
ACAGCATTCTCATCAGTTACCCACATCTGCCGAGACGTAAACTACGGCTGACTAATCCGA
TATCTACATGCCAACGGAGCTTCAATATTTTTTATCTGCCTATTCCTTCATGTAGGACGA
GGAATATACTACGGATCCTACACTTTCCTAGAAACATGAAACATTGGAGTCGTCCTACTA
TTTGCAGTCATAGCAACTGCATTCATAGGCTATGTACTCCCATGAGGACAAATATCATTC
TGAGGGGCCACAGTAATCACAAACCTATTATCAGCCATCCCCTACATTGGCACCACCCTA
GTCGAATGAATCTGAGGAGGTTTCTCAGTAGATAAAGCAACCCTAACACGATTTTTCGCA
TTCCACTTCATCCTCCCATTCATCATCGCCGCCCTTGCAATCGTACATCTCCTCTTCCTC
CATGAAACAGGTTCAAACAACCCCACAGGACTAAACTCCGACGCAGACAAGATTCCATTT
CATCCATACTACACAATTAAAGACCTACTTGGAGTATTCATACTACTCCTATTTCTAATA
ACCCTAGTATTATTCTTCCCAGACCTACTAGGAGACCCAGACAATTACACACCTGCTAAT
CCATTAAATACCCCACCACATATTAAGCCAGAATGATATTTCCTATTTGCCTACGCTATT
CTACGCTCCATCCCCAATAAACTAGGAGGAGTAGTAGCCTTAGTCCTATCAATTCTAATC
CTAGCCCTCCTACCATTCCTACATACTTCAAAACAACGCAGTCTAACATTCCGCCCAATC
ACCCAAACCCTATACTGAATTCTAGTAGCCAATCTCTTCATTTTAACATGAATCGGGGGA
CAACCAGTAGAACACCCATTTATTATTATTGGCCAACTAGCATCCATCAGCTACTTCTCA
ATTATCCTCATTCTAATACCAATCTCCGGAATTATCGAAGACAAAATNNNNNNNNNNNNN

>Rattus_exulans_DQ191486.1
ATGACAAACATTCGAAAATCTCATCCTCTACTCAAAATTATTAATCACTCCTTTATTGAC
CTTCCCGCTCCATCCAACATCTCATCATGATGAAACTTTGGCTCTCTATTAGGAGTATGC
CTAATAATTCAAATCATTACAGGCCTGTTCCTAGCAATACACTACACATCCGACACTCTA
ACAGCATTCTCATCAGTTACCCACATCTGCCGAGACGTAAACTACGGCTGACTAATTCGA
TACTTACATGCCAACGGAGCTTCAATATTCTTTATCTGCTTATTCCTCCACGTAGGACGA
GGAATGTACTATGGATCCTACACCTTCCTAGAAACATGAAACATCGGAATCGTCCTACTA
TTTGCAGTCATAGCCACCGCATTCATAGGCTACGTACTTCCATGAGGACAAATATCATTC
TGAGGAGCCACAGTAATTACAAATCTACTATCAGCTATCCCCTATATCGGCACTACCCTA
GTCGAATGAATCTGAGGGGGATTCTCAGTAGACAAAGCAACCCTAACTCGTTTTTTCGCA
TTTCACTTCATTCTCCCATTCATCATCGCCGCTCTTGCAATCGTACATCTCCTTTTCCTC
CACGAAACAGGATCAAACAACCCCACAGGCCTAAATTCTGATGCAGATAAAATCCCATTT
CATCCATACTACACAATTAAAGACCTACTAGGAGTATTTATATTACTTCTATTTTTAATA
ACCCTAGTATTATTCTTCCCAGACTTACTAGGAGATCCAGACAATTATATACCTGCCAAC
CCCCTAAATACCCCACCACATATCAAACCAGAATGATATTTTCTCTTCGCTTACGCCATT
TTACGCTCCATTCCCAACAAATTAGGAGGAGTAGTAGCCTTAGTCCTATCAATCCTAATC
TTAGCCCTCCTACCATTCCTCCACACTTCAAAACAACGCAGCCTAACATTCCGCCCAATT
ACCCAAACCCTATACTGAATCCTAGTAGCTAACCTCTTCATCCTAACATGAATTGGAGGC
CAACCAGTAGAACATCCTTTCATCATCATTGGCCAACTAGCATCTATAAGCTACTTCTCA
ATTATTCTTATCCTAATACCTATCTCTGGAATCATTGAAGACAAAATACTAAAATGANNN

>Rattus_leucopus_EU349781.1
ATGACAAACATTCGAAAATCTCACCCCCTACTCAAAATCATTAATCACTCTTTCATTGAC
CTCCCCGCCCCATCCAACATCTCATCATGATGAAACTTCGGCTCTCTCCTAGGAGTATGT
CTCATAATTCAAATCATCACAGGACTATTCCTAGCAATACACTACACATCCGACACTANA
ACAGCATTTTCATCAGTCACCCATATCTGCCGAGATGTAAACTACGGCTGGCTTATCCGA
TACTTACATGCCAACGGAGCCTCTACATTCTTTATCTGCCTATACCTCCATGTAGGACGA
GGAATGTACTACGGATCCTACACCTTCCTAGAAACATGAAACATTGGCATTATTCTACTA
TTTACAGTCATAGCAACCGCATTTATAGGCTATGTACTTCCATGAGGACAAATATCTTTC
TGAGGGGCCACAGTAATCACAAATCTACTATCAGCTATCCCTTACATCGGAACCACCCTA
GTCGAATGAATCTGAGGAGGCTTCTCAGTAGACAAAGCAACTTTAACCCGTTTCTTCGCT
TTCCACTTCATCCTCCCATTTATTATCGCTGCTCTTGCAATTGTTCATCTCCTTTTTCTA
CACGAAACAGGATCAAATAATCCCACAGGATTAAACTCCAACGCAGACAAGATCCCATTT
CATCCATACTACACAATCAAAGACCTCCTAGGAGTATTCATACTATTTTTATTCTTAATA
ACCCTAGTACTATTCTTCCCAGACCTACTAGGAGATCCAGACAACTACACACCCGCCAAT
CCCCTAAATACTCCACCACACATCAAACCAGAATGATACTTTCTCTTTGCCTACGCCATT
TTACGCTCTATCCCCAATAAATTAGGAGGAGTCGTAGCTCTAGTCCTATCAATCCTTATC
CTAGCTTTCCTACCATTCCTTCATACCTCAAAACAACGCAGTTTAACCTTCCGCCCAATC
ACCCAAACCCTATACTGAATTCTAACAGCCAACCTCCTCATTTTAACATGAATTGGGGGT
CAACCAGTAGAACACCCATTCATCATCATTGGCCAACTAGCCTCCATCAGTTACTTCTCA
ATTATTCTTATCCTAATACCAATTTCTGGAATTATCGAAGACAAAATACTAAAATGAAAC

>Rattus_nitidus_HM217474.1
NNNNNNNNNNTCCGAAAATCTCACCCCCTGTTCAAAATCATTAACCACTCCTTTATCGAC
CTCCCCGCCCCATCTAACATCTCATCATGATGAAACTTTGGCTCTCTGCTAGGAGTATGC
CTTATAGTACAAATCATCACAGGCCTATTCCTAGCAATACACTACACATCTGATACTATA
ACAGCATTTTCATCAGTCACCCATATCTGCCGAGACGTAAACTACGGCTGATTAATCCGA
TACCTACACGCCAACGGCGCCTCAATATTCTTCATCTGCTTATTCCTCCACGTAGGACGA
GGAATATACTATGGGTCTTACACTTTCCTGGAAACCTGAAACATTGGAGTCATTCTACTA
TTCACAGTTATAGCAACTGCATTCATAGGCTATGTACTCCCATGAGGACAAATATCATTC
TGAGGAGCTACAGTAATTACAAACCTATTATCAGCTATTCCTTACATCGGAACTACCCTG
GTTGAATGGATCTGAGGAGGCTTCTCAGTAGACAAAGCAACCTTGACACGCTTCTTCGCA
TTCCACTTCATCCTCCCATTTATTATCGCCGCCCTTGCAATTGTACATCTTCTTTTCCTC
CACGAAACAGGATCAAACAACCCCACAGGATTAAACTCCGACGCAGACAAAATTCCATTC
CACCCATATTACACAATCAAAGACCTCCTAGGTGTATTTATATTACTACTATTCTTAATA
ACCCTAGTACTATTCTTCCCAGACCTACTAGGAGATCCAGACAATTATACACCCGCTAAC
CCTCTTAACACCCCACCCCACATCAAACCAGAATGATATTTTCTCTTTGCCTACGCTATC
CTACGCTCCATTCCCAACAAACTAGGAGGAGTCGTAGCCCTAATCTTATCAATCCTAATC
CTAGCCTTCCTTCCACTCCTACATACCTCAAAACAACGCAGCTTAACATTCCGCCCAATC
ACCCAAATCCTTTACTGAATTCTAGTAGCCAACCTCCTTATCCTAACATGAATCGGAGGC
CAACCAGTAGAACACCCATTTATCATTATTGGCCAATTAGCCTCCATCAGCTACTTTTCA
ATCATCCTCATTCTCATACCAATCTCCGGAATTANNNNNNNNNNNNNNNNNNNNNNNNNN

>Rattus_norvegicus_AB033713.1
ATGACAAACATCCGGAAATCTCACCCCCTATTCAAAATCATCAACCACTCCTTTATCGAC
CTCCCCGCCCCATCTAACATCTCATCATGATGAAACTTCGGTTCTCTACTAGGAGTATGC
CTCATAGTACAAATCCTCACAGGCTTATTCCTAGCAATACACTACACGTCTGATACCATA
ACAGCATTCTCATCAGTCACCCACATCTGCCGAGACGTAAACTACGGCTGACTAATCCGA
TACCTACACGCCAACGGCGCCTCAATATTTTTCATCTGCCTATTCCTCCATGTGGGACGA
GGACTATACTATGGATCCTACACTTTCCTAGAAACCTGAAACATTGGGATCATCCTACTA
TTTGCAGTCATAGCAACTGCATTCATGGGCTATGTACTCCCATGAGGACAAATATCATTC
TGAGGAGCTACAGTAATTACAAACCTATTATCAGCTATCCCTTACATTGGGACTACCCTA
GTCGAATGAATCTGAGGAGGCTTCTCAGTAGACAAAGCAACCCTAACACGCTTCTTCGCA
TTCCACTTCATCCTCCCATTCATTATCGCCGCCCTTGCAATTGTACATCTTCTTTTCCTC
CACGAAACAGGATCAAATAACCCCACAGGATTAAACTCCGACGCAGACAAAATCCCATTC
CATCCATATTATACAATTAAAGACCTCCTAGGTGTATTTATATTACTATTATTCCTAATA
ACCCTAGTACTATTCTTCCCAGACCTACTAGGAGACCCAGACAATTATACACCCGCTAAC
CCCCTCAACACCCCACCCCACATCAAACCAGAATGATATTTTCTCTTTGCCTACGCTATT
CTACGCTCCATTCCCAACAAACTAGGAGGGGTCGTAGCCCTAATCTTATCAATCCTAATC
TTAGCCTTCCTACCATTCCTGCATACCTCAAAACAACGCAGCTTAACATTCCGCCCAATC
ACCCAAATCCTTTACTGAATCCTAGTAGCCAACCTCCTAGTCTTAACATGAATCGGAGGC
CAACCAGTAGAACACCCATTTATCATTATTGGTCAACTAGCCTCCATCAGCTATTTTTCA
ATTATCCTCATTCTCATACCAATCTCTGGAATTGTTGAAGACAAAATGTTAAAATGAAAT

>Rattus_rattus_AB033702.1
ATGACAAACATTCGAAAATCACACCCCCTAATCAAAATTATTAATCACTCCTTCATTGAC
CTTCCCGCCCCATCCAACATCTCATCATGATGAAATTTTGGCTCTCTTCTAGGAGTATGC
CTTATAGTTCAAATTATCACAGGCTTATTTCTAGCAATACACTACACATCCGACACTTTA
ACAGCATTCTCATCAGTTACTCACATCTGCCGAGACGTAAACTACGGCTGACTAATCCGA
TACTTACATGCCAACGGAGCCTCAATATTCTTTATCTGCTTATTCCTCCATGTAGGCCGA
GGGATATACTACGGATCCTACACCTTCCTAGAAACATGAAACATTGGAATTATCCTACTA
TTTGCAGTCATAGCAACCGCATTCATAGGTTATGTACTCCCATGAGGACAAATATCATTC
TGAGGAGCCACAGTAATCACAAACCTATTATCAGCCATTCCCTACATTGGCACCACTCTA
GTCGAATGAATCTGAGGAGGCTTCTCAGTAGACAAAGCAACCCTAACACGTTTTTTCGCA
TTCCACTTCATCCTCCCATTCATCATCGCCGCCCTTGCAATTGTACATCTCCTCTTCCTC
CACGAAACAGGATCAAACAACCCCACAGGACTAAACTCTGACGCAGACAAAATCCCATTC
CATCCATACTACACAATTAAAGACTTACTTGGAGTGTTCATACTACTCCTATTTCTAATA
ACTCTAGTATTATTCTTCCCAGACTTACTAGGAGACCCAGACAACTACACACCTGCTAAC
CCACTAAATACCCCACCACATATTAAGCCAGAATGGTATTTCCTATTTGCCTACGCTATT
CTACGCTCCATCCCTAACAAATTAGGAGGAGTAGTAGCCTTAGTCCTATCAATTCTAATC
TTAGCCTTTCTACCATTCTTACATACCTCAAAACAACGCAGCCTAACATTCCGCCCAATC
ACCCAAATTCTATACTGAATTCTAGTAGCCAACCTCTTCATTTTAACATGAATTGGGGGC
CAACCAGTAGAACACCCATTTATTATTATTGGCCAACTAGCATCCATCAGTTACTTCTCA
ATTATCCTTATCCTAATACCAATCTCCGGAATCATTGAAGACAAAATACTAAAATGAAAC

>Rattus satarae HM217739.1
NNNNNNNNNNNNNNNNNATCCCACCCCCTAATCAAAATTATTAATCACTCCTTCATTGAC
CTCCCAGCTCCATCCAACATCTCATCATGATGAAACTTCGGCTCCCTACTAGGAGTATGC
CTTATAATCCAAATTATTACAGGCCTGTTCCTAGCAATACACTACACATCCGACACTATA
ACAGCATTCTCATCAGTCACCCATGTCTGCCGAGACGTGAACTACGGCTGACTAATCCGA
TACCTACATGCCAACGGCGCCTCCATATTCTTCATCTGCTTATTCCTCCACGTAGGACGA
GGAATATACTACGGATCCTACACCTTCTTAGAAACATGAAACATTGGAATTATCCTACTA
TTTACAGTCATAGCAACCGCATTCATAGGCTACGTACTCCCATGAGGACAAATATCATTC
TGAGGTGCTACAGTAATCACAAACCTGCTATCAGCCATTCCTTACATCGGAACCACCCTA
GTTGAATGAATCTGAGGAGGCTTCTCTGTAGATAAAGCAACTCTAACACGCTTCTTCGCA
TTTCACTTTATTCTCCCATTTATCATTGCCGCCCTTGCAATCGTACACCTTCTTTTCCTC
CACGAAACAGGATCGAACAACCCCACAGGATTAAACTCCAACGCAGATAAAATCCCATTC
CACCCATACTATACAATCAAAGACCTTCTAGGAGTATTTATACTACTTCTATTTCTAATA
ACTCTCGTACTATTTTTCCCAGACCTCCTAGGAGACCCAGACAACTATACACCTGCCAAC
CCCCTAAATACCCCACCACACATCAAACCAGAATGGTACTTCCTCTTCGCCTACGCCATC
CTACGCTCTATCCCCAATAAACTAGGGGGAGTAGTAGCCCTAGTCCTATCCATTCTAATC
CTAGCCTTCCTACCATTCTTACACACTTCAAAACAACGCAGCCTAACATTCCGCCCAATC
ACCCAAGTCCTGTACTGAATCCTAGTAGCCAACCTCCTCATCTTAACATGAATTGGGGGC
CAACCAGTAGAACACCCATTTATCATTATTGGCCAACTAGCCTCCATCAGCTACTTCTCA
ATCATCCTCATTCTAATACCAATCTCTGNNNNNNNNNNNNNNNNNNNNNNNNNNNNNNNN

>Rattus_sp R3_HM217372.1
NNNGACAACATTCGAAAATCACACCCCCTACTCAAAATCATTAATCACTCCTTCATCGAC
CTTCCCGCCCCATCCAACATCTCATCATGATGAAATTTTGGCTCTCTACTAGGAGTATGC
CTCATAGTCCAAATTATCACAGGCCTATTCCTAGCAATACACTACACATCCGACACTTTA
ACAGCATTCTCATCAGTTACCCACATCTGCCGAGACGTAAACTACGGCTGACTAATCCGA
TACTTACACGCCAACGGAGCTTCAATATTCTTCATCTGCCTATTCCTTCATGTAGGGCGA
GGGATATACTACGGATCCTACACTTTCCTAGAAACATGAAACATTGGAGTAGTCCTACTA
TTTGCAGTCATAGCAACTGCATTCATAGGCTATGTACTCCCATGAGGACAAATATCATTC
TGAGGGGCCACAGTAATTACAAACCTATTATCAGCCATCCCCTATATTGGCACCACCCTA
GTCGAATGAATCTGAGGAGGTTTCTCAGTAGACAAAGCAACCCTAACACGCTTTTTCGCA
TTCCACTTCATCCTCCCATTCATCATCGCCGCCCTTGCAATCGTACATCTCCTCTTCCTC
CATGAAACAGGATCAAACAACCCCACAGGGCTAAACTCTGACGCAGACAAAATTCCATTT
CATCCATACTACACAATTAAAGACCTACTTGGAGTATTCATACTACTCCTATTTCTAATA
ACTCTAGTATTATTCTTCCCAGACCTACTAGGAGACCCAGACAATTACACACCTGCTAAT
CCACTAAATACCCCACCACATATTAAGCCAGAATGGTATTTCCTATTTGCCTACGCTATT
CTACGCTCCATCCCTAATAAACTAGGAGGAGTAGTAGCCCTAGTCCTATCAATTCTAATC
CTAGCCTTTCTACCATTCCTACATACCTCAAAACAACGCAGTCTAACATTCCGCCCAATC
ACCCAAGCCCTATACTGAATCCTAGTAGCCAACCTCTTCATTTTAACATGAATCGGAGGA
CAGCCAGTAGAACATCCATTTATTATCATTGGCCAGCTAGCATCCATCAGCTACTTCTCA
ATTATCCTTATTCTAATACCAATCTCCGGAATTATCGAAGACAAAATACTGAAATGAAAT

>Rattus_tanezumi_AB096841.1
ATGACAAACATTCGGAAATCACACCCCCTACTAAAAATCATTAACCACTCCTTCATTGAT
CTCCCAGCCCCATCCAACATCTCATCATGATGAAATTTTGGCTCTCTTCTAGGAGTATGC
CTTATAGTTCAAATTATCACAGGCCTATTCCTAGCAATACATTACACATCCGACACTTTA
ACAGCATTCTCATCAGTTACCCACATCTGCCGAGACGTAAACTACGGCTGACTAATCCGA
TACTTACATGCCAATGGAGCCTCAATATTCTTTATCTGCTTATTCCTCCATGTAGGCCGA
GGAGTATACTATGGATCCTACACCTTTTTAGAAACATGAAACATTGGAGTTGTCCTATTA
TTTGCAGTCATAGCAACTGCATTCATAGGTTATGTACTTCCATGAGGACAAATATCATTC
TGAGGGGCCACAGTAATCACAAACCTATTATCAGCTATCCCCTATATTGGCACCACCCTA
GTCGAATGAATCTGAGGAGGCTTCTCAGTAGACAAAGCAACCCTAACACGTTTTTTTGCA
TTCCACTTCATCCTCCCATTTATCATCGCCGCCCTTGCAATTGTACATCTCCTCTTCCTC
CACGAAACAGGATCAAACAACCCCACAGGACTAAACTCTGACGCAGACAAAATCCCATTT
CATCCATACTACACAATTAAAGACCTACTGGGAGTATTCATATTACTCCTATTTCTAATA
ACTCTAGTATTATTTTTCCCAGACTTACTAGGAGACCCAGACAATTACACACCTGCTAAC
CCACTAAATACCCCACCACATATTAAGCCAGAATGATACTTCCTATTTGCCTACGCTATT
CTACGCTCCATCCCTAACAAACTAGGAGGAGTAGTAGCCTTAGTCCTATCAATTCTAATC
TTAGCCTTTCTACCATTCTTACATACCTCAAAACAACGCAGTCTAACATTCCGCCCAATC
ACCCAAACTCTATACTGAATTCTAGTAGCCAACCTCTTCATCTTAACATGAATTGGAGGC
CAACCAGTAGAACACCCATTTATTATTATTGGCCAACTAGCATCTATTAGTTACTTCTCA
ATTATCCTCATCCTAATACCAATTTCCGGAATCATCGAAGACAAAATACTAAAATGAAAC

>Rattus_tiomanicus_HM217391.1
NNNNNNNNNNNNNNNNNNTCACACCCCCTACTTAAAATCATTAATCACTCCTTCATCGAC
CTTCCCACCCCATCCAACATCTCATCATGATGAAATTTTGGCTCTCTACTAGGAGTATGC
CTCATAATTCAAATTATCACAGGCCTATTCCTAGCAATACACTACACATCCGACACTTTA
ACAGCATTCTCATCAGTTACCCACATCTGCCGAGACGTAAACTACGGTTGATTAATCCGA
TACTTACATGCCAACGGAGCTTCAATATTCTTTATCTGCTTATTCCTCCATGTAGGCCGA
GGAATATACTACGGATCCTACACTTTCCTAGAAACATGAAACATTGGAGTCGTCCTACTA
TTTGCAGTCATAGCAACTGCATTCATAGGCTATGTACTCCCATGAGGACAAATATCATTC
TGAGGGGCCACAGTAATCACAAACCTATTATCAGCCATTCCCTACATTGGTACCACCCTA
GTCGAATGAATCTGAGGAGGCTTCTCAGTAGACAAAGCAACCCTAACACGTTTTTTCGCA
TTCCACTTCATCCTCCCATTCATTATCGCCGCCCTTGCAATTGTACATCTCCTCTTCCTC
CACGAAACAGGATCAAACAATCCCACAGGACTAAACTCTGACGCAGACAAAATTCCATTT
CATCCATACTACACAATTAAAGACCTACTTGGAGTATTCATTCTACTCCTATGTCTGATA
ACTCTAGTATTATTCTTCCCAGACTTACTAGGAGACCCAGACAATTACACACCTGCTAAC
CCATTAAACACCCCACCACATATCAAGCCAGAATGATATTTCCTATTTGCCTACGCTATT
CTACGCTCCATCCCCAATAAACTAGGAGGAGTAGTAGCCTTAGTCCTATCAATTCTAATC
CTAGCCTTCCTACCATTTCTACATACTTCAAAACAACGTAGCCTAATATTCCGCCCAATC
ACCCAAACCCTATACTGAATTCTAGTAGCTAACCTCTTCATTTTAACATGAATCGGGGGC
CAACCAGTAGAGCACCCATTTATTATTATTGGCCAACTAGCATCCATCAGTTACTTCTCA
ATTATCCTTATCCTAATACCAATNNNNNNNNNNNNNNNNNNNNNNNNNNNNNNNNNNNNN

>Rattus_villosissimus_EU349783.1
ATGACAAACATTCGAAAATCTCACCCTCTATTCAAAATCATTAACCACTCCTTCATTGAC
CTTCCTGCCCCATCCAACATCTCATCATGATGAAACTTCGGTTCCCTCCTAGGAGTATGC
CTCATAATTCAAATCATCACAGGCCTATTCCTAGCAATACACTACACATCAGACACCACA
ACAGCATTCTCATCAGTCACCCATATCTGCCGAGATGTAAATTACGGCTGACTAATTCGA
TATTTACATGCCAATGGAGCCTCTATATTCTTCATCTGCCTATACCTCCACGTAGGACGA
GGTATGTACTACGGATCCTACACCTTCCTAGAAACATGAAACATTGGAGTTATCCTACTA
TTTGCAGTTATAGCAACCGCATTCATAGGCTACGTACTTCCATGAGGACAAATATCTTTC
TGAGGTGCCACAGTAATTACAAATCTACTATCAGCTATCCCCTATATCGGAACCACCCTA
GTCGAATGAATCTGAGGAGGCTTCTCAGTAGACAAAGCAACCTTAACTCGTTTTTTCACC
TTCCACTTCATTCTCCCATTTATCATTGCCGCCCTTGCAATAGTACATCTCCTTTTTCTT
CACGAAACAGGATCAAATAACCCCACAGGACTAAACTCCGACGCGGACAAAATCCCATTC
CACCCATATTACACAACCAAAGACCTCCTAGGAGTATTCATGCTACTTCTGTTTTTAATA
ACCCTAGTGCTATTCTTCCCGGACCTCCTAGGAGACCCAGACAACTACACACCCGCCAAC
CCCCTAAATACTCCACCACACATCAAACCAGAATGATATTTTCTTTTCGCCTACGCCATT
CTACGCTCCATCCCCAACAAACTAGGAGGAGTCGTAGCCCTAGTCCTATCAATCCTCATC
CTAGCCTTCCTACCATTCTTACATACCTCAAAACAACGCAGCCTAACCTTCCGCCCTATT
ACTCAAGCCCTATACTGAATCCTAGCAGCTAACCTTCTCATCCTAACATGAATTGGAGGC
CAACCAGTAGAACACCCATTCATCATCATTGGTCAATTAGCCTCCATCAGCTATTTCTCA
ATCATCCTTGTCCTAATACCAATTTCCGGAATTATTGAGGACAAAATACTAAAATGAAAT

>Reithrodontomys_mexicanus_AF176253.1
ATGACAAACATCCGAAAAAAACACCCACTTATTAAAATTGTCAACGACTCATTCATTGAC
CTCCCAGCCCCATCCAACATCTCATCATGATGAAACTTCGGTTCTCTACTCGGCATCTGC
CTCGTCATTCAAATTTTAACAGGACTATTCCTAGCTATACACTATACATCAGACACATCA
ACAGCATTTTCATCAGTTACACATATCTGTCGAGACGTTAACTATGGCTGACTAATCCGA
TATATACACGCAAACGGGGCATCAATATTTTTCATTTGCCTGTTTCTTCACGTAGGGCGA
GGAATATATTACGGCTCATACACTTTTATAGAAACCTGAAATATCGGAGTAATCCTATTA
TTTGCCGTCATAGCAACAGCATTTATAGGATACGTTCTCCCATGAGGTCAAATATCATTT
TGAGGGGCTACAGTAATTACTAATCTTTTATCAGCTATCCCTTACATTGGAACAACATTA
GTAGAATGAATCTGAGGGGGGTTCTCAGTAGACAAAGCAACCCTAACACGCTTCTTCGCA
TTCCACTTTATTCTACCATTTATCGTTACAGCCCTCGTAATTGTACACCTTCTATTCCTG
CATGAAACCGGATCTAACAACCCAACCGGCCTAAACTCTGACGCAGACAAAATCCCATTT
CACCCATATTACACCATCAAAGACATTATAGGAGTCATTCTTCTTCTAATAGTTCTCATA
ATTCTAGTTCTATTTTTCCCAGATATTCTCGGAGACCCCGATAATTACACTCCAGCAAAC
CCACTCAATACCCCAGCACACATTAAACCAGAATGGCACTTCCTCTTTGCCTATGCTATC
CTACGCTCAATCCCTAATAAGTTAGGGGGCGTCGTAGCTCTTATCCTATCAATTCTTGTC
CTAGCCATCCTCCCATTTCTACAAACCTCTAAGCAACGAGGACTCACATTTCGACCTATC
ACTCAAACCCTATTCTGAATCTTAGTAGCTAATCTACTTATTCTCACATGAATCGGAGGA
CAACCAGTTGAACATCCATTTATTCTAATCGGCCAACTAGCCTCAATTAGTTACTTCACC
ATTATTATTATCCTCATACCTGCCGCAGGCACAATCGAAAATAACCTATTAAAATTCACC

>Reithrodontomys_sumichrasti_AF211894.1
ATGACAAACATCCGAAAAAAACACCCACTTCTCAAAATTGTTAACGAATCATTTATTGAT
TTACCAACCCCATCCAACATCTCATCATGATGAAATTTTGGATCTTTACTCGGAATCTGC
TTAGTTATCCAAATTTTAACAGGACTATTTCTAGCCATACATTATACATCAGATACATCA
ACAGCATTCTCATCAGTTACCCACATCTGCCGAGACGTAAACTATGGATGACTTATTCGA
TATATACATGCAAACGGAGCCTCAATATTCTTTATTTGCCTTTTTCTTCATGTAGGACGA
GGGATATATTATGGCTCATATACCTTCACAGAAACATGAAACATCGGTATTGTTCTTTTA
TTTGCTGTAATAGCTACAGCATTCATAGGATATGTTCTTCCATGAGGACAAATATCATTC
TGAGGAGCTACAGTAATTACCAACCTATTATCAGCCATTCCCTACATCGGAACAACATTA
GTAGAATGAATTTGAGGAGGGTTTTCAGTAGACAAAGCAACCCTAACACGTTTCTTCGCA
TTCCATTTTATTTTACCATTTATTATTACCGCCCTTGTAATTGTTCATCTACTATTTTTA
CATGAAACAGGATCTAACAATCCATCAGGCTTAAACTCTGACGCAGACAAAATTCCATTC
CACCCATACTACACTATTAAAGATATTCTAGGAGCCATTCTTCTTCTAATAGTTCTCATA
ATTCTAGTTCTATTTTTCCCAGATATTCTCGGAGACCCGGATAATTATACTCCTGCAAAT
CCACTCAACACTCCAGCACACATTAAGCCAGAATGATATTTCCTCTTTGCCTATGCTATC
CTACGCTCTATCCCTAATAAATTAGGAGGAGTCNTAGCCCTAATTCTTTCAATCCTAGTC
CTAGCCCTCCTACCATTACTACAAACCTCTAAACAACGAGGACTTACATTCCGACCAATT
ACTCAAATTCTCTTCTGAATCCTAGTAGCAAACCTACTTATCCTTACATGAATTGGAGGA
CAACCAGTTGAACACCCATTTGTTGTAATTGGCCAACTAGCCTCAATCAGTTACTTCTCT
ATTATTATTATTTTTATACCTATTGCAGGCATAATTGAAGACAACATACTNNNNNNNNNN

>Sigmodon_alstoni_AF293396.1
ATGACAATCATACGAAAAAAACACCCACTTCTCAAAATCATCAACCACTCATTTATCGAC
TTACCCACCCCATCTAACATTTCATCCTGATGAAATTTCGGCTCACTTCTCGGCGTATGC
TTCATCATTCAAATCCTCACAGGCCTATTCCTAGCCATACACTACACATCCGATACAGCC
ACAGCATTCTCATCAGTCACTCATATCTGTCGAGATGTCAACTACGGATGACTAATCCTG
TATCTTCATGCTAACGGAGCCTCTATATTTTTTATTTGCCTGTTCCTCCACGTAGGACGA
GGAATCTACTACGGCTCATTCATACTTCATGAAACATGAAACATCGGAATTGTTCTTTTC
CTCACAGTCATAGCAACAGCATTTGTAGGCTATGTCCTACCATGGGGCCAAATATCTTTT
TGAGGGGCCACAGTAATTACCAACCTACTTTCAGCCATCCCTTACATCGGCCCTACTCTA
GTTGAATGAATCTGAGGGGGCTTCTCAGTTGATAAAGCCACCCTAACACGCTTCTTCGCA
TTCCACTTCATCCTCCCTTTTATCATCACAGCCCTCGTCCTAGTACACCTTTTATTTCTT
CACGAAACGGGCTCTAATAACCCTTCTGGCCTCAACTCAGACTCTGACAAAATGCCCTTC
CACCCCTACTATACAATCAAGGACCTCCTAGGAGTCTTTGTTCTATTAATAGTTCTCACA
ATTTTGGTTTTATTTTTCCCAGATATTCTCGGAGACCCTGATAACTACACCCCTGCAAAC
CCACTCAACACCCCCGCACACATTAAGCCAGAGTGATATTTCCTTTTTGCCTATGCCATT
CTACGCTCTATTCCTAATAAATTAGGAGGAGTTCTAGCCTTAATCCTGTCTATCCTTATT
CTAGCAGTGTTCCCTCTTCTTAACTCCTCAAAACAACAGGGCCTAGTATTCCGACCCATC
ACTCAGATTTTATATTGAACCCTTGTAGCTAATCTCATCATCCTTACATGAATTGGAGGT
CAACCAGTAGAATACCCATTCACCATCATCGGACAAATTGCCTCAATCTCCTACTTCTCC
ATTATCGTCATCCTAATACCTATGGCCAGCACAATTGAAAACAACATTATAAAAATCTAC

>Tamias_sibiricus_AF147666.1
ATGACAAACATCCGTAAAACTCACCCCCTTATCAAAATTATCAACCACTCATTTATTGAT
CTGCCCGCTCCATCTAATATCTCTGCATGATGAAACTTTGGATCCCTTCTAGGCATCTGC
CTAATTATTCAAATTATCACTGGACTATTTTTAGCCATACACTACACATCAGACACCTTA
ACAGCTTTCTCATCTGTAACCCATATTTGCCGAGACGTAAATTACGGCTGACTGATTCGT
TACATACACGCTAATGGAGCCTCAATGTTTTTTATCTGCTTATTTCTCCATGTAGGACGA
GGACTATATTACGGATCCTATACTTATTTTGAAACATGAAATATTGGAGTTATTCTCCTA
TTTGCAGTCATAGCTACAGCATTTATAGGCTATGTCCTCCCCTGAGGACAAATATCTTTT
TGAGGAGCAACAGTTATTACCAATCTTCTATCAGCTATTCCTTATATTGGAACAACACTA
GTCGAATGAATCTGAGGTGGATTCTCAGTTGACAAAGCTACCCTTACACGATTCTTTGCA
TTCCACTTTATTCTCCCATTTATTATCACAGCACTAGTAATAATTCACTTACTATTCCTC
CACGAAACAGGATCCAACAACCCTTCAGGATTAATCTCTGACTCAGACAAAATCCCCTTT
CACCCATATTACACAATTAAGGATATCCTAGGAATGCTTCTCTTACTATTAATTCTAATA
AGCCTAGTACTATTTTCCCCAGACCTTCTAGGAGACCCAGATAATTATACCCCAGCTAAC
CCACTCAATACCCCACCCCATATTAAACCAGAATGATATTTCCTATTTGCTTACGCTATC
TTACGATCAATTCCTAATAAACTAGGAGGGGTTTTAGCACTAGTTCTCTCTATCTTAATT
CTAATATTATTTCCTATCCTCCACACATCCAAACAACGCAGTATAATATTTCGACCACTG
AGCCAATGTATATTCTGAATTTTAGTAGCTGATCTATTAACACTCACCTGAATTGGAGGA
CAACCAGTTGAACATCCTTTTATCATTATCGGCCAACTAGCATCAATCCTGTACTTCTCA
ATTATTCTTCTAATCCTACCAACCATCGGTCTATTCGAAAATAAACTCCTAAAATTATAN

>Tatera_indica_AJ430563.1
ATGACAAACATCCGAAAAACTCACCCATTATTTAAACTAGTTAACGAATCATTTATTGAT
CTTCCCACTCCATCTAATATTTCAGCATGATGAAACTTCGGATCACTTCTAGGATTATGC
CTAATTATCCAAATTATCACAGGACTCTTCCTGGCCATACACTACACAGCCGACACAACA
ACAGCATTCTCATCCGTATCCCATATCTGCCGAGACGTAAACTATGGATGACTTATTCGA
TATATACATGCAAATGGAGCCTCAATATTTTTCATCTGCCTATTTATCCATATTGGACGA
GGCATGTACTACGGATCTTATATCTTTACAGAAACATGAAATATTGGAATTATTCTCCTC
TTTGCTGTCATAGCTACTGCATTCATAGGCTACGTTCTGCCATGAGGCCAAATATCATTC
TGAGGGGCTACTGTAATTACAAACTTACTCTCAGCCATTCCATACATTGGAACAACAATC
GTAGAATGAATCTGAGGCGGCTTTTCTGTAGATAATGCCACACTAACACGCTTTTTCGCA
TTCCATTTTATTTTACCATTTATCATCACTGCTATAGTTCTAGTTCACCTGCTATTTATT
CATGAAACAGGATCTAACAACCCTATAGGCATCAACTCTGACGCAGACAAAATCCCATTC
CACCCATATTACACAATCAAAGACCTCTTAGGAGTAATTTTATTAATCTCATTATTCATA
CTTATAGTCCTATTTTCTCCTGACCTTCTAGGTGATCCCGACAATTACACACCAGCTAAT
CCACTCAATACACCCCCTCATATCAAACCAGAATGATACTTCCTATTTGCTTACGCCATT
CTACGATCCATCCCTAACAAATTAGGAGGAGTTTTAGCCCTCATTCTTTCCATCCTCATC
CTAATAATCTTACCCCTTATCCATACATCAAAACAACGAAGCTTAATATTCCGACCAATC
TCCCAATTTATTTTCTGACTTTTAGTAGCCAATTTACTAATCCTCACATGAATCGGAGGA
CAACCAGTAGAAAATCCATTCATCATTATTGGCCAAGTAGCCTCAATCAGCTACTTTTCC
ATTATCCTCATCCTCCTGCCAATCGCAGGAATCCTGGAAGACAACATATTAAAATGACAT

>Thomomys_bottae_U65265.1
ATGACAATTATACGCAAGTCTCACCCATTATTTAAGATTGTAAACCACGCCTTCATCGAC
TTACCCACTCCACCAAATATCTCAGGTTGATGGAATTTCGGTTCCCTATTAGGCATATGC
TTAGTCCTTCAAATCCTAACCGGGCTCTTTCTAGCTATACATTATACATCTGACACTCTA
ACAGCCTTTTCATCAGTAACACATATCTGCCGAGACGTAAATTTCGGCTGACTAATCCGC
TACATACATGCCAATGGGGCCTCCCTATTCTTCATCTGCTTGTATATCCATATTGGACGT
GGAATCTACTATGGCTCTTATCTCTATAAGGAAACATGAAATATCGGCATTTTACTTCTA
TTTTTGACAATAGCTACTGCATTCGTCGGGTATGTATTACCATGAGGACAAATATCATTT
TGAGGAGCCACTGTTATTACGAATCTTCTATCCGCAATTCCCTACATTGGACAAGACCTG
GTAGAGTGAATTTGAGGTGGATTTTCAGTGGACAAAGCTACCCTCACACGATTTTTCGCA
TTTCATTTTATACTTCCATTTATTATTGTAGCCCTAGCCATAGTGCACCTATTATTCCTT
CATGAGACAGGATCAAATAACCCCCTAGGTATTCCATCAGACTGTGACAAAATCCCATTT
CACCCATACTACTCAACCAAAGACTTTATAGGAGCAATTATATTAATTATATTTTTCATG
ACCTTAGTGTTATACTTCCCAGATAAACTTGGAGATCCAGACAATTATACTCCCGCAAAT
CCCCTCAACACCCCACCCCACATTAAACCTGAATGATATTTTCTATTTGCCTATGCCATT
CTACGATCTATTCCCAATAAATTAGGAGGTGTTGTAGCCCTAGTTCTATCTATCCTGGTC
CTAGCCCTACTTCCGTACCTCCATACATCCAACCAACGAAGTCTATTATTTCGTCCACTT
AGCCAGTTCCTATTTTGAACTCTAGTATCAGATCTACTCCTACTCACATGAATCGGAGGA
CAACCAGTTGAANNNCCATTTATCATCATTGGCCAAACAGCCTCAATCCTATATTTCTCT
ATTATTTTAATTCTCATACCATTAGCAGGCCTAATCGAAAACAAAATACTCAAATGAGGA

>Thomomys_bulbivorus_AF155867.1
ATGAAAATTATACGCAAGTCCCATCCGTTATTTAAAATCGTAAATCATGCCTTTATTGAC
TTACCTACCCCACCTAATATTTCAGGTTGATGAAATTTTGGCTCTCTCTTAGGTATATGC
TTGATCCTACAAATCTCAACTGGCCTATTCTTAGCCATACACTATACATCTGACACCCTA
ACAGCTTTCTCATCAGTGGCCCATATCTGCCGAGATGTGAATTACGGCTGATTAATCCGA
TATATACATGCAAATGGAGCATCACTATTCTTCATCTGCTTATATATACACATTGGTCGT
GGTATCTACTATGGCTCCTACCTTTATAAGGAAACATGAAATATTGGCATCTTGCTCCTA
TTCTTATCAATAGCTACAGCATTCGTTGGTTACGTACTACCATGAGGACAAATGTCATTT
TGACGGCCGACCGTTATTACCAACCTTCTATCAGCAATTCCTTATATCGGTCAAGACCTA
GTAGAATGAATTTGAGGTGGGTTTTCAGTAGACAAGGCTACCCTTTCACGTTTCTTTGCA
TTCCACTTCATCCTACCTTTTATCATCACAGCCCTAGCCACAGTCCACCTACTATTTCTT
CATGAAACAGGGTCAAATAATCCACTAGGCATCCCGTCAGACTGCGCTAAAATCCCATTC
CACCCATACTACTCAACCAAGGACTTCTTGGGAGCACTGTTGTTAATCATATTTTTCATG
ACATTAGTACTATATTTCCCAGACAAACTAGGAGACCCAGACAATTATATACCTGCTAAC
CCACTAAACACCCCACCACATATCAAACCTGAATGATACTTCTTATTCGCATATGCTATC
CTACGATCTATTCCAAATAAACTAGGTGGAGTCGTAGCACTAGTCCTATCTATTCTAGTT
TTAGCCTTCCTACCCTACCTACACACATCAAACCAGCGAAGCCTAATATTTCGCCCACTT
AGTCAATCCCTATTCTGAACCCTAGTGGCAGATCTACTCTTACTCACATGAATTGGAGGA
CAACCCGTTGAATCCCCATTTATTATTATTGGCCAAGTAGCCTCAATCCTATATTTTACT
ATCATTCTAATTCTCATACCACTAGCAGGCTTAATCGAAAATAAAATAATAAAATGAAGA

>Thomomys_mazama_AF215787.1
ATGACAATCATACGTAAATCGCATCCATTATTCAAAATTGTTAACCACGCATTTATTGAT
TTACCAACCCCACCTAACATTTCAGGTTTATGAAACTTTGGATCTCTACTTGGAATATGC
TTAGTCTTACAAATCTTTACAGGGCTATTCCTAGCTATACACTATACATCGGATACACTT
ACAGCTTTCTCATCAGTAACCCACATTTGCCGAGACGTAAGCTACGGTTGACTAATTCGA
TATATACATGCTAATGGGGCCTCTCTTTTCTTTATTTGCTTATATATTCATATTGGACGA
GGAATTTACTATGGCTCTTACCTATATAAAGAAACATGAAATATTGGTATCCTACTCTTA
TTTCTAACAATAGCCACCGCTTTCGTAGGCTATGTCCTGCCATGAGGGCAAATATCATTC
TGAGGGGCTACCGTAATTACAAATCTCCTATCAGCTATCCCATACATCGGACAAGACCTT
GTAGAATGAATTTGAGGGGGCTTCTCAGTAGATAAAGCTACTCTAACACGATTCTTCGCA
TTTCACTTTATTCTGCCTTTTATCATTGCAGCCCTAGTTACAGTACACTTGTTATTTCTA
CACGAAACAGGATCAAATAACCCCTTAGGGATCATATCAGATTATGATAAAATCCCATTT
CACCCATATTATACAATCAAAGACTTTCTAGGAGTAATTCTACTCTTATTACTATTCCTA
ACACTAGTACTGTTCTTCCCTGATAAACTAGGAGATCCTGATAACTATATACCTGCTAAT
CCACTTAATACTCCACCTCATATTAAGCCTGAATGATACTTTCTATTTGCATACGCTATC
CTACGATCCATTCCTAATAAATTAGGAGGAGTGATCGCTCTAGTATTATCAATTCTTGTT
TTAGCTTTACTACCATACCTACATACATCCAATCAACGTAGCATGATATTTCGTCCACTA
AGTCAAATATTATACTGAACCCTGGTTTCAGATCTACTACTACTCACATGAATTGGAGGG
CAACCAGTTGAACCACCATTCATTATTATTGGTCAATTAGCCTCCATTTTATATTTCTCA
ATTATCCTTATTTTAATACCAGCAGCAGGTTTAATCGAAAATAAAATACTTAAATGGAGA

>Thomomys_monticola_AF215813.1
ATGACAATTATACGTAAATCACACCCATTACTCAAGATTGTCAATCACGTATTCATTGAT
TTACCTACTCCCCCCAATATCTCAGGGTTGTGAAACTTTGGATCCCTACTTGGAATATGT
TTAATCCTACAAATCTTAACAGGACTTTTCTTAGCTATACACTACACATCTGATACTCTT
ACAGCTTTTTCATCAGTCACCCATATTTGCCGAGACGTAAACTACGGTTGATTAATTCGA
TATATACATGCTAACGGAGCTTCTCTTTTCTTTATTTGCCTTTATATTCACATTGGACGC
GGAATTTATTACGGATCTTATCTTTATAAAGAGACATGAAATATTGGCATTTTACTTCTA
TTCTTAACAATAGCCACTGCCTTCGTAGGCTACGTCTTACCATGAGGGCAAATATCATTC
TGAGGAGCTACTGTAATTACAAACCTTTTATCAGCTATTCCTTACATCGGACAAGATCTC
GTCGAATGGATTTGAGGTGGATTTTCAGTAGATAAAGCAACCCTAACACGATTCTTCGCA
TTTCACTTTATTCTTCCTTTTATTATTGCAGCCTTAGCTATAGTTCACCTATTATTCCTA
CACGAAACAGGATCAAATAATCCTTTAGGAATTATATCAGATTGTAATAAAATTCCATTC
CATCCTTATTACACGACCAAAGACTTCTTAGGAGTAATTTTACTCCTACTATTATTTTTA
AGCCTAGTACTGTTCTTCCCTGATAAATTAGGAGACCCTGATAACTATATACCTGCCAAT
CCACTCAACACTCCACCACACATTAAACCCGAATGGTACTTTCTATTTGCATATGCTATC
TTACGATCTATTCCCAATAAACTAGGAGGAGTCATTGCCTTAGTACTATCAATCCTTATC
CTAGCTTTACTACCATACCTCCACACATCCAACCAGCGTAGTATAATATTTCGCCCCCTG
AGTCAGTCATTATTCTGAATTCTAGTCTCAGATCTTTTACTACTCACATGAATCGGAGGA
CAACCTGTTGAACCTCCTTTTATCATTATTGGCCAACTAGCCTCTATTTTATACTTCTTA
ACAATTCTCGTTTTATTACCAATAGCAGGTTTAATTGAAAATAAACTACTAAAATGAAGA

>Thomomys_talpoides_AF215808.1
ATGACAATCATACGTAAATCTCATCCCTTGTTCAAAATTGTTAACCACACGTTCATTGAT
CTACCTACTCCACCTAACATCTCAGGTTTATGAAACTTCGGGTCTCTACTTGGAATATGC
TTAATCTTACAAATCCTAACTGGACTATTTCTAGCTATACACTATACATCAGACACCTTA
ACAGCTTTCTCATCAGTTACCCACATTTGCCGAGATGTTAACTATGGTTGACTGATCCGA
TATATACATGCTAACGGAGCTTCCCTATTCTTTATCTGCCTATATATTCATATTGGACGT
GGAATTTACTATGGGTCCTACCTCTACAAAGAGACATGAAATATTGGCATCTTACTCTTG
TTCCTAACTATAGCCACCGCTTTCGTAGGTTACGTCTTACCATGAGGGCAAATATCATTC
TGAGGAGCTACCGTAATTACAAACCTTCTATCAGCTATTCCCTATATTGGCCAAAACCTT
GTTGAATGGATTTGAGGTGGATTCTCAGTAGATAAAGCAACCCTAACACGATTTTTCGCA
TTCCACTTTATCTTACCTTTCATTATTGCAGCCCTTGCAATAGTCCATTTACTATTCCTT
CATGAAACAGGATCAAATAACCCATTAGGAATTATATCAGACAACAGCAAAATTCCATTC
CATCCTTACTACACATACAAAGACCTATTAGGAATAGTCTTACTTTTATTAATATTTCTA
ACCTTGGTATTATTTTTCCCTGATAAATTAGGAGACCCCGATAACTATTCACCAGCCAAC
CCACTTAATACTCCACCTCATATTAAACCTGAGTGATATTTTCTATTCGCTTACGCTATT
TTACGATCCATCCCTAATAAACTAGGAGGAGTAATTGCCCTAGCCCTATCTATCCTTATT
TTAACCCTCCTACCATACCTCCACACATCCAACCAACGAAGCATAACATTCCGCCCACTA
AGCCAATTATTATTTTGAACCCTAGCCTCAGACTTGCTTCTACTTACATGAATTGGAGGA
CAACCCGTTGAACCTCCATTCATTATTATTGGCCAATTAGCCTCTATCTTATATTTCCTA
ATTATCCTTGTCTTAATACCAATAGCAGGCTTAATTGAAAACAAATTACTCAAATGAAGA

>Thomomys_umbrinus_U65284.1
ATGACAATTATTCGCAAGTCCCATCCACTATTCAAAATCGTAAACCACGCCTTTATCGAC
CTTCCTACACCACCAAACATCTCAGGTTGATGAAATTTTGGCTCCCTACTAGGAATATGT
TTAGTCCTACAAATCTTTACTGGACTTTTCCTGGCCATGCACTACACGTCTGACACTTCA
ACAGCCTTCTCATCAGTCACTCACATTTGCCGAGATGTAAATTACGGCTGATTAATCCGC
TACATACATGCTAATGGAGCCTCTTTATTCTTCATCTGCTTATATATTCACATCGGACGT
GGAATCTACTACGGCTCCTATCTTTATAAGGAAACATGAAATATTGGCATCCTACTACTA
TTTCTAACGATAGCTACTGCCTTCGTCGGATACGTATTACCTTGAGGACAGATATCATTT
TGAGGAGCTACTGTTATTACAAATCTACTATCAGCAATTCCATATATTGGCCAAGACCTA
GTAGAATGAATCTGAGGGGGATTTTCAGTGGATAAAGCTACCCTTACACGATTTTTTGCA
TTTCATTTCATTCTTCCATTTATTATTGCAGCCCTAGCCACAGTTCACCTTCTATTTTTA
CATGAAACAGGGTCAAACAATCCCCTAGGTATCCCATCAGACTGCGCCAAAATTCCATTC
CACCCCTACTACACAACCAAAGACTTTTTAGGGGCCCTGATTCTAATCATATTTTTCATA
ACTTTAGTATTATATTTTCCAGATAAACTGGGAGATCCAGACAACTATATCCCAGCTAAT
CCCCTCAACACCCCACCTCACATTAAACCTGAGTGATACTTCCTATTTGCCTACGCTATT
CTACGATCTATTCCCAACAAATTAGGCGGAGTTGTGGCCCTAATTCTATCAATCCTAGTT
CTAGCCCTACTACCATACATTCACACCTCTAACCAGCGAAGTATAATATTTCGCCCCATT
AGCCAATTCCTATTCTGGACTCTAGTATCAGATCTACTTCTACCTACATGAATTGGAGGA
CAACCAGTTGAACCCCCATTTATTATCATTGGACAAACAGCCTCAATCCTGTACTTCACC
ATCATCTTAATTATAATACCATTAGCAGGCTTAATTGAAAATAAAATACTCAAATGAAGA

>Transandinomys_bolivaris_EU579513.1
ATGACAATTATACGAAAAACCCACCCCCTCATCAAAATTATTAATCACTCATTCATCGAC
CTTCCTACCCCCTCCAACATCTCATCATGATGGAACTTTGGTTCACTCTTAGGAGTCTGC
CTCGTAGTCCAAATTCTTACAGGCCTATTCCTAGCAATACACTATACCTCAGACACAGCT
ACAGCATTTTCATCAGTAACACACATCTGCCGAGACGTAAACTACGGTTGATTAATCCGA
TATCTACACGCCAACGGAGCATCAATATTTTTCATCTGCTTATTTATCCACGTAGGGCGA
GGAATCTACTACGGCTCTTATATATTAAACGAAACCTGAAACATAGGTATTGTCCTCTTA
CTTACTACTATAGCAACAGCATTCGTAGGTTACGTACTCCCATGAGGACAAATATCCTTC
TGAGGGGCAACAGTAATTACTAACCTCTTATCAGCTATCCCATATATCGGCACTACCTTA
GTCGAATGAATCTGAGGTGGTTTCTCAGTAGACAAAGCTACATTAACACGATTCTTCGCA
TTCCACTTTATTCTCCCATTTATTATCACAGCCATAGTCCTAGTTCACCTTCTATTCCTA
CACGAAACAGGCTCTAACAACCCATCCGGATTAAACTCTGACTCCGATAAAATTCCATTC
CACCCCTACTACACAATTAAAGACCTGCTAGGAATTTTACTCCTATTAATAGTTCTCATA
ATTTTGGTTTTATTTTTCCCAGATGTTCTCGGAGACCCCGATAATTATACCCCAGCAAAT
CCACTCAACACTCCTGCACACATTAAACCCGAATGGTACTTTCTCTTCGCCTACGCAATC
CTACGATCCATCCCCAATAAACTAGGCGGAGTACTAGCCCTACTCCTCTCCATCCTCATT
TTAGCTGCATTCCCCCTACTCAATTCTTCCAAACAACACGGAATAATTTATCGCCCTATT
ACACAAGTCATTTACTGAATTTTCATCGCTAACCTCCTAATTCTAACATGAATTGGAGGA
CAGCCAGTAGAATATCCATTCACAGCTATCGGCCAATTCGCATCTATCCTATACTTCACA
ATCATTGTCATCTTTATACCAATTGCCAGCATAATTGAAAATGACATCCTAAAACTACAC

>Transandinomys_talamancae_EU579515.1
ATGACAATCATACGAAAAACCCACCCCTTAATCAAAATTATTAATCACTCATTCATTGAC
CTACCTACTCCCTCCAACATCTCATCATGATGAAACTTCGGTTCACTCTTAGGAATCTGC
CTAATAGTTCAAATTATCACAGGCCTATTCCTAGCAATACACTACACCTCAGACACAGCT
ACAGCATTCTCATCAGTAACACACATCTGCCGTGACGTAAACTACGGATGATTAATCCGA
TATTTACACGCCAACGGAGCATCAATATTTTTCATCTGCCTATTCATCCATGTAGGACGA
GGAATTTATTACGGCTCCTACGTACTAAACGAAACCTGAAACATCGGAATCATCCTCTTA
CTCACAACTATAGCAACAGCTTTCGTAGGCTATGTACTTCCATGAGGACAAATATCTTTC
TGAGGAGCAACAGTAATCACTAACCTCTTATCAGCTATCCCCTACATCGGCACTACCTTA
GTCGAATGAATCTGAGGGGGCTTCTCAGTAGACAAAGCCACACTAACACGATTCTTCGCA
TTCCACTTTATTCTCCCATTTATTATTACAGCCATAGTCTTAGTTCACCTTTTATTTCTA
CACGAAACAGGTTCTAATAATCCATCTGGATTAAACTCTGACTCCGACAAAATCCCATTC
CATCCCTACTACACAATTAAAGACCTGCTGGGAATTTTACTTCTATTAATAGTTCTCATA
ATTTTGGTTTTATTTTTCCCTGATGTTCTCGGAGACCCCGACAATTATACACCCGCAAAT
CCACTCAACACTCCTGCACACATTAAACCTGAGTGATACTTCCTTTTCGCCTACGCAATT
CTACGATCCATCCCCAACAAACTAGGCGGAGTCCTAGCTCTACTACTCTCTATTCTTATT
CTAGCTGCATTCCCCCTACTCAATTCTTCCAAACAACACGGACTAATTTACCGTCCTATT
ACACAAATTATTTACTGAATTTTCATCGCCAATCTACTTATTCTAACATGAATCGGAGGG
CAACCAGTAGAATATCCATTCACAACAATCGGGCAAATCGCATCAATCCTATACTTCACA
ATTATCATTATCCTTATACCTATCGCCAGCATAATCGAAAATGATATCCTAAAACTCCAC
