# Supplementary material for: Next-Generation Sequencing for Rodent Barcoding: Species Identification from Fresh, Degraded and Environmental Samples
Source: PLoS One. 2012 Nov 7;7(11):e48374. doi: 10.1371/journal.pone.0048374 (PMC3492341; doi:10.1371/journal.pone.0048374)
Supplement: Fasta S3 — Alignment of primers designed for the 136 bp mini-barcode amplification. Including 9,071 cytb sequences extracted from GenBank and corresponding to 1,063 rodent species. (FASTA) [file pone.0048374.s005.fas]

>L15411F
~~~~~~~~~~~~~~~~~~~~~~~~~~~~~~~~~~~~~~~~~~~~~~~~~~~~~~~~~~~~
~~~~~~~~~~~~~~~~~~~~~~~~~~~~~~~~~~~~~~~~~~~~~~~~~~~~~~~~~~~~
~~~~~~~~~~~~~~~~~~~~~~~~~~~~~~~~~~~~~~~~~~~~~~~~~~~~~~~~~~~~
~~~~~~~~~~~~~~~~~~~~~~~~~~~~~~~~~~~~~~~~~~~~~~~~~~~~~~~~~~~~
~~~~~~~~~~~~~~~~~~~~~~~~~~~~~~~~~~~~~~~~~~~~~~~~~~~~~~~~~~~~
~~~~~~~~~~~~~~~~~~~~~~~~~~~~~~~~~~~~~~~~~~~~~~~~~~~~~~~~~~~~
~~~~~~~~~~~~~~~~~~~~~~~~~~~~~~~~~~~~~~~~~~~~~~~~~~~~~~~~~~~~
~~~~~~~~~~~~~~~~~~~~~~~~~~~~~~~~~~~~~~~~~~~~~~~~~~~~~~~~~~~~
~~~~~~~~~~~~~~~~~~~~~~~~~~~~~~~~~~~~~~~~~~~~~~~~~~~~~~~~~~~~
~~~~~~~~~~~~~~~~~~~~~~~~~~~~~~~~~~~~~~~~~~~~~~~~~~~~~~~~~~~~
~~~~~~~~~~~~~~~~~~~~~~~~~~~~~~~~~~~~~~~~~~~~~GAYAAARTYCCVTTY
CAYCC
>H15546R
------------------------------------------------------------
------------------------------------------------------------
------------------------------------------------------------
------------------------------------------------------------
------------------------------------------------------------
------------------------------------------------------------
------------------------------------------------------------
------------------------------------------------------------
------------------------------------------------------------
------------------------------------------------------------
------------------------------------------------------------
------------------------------------------------------------
------------------------------~~~~~~~~~~~~~~~~~~~~~~~~~~~~~~
~~~~~~~~~~~~~~~~~~~~~AARTAYCAYTCDGGYTTRAT
>H15546R rc
------------------------------------------------------------
------------------------------------------------------------
------------------------------------------------------------
------------------------------------------------------------
------------------------------------------------------------
------------------------------------------------------------
------------------------------------------------------------
------------------------------------------------------------
------------------------------------------------------------
------------------------------------------------------------
------------------------------------------------------------
------------------------------------------------------------
------------------------------~~~~~~~~~~~~~~~~~~~~~~~~~~~~~~
~~~~~~~~~~~~~~~~~~~~~ATYAARCCHGARTGRTAYTT
>gi|260909026|gb|FJ665466.1| Niviventer huang isolate K-59 cytochrome b (cytb) gene, partial cds; mitochondrial
ATGACAAACATCCGAAAAACTCACCCCTTACTTAAAATTATTAATCATGCCTTCATTGAC
CTACCTGCCCCATCCAACATTTCATCATGATGAAATTTCGGCTCCCTATTAGGCCTATGC
CTTATTGTACAAATTATTACAGGCCTATTTCTAGCTATACACTACACATCTGACACAATA
ACAGCATTTTCATCAGTCACCCACATCTGCCGAGACGTAAATTATGGTTGACTAATTCGA
TATCTACACGCAAACGGAGCTTCCATATTCTTCATCTGCTTATTTCTTCATGTAGGACGA
GGTATATATTACGGATCCTATACTTTCCTAGAAACATGAAACATCGGAGTAATTCTTCTA
TTTGCAGTCATAGCAACTGCATTCATAGGATATGTACTCCCATGAGGACAAATATCCTTC
TGAGGAGCCACAGTAATTACTAATCTTCTATCAGCTATTCCTTATATTGGTACCACCTTA
GTAGAGTGAATCTGAGGTGGCTTCTCAGGAGATAAAGCAACTTTAACACGTTTTTTCGCA
TTCCATTTTATTCTCCCTTTTATTATCGCAGCTCTAGCAATTGTTCACCTTCTATTTCTT
CATGAAACAGGATCAAACAACCCAACAGGCCTAAACTCAGACGCAGACAACATTCCATTT
CACCCCTACTACACTATTAAAGACCTCCTAGGAATCTTTATTCTACTACTTCTACTAATA
TCTTTAGTCCTATTCTTCCCAGACCTCCTAGGAGATCCAGATAATTATTCACCTGCCAAT
CCCCTAAATACCCCACCCCATATCAAACCAGAATGGTACTTTCTATTTGCATACGCTATT
CTCCGCTCCATCCCTAACAAATTAGGGGGAGTAGTAGCCCTAGTCTTATCTATCCTAATC
TTAGCTTTCCTTCCATTACTTCACACCTCTAAACAACGTAGCCTTACATTCCGCCCAATC
ACTCAAACCCTTTATTGAATTCTTGTAGCCAACCTACTTATTCTAACATGAATTGGAGGT
CAACCAGTTGAACATCCATTTATTATCATCGGACAATTAGCCTCCATCAGCTATTTCTCT
ATTATCTTAATCCTTATACCAATCTCCGGAATCATCGAAGACAAAATACTAAAATGAAAC
CCA-------------------------------
>gi|260909024|gb|FJ665465.1| Niviventer fulvescens isolate SH-22 cytochrome b (cytb) gene, partial cds; mitochondrial
ATGACAAACATCCGAAAAACTCACCCCTTACTTAAAATTGTTAACCACGCCTTCATTGAC
TTACCCGCCCCATCCAACATCTCATCATGATGAAATTTCGGTTCCCTACTAGGCCTATGC
CTTATTGTACAAATTATTACAGGTCTATTTCTAGCTATACACTACACATCCGATACAATA
ACAGCATTCTCATCAGTCACCCATATCTGCCGAGACGTAAATTATGGATGACTAATTCGA
TATCTACACGCAAATGGAGCTTCTATATTTTTCATCTGCCTATTCCTTCATGTAGGACGA
GGAATATACTATGGATCTTATACTTTCCTAGAAACGTGAAACATCGGAGTAGTTCTACTA
TTTGCAGTCATAGCAACTGCATTCATAGGATATGTACTCCCATGAGGGCAAATATCCTTC
TGAGGGGCCACAGTAATTACTAATCTTCTATCAGCTATTCCTTATATCGGAACAACCTTA
GTAGAATGAATCTGAGGCGGATTCTCAGTAGATAAGGCAACTTTAACACGCTTTTTCGCA
TTCCATTTTATTCTCCCCTTTATCATTGCAGCTCTAGCAATTGTTCATCTTCTATTTCTT
CACGAAACAGGATCAAATAACCCAACAGGCCTAAACTCCGACGCAGACAAAATTCCGTTT
CACCCCTACTACACTATTAAAGACCTCCTAGGGGTCTTTATTCTACTACTGCTACTAATA
ACCTTAGTCTTATTCTTCCCAGACCTTCTAGGAGACCCAGATAACTACTCACCTGCCAAC
CCCCTAAACACCCCACCACACATTAAACCAGAATGATACTTTCTATTTGCTTACGCTATT
CTTCGCTCCATCCCTAATAAATTAGGAGGAGTAATTGCCCTAATCTTATCCATCCTAATT
TTAGCCTTCCTACCATTCCTCCATACTTCTAAACAACGAAGCCTTACATTCCGCCCAATC
ACTCAAACCCTCTATTGAATTCTTGTAGCCAACCTACTTATTCTAACATGAATTGGAGGT
CAACCAGTCGAACACCCATTTATTATCATTGGACAGTTAGCCTCTATCAGCTACTTCTCC
ATTATCTTAATCCTAATACCAATCTCCGGAATCATCGAAGACAAAATACTAAAATGAAAC
TCA-------------------------------
>gi|260909022|gb|FJ665464.1| Niviventer fulvescens isolate SH-16 cytochrome b (cytb) gene, partial cds; mitochondrial
ATGACAAACATCCGAAAATCCCATCCTCTCCTTAAAATTATTAACCACGCTTTCATCGAC
CTACCTGCTCCATCTAACATCTCATCATGATGAAATTTGGGCTCTCTCCTAGGACTATGC
CTTATCGTACAAATTATTACAGGTCTTTTCTTAGCAATACACTACACATCAGATACAATA
ACAGCATTCTCATCAGTCACCCATATCTGTCGAGACGTAAACTACGGCTGATTAATCCGT
TACCTACACGCCAACGGAGCCTCCATATTCTTCATCTGTTTATTCCTCCACGTAGGACGA
GGAATATACTACGGATCCTACACCTTCCTAGAAACATGAAACATCGGAGTAGTCCTTCTA
TTCGCAGTTATAGCAACCGCATTCATAGGATATGTCCTTCCATGAGGACAAATATCTTTC
TGAGGAGCTACAGTAATCACAAACCTTCTATCAGCTATTCCTTATATCGGTACAACCCTA
GTAGAATGAATCTGAGGCGGCTTCTCAGTAGATAAAGCAACTTTAACACGCTTTTTTGCA
TACCATTTCATCCTCCCCTTCATTATCGCAGCCCTAGTAGTGGTTCATCTACTATTTCTC
CATGAAACAGGGTCAAACAACCCAACAGGCTTAAACTTCTACGCAGATAAAATCCCATTC
CACCCATACTACACAATAAAAGACCTATTAGGAGTCTTTATCCTACTACTATTCCTAATA
ACTTTAGTCTTATTTTTTCCAGACCTCTTAGGAGACCCAGACAACTATTCACCAGCCAAT
CCACTAAATACTCCACCACACATCAAACCAGAATGGTACTTCCTATTCGCTTATGCTATC
CTCCGATCTATCCCTACCAAATTAGGAGGTGTAGTAGCCCTAGTCTTGTCAATTTTAGTC
CTAGCCTTCCTACCCTTCCTTCATACTTCTAAACAACGAAGCCTCACTTTCCGCCCAATC
ACCCAAACTCTTTACTGAATCCTAGTAGCTAACCTCTTTATTCTAACATGAATCGGAGGC
CAACCAGTTGAACATCCATTCATTATCATCGGACAGCTAGCCTCCATCAGTTACTTCTCA
ATTATTCTCATCCTAATACCTATTTCCGGAATCATCGAAGACAAAATACTAAAATGAAAC
TTA-------------------------------
>gi|260909020|gb|FJ665463.1| Niviventer fulvescens isolate SH-14 cytochrome b (cytb) gene, partial cds; mitochondrial
ATGACAAACATCCGAAAAACTCACCCCTTACTTAAAATTGTAAACCACGCCATCATTGAC
TTACCCGCCCCATCCAACATCTCATCATGATGAAATTTCGGTTCCCTACTAGGCCTATGC
CTTATTGTACAAATTATTACAGGTCTATTTCTAGCTATACACTACACATCCGACACAATA
ACAGCATTCTCATCAGTCACCCATATCTGCCGAGACGTAAATTATGGATGACTAATTCGG
TATCTACACGCAAATGGAGCTTCTATATTTTTCATCTGCCTATTCCTTCATGTAGGACGA
GGGATATACTATGGATCTTATACTTTCCTAGAAACGTGAAACATCGGAGTAGTTCTACTA
TTTGCAGTCATAGCAACTGCATTCATAGGATATGTACTCCCATGAGGACAAATATCCTTC
TGAGGGGCCACAGTAATTACTAATCTTCTATCAGCTATTCCTTATATCGGAACAACCTTA
GTAGAATGAATCTGAGGCGGATTCTCAGTAGATAAGGCAACTTTAACACGCTTTTTCGCA
TTCCATTTTATTCTCCCCTTTATCATTGCAGCTCTAGCAATTGTTCATCTTCTATTTCTT
CACGAAACAGGATCAAATAACCCAACAGGCCTAAACTCCGACGCAGACAAAATTCCGTTT
CACCCCTACTACACTATTAAAGACCTCCTAGGAGTCTTTATTCTACTACTGCTACTAATA
ACCTTAGTCTTATTCTTCCCAGACCTTCTAGGAGACCCAGATAACTACTCACCTGCCAAC
CCCCTAAACACCCCACCACACATTAAACCAGAATGATACTTTCTATTTGCTTACGCTATT
CTTCGCTCCATCCCTAATAAATTAGGAGGAGTAATTGCCCTAATCTTATCCATCCTAATT
TTAGCCTTCCTACCATTCCTCCATACTTCTAAACAACGAAGCCTTACATTCCGCCCAATC
ACTCAAACCCTCTATTGAATTCTTGTAGCCAACCTACTTATTCTAACATGAATTGGAGGT
CAACCAGTCGAACACCCATTTATTATCATTGGACAGTTAGCCTCTATCAGCTACTTCTCC
ATTATCTTAATCCTAATACCAATCTCCGGAATCATCGAAGACAAAATACCAAAATGAAAT
TCA-------------------------------
>gi|260909018|gb|FJ665462.1| Niviventer fulvescens isolate SH-11 cytochrome b (cytb) gene, partial cds; mitochondrial
ATGACAAACATCCGAAAAACTCACCCCTTACTTAAAATTGTTAACCACGCCTTCATTGAC
TTACCCGCCCCATCCAACATCTCATCATGATGAAATTTCGGTTCCCTACTAGGCCTGTGC
CTTATTGTACAAATTATTACAGGCCTATTTCTAGCTATACACTACACATCCGATACAATA
ACAGCATTCTCATCAGTCACCCATATCTGCCGAGACGTAAATTATGGATGACTAATTCGA
TATCTACACGCAAATGGAGCTTCTATATTTTTCATCTGCCTATTCCTTCATGTAGGACGA
GGGATATACTATGGATCTTATACTTTCCTAGAAACGTGAAACATCGGAGTAGTTCTACTA
TTTGCAGTCATAGCAACTGCATTCATAGGATATGTACTCCCATGAGGGCAAATATCCTTC
TGAGGGGCCACAGTAATTACTAATCTTCTATCAGCTATTCCTTATATCGGAACAACCTTA
GTAGAATGAATCTGAGGCGGATTCTCAGTAGATAAGGCAACTTTAACACGCTTTTTCGCA
TTCCATTTTATTCTCCCCTTTATCATTGCAGCTCTAGCAATTGTTCATCTTCTATTTCTT
CACGAAACAGGATCAAATAAATCCACAGGCCTAATCTCCGACGCAGACAAAATTCCGTTT
CACCCCTACTACACTATAAAAGACCTCCTAGGGGTTTTTATTCTACTTCTGCTACTAATA
ACCTTAGTCTTATTCTTCCCAGACCTCCTAGGAGACCCAGATAACTACTCACCTGCCAAC
CCCCTAAACACCCCACCACACATTAAACCAGAATGATACTTTCTATTTGCTTACGCTATT
CTTCGCTCCATCCCTAATAAATTAGGAGGAGTAATTGCCCTAATCTTATCCATCCTAATT
TTAGCCTTCCTACCATTCCTCCATACTTCTAAACAACGAAGCCTTACATTCCGCCCAATC
ACTCAAACCCTCTATTGAATTCTTGTAGCCAACCTACTTATTCTAACATGAATTGGAGGT
CAACCAGTCGAACACCCATTTATTATCATTGGACAGTTAGCCTCTATCAGCTACTTCTCC
ATTATCTTAATCCTAATACCAATCTCCGGAATCATCGAAGACAAAATACTAAAATGAAAT
TCA-------------------------------
>gi|260909016|gb|FJ665461.1| Niviventer bukit isolate K-40 cytochrome b (cytb) gene, partial cds; mitochondrial
ATGACAAATATCCGAAAAACCCATCCCCTTCTTAAAATCATCAACCATGCTTTCATCGAC
TTACCCGCCCCATCCAACATCTCATCATGATGAAACTTTGGCTCTCTCCTAGGACTATGC
CTTATTGTACAAATTATTACAGGCCTTTTTTTAGCAATACACTACACATCAGACACAATA
ACAGCATTTTCATCAGTCACCCATATCTGTCGAGACGTAAATTACGGCTGATTAATCCGC
TACATACACGCCAACGGTGCCTCCATATTCTTCATTTGCTTATTTCTTCACGTAGGACGA
GGAATATACTACGGATCCTATACTTTCCTAGAAACATGAAACATTGGAGTAGTCCTTTTA
TTCGCAGTTATAGCAACTGCATTCATAGGATATGTACTTCCATGAGGACAAATGTCCTTC
TGAGGAGCCACAGTAATTACAAACCTTTTATCAGCTATTCCTTATATTGGAACTACCCTA
GTAGAATGAATCTGAGGCGGTTTCTCAGTAGATAAAGCAACCTTAACACGCTTTTTCGCA
TTCCATTTTATTCTACCCTTCATCATCGCAGCCCTAGTAATTGTTCACCTACTATTCCTC
CATGAAACAGGTTCAAACAACCCCACAGGCTTAAATTCTGACGCAGATAAAATCCCATTC
CACCCCTACTACACAATCAAAGACCTATTAGGAGTCTTTATCCTACTTCTATTTCTAATA
ACTTTAGTCTTATTTTTCCCAGACCTCTTAGGAGACCCAGATAACTACTCACCAGCCAAC
CCACTAAACACTCCACCCCACATCAAACCAGAATGATACTTCCTATTTGCTTATGCCATC
CTCCGATCTATCCCTAATAAACTAGGAGGTGTTGTAGCCCTAGTCTTATCAATTTTAATC
CTAGCCCTCCTGCCCTTCCTCCACACTTCTAAACAACGCAGCCTCACCTTCCGCCCAATC
ACCCAAACTCTTTACTGAATCCTAGTAGCCAACCTCCTTATCTTAACATGAATCGGAGGA
CAACCAGTTGAACATCCATTCATCATCATTGGACAACTAGCCTCCATCAGTTACTTCTCA
ATTATCCTTATCCTTATACCTATTTCCGGAATCATCGAAGACAAAATACTAAAATGAAAC
TCA-------------------------------
>gi|260909014|gb|FJ665460.1| Niviventer bukit isolate K-38 cytochrome b (cytb) gene, partial cds; mitochondrial
ATGACAAATATCCGAAAAACCCATCCCCTTCTTAAAATCATCAACCATGCTTTCATCGAC
TTACCCGCCCCATCCAACATCTCATCATGATGAAACTTTGGCTCTCTCCTAGGACTATGC
CTTATTGTACAAATTATTACAGGCCTTTTTTTAGCAATACACTACACATCAGACACAATA
ACAGCATTTTCATCAGTCACCCATATCTGTCGAGACGTAAATTACGGCTGATTAATCCGC
TACATACACGCCAACGGTGCCTCCATATTCTTCATTTGCTTATTTCTTCACGTAGGACGA
GGAATATACTACGGATCCTATACTTTCCTAGAAACATGAAACATTGGAGTAGTCCTTTTA
TTCGCAGTTATAGCAACTGCATTCATAGGATATGTACTTCCATGAGGACAAATGTCCTTC
TGAGGAGCCACAGTAATTACAAACCTTTTATCAGCTATTCCTTATATTGGAACTACCCTA
GTAGAATGAATCTGAGGCGGTTTCTCAGTAGATAAAGCAACCTTAACACGCTTTTTCGCA
TTCCATTTTATTCTACCCTTCATCATCGCAGCCCTAGTAATTGTTCACCTACTATTCCTC
CATGAAACAGGTTCAAACAACCCCACAGGCTTAAATTCTGACGCAGATAAAATCCCATTC
CACCCCTACTACACAATCAAAGACCTATTAGGAGTCTTTATCCTACTTCTATTTCTAATA
ACTTTAGTCTTATTTTTCCCAGACCTCTTAGGAGACCCAGATAACTACTCACCAGCCAAC
CCACTAAACACTCCACCCCACATCAAACCAGAATGATACTTCCTATTTGCTTATGCCATC
CTCCGATCTATCCCTAATAAACTAGGAGGTGTTGTAGCCCTAGTCTTATCAATTTTAATC
CTAGCCCTCCTGCCCTTCCTCCACACTTCTAAACAACGCAGCCTCACCTTCCGCCCAATC
ACCCAAACTCTTTACTGAATCCTAGTAGCCAACCTCCTTATCTTAACATGAATCGGAGGT
CAACCAGTTGAACATCCATTCATCATCATTGGACAACTAGCCTCCATCAGTTACTTCTCA
ATTATCCTTATCCTTATACCTATTTCCGGAATCATCGAAGACAAAATACTAAAATGAAAC
TCA-------------------------------
>gi|260909012|gb|FJ665459.1| Niviventer bukit isolate K-11 cytochrome b (cytb) gene, partial cds; mitochondrial
ATGACAGATATCCGAAAAACCCATCCCCTTCTTAAAATCATCAACCATGCTTTCATCGAC
TTACCCGCCCCATCCAACATCTCATCATGATGAAACTTTGGCTCTCTCCTAGGACTATGC
CTTATTGTACAAATTATTACAGGCCTTTTTTTAGCAATACACTACACATCAGACACAATA
ACAGGGTTTTCATCGGTCACCCATATCTGTCGAGACGTAAATTACGGCTGATTAATCCGC
TACATACACGCCAACGGTGCCTCCATATTCTTCATTTGCTTATTTCTTCACGTAGGACGA
GGAATATACTACGGATCCTATACTTTCCTAGAAACATGAAAGATTGGAGTAGTCCTTTTA
TTGGCAGTTATAGCAACTGCATTCATAGGATATGTACTTCCATGAGGACAAATGTCCTTC
TGAGGGGCCACAGTAATTACAAACCTTTTATCAGCTATTCCTTATATTGGAACTACCCTA
GTAGAATGAATCTGAGGCGGTTTCTCAGTAGATAAAGCAACCTTAACACGCTTTTTCGCA
TTCCATTTTATTCTACCCTTCATCATCGCAGCCCTAGGAATTGTTCACCTACTATTCCTC
CATGAAACAGGTTCAAACAACCCCACAGGCTTAAATTCTGACGCAGATAAAATCCCATTC
CACCCCTACTACACAATCAAAGACCTATTAGGAGTCTTTATCCTACTTCTATTTCTAATA
ACTTTAGTCTTATTTTTCCCAGACCTCTTAGGAGACCCAGATAACTACTCACCAGCCAAC
CCACTAAACACTCCACCCCACATCAAACCAGAATGATACTTCCTATTTGCTTATGCCATC
CTCCGATCTATCCCTAATAAACTAGGAGGTGTAGTAGCCCTAGTCTTATCAATTTTAATC
CTAGCCCTCCTGCCCTTCCTCCACACTTCTAAACAACGCAGCCTCACCTTCCGCCCAATC
ACCCAAACTCTTTACTGAATCCTAGTAGCCAACCTCCTTATCTTAACATGAATCGGAGGT
CAACCAGTTGAACATCCATTCATCATCATTGGACAACTAGCCTCCATCAGTTACTTCTCA
ATTATCCTTATCCTTATATC----------------------------------------
----------------------------------
>gi|260909006|gb|FJ665456.1| Niviventer bukit isolate K-7 cytochrome b (cytb) gene, partial cds; mitochondrial
ATGACAAATATCCGAAAAACCCATCCCCTTCTTAAAATCATCAACCATGCTTTCATCGAC
TTACCCGCCCCATCCAACATCTCATCATGATGAAACTTTGGCTCTCTCCTAGGACTATGC
CTTATTGTACAAATTATTACAGGCCTTTTTTTAGCAATACACTACACATCAGACACAATA
GCAGGGTTTTCATCGGTCACCCATATCTGTCGAGACGTAAATTACGGCTGATTAATCCGC
TACATACACGCCAACGGTGCCTCCATATTCTTCATTTGCTTATTTCTTCACGTAGGACGA
GGAATATACTACGGATCCTATACTTTCCTAGAAACATGAAAGATTGGAGTAGTCCTTTTA
TTGGCAGTTATAGCAACTGCATTCATAGGATATGTACTTCCATGAGGACAAATGTCCTTC
TGAGGGGCCACAGTAATTACAAACCTTTTATCAGCTATTCCTTATATTGGAACTACCCTA
GTAGAATGAATCTGAGGCGGTTTCTCAGTAGATAAAGCAACCTTAACACGCTTTTTCGCA
TTCCATTTTATTCTACCCTTCATCATCGCAGCCCTAGTAATTGTTCACCTACTATTCCTC
CATGAAACAGGTTCAAACAACCCCACAGGCTTAAATTCTGACGCAGATAAAATCCCATTC
CACCCCTACTACACAATCAAAGACCTATTAGGAGTCTTTATCCTACTTCTATTTCTAATA
ACTTTAGTCTTATTTTTCCCAGACCTCTTAGGAGACCCAGATAACTACTCACCAGCCAAC
CCACTAAACACTCCACCCCACATCAAACCAGAATGATACTTCCTATTTGCTTATGCCATC
CTCCGATCTATCCCTAATAAACTAGGAGGTGTAGTAGCCCTAGTCTTATCAATTTTAATC
CTAGCCCTCCTGCCCTTCCTCCACACTTCTAAACAACGCAGCCTCACCTTCCGCCCAATC
ACCCAAACTCTTTACTGAATCCTAGTAGCCAACCTCCTTATCTTAACATGAATCGGAGGT
CAACCAGTTGAACATCCATTCATCATCATTGGACAAATAGCCTCCATCAGTTACTTCTCA
ATTATCCTTATCCTTATACCTATTTCCGGAATCATCGAAGACAAAATACTAAAATGAAAC
TCA-------------------------------
>gi|260909004|gb|FJ665455.1| Niviventer bukit isolate K-50 cytochrome b (cytb) gene, partial cds; mitochondrial
ATGACAAATATCCGAAAAACCCATCCCCTTCTTAAAATCATCAACCATGCTTTCATCGAC
TTACCCGCCCCATCCAACATCTCATCATGATGAAACTTTGGCTCTCTCCTAGGACTATGC
CTTATTGTACAAATTATTACAGGCCTTTTTTTAGCAATACACTACACATCAGACACAATA
ACAGCATTTTCATCAGTCACCCATATCTGTCGAGACGTAAATTACGGCTGATTAATCCGC
TACATACACGCCAACGGTGCCTCCATATTCTTCATTTGCTTATTTCTTCACGTAGGACGA
GGAATATACTACGGATCCTATACTTTCCTAGAAACATGAAACATTGGAGTAGTCCTTTTA
TTCGCAGTTATAGCAACTGCATTCATAGGATATGTACTTCCATGAGGACAAATGTCCTTC
TGAGGAGCCACAGTAATTACAAACCTTTTATCAGCTATTCCTTATATTGGAACTACCCTA
GTAGAATGAATCTGAGGCGGTTTCTCAGTAGATAAAGCAACCTTAACACGCTTTTTCGCA
TTCCATTTTATTCTACCCTTCATCATCGCAGCCCTAGTAATTGTTCACCTACTATTCCTC
CATGAAACAGGTTCAAACAACCCCACAGGCTTAAATTCTGACGCAGATAAAATCCCATTC
CACCCCTACTACACAATCAAAGACCTATTAGGAGTCTTTATCCTACTTCTATTTCTAATA
ACTTTAGTCTTATTTTTCCCAGACCTCTTAGGAGACCCAGATAACTACTCACCAGCCAAC
CCACTAAACACTCCACCCCACATCAAACCAGAATGATACTTCCTATTTGCTTATGCCATC
CTCCGATCTATCCCTAATAAACTAGGAGGTGTTGTAGCCCTAGTCTTATCAATTTTAATC
CTAGCCCTCCTGCCCTTCCTCCACACTTCTAAACAACGCAGCCTCACCTTCCGCCCAATC
ACCCAAACTCTTTACTGAATCCTAGTAGCCAACCTCCTTATCTTAACATGAATCGGAGGA
CAACCAGTTGAACATCCATTCATCATCATTGGACAACTAGCCTCCATCAGTTACTTCTCA
ATTATCCTTATCCTTATACCTATTTCCGGAATCATCGAAGACAAAATACTAAAATGAAAC
TCA-------------------------------
>gi|260909002|gb|FJ665454.1| Niviventer bukit isolate K-41 cytochrome b (cytb) gene, partial cds; mitochondrial
ATGACAAATATCCGAAAAACCCATCCCCTTCTTAAAATCATCAACCATGCTTTCATCGAC
TTACCCGCCCCATCCAACATCTCATCATGATGAAACTTTGGCTCTCTCCTAGGACTATGC
CTTATTGTACAAATTATTACAGGCCTTTTTTTAGCAATACACTACACATCAGACACAACA
ACAGCATTTTCATCAGTCACCCATATCTGTCGAGACGTAAATTACGGCTGATTAATCCGC
TACATACACGCCAACGGTGCCTCCATATTCTTCATTTGCTTATTTCTTCACGTAGGACGA
GGAATATACTACGGATCCTATACTTTCCTAGAAACATGAAACATTGGAGTAGTCCTTTTA
TTCGCAGTTATAGCAACTGCATTCATAGGATATGTACTTCCATGAGGACAAATGTCCTTC
TGAGGAGCCACAGTAATTACAAACCTTTTATCAGCTATTCCTTATATTGGAACTACCCTA
GTAGAATGAATCTGAGGCGGTTTCTCAGTAGATAAAGCAACCTTAACACGCTTTTTCGCA
TTCCATTTTATTCTACCCTTCATCATCGCAGCCCTAGTAATTGTTCACCTACTATTCCTC
CATGAAACAGGTTCAAACAACCCCACAGGCTTAAATTCTGACGCAGATAAAATCCCATTC
CACCCCTACTACACAATCAAAGACCTATTAGGAGTCTTTATCCTACTTCTATTTCTAATA
ACTTTAGTCTTATTTTTCCCAGACCTCTTAGGAGACCCAGATAACTACTCACCAGCCAAC
CCACTAAACACTCCACCCCACATCAAACCAGAATGATACTTCCTATTTGCTTATGCCATC
CTCCGATCTATCCCTAATAAACTAGGAGGTGTTGTAGCCCTAGTCTTATCAATTTTAATC
CTAGCCCTCCTGCCCTTCCTCCACACTTCTAAACAACGCAGCCTCACCTTCCGCCCAATC
ACCCAAACTCTTTACTGAATCCTAGTAGCCAACCTCCTTATCTTAACATGAATCGGAGGT
CAACCAGTTGAACATCCATTCATCATCATTGGACAACTAGCCTCCATCAGTTACTTCTCA
ATTATCCTTATCCTTATACCTATTTCCGGAATCATCGAAGACAAAATACTAAAATGAAAC
TCA-------------------------------
>gi|260909000|gb|FJ665453.1| Niviventer bukit isolate K-29 cytochrome b (cytb) gene, partial cds; mitochondrial
ATGACAAATATCCGAAAAACCCATCCCCTTCTTAAAATCATCAACCATGCTTTCATCGAC
TTACCCGCCCCATCCAACATCTCATCATGATGAAACTTTGGCTCTCTCCTAGGACTATGC
CTTATTGTACAAATTATTACAGGCCTTTTTTTAGCAATACACTACACATCAGACACAACA
ACAGCATTTTCATCAGTCACCCATATCTGTCGAGACGTAAATTACGGCTGATTAATCCGC
TACATACACGCCAACGGTGCCTCCATATTCTTCATTTGCTTATTTCTTCACGTAGGACGA
GGAATATACTACGGATCCTATACTTTCCTAGAAACATGAAACATTGGAGTAGTCCTTTTA
TTCGCAGTTATAGCAACTGCATTCATAGGATATGTACTTCCATGAGGACAAATGTCCTTC
TGAGGAGCCACAGTAATTACAAACCTTTTATCAGCTATTCCTTATATTGGAACTACCCTA
GTAGAATGAATCTGAGGCGGTTTCTCAGTAGATAAAGCAACCTTAACACGCTTTTTCGCA
TTCCATTTTATTCTACCCTTCATCATCGCAGCCCTAGTAATTGTTCACCTACTATTCCTC
CATGAAACAGGTTCAAACAACCCCACAGGCTTAAATTCTGACGCAGATAAAATCCCATTC
CACCCCTACTACACAATCAAAGACCTATTAGGAGTCTTTATCCTACTTCTATTTCTAATA
ACTTTAGTCTTATTTTTCCCAGACCTCTTAGGAGACCCAGATAACTACTCACCAGCCAAC
CCACTAAACACTCCACCCCACATCAAACCAGAATGATACTTCCTATTTGCTTATGCCATC
CTCCGATCTATCCCTAATAAACTAGGAGGTGTTGTAGCCCTAGTCTTATCAATTTTAATC
CTAGCCCTCCTGCCCTTCCTCCACACTTCTAAACAACGCAGCCTCACCTTCCGCCCAATC
ACCCAAACTCTTTACTGAATCCTAGTAGCCAACCTCCTTATCTTAACATGAATCGGAGGT
CAACCAGTTGAACATCCATTCATCATCATTGGACAACTAGCCTCCATCAGTTACTTCTCA
ATTATCCTTATCCTTATACCTATTTCCGGAATCATCGAAGACAAAATACTAAAATGAAAC
TCA-------------------------------
>gi|260908998|gb|FJ665452.1| Niviventer bukit isolate K-27 cytochrome b (cytb) gene, partial cds; mitochondrial
ATGACAAATATCCGAAAAACCCATCCCCTTCTTAAAATCATCAACCATGCTTTCATCGAC
TTACCCGCCCCATCCAACATCTCATCATGATGAAACTTTGGCTCTCTCCTAGGACTATGC
CTTATTGTACAAATTATTACAGGCCTTTTTTTAGCAATACACTACACATCAGACACAACA
ACAGCATTTTCATCAGTCACCCATATCTGTCGAGACGTAAATTACGGCTGATTAATCCGC
TACATACACGCCAACGGTGCCTCCATATTCTTCATTTGCTTATTTCTTCACGTAGGACGA
GGAGTATACTACGGATCCTATACTTTCCTAGAAACATGAAAGATTGGAGTAGTCCTTTTA
TTCGCAGTTATAGCAACTGCATTCCTAGGATATGTACTTCCATGAGGACAAATGTCCTTC
TGAGGAGCCACAGTAATTACAAACCTTTTATCAGCTATTCCTTATATTGGAACTACCCTA
GTAGAATGAATCTGAGGCGGTTTCTCAGTAGATAAAGCAACCTTAACACGCTTTTTCGCC
ATCCCATGTATTTCACCCTTCAGCATCGCAGCCCTAGTAATTGTTCACCTACTATTCCTC
CATGAACCAGGTTCAAACAACCCCCCAGGGTTAAACTCTGACGCAGATAAAATCCCATTC
CACCCCTACTACACAATCAAAGACCTATTAGGAGTCTTTATCCTACTTCTATTTATAATA
ACTTTAGTCTTATTTTTCCCAGACCTCTTAGGAGACCCAGATAACTACTCACCAGCCAAC
CCACTAAACACTCCACCCCACATCAAACCAGAATGATACTTCCTATTTGCTTATGCCATC
CTCCGATCTATCCCTAATAAACTAGGAGGTGTTGTAGCCCTAGTCTTATCAATTTTAATC
CTAGCCCTCCTGCCCTTCCTCCACACTTCTAAACAACGCAGCCTCACCTTCCGCCCAATC
ACCCAAACTCTTTACTGAATCCTAGTAGCCAACCTCCTTATCTTAACATGAATCGGAGGT
CAACCAGTTGAACATCCATTCATCATCATTGGACAACTAGCCTCCATCAGTTACTTCTCA
ATTATCCTTATCCTTATACCTATTTCCGGAATCATCGAAGACAAAATACTAAAATGAAAC
TCA-------------------------------
>gi|260908996|gb|FJ665451.1| Niviventer bukit isolate K-25 cytochrome b (cytb) gene, partial cds; mitochondrial
ATGACAAATATCCGAAAAACCCATCCCCTTCTTAAAATCATCAACCATGCTTTCATCGAC
TTACCCGCCCCATCCAACATCTCATCATGATGAAACTTTGGCTCTCTCCTAGGACTATGC
CTTATTGTACAAATTATTACAGGCCTTTTTTTAGCAATACACTACACATCAGACACAATA
ACAGCATTTTCATCAGTCACCCATATCTGTCGAGACGTAAATTACGGCTGATTAATCCGC
TACATACACGCCAACGGTGCCTCCATATTCTTCATTTGCTTATTTCTTCACGTAGGACGA
GGAATATACTACGGATCCTATACTTTCCTAGAAACATGAAACATTGGAGTAGTCCTTTTA
TTCGCAGTTATAGCAACTGCATTCATAGGATATGTACTTCCATGAGGACAAATGTCCTTC
TGAGGGGCCACAGTAATTACAAACCTTTTATCAGCTATTCCTTATATTGGAACTACCCTA
GTAGAATGAATCTGAGGCGGTTTCTCAGTAGATAAAGCAACCTTAACACGCTTTTTCGCA
TTCCATTTTATTCTACCCTTCATCATCGCAGCCCTAGTAATTGTTCACCTACTATTCCTC
CATGAAACAGGTTCAAACAACCCCACAGGCTTAAATTCTGACGCAGATAAAATCCCATTC
CACCCCTACTACACAATCAAAGACCTATTAGGAGTCTTTATCCTACTTCTATTTCTAATA
ACTTTAGTCTTATTTTTCCCAGACCTCTTAGGAGACCCAGATAACTACTCACCAGCCAAC
CCACTAAACACTCCACCCCACATCAAACCAGAATGATACTTCCTATTTGCTTATGCCATC
CTCCGATCTATCCCTAATAAACTAGGAGGTGTAGTAGCCCTAGTCTTATCAATTTTAATC
CTAGCCCTCCTGCCCTTCCTCCACACTTCTAAACAACGCAGCCTCACCTTCCGCCCAATC
ACCCAAACTCTTTACTGAATCCTAGTAGCCAACCTCCTTATCTTAACATGAATCGGAGGT
CAACCAGTTGAACATCCATTCATCATCATTGGACAACTAGCCTCCATCAGTTACTTCTCA
ATTATCCTTATCCTTATACCTATTTCCGGAATCATCGAAGACAAAATACTAAAATGAAAC
TCA-------------------------------
>gi|260908992|gb|FJ665449.1| Niviventer fulvescens isolate SH-59 cytochrome b (cytb) gene, partial cds; mitochondrial
ATGACAAACATCCGAAAAACTCACCCCTTACTTAAAATTGTTAACCACGCCTTCATTGAC
TTACCCGCCCCATCCAACATCTCATCATGATGAAATTTCGGTTCCCTACTAGGCCTGTGC
CTTATTGTACAAATTATTACAGGCCTATTTCTAGCTATACACTACACATCCGATACAATA
ACAGCATTCTCATCAGTCACCCATATCTGCCGAGACGTAAATTATGGATGACTAATTCGA
TATCTACACGCAAATGGAGCTTCTATATTTTTCATCTGCCTATTCCTTCATGTAGGACGA
GGGATATACTATGGATCTTATACTTTCCTAGAAACGTGAAACATCGGAGTAGTTCTACTA
TTTGCAGTCATAGCAACTGCATTCATAGGATATGTACTCCCATGAGGGCAAATATCCTTC
TGAGGGGCCACAGTAATTACTAATCTTCTATCAGCTATTCCTTATATCGGAACAACCTTA
GTAGAATGAATCTGAGGCGGATTCTCAGTAGATAAGGCAACTTTAACACGCTTTTTCGCA
TTCCATTTTATTCTCCCCTTTATCATTGCAGCTCTAGCAATTGTTCATCTTCTATTTCTT
CACGAAACAGGATCAAATAATCCAACAGGCCTAAACTCCGACGCAGACAAAATTCCGTTT
CACCCCTACTACACTATTAAAGACCTCCTAGGGGTTTTTATTCTACTTCTGCTACTAATA
ACCTTAGTCTTATTCTTCCCAGACCTCCTAGGAGACCCAGATAACTACTCACCTGCCAAC
CCCCTAAACACCCCACCACACATTAAACCAGAATGATACTTTCTATTTGCTTACGCTATT
CTTCGCTCCATCCCTAATAAATTAGGAGGAGTAATTGCCCTAATCTTATCCATCCTAATT
TTAGCCTTCCTACCATTCCTCCATACTTCCAAACAACGAAGCCTTACATTCCGCCCAATC
ACTCAAACCCTCTATTGAATTCTTGTAGCCAACCTACTTATTCTAACATGAATTGGAGGT
CAACCAGTCGAACACCCATTTATTATCATTGGACAGTTAGCCTCTATCAGCTACTTCTCC
ATTATCTTAATCCTAATACCAATCTCCGGAATCATCGAAGACAAAATACTAAAATGAAAC
TCA-------------------------------
>gi|260908990|gb|FJ665448.1| Niviventer fulvescens isolate SH-13 cytochrome b (cytb) gene, partial cds; mitochondrial
ATGATAAACATCCGAAAAACTCACCCCTTACTTAAAATTGTTAACCACGCCTTCATTGAC
TTACCCACCCCATCCAACATCTCATCATGATGAAATTTCGGTTCCCTACTAGGCCTATGC
CTTATTGTACAAATTATTACAGGTCTATTTCTAGCTATACACTACACATCCGACACAATA
ACAGCATTCTCATCAGTCACCCATATCTGCCGAGACGTAAATTATGGATGACTAATTCGG
TATCTACACGCAAATGGAGCTTCTATATTTTTCATCTGCCTATTCCTTCATGTAGGACGA
GGGATATACTATGGATCTTATACTTTCCTAGAAACGTGAAACATCGGAGTAGTTCTACTA
TTTGCAGTCATAGCAACTGCATTCATAGGATATGTACTCCCATGAGGACAAATATCCTTC
TGAGGGGCCACAGTAATTACTAATCTTCTATCAGCCATTCCTTATATCGGAACAACCTTA
GTAGAATGAATCTGAGGCGGATTCTCAGTAGATAAGGCAACTTTAACACGCTTTTTCGCA
TTCCATTTTATTCTCCCCTTTATCATTGCAGCTCTAGCAATTGTTCATCTTCTATTTCTT
CACGAAACAGGATCAAATAACCCAACAGGCCTAAACTCCGACGCAGACAAAATTCCGTTT
CACCCCTACTACACTATTAAAGACCTCCTAGGAGTCTTTATTCTACTACTGCTACTAATA
ACCTTAGTCTTATTCTTCCCAGACCTTCTAGGAGACCCAGATAACTACTCACCTGCCAAC
CCCCTAAACACCCCACCACACATTAAACCAGAATGATACTTTCTATTTGCTTACGCTATT
CTTCGCTCCATCCCTAATAAATTAGGAGGAGTAATTGCCCTAATCTTATCCATCCTAATT
TTAGCCTTCCTACCATTCCTCCATACTTCTAAACAACGAAGCCTTACATTCCGCCCAATC
ACTCAAACCCTCTATTGAATTCTTGTAGCCAACCTACTTATTCTAACATGAATTGGAGGT
CAACCAGTCGAACACCCATTTATTATCATTGGACAGTTAGCCTCTATCAGCTACTTCTCC
ATTATCTTAATCCTAATACCAATCTCCGGAATCATCGAAGACAAAATACCAAAATGAAAC
TCA-------------------------------
>gi|260908988|gb|FJ665447.1| Niviventer fulvescens isolate SH-9 cytochrome b (cytb) gene, partial cds; mitochondrial
ATGACAAACATCCGAAAAACTCACCCCTTACTTAAAATTGTTAACCACGCCTTCATTGAC
TTACCCGCCCCATCCAACATCTCATCATGATGAAATTTCGGTTCCCTACTAGGCCTATGC
CTTATTGTACAAATTATTACAGGTCTATTTCTAGCTATACACTACACATCCGATACAATA
ACAGCATTCTCATCAGTCACCCATATCTGCCGAGACGTAAATTATGGATGACTAATTCGA
TATCTGCACGCAAATGGAGCTTCTATATTTTTCATCTGCCTATTCCTTCATGTAGGACGA
GGGATATACTATGGATCTTATACTTTCCTAGAAACGTGAAACATCGGAGTAGTTCTACTA
TTTGCAGTCATAGCAACTGCATTCATAGGATATGTACTCCCATGAGGGCAAATATCCTTC
TGAGGGGCCACAGTAATTACTAATCTTCTATCAGCTATTCCTTATATCGGAACAACCTTA
GTAGAATGAATCTGAGGCGGATTCTCAGTAGATAAGGCAACTTTAACACGCTTTTTCGCA
TTCCATTTTATTCTCCCCTTTATCATTGCAGCTCTAGCAATTGTTCATCTTCTATTTCTT
CACGAAACAGGATCAAATAACCCAACAGGCCTAAACTCCGACGCAGACAAAATTCCGTTT
CACCCCTACTACACTATTAAAGACCTCCTAGGGGTCTTTATTCTACTACTGCTACTAATA
ACCTTAGTCCTATTCTTCCCAGACCTTCTAGGAGACCCAGATAACTACTCACCTGCCAAC
CCCCTAAACACCCCACCACACATTAAACCAGAATGATACTTTCTATTTGCTTACGCTATT
CTTCGCTCCATCCCTAATAAATTAGGAGGAGTAATTGCCCTAATCTTATCCATCCTAATT
TTAGCCTTCCTACCATTCCTCCATACTTCTAAACAACGAAGCCTTACATTCCGCCCAATC
ACTCAAACCCTTTATTGAATTCTTGTAGCCAACCTACTTATTCTAACATGAATTGGAGGT
CAACCAGTCGAACACCCATTTATTATCATTGGACAATTAGCCTCTATCAGCTACTTCTCC
ATTATCTTAATCCTAATACCAATCTCCGGAATCATCGAAGACAAAATACTAAAATGAAAC
TCA-------------------------------
>gi|260908986|gb|FJ665446.1| Niviventer bukit isolate K-46 cytochrome b (cytb) gene, partial cds; mitochondrial
ATGACAAATATCCGAAAAACCCATCCCCTTCTTAAAATCATCAACCATGCTTTCATCGAC
TTACCCGCCCCATCCAACATCTCATCATGATGAAACTTTGGCTCTCTCCTAGGACTATGC
CTTATTGTACAAATTATTACAGGCCTTTTTTTAGCAATACACTACACATCAGACACAATA
ACAGCATTTTCATCAGTCACCCATATCTGTCGAGACGTAAATTACGGCTGATTAATCCGC
TACATACACGCCAACGGTGCCTCCATATTCTTCATTTGCTTATTTCTTCACGTAGGACGA
GGAATATACTACGGATCCTATACTTTCCTAGAAACATGAAACATTGGAGTAGTCCTTTTA
TTCGCAGTTATAGCAACTGCATTCATAGGATATGTACTTCCATGAGGACAAATGTCCTTC
TGAGGAGCCACAGTAATTACAAACCTTTTATCAGCTATTCCTTATATTGGAACTACCCTA
GTAGAATGAATCTGAGGCGGTTTCTCAGTAGATAAAGCAACCTTAACACGCTTTTTCGCA
TTCCATTTTATTCTACCCTTCATCATCGCAGCCCTAGTAATTGTTCACCTACTATTCCTC
CATGAAACAGGTTCAAACAACCCCACAGGCTTAAATTCTGACGCAGATAAAATCCCATTC
CACCCCTACTACACAATCAAAGACCTATTAGGAGTCTTTATCCTACTTCTATTTCTAATA
ACTTTAGTCTTATTTTTCCCAGACCTCTTAGGAGACCCAGATAACTACTCACCAGCCAAC
CCACTAAACACTCCACCCCACATCAAACCAGAATGATACTTCCTATTTGCTTATGCCATC
CTCCGATCTATCCCTAATAAACTAGGAGGTGTTGTAGCCCTAGTCTTATCAATTTTAATC
CTAGCCCTCCTGCCCTTCCTCCACACTTCTAAACAACGCAGCCTCACCTTCCGCCCAATC
ACCCAAACTCTTTACTGAATCCTAGTAGCCAACCTCCTTATCTTAACATGAATCGGAGGT
CAACCAGTTGAACATCCATTCATCATCATTGGACAACTAGCCTCCATCAGTTACTTCTCA
ATTATCCTTATCCTTATACCTATTTCCGGAATCATCGAAGACAAAATACTAAAATGAAAC
TCA-------------------------------
>gi|260908984|gb|FJ665445.1| Niviventer bukit isolate K-43 cytochrome b (cytb) gene, partial cds; mitochondrial
ATGACAAATATCCGAAAAACCCATCCCCTTCTTAAAATCATCAACCATGCTTTCATCGAC
TTACCCGCCCCATCCAACATCTCATCATGATGAAACTTTGGCTCTCTCCTAGGACTATGC
CTTATTGTACAAATTATTACAGGCCTTTTTTTAGCAATACACTACACATCAGACACAATA
ACAGCATTTTCATCAGTCACCCATATCTGTCGAGACGTAAATTACGGCTGATTAATCCGC
TACATACACGCCAACGGTGCCTCCATATTCTTCATTTGCTTATTTCTTCACGTAGGACGA
GGAATATACTACGGATCCTATACTTTCCTAGAAACATGAAACATTGGAGTAGTCCTTTTA
TTCGCAGTTATAGCAACTGCATTCATAGGATATGTACTTCCATGAGGACAAATGTCCTTC
TGAGGGGCCACAGTAATTACAAACCTTTTATCAGCTATTCCTTATATTGGAACTACCCTA
GTAGAATGAATCTGAGGCGGTTTCTCAGTAGATAAAGCAACCTTAACACGCTTTTTCGCA
TTCCATTTTATTCTACCCTTCATCATCGCAGCCCTAGTAATTGTTCACCTACTATTCCTC
CATGAAACAGGTTCAAACAACCCCACAGGCTTAAATTCTGACGCAGATAAAATCCCATTC
CACCCCTACTACACAATCAAAGACCTATTAGGAGTCTTTATCCTACTTCTATTTCTAATA
ACTTTAGTCTTATTTTTCCCAGACCTCTTAGGAGACCCAGATAACTACTCACCAGCCAAC
CCACTAAACACTCCACCCCACATCAAACCAGAATGATACTTCCTATTTGCTTATGCCATC
CTCCGATCTATCCCTAATAAACTAGGAGGTGTAGTAGCCCTAGTCTTATCAATTTTAATC
CTAGCCCTCCTGCCCTTCCTCCACACTTCTAAACAACGCAGCCTCACCTTCCGCCCAATC
ACCCAAACTCTTTACTGAATCCTAGTAGCCAACCTCCTTATCTTAACATGAATCGGAGGT
CAACCAGTTGAACATCCATTCATCATCATTGGACAACTAGCCTCCATCAGTTACTTCTCA
ATTATCCTTATCCTTATACCTATTTCCGGAATCATCGAAGACAAAATACTAAAATGAAAC
TCA-------------------------------
>gi|260908982|gb|FJ665444.1| Niviventer bukit isolate K-16 cytochrome b (cytb) gene, partial cds; mitochondrial
ATGACAAATATCCGAAAAACCCATCCCCTTCTTAAAATCATCAACCATGCTTTCATCGAC
TTACCCGCCCCATCCAACATCTCATCATGATGAAACTTTGGCTCTCTCCTAGGACTATGC
CTTATTGTACAAATTATTACAGGCCTTTTTTTAGCAATACACTACACATCAGACACAATA
ACAGCATTTTCATCAGTCACCCATATCTGTCGAGACGTAAATTACGGCTGATTAATCCGC
TACATACACGCCAACGGTGCCTCCATATTCTTCATTTGCTTATTTCTTCACGTAGGACGA
GGAATATACTACGGATCCTATACTTTCCTAGAAACATGAAACATTGGAGTAGTCCTTTTA
TTCGCAGTTATAGCAACTGCATTCATAGGATATGTACTTCCATGAGGACAAATGTCCTTC
TGAGGGGCCACAGTAATTACAAACCTTTTATCAGCTATTCCTTATATTGGAACTACCCTA
GTAGAATGAATCTGAGGCGGTTTCTCAGTAGATAAAGCAACCTTAACACGCTTTTTCGCA
TTCCATTTTATTCTACCCTTCATCATCGCAGCCCTAGTAATTGTTCACCTACTATTCCTC
CATGAAACAGGTTCAAACAACCCCACAGGCTTAAATTCTGACGCAGATAAAATCCCATTC
CACCCCTACTACACAATCAAAGACCTATTAGGAGTCTTTATCCTACTTCTATTTCTAATA
ACTTTAGTCTTATTTTTCCCAGACCTCTTAGGAGACCCAGATAACTACTCACCAGCCAAC
CCACTAAACACTCCACCCCACATCAAACCAGAATGATACTTCCTATTTGCTTATGCCATC
CTCCGATCTATCCCTAATAAACTAGGAGGTGTAGTAGCCCTAGTCTTATCAATTTTAATC
CTAGCCCTCCTGCCCTTCCTCCACACTTCTAAACAACGCAGCCTCACCTTCCGCCCAATC
ACCCAAACTCTTTACTGAATCCTAGTAGCCAACCTCCTTATCTTAACATGAATCGGAGGT
CAACCAGTTGAACATCCATTCATCATCATTGGACAACTAGCCTCCATCAGTTACTTCTCA
ATTATCCTTATCCTTATACCTATTTCCGGAATCATCGAAGACAAAATACTAAAATGAAAC
TCA-------------------------------
>gi|260908980|gb|FJ665443.1| Niviventer fulvescens isolate SH-25 cytochrome b (cytb) gene, partial cds; mitochondrial
ATGACAAACATCCGAAAAACTCACCCCTTACTTAAAATTGTTAACCACGCCTTCATTGAC
TTACCCGCCCCATCCAACATCTCATCATGATGAAATTTCGGTTCCCTACTAGGCCTGTGC
CTTATTGTACAAATTATTACAGGCCTATTTCTAGCTATACACTACACATCCGATACAATA
ACAGCATTCTCATCAGTCACCCATATCTGCCGAGACGTAAATTATGGATGACTAATTCGA
TATCTACACGCAAATGGAGCTTCTATATTTTTCATCTGCCTATTCCTTCATGTAGGACGA
GGGATATACTATGGATCTTATACTTTCCTAGAAACGTGAAACATCGGAGTAGTTCTACTA
TTTGCAGTCATAGCAACTGCATTCATAGGATATGTACTCCCATGAGGGCAAATATCCTTC
TGAGGGGCCACAGTAATTACTAATCTTCTATCAGCTATTCCTTATATCGGAACAACCTTA
GTAGAATGAATCTGAGGCGGATTCTCAGTAGATAAGGCAACTTTAACACGCTTTTTCGCA
TTCCATTTTATTCTCCCCTTTATCATTGCAGCTCTAGCAATTGTTCATCATCTATTTCTT
CACGAAACAGGATCAAATAATCCAACAGGCCTAAACTCCGACGCAGACAAAATTCCGTTT
CACCCCTACTACACTATTAAAGACCTCCTAGGGGTTTTTATTCTACTTCTGCTACTAATA
ACCTTAGTCTTATTCTTCCCAGACCTCCTAGGAGACCCAGATAACTACTCACCTGCCAAC
CCCCTAAACACCCCACCACACATTAAACCAGAATGATACTTTCTATTTGCTTACGCTATT
CTTCGCTCCATCCCTAATAAATTAGGAGGAGTAATTGCCCTAATCTTATCCATCCTAATT
TTAGCCTTCCTACCATTCCTCCATACTTCCAAACAACGAAGCCTTACATTCCGCCCAATC
ACTCAAACCCTCTATTGAATTCTTGTAGCCAACCTACTTATTCTAACATGAATTGGAGGT
CAACCAGTCGAACACCCATTTATTATCATTGGACAGTTAGCCTCTATCAGCTACTTCTCC
ATTATCTTAATCCTAATACCAATCTCCGGAATCATCGAAGACAAAATACTAAAATGAAAG
TCA-------------------------------
>gi|260908978|gb|FJ665442.1| Niviventer bukit isolate K-13 cytochrome b (cytb) gene, partial cds; mitochondrial
ATGACAAATATCCGAAAAACCCATCCCCTTCTTAAAATCATCAACCATGCTTTCATCGAC
TTACCCGCCCCATCCAACATCTCATCATGATGAAACTTTGGCTCTCTCCTAGGACTATGC
CTTATTGTACAAATTATTACAGGCCTTTTTTTAGCAATACACTACACATCAGACACAACA
ACAGCATTTTCATCAGTCACCCATATCTGTCGAGACGTAAATTACGGCTGATTAATCCGC
TACATACACGCCAACGGTGCCTCCATATTCTTCATTTGCTTATTTCTTCACGTAGGACGA
GGAATATACTACGGATCCTATACTTTCCTAGAAACATGAAACATTGGAGTAGTCCTTTTA
TTCGCAGTTATAGCAACTGCATTCATAGGATATGTACTTCCATGAGGACAAATGTCCTTC
TGAGGAGCCACAGTAATTACAAACCTTTTATCAGCTATTCCTTATATTGGAACTACCCTA
GTAGAATGAATCTGAGGCGGTTTCTCAGTAGATAAAGCAACCTTAACACGCTTTTTCGCA
TTCCATTTTATTCTACCCTTCATCATCGCAGCCCTAGTAATTGTTCACCTACTATTCCTC
CATGAAACAGGTTCAAACAACCCCACAGGCTTAAATCTGACGCAAGATAAAATCCCATTC
CACCCCTACTACACAATCAAAGACCTATTAGGAGTCTTTATCCTACTTCTATTTCTAATA
ACTTTAGTCTTATTTTTCCCAGACCTCTTAGGAGACCCAGATAACTACTCACCAGCCAAC
CCACTAAACACTCCACCCCACATCAAACCAGAATGATACTTCCTATTTGCTTATGCCATC
CTCCGATCTATCCCTAATAAACTAGGAGGTGTTGTAGCCCTAGTCTTATCAATTTTAATC
CTAGCCCTCCTGCCCTTCCTCCACACTTCTAAACAACGCAGCCTCACCTTCCGCCCAATC
ACCCAAACTCTTTACTGAATCCTAGTAGCCAACCTCCTTATCTTAACATGAATCGGAGGT
CAACCAGTTGAACATCCATTCATCATCATTGGACAACTAGCCTCCATCAGTTACTTCTCA
ATTATCCTTATCCTTATACCTATTTCCGGAATCATCGAAGACAAAATACTAAAATGAAAC
TCA-------------------------------
>gi|260908976|gb|FJ665441.1| Niviventer bukit isolate K-63 cytochrome b (cytb) gene, partial cds; mitochondrial
ATGACAAATATCCGAAAAACCCATCCCCTTCTTAAAATCATCAGCCATGCTTTCATCGAC
TTACCCGCCCCATCCAACATCTCATCATGATGAAACTTTGGCTCTCTCCTAGGACTATGC
CTTATTGTACAAATTATTACAGGCCTTTTTTTAGCAATACACTACACATCAGACACGATA
GCAGGGTTTTCATCGGTCACCCGTATCTGTCGAGACGGAAATTACGGCTGATTAATCCGC
TACATACACGCCAACGGTGCCTCCATATTCTTCATTTGCTTATTTCTTCACGTAGGACGA
GGAATATACTACGGATCCTATACTTTCCTAGAAACATGAAAGATTGGAGTAGTCCTTTTA
TTCGCAGGTATAGCAACTGCATTCATAGGATATGTACTTCCATGAGGACAAATGTCCTTC
TGAGGGGCCACAGTAATTACAAACCTTTTATCAGCTATTCCTTATATTGGAACTACCCTA
GTAGAATGAATCTGAGGCGGTTTCTCAGTAGATAAAGCAACCTTAACACGCTTTTTCGCA
TTCCATTTTATTCTACCCTTCATCATCGCAGCCCTAGGAATTGTTCACCTACTATTCCTC
CATGAAACAGGTTCAAACAACCCCACAGGCTTAAATTCTGACGCAGATAAAATCCCATTC
CACCCCTACTACACAATCAAAGACCTATTAGGAGTCTTTATCCTACTTCTATTTCTAATA
ACTTTAGTCTTATTTTTCCCAGACCTCTTAGGAGACCCAGATAACTACTCACCAGCCAAC
CCACTAAACACTCCACCCCACATCAAACCAGAATGATACTTCCTATTTGCTTATGCCATC
CTCCGATCTATCCCTAATAAACTAGGAGGTGTAGTAGCCCTAGTCTTATCAATTTTAATC
CTAGCCCTCCCGCCCTTCCTCCACACTTCTAAACAACGCAGCCTCACCTTCCGCCCAATC
ACCCAAACTCTTTACTGAATCCTAGTAGCCAACCTCCTTATCTTAACATGAATCGGAGGT
CAACCAGTTGAACATCCATTCATCATCATTGGACAACTAGCCTCCATCAGTTACTTCTCA
ATTATCCTTATCCTTATACCTATTTCCGGAATCATCGAAGACAAAATACTAAAATGAAAC
TCA-------------------------------
>gi|260908970|gb|FJ665438.1| Niviventer bukit isolate BD-33 cytochrome b (cytb) gene, partial cds; mitochondrial
ATGACAAATATCCGAAAAACCCATCCCCTTCTTAAAATCATCAGCCATGCTTTCATCGAC
TTACCCGCCCCATCCAACATCTCATCATGATGAAACTTTGGCTCTCTCCTAGGACTATGC
CTTATTGTACAAATTATTACAGGCCTTTTTTTAGCAATACACTACACATCAGACACAATA
ACAGGATTTTCATCAGTCACCCATATCTGTCGAGACGTAAATTACGGCTGATTAATCCGC
TACATACACGCCAACGGTGCCTCCATATTCTTCATTTGCTTATTTCTTCACGTAGGACGA
GGAATATACTACGGATCCTATACTTTCCTAGAAACATGAAAGATTGGAGTAATCCTTTTA
TTCGCAGTTATAGCAACTGCGTTCATAGGATATGTACTTCCATGAGGACAAATGTCCTTC
TGAGGGGCTACAGTAATTACAAACCTTCTATCAGCTATTCCTTATATTGGAACCACCCTA
GTAGAGTGAATCTGAGGCGGTTTCTCAGTAGATAAAGCAACCTTAACACGCTTTTTCGCA
TTCCATTTTATTCTACCCTTCATCATCGCAGCCCTAGTAATTGTTCACCTACTATTCCTC
CATGAAACAGGTTCAAACAACCCCACAGGCTTAAATTCTGACGCAGATAAAATCCCATTC
CACCCCTACTACACAATCAAAGACCTATTAGGAGGCTTTATCCTACTTCTATTTCTAATA
ACTTTAGTCTTATTTTTCCCAGACCTCTTAGGAGACCCAGATAACTACTCACCAGCCAAC
CCACTAAACACTCCACCCCACATCAAACCAGAATGATACTTCCTATTTGCTTATGCCATC
CTCCGATCTATCCCTAATAAACTAGGAGGTGTAGTAGCCCTAGTCTTATCAATTTTAATC
CTAGCCCTCCTGCCCTTCCTCCACACTTCTAAACAACGCAGCCTCACCTTCCGCCCAATC
ACCCAAACTCTTTACTGAATCCTAGTAGCCAACCTCCTTATCTTAACATGAATCGGAGGT
CAGCCAGTTGAACATCCATTCATCATCATTGGGCAACTAGCCTCCATCAGTTACTTCTCA
ATTATCCTTATCCTTATACCTATTTCCGGAATCATCGAAGACAAAATACTAAAATGAAAC
TCT-------------------------------
>gi|260908968|gb|FJ665437.1| Niviventer langbianis isolate BD-26 cytochrome b (cytb) gene, complete cds; mitochondrial
ATGACAAACATCCGAAAAACTCACCCACTACTCAAAATTATTAACCACGCATTCATTGAC
CTACCTGCTCCATCCAACATTTCATCATGATGAAATTTCGGCTCTCTCCTTGGTATATGC
CTCATCGTACAAATTATCACAGGATTATTCCTAGCAATACACTACACATCCGACACAATA
ACAGCATTCTCATCAGTAACTCATATCTGCCGAGACGTTAATTACGGATGACTAATTCGA
TATATACATGCTAACGGAGCCTCTATATTTTTCATCTGCCTATTCCTTCACGTAGGACGA
GGAATATACTACGGATCCTACACCTTCCTAGAAACATGAAACATCGGAGTAATTCTCCTA
TTCGCAGTAATAGCAACTGCATTCATAGGATATGTACTTCCATGAGGACAAATATCCTTC
TGAGGTGCCACAGTCATTACAAATCTCCTCTCAGCTATTCCCTACATCGGAACAACCTTA
GTAGAATGAATCTGAGGCGGCTTCTCAGGAGATAAAGCAACCCTAACACGTTTTTTCGCA
TTCCACTTCATCCTCCCCTTTATCATCGCAGCCCTAGCAATTGTTCATCTACTGTTCCTC
CACGAAACCGGATCAAACAACCCAACAGGACTAAACTCCGACGCCGACAAAATTCCATTT
CACCCCTACTATACAATTAAAGACCTACTAGGAATATTCATCCTACTTGTATTCCTAATG
TCCTTAGTCTTATTCTTCCCAGACCTCCTAGGAGATCCAGATAATTACTCACCTGCCAAC
CCTCTAAATACCCCACCCCATATTAAACCAGAATGATACTTTCTATTCGCCTACGCTATC
CTACGTTCCATCCCTAACAAACTAGGAGGCGTAGTAGCCCTAGTATTATCAATTCTAATC
TTAGCCCTTCTTCCATTCCTACACACCTCAAAACAACGTAGCCTTACATTCCGCCCAATC
ACACAAACCCTCTATTGAATTCTCGTAGCAAACCTTCTTATCCTAACATGAATTGGAGGC
CAACCCGTCGAACACCCATTCATTATTATTGGCCAACTAGCCTCCATCAGCTATTTCTCA
ATTATCCTGATTCTAATACCAATTTCTGGAATAATCGAAGACAAAATACTAAAATGAAAC
TAA-------------------------------
>gi|260908966|gb|FJ665436.1| Niviventer bukit isolate BD-22 cytochrome b (cytb) gene, partial cds; mitochondrial
ATGACAAATATCCGAAAAACCCATCCCCTTCTTAAAATCATCAACCATGCTTTCATCGAC
TTACCCGCCCCATCCAACATCTCATCATGATGAAACTTTGGCTCTCTCCTAGGACTATGC
CTTATTGTACAAATTATTACAGGCCTTTTTTTAGCAATACACTACACATCAGACACGATA
GCAGGATTTTCATCGGTCACCCATATCTGTCGAGACGGAAATTACGGCTGATTAATCCGC
TACATACACGCCAACGGTGCCTCCATATTCTTCATTTGCTTATTTCTTCACGTAGGACGA
GGAATATACTACGGATCCTATACTTTCCTAGAAACATGAAAGATTGGAGTAGTCCTTTTA
TTGGCAGTTATAGCAACTGCATTCATAGGATATGTACTTCCATGAGGACAAATGTCCTTC
TGAGGGGCCACAGTAATTACAAACCTTTTATCAGCTATTCCTTATATTGGAACTACCCTA
GTAGAATGAATCTGAGGCGGTTTCTCAGTAGATAAAGCAACCTTAACACGCTTTTTCGCA
TTCCATTTTATTCTACCCTTCATCATCGCAGCCCTAGGAATTGTTCACCTACTATTCCTC
CATGAAACAGGTTCAAACAACCCCACAGGCTTAAATTCTGACGCAGATAAAATCCCATTC
CACCCCTACTACACAATCAAAGACCTATTAGGAGTCTTTATCCTACTTCTATTTCTAATA
ACATTAGTCTTATTTTTCCCAGACCTCTTAGGAGACCCAGATAACTACTCACCAGCCAAC
CCACTAAACACTCCACCCCACATCAAACCAGAATGATACTTCCTATTTGCTTATGCCATC
CTCCGATCTATCCCTAATAAACTAGGAGGTGTAGTAGCCCTAGTCTTATCAATTTTAATC
CTAGCCCTCCTGCCCTTCCTCCACACTTCTAAACAACGCAGCCTCACCTTCCGCCCAATC
ACCCAAACTCTTTACTGAATCCTAGTAGCCAACCTCCTTATCTTAACATGAATCGGAGGT
CAACCAGTTGAACATCCATTCATCATCATTGGACAACTAGCCTCCATCAGTTACTTCTCA
ATTATCCTTAGCCTTATACCTATTTCCGGAATCATCGAAGACAAAATACTAAAATGAAAC
TCA-------------------------------
>gi|260908962|gb|FJ665434.1| Niviventer langbianis isolate BD-7 cytochrome b (cytb) gene, complete cds; mitochondrial
ATGACGAACATCCGAAAAACTCACCCACTACTCAAAATTATTAACCACGCATTCATTGAC
CTACCTGCTCCATCCAACATTTCATCATGATGAAATTTGGGCTCTCTCCTTGGTATATGC
CTCATCGTACAAATTATCACAGGATTATTCCTAGCAATACACTACACATCCGACACAATA
ACAGCATTCTCATCAGTAACTCATATCTGCCGAGACGTTAATTACGGATGACTAATTCGA
TATATACATGCTAACGGAGCCTCTATATTTTTCATCTGCCTATTCCTTCACGTAGGACGA
GGAATATACTACGGATCCTACACCTTCCTAGAAACATGAAACATCGGAGTAATTCTCCTA
TTCGCAGTAATAGCAACTGCATTCATAGGATATGTACTTCCATGAGGACAAATATCCTTC
TGAGGTGCCACAGTCATTACAAATCTCCTCTCAGCTATTCCCTACATCGGAACAACCTTA
GTAGAATGAATCTGAGGCGGCTTCTCAGGAGATAAAGCAACCCTAACACGTTTTTTCGCA
TTCCACTTCATCCTCCCCTTTATCATCGCAGCCCTAGCAATTGTTCATCTACTGTTTCTC
CACGAAACCGGATCATACAACCCAACAGGACTAAGCTCCGACGCCGACAAAATTCCATTT
CAGCCCTACTATACGATTAAAGACCTACTAGGAATATTCATCCTACTCATATTCCTAATG
TCCTTAGTCTTATTCTTCCCAGACCTCCTAGGAGATCCAGATAACTACTCACCTGCCAAC
CCTCTAAATACCCCACCCCATATTAAACCAGAAGGATACTTTCTATTCGCCTACGCTATC
CTACGTTCCATCCCTAACAAACTAGGAGGCGTAGTAGCCCTAGTATTATCAATTCTAATC
TTAGCCCTTCTTCCATTCCTACACACCTCAAAACAACGTAGCCTTACATTCCGCCCAATC
ACACAAACCCTCTATTGAATTCTCGTAGCAAACCTTTTTATCCTAACATGAATTGGAGGC
CAACCCGTCGAACACCCATTCATTATTATTGGCCAACTAGCCTCCATCAGCTATTTCTCA
ATTATCCTAATTCTAATACCAATTTCTGGAATAATCGAAGACAAAATACTAAAATGAAAC
TAA-------------------------------
>gi|310768817|gb|HM563811.1| Acomys minous isolate R313 cytochrome b (cytb) gene, partial cds; mitochondrial
ATGAAAATTATACGAAAAACACACCCACTCCTAAAAATCATTAATCACGCATTCGTCGAC
CTCCCTGCACCCTCTAACATCTCATCATGATGAAACTTCGGCTCCCTATTAGGAGTATGC
CTAGTAATCCAAATCCTCACAGGACTATTTCTAGCAATACACTACACCTCCGACACTATA
ACAGCATTCTCATCCGTAACCCACATCTGCCGAGACGTAAACTACGGCTGATTAATTCGA
TACCTCCATGCAAATGGGGCTTCCATATTCTTCGTGTGCTTATTCATACACGTAGGACGA
GGCATTTATTATGGATCTTACACCTTCACAGAGACATGAAACCTTGGTATCATTCTACTG
TTTGCCGTAATAGCAACTGCATTTATAGGATATGTCCTTCCATGGGGACAAATATCCTTC
TGAGGGGCCACAGTCATTACAAACCTACTCTCAGCCATCCCCTACATCGGCACTGACCTG
GTAGAGTGAATCTGAGGCGGGTTTTCAGTAGACAAAGCCACCCTTACACGCTTCTTCGCA
TTCCACTTTATTCTCCCCTTTATCATTGCAGCCCTAGCCATAGTACACCTACTCTTTCTA
CACGAAACAGGCTCTAATAACCCCACAGGAGTAAACTCCGATGCAGACAAAATCCCCTTC
CACCCCTACTACACAATCAAAGACCTTTTAGGTGTATTCCTCATACTATTAGTCCTCCTC
CTACTAGTACTATTCTCCCCAGATCTACTAGGAGACCCCGACAACTACACACCAGCTAAC
CCCCTGAACACCCCTCCTCACATTAAACCAGAATGGTATTTCCTATTCGCATATGCTATT
CTACGCTCCATCCCCAACAAACTCGGAGGTGTACTAGCTCTAGTAATATCTATCCTAATC
CTAATTTTCATACCCCTCACCCACACCTCAAAACAACGAAGCTTAATATTCCGCCCAATC
AGTCAGGCTATATTCTGAATCCTAACAGCTAACCTACTTATCCTAACCTGAATCGGAGGA
CAACCCGTAGAACACCCCTTTATCATTATCGGCCAACTAGCTTCAATCAGCTA-------
------------------------------------------------------------
----------------------------------
>gi|310768815|gb|HM563810.1| Acomys minous isolate R312 cytochrome b (cytb) gene, partial cds; mitochondrial
ATGAAAATTATACGAAAAACACACCCACTCCTAAAAATCATTAATCACGCATTCGTCGAC
CTCCCTGCACCCTCTAACATCTCATCATGATGAAACTTCGGCTCCCTATTAGGAGTATGC
CTAGTAATCCAAATCCTCACAGGACTATTTCTAGCAATACACTACACCTCCGACACTATA
ACAGCATTCTCATCCGTAACCCACATCTGCCGAGACGTAAACTACGGCTGATTAATTCGA
TACCTCCATGCAAATGGGGCTTCCATATTCTTCGTGTGCTTATTCATACACGTAGGACGA
GGCATTTATTATGGATCTTACACCTTCACAGAGACATGAAACCTTGGTATCATTCTACTG
TTTGCCGTAATAGCAACTGCATTTATAGGATATGTCCTTCCATGGGGACAAATATCCTTC
TGAGGGGCCACAGTCATTACAAACCTACTCTCAGCCATCCCCTACATCGGCACTGACCTG
GTAGAGTGAATCTGAGGCGGGTTTTCAGTAGACAAAGCCACCCTTACACGCTTCTTCGCA
TTCCACTTTATTCTCCCCTTTATCATTGCAGCCCTAGCCATAGTACACCTACTCTTTCTA
CACGAAACAGGCTCTAATAACCCCACAGGAGTAAACTCCGATGCAGACAAAATCCCCTTC
CACCCCTACTACACAATCAAAGACCTTTTAGGTGTATTCCTCATACTATTAGTCCTCCTC
CTACTAGTACTATTCTCCCCAGATCTACTAGGAGACCCCGACAACTACACACCAGCTAAC
CCCCTGAACACCCCTCCTCACATTAAACCAGAATGGTATTTCCTATTCGCATATGCTATT
CTACGCTCCATCCCCAACAAACTCGGAGGTGTACTAGCTCTAGTAATATCTATCCTAATC
CTAATTTTCATACCCCTCACCCACACCTCAAAACAACGAAGCTTAATATTCCGCCCAATC
AGTCAGGCTATATTCTGAATCCTAACAGCTAACCTACTTATCCTAACCTGAATCGGAGGA
CAACCCGTAGAACACCCCTTTATCATTATCGGCCAACTAGCTTCAATCAGCTA-------
------------------------------------------------------------
----------------------------------
>gi|310768813|gb|HM563809.1| Acomys minous isolate R299 cytochrome b (cytb) gene, partial cds; mitochondrial
ATGAAAATTATACGAAAAACACACCCACTCCTAAAAATCATTAATCACGCATTCGTCGAC
CTCCCTGCACCCTCTAACATCTCATCATGATGAAACTTCGGCTCCCTATTAGGAGTATGC
CTAGTAATCCAAATCCTCACAGGACTATTTCTAGCAATACACTACACCTCCGACACTATA
ACAGCATTCTCATCCGTAACCCACATCTGCCGAGACGTAAACTACGGCTGATTAATTCGA
TACCTCCATGCAAATGGGGCTTCCATATTCTTCGTGTGCTTATTCATACACGTAGGACGA
GGCATTTATTATGGATCTTACACCTTCACAGAGACATGAAACCTTGGTATCATTCTACTG
TTTGCCGTAATAGCAACTGCATTTATAGGATATGTCCTTCCATGGGGACAAATATCCTTC
TGAGGGGCCACAGTCATTACAAACCTACTCTCAGCCATCCCCTACATCGGCACTGACCTG
GTAGAGTGAATCTGAGGCGGGTTTTCAGTAGACAAAGCCACCCTTACACGCTTCTTCGCA
TTCCACTTTATTCTCCCCTTTATCATTGCAGCCCTAGCCATAGTACACCTACTCTTTCTA
CACGAAACAGGCTCTAATAACCCCACAGGAGTAAACTCCGATGCAGACAAAATCCCCTTC
CACCCCTACTACACAATCAAAGACCTTTTAGGTGTATTCCTCATACTATTAGTCCTCCTC
CTACTAGTACTATTCTCCCCAGATCTACTAGGAGACCCCGACAACTACACACCAGCTAAC
CCCCTGAACACCCCTCCTCACATTAAACCAGAATGGTATTTCCTATTCGCATATGCTATT
CTACGCTCCATCCCCAACAAACTCGGAGGTGTACTAGCTCTAGTAATATCTATCCTAATC
CTAATTTTCATACCCCTCACCCACACCTCAAAACAACGAAGCTTAATATTCCGCCCAATC
AGTCAGGCTATATTCTGAATCCTAACAGCTAACCTACTTATCCTAACCTGAATCGGAGGA
CAACCCGTAGAACACCCCTTTATCATTATCGGCCAACTAGCTTCAATCAGCTA-------
------------------------------------------------------------
----------------------------------
>gi|310768811|gb|HM563808.1| Acomys minous isolate R276 cytochrome b (cytb) gene, partial cds; mitochondrial
ATGAAAATTATACGAAAAACACACCCACTCCTAAAAATCATTAATCACGCATTCGTCGAC
CTCCCTGCACCCTCTAACATCTCATCATGATGAAACTTCGGCTCCCTATTAGGAGTATGC
CTAATAATCCAAATCCTCACAGGACTATTTCTAGCAATACACTACACCTCCGACACTACA
ACAGCATTCTCATCCGTAACCCACATCTGCCGAGACGTAAACTACGGCTGATTAATTCGA
TACCTCCATGCAAATGGGGCTTCCATATTCTTCATGTGCTTATTCATACACGTAGGACGA
GGCATTTATTATGGGTCTTACACCTTCACAGAGACATGAAACCTTGGTATCATTCTACTG
TTTGCCGTAATAGCAACTGCATTTATAGGATATGTCCTTCCATGGGGACAAATATCCTTC
TGAGGGGCCACAGTCATTACAAACCTACTCTCAGCCATCCCCTACATCGGCACTGACCTG
GTAGAGTGAATCTGAGGCGGGTTTTCAGTAGACAAAGCCACCCTTACACGCTTCTTCGCA
TTCCACTTTATTCTCCCCTTTATCATTGCAGCCCTAGCCATAGTACACCTACTCTTTCTA
CACGAAACAGGCTCTAATAACCCCACAGGAGTGAACTCCGATGCAGACAAAATCCCCTTC
CACCCCTACTACACAATCAAAGACCTTTTAGGTGTATTCCTCATACTATTAGTCCTCCTC
CTATTAGTACTATTCTCCCCAGACCTACTAGGAGACCCCGACAACTACACACCAGCTAAC
CCCCTGAACACCCCTCCTCACATTAAACCAGAATGATATTTCCTATTCGCATATGCTATT
CTACGCTCCATCCCCAACAAACTCGGAGGCGTACTAGCTCTAGTAATATCTATCCTAATC
CTAATTTTCATACCCCTCACCCACACCTCAAAACAACGAAGCTTAATATTCCGCCCAATC
AGTCAGGCTATATTCTGAATCCTAACAGCTAACCTACTTATCCTAACCTGAATCGGAGGA
CAACCCGTAGAACACCCCTTTATCATTATCGGCCAACTAGCTTCAATCAGCTA-------
------------------------------------------------------------
----------------------------------
>gi|310768809|gb|HM563807.1| Acomys minous isolate R236 cytochrome b (cytb) gene, partial cds; mitochondrial
ATGAAAATTATACGAAAAACACACCCACTCCTAAAAATCATTAATCACGCATTCGTCGAC
CTCCCTGCACCCTCTAACATCTCATCATGATGAAACTTCGGCTCCCTATTAGGAGTATGC
CTAGTAATCCAAATCCTCACAGGACTATTTCTAGCAATACACTACACCTCCGACACTATA
ACAGCATTCTCATCCGTAACCCACATCTGCCGAGACGTAAACTACGGCTGATTAATTCGA
TACCTCCATGCAAATGGGGCTTCCATATTCTTCGTGTGCTTATTCATACACGTAGGACGA
GGCATTTATTATGGATCTTACACCTTCACAGAGACATGAAACCTTGGTATCATTCTACTG
TTTGCCGTAATAGCAACTGCATTTATAGGATATGTCCTTCCATGGGGACAAATATCCTTC
TGAGGGGCCACAGTCATTACAAACCTACTCTCAGCCATCCCCTACATCGGCACTGACCTG
GTAGAGTGAATCTGAGGCGGGTTTTCAGTAGACAAAGCCACCCTTACACGCTTCTTCGCA
TTCCACTTTATTCTCCCCTTTATCATTGCAGCCCTAGCCATAGTACACCTACTCTTTCTA
CACGAAACAGGCTCTAATAACCCCACAGGAGTAAACTCCGATGCAGACAAAATCCCCTTC
CACCCCTACTACACAATCAAAGACCTTTTAGGTGTATTCCTCATACTATTAGTCCTCCTC
CTACTAGTACTATTCTCCCCAGATCTACTAGGAGACCCCGACAACTACACACCAGCTAAC
CCCCTGAACACCCCTCCTCACATTAAACCAGAATGGTATTTCCTATTCGCATATGCTATT
CTACGCTCCATCCCCAACAAACTCGGAGGTGTACTAGCTCTAGTAATATCTATCCTAATC
CTAATTTTCATACCCCTCACCCACACCTCAAAACAACGAAGCTTAATATTCCGCCCAATC
AGTCAGGCTATATTCTGAATCCTAACAGCTAACCTACTTATCCTAACCTGAATCGGAGGA
CAACCCGTAGAACACCCCTTTATCATTATCGGCCAACTAGCTTCAATCAGCTA-------
------------------------------------------------------------
----------------------------------
>gi|310768807|gb|HM563806.1| Acomys minous isolate R235 cytochrome b (cytb) gene, partial cds; mitochondrial
ATGAAAATTATACGAAAAACACACCCACTCCTAAAAATCATTAATCACGCATTCGTCGAC
CTCCCTGCACCCTCTAACATCTCATCATGATGAAACTTCGGCTCCCTATTAGGAGTATGC
CTAGTAATCCAAATCCTCACAGGACTATTTCTAGCAATACACTACACCTCCGACACTATA
ACAGCATTCTCATCCGTAACCCACATCTGCCGAGACGTAAACTACGGCTGATTAATTCGA
TACCTCCATGCAAATGGGGCTTCCATATTCTTCGTGTGCTTATTCATACACGTAGGACGA
GGCATTTATTATGGATCTTACACCTTCACAGAGACATGAAACCTTGGTATCATTCTACTG
TTTGCCGTAATAGCAACTGCATTTATAGGATATGTCCTTCCATGGGGACAAATATCCTTC
TGAGGGGCCACAGTCATTACAAACCTACTCTCAGCCATCCCCTACATCGGCACTGACCTG
GTAGAGTGAATCTGAGGCGGGTTTTCAGTAGACAAAGCCACCCTTACACGCTTCTTCGCA
TTCCACTTTATTCTCCCCTTTATCATTGCAGCCCTAGCCATAGTACACCTACTCTTTCTA
CACGAAACAGGCTCTAATAACCCCACAGGAGTAAACTCCGATGCAGACAAAATCCCCTTC
CACCCCTACTACACAATCAAAGACCTTTTAGGTGTATTCCTCATACTATTAGTCCTCCTC
CTACTAGTACTATTCTCCCCAGATCTACTAGGAGACCCCGACAACTACACACCAGCTAAC
CCCCTGAACACCCCCCCTCACATTAAACCAGAATGGTATTTCCTATTCGCATATGCTATT
CTACGCTCCATCCCCAACAAACTCGGAGGTGTACTAGCTCTAGTAATATCTATCCTAATC
CTAATTTTCATACCCCTCACCCACACCTCAAAACAACGAAGCTTAATATTCCGCCCAATC
AGTCAGGCTATATTCTGAATCCTAACAGCTAACCTACTTATCCTAACCTGAATCGGAGGA
CAACCCGTAGAACACCCCTTTATCATTATCGGCCAACTAGCTTCAATCAGCTA-------
------------------------------------------------------------
----------------------------------
>gi|310768805|gb|HM563805.1| Acomys minous isolate R138 cytochrome b (cytb) gene, partial cds; mitochondrial
ATGAAAATTATACGAAAAACACACCCACTCCTAAAAATCATTAATCACGCATTCGTCGAC
CTCCCTGCACCCTCTAACATCTCATCATGATGAAACTTCGGCTCCCTATTAGGAGTATGC
CTAGTAATCCAAATCCTCACAGGACTATTTCTAGCAATACACTACACCTCCGACACTATA
ACAGCATTCTCATCCGTAACCCACATCTGCCGAGACGTAAACTACGGCTGATTAATTCGA
TACCTCCATGCAAATGGGGCTTCCATATTCTTCGTGTGCTTATTCATACACGTAGGACGA
GGCATTTATTATGGATCTTACACCTTCACAGAGACATGAAACCTTGGTATCATTCTACTG
TTTGCCGTAATAGCAACTGCATTTATAGGATATGTCCTTCCATGGGGACAAATATCCTTC
TGAGGGGCCACAGTCATTACAAACCTACTCTCAGCCATCCCCTACATCGGCACTGACCTG
GTAGAGTGAATCTGAGGCGGGTTTTCAGTAGACAAAGCCACCCTCACACGCTTCTTCGCA
TTCCACTTTATTCTCCCCTTTATCATTGCAGCCCTAGCCATAGTACACCTACTCTTTCTA
CACGAAACAGGCTCTAATAACCCCACAGGAGTAAACTCCGATGCAGACAAAATCCCCTTC
CACCCCTACTACACAATCAAAGACCTTTTAGGTGTATTCCTCATACTATTAGTCCTCCTC
CTACTAGTACTATTCTCCCCAGATCTACTAGGAGACCCCGACAACTACACACCAGCTAAC
CCCCTGAACACCCCTCCTCACATTAAACCAGAATGGTATTTCCTATTCGCATATGCTATT
CTACGCTCCATCCCCAACAAACTCGGAGGTGTACTAGCTCTAGTAATATCTATCCTAATC
CTAATTTTCATACCCCTCACCCACACCTCAAAACAACGAAGCTTAATATTCCGCCCAATC
AGTCAGGCTATATTCTGAATCCTAACAGCTAACCTACTTATCCTAACCTGAATCGGAGGA
CAACCCGTAGAACACCCCTTTATCATTATCGGCCAACTAGCTTCAATCAGCTA-------
------------------------------------------------------------
----------------------------------
>gi|310768803|gb|HM563804.1| Acomys minous isolate R135 cytochrome b (cytb) gene, partial cds; mitochondrial
ATGAAAATTATACGAAAAACACACCCACTCCTAAAAATCATTAATCACGCATTCGTCGAC
CTCCCTGCACCCTCTAACATCTCATCATGATGAAACTTCGGCTCCCTATTAGGAGTATGC
CTAGTAATCCAAATCCTCACAGGACTATTTCTAGCAATACACTACACCTCCGACACTATA
ACAGCATTCTCATCCGTAACCCACATCTGCCGAGACGTAAACTACGGCTGATTAATTCGA
TACCTCCATGCAAATGGGGCTTCCATATTCTTCGTGTGCTTATTCATACACGTAGGACGA
GGCATTTATTATGGATCTTACACCTTCACAGAGACATGAAACCTTGGTATCATTCTACTG
TTTGCCGTAATAGCAACTGCATTTATAGGATATGTCCTTCCATGGGGACAAATATCCTTC
TGAGGGGCCACAGTCATTACAAACCTACTCTCAGCCATCCCCTACATCGGCACTGACCTA
GTAGAGTGAATCTGAGGCGGGTTTTCAGTAGACAAAGCCACCCTCACACGCTTCTTCGCA
TTCCACTTTATTCTCCCCTTTATCATTGCAGCCCTAGCCATAGTACACCTACTCTTTCTA
CACGAAACAGGCTCTAATAACCCCACAGGAGTAAACTCCGATGCAGACAAAATCCCCTTC
CACCCCTACTACACAATCAAAGACCTTTTAGGTGTATTCCTCATACTATTAGTCCTCCTC
CTACTAGTACTATTCTCCCCAGATCTACTAGGAGACCCCGACAACTACACACCAGCTAAC
CCCCTGAACACCCCTCCTCACATTAAACCAGAATGGTATTTCCTATTCGCATATGCTATT
CTACGCTCCATCCCCAACAAACTCGGAGGTGTACTAGCTCTAGTAATATCTATCCTAATC
CTAATTTTCATACCCCTCACCCACACCTCAAAACAACGAAGCTTAATATTCCGCCCAATC
AGTCAGGCTATATTCTGAATCCTAACAGCTAACCTACTTATCCTAACCTGAATCGGAGGA
CAACCCGTAGAACACCCCTTTATCATTATCGGCCAACTAGCTTCAATCAGCTA-------
------------------------------------------------------------
----------------------------------
>gi|310768801|gb|HM563803.1| Acomys minous isolate R132 cytochrome b (cytb) gene, partial cds; mitochondrial
ATGAAAATTATACGAAAAACACACCCACTCCTAAAAATCATTAATCACGCATTCGTCGAC
CTCCCTGCACCCTCTAACATCTCATCATGATGAAACTTCGGCTCCCTATTAGGAGTATGC
CTAGTAATCCAAATCCTCACAGGACTATTTCTAGCAATACACTACACCTCCGACACTATA
ACAGCATTCTCATCCGTAACCCACATCTGCCGAGACGTAAACTACGGCTGATTAATTCGA
TACCTCCATGCAAATGGGGCTTCCATATTCTTCGTGTGCTTATTCATACACGTAGGACGA
GGCATTTATTATGGATCTTACACCTTCACAGAGACATGAAACCTTGGTATCATTCTACTG
TTTGCCGTAATAGCAACTGCATTTATAGGATATGTCCTTCCATGGGGACAAATATCCTTC
TGAGGGGCCACAGTCATTACAAACCTACTCTCAGCCATCCCCTACATCGGCACTGACCTA
GTAGAGTGAATCTGAGGCGGGTTTTCAGTAGACAAAGCCACCCTCACACGCTTCTTCGCA
TTCCACTTTATTCTCCCCTTTATCATTGCAGCCCTAGCCATAGTACACCTACTCTTTCTA
CACGAAACAGGCTCTAATAACCCCACAGGAGTAAACTCCGATGCAGACAAAATCCCCTTC
CACCCCTACTACACAATCAAAGACCTTTTAGGTGTATTCCTCATACTATTAGTCCTCCTC
CTACTAGTACTATTCTCCCCAGATCTACTAGGAGACCCCGACAACTACACACCAGCTAAC
CCCCTGAACACCCCTCCTCACATTAAACCAGAATGGTATTTCCTATTCGCATATGCTATT
CTACGCTCCATCCCCAACAAACTCGGAGGTGTACTAGCTCTAGTAATATCTATCCTAATC
CTAATTTTCATACCCCTCACCCACACCTCAAAACAACGAAGCTTAATATTCCGCCCAATC
AGTCAGGCTATATTCTGAATCCTAACAGCTAACCTACTTATCCTAACCTGAATCGGAGGA
CAACCCGTAGAACACCCCTTTATCATTATCGGCCAACTAGCTTCAATCAGCTA-------
------------------------------------------------------------
----------------------------------
>gi|310697945|gb|HM004435.1| Abrothrix lanosus voucher NK 160196 cytochrome b (cytb) gene, partial cds; mitochondrial
ATGGCAATCATACGAAAGACTCACCCCCTACTTAAAATTATTAACCACTCATTCATTGAT
CTCCCTACACCATGCAACATCTCATCTTGATGGAACTTCGGCTCACTCCTGGGCATTTGT
CTAATAATTCAAATTTTAACCGGCCTTTTCCTAGCTATACACTACACATCTGATACAGCT
ACAGCATTTTCCTCCGTCACCCACATCTGCCGAGACGTAAATTACGGCTGACTAATTCGT
TATTTACATGCCAACGGGGCATCCATATTTTTTATCTGCCTATTCATCCATGTGGGACGA
GGAATCTACTATAGCTCCTACATGCTCTCAGAAACCTGAAACATCGGAATCGTTCTATTC
CTAACCACCATAGCTACAGCATTCGTAGGCTATGTTCTCCCATGAGGACAAATATCCTTC
TGAGGGGCCACAGTAATCACAAACCTACTATCAGCAATCCCCTATATCGGGACCACCCTG
GTCGAATGGATTTGAGGGGGCTTTTCAGTCGATAAAGCCACACTGACCCGCTTCTTCGCA
TTCCACTTTATCCTGCCTTTTATTATCACAGCCTTAGTTCTAGTCCATCTTCTATTTCTA
CACGAAACGGGATCAAACAACCCCTCAGGCCTCAACTCAGATTCTGATAAAATTCCATTT
CACCCCTACTACACAATCAAAGACCTACTAGGAGCCATCCTTCTTTTAATAGTTCTCATA
ATTTTGGTTTTATTTTTCCCAGATGTTCTCGGAGACCCCGATAATTATACCCCAGCAAAT
CCACTCAACACTCCAGCACACATTAAACCAGAATGATATTTCCTTTTCGCCTACGCCATC
CTCCGCTCCATCCCCAATAAATTAGGGGGAGTCCTAGCCCTAATCCTGTCCATCCTAATC
CTAGCAGCGTTCCCGCTCCTCAATTCCTCCAAACAACACGGACTAATATATCGCCCCATC
ACACAAGCCCTCTACTGAATCTTTATTTCCAACCTTCTTATTCTCACATGAATTGGAGGA
CAACCAGTAGAATACCCATTCACAACAATCGGTCAAATCGCATCAATTCTATACTTTGCT
ATCATCATTATCCTCATACCCCTCGCCAACATAATCGAAAATAACATCCTAAAACTTTAT
TACT------------------------------
>gi|310697911|gb|GU564084.1| Abrothrix jelskii voucher 2727 cytochrome b (cytb) gene, partial cds; mitochondrial
ATGGCAATTATACGAAAGACCCACCCCTTACTTAAAATCATTAACCACTCGTTCATTGAT
CTACCTACCCCCTGCAATATTTCTTCTTGATGGAACTTCGGCTCACTCCTAGGCATTTGC
CTAATTATTCAAATTCTAACTGGCCTTTTCCTAGCCATACACTACACATCCGACACAGCC
ACAGCATTCTCCTCCGTCACCCACATCTGCCGAGATGTAAATTACGGCTGACTCATCCGC
TATCTTCATGCTAACGGAGCATCCATATTTTTTATTTGCCTATTCATTCACGTGGGGCGA
GGGATCTACTATGGCTCCTACATGCTCTCAGAGACCTGAAACATCGGAATTGTTCTACTC
CTGACCACAATAGCCACAGCATTCGTAGGATACGTTCTCCCATGAGGACAAATATCCTTC
TGAGGGGCCACTGTAATTACAAACCTACTCTCAGCAATCCCCTACATCGGAACTACTTTA
GTCGAATGAATCTGAGGAGGATTTTCAGTTGACAAAGCCACACTAACCCGCTTCTTCGCA
TTTCACTTCATCCTACCCTTCATCATTACTGCCTTTGTCCTAGTTCACCTTCTATTCCTA
CACGAGACAGGATCGGGCAACCCCTCAGGCCTCAACTCAGATTCCGATAAAATCCCATTT
CACCCCTACTACACTATCAAAGACCTCCTAGGAGCCATTCTTCTTTTAATAGTTCTCATA
ATTTTGGTTTTATTTTTCCCAGATGTTCTCGGAGACCCTGACAATTATACCCCAGCAAAT
CCACTCAACACTCCTGCACACATTAAACCAGAATGATATTTCCTTTTCGCCTACGCCATC
CTCCGCTCTATCCCCAACAAACTAGGAGGAGTCCTAGCCCTAATTCTATCCATCCTAATC
CTAGCAACATTCCCACTTCTTAACTCCTCCAAACAACACGGACTAGTATATCGCCCTATC
ACACAAGCCCTCTACTGAATCTTTATTGCTAACCTCCTTATTCTTACATGAATTGGAGGC
CAACCAGTAGAATATCCATTTACAACAGTTGGCCAAATCGCATCATCCCTATACTTCGCT
ATCATCGTCATCCTCATACCCATCGCAAACATGATCGAGAATGATATCCTAAAACTTCGC
CACT------------------------------
>gi|310697909|gb|GU564083.1| Abrothrix longipilis voucher NK 109061 cytochrome b (cytb) gene, partial cds; mitochondrial
ATGACAATTATACGAAAAACCCACCCGCTACTTAAAATCATTAACCACTCATTTATTGAT
CTCCCTACCCCCTCCAACATTTCATCTTGATGGAACTTTGGCTCACTTTTAGGTGTTTGC
CTAATCATTCAAATTTTAACTGGCCTCTTCCTGGCCATACACTACACATCCGACACAGCC
ACAGCATTCTCCTCCGTCACCCACATCTGCCGAGACGTAAACTATGGCTGGCTCATCCGT
TATATACACGCCAACGGAGCATCCATGTTTTTTATTTGCCTATTCATTCACGTGGGACGA
GGGATCTACTACGGCTCCTACATACTCTCAGAAACCTGAAACATTGGCATCATCCTATTC
CTAACCACAATAGCCACAGCATTCGTAGGCTATGTTCTCCCATGAGGACAAATATCCTTC
TGAGGCGCCACAGTAATCACAAATTTACTATCAGCAATCCCCTATATCGGGACAACTCTA
GTTGAATGAATCTGAGGAGGGTTTTCAGTAGACAAAGCCACATTAACCCGCTTCTTCGCA
TTTCACTTTATTTTACCTTTCATTATCACAGCTTTTGTCCTGGTTCACCTTCTATTTCTA
CACGAAACAGGATCTAATAACCCCTCAGGCCTCAACTCAAATTCTGACAAAATCCCATTC
CATCCCTATTACACAATCAAAGACTTGCTCGGAGTGATTCTTCTTTTAATAGTTCTCATA
ATTTTAGTATTATTTTTCCCAGATGTTCTCGGAGACCCCGATAATTATACCCCAGCAAAT
CCACTCAACACCCCAGCACACATTAAACCAGAATGGTATTTCCTTTTCGCCTACGCTATC
CTCCGCTCCATCCCCAACAAACTAGGAGGAGTCCTAGCTCTAATCCTATCAATCCTAATT
TTAGCAGCGTTCCCACTTCTTAATTCTTCCAAACAACACGGACTTATTTATCGCCCTATC
TCACAAACCCTTTACTGAATCTTTGTTTCTAATCTTCTAATCCTCACATGAATTGGAGGA
CAACCTGTAGAATACCCATTTACAGTAATCGGTCAAATCGCATCAATCCTGTACTTCGCT
ATTATTATCGTCTTTATACCTATTGCCAACATAATCGAAAATAACATCCTAAAACTTCAC
TACT------------------------------
>gi|310697907|gb|GU564082.1| Abrothrix longipilis voucher NK 105293 cytochrome b (cytb) gene, partial cds; mitochondrial
ATGACAATCATACGAAAAACCCACCCACTACTTAAAATTATTAACCACTCGTTTATTGAC
CTCCCTACCCCCTCCAACATTTCATCTTGATGGAACTTTGGCTCGCTTTTAGGCGTTTGC
CTAATCATTCAAATTTTAACTGGTCTCTTCCTAGCCATACACTACACATCCGACACAGCC
ACAGCATTCTCCTCCGTCACCCACATCTGCCGAGACGTAAATTATGGCTGGCTCATCCGT
TACATACACGCCAACGGAGCATCCATATTTTTTATTTGCCTATTCATTCACGTAGGACGA
GGAATCTACTACGGCTCCTATGTACTCTCAGAAACCTGAAACATTGGTATTATTCTATTT
CTGACCACAATAGCCACAGCATTCGTAGGCTATGTTCTCCCATGAGGACAAATATCTTTC
TGAGGCGCCACAGTAATCACAAATTTACTATCAGCAATCCCCTATATTGGGACAACTCTA
GTTGAATGAATCTGAGGAGGATTTTCAGTTGACAAAGCCACATTAACCCGCTTCTTCGCA
TTTCACTTTATTTTACCTTTCATTATTACAGCCTTTGTCCTGGTTCACCTTCTATTTCTA
CACGAAACAGGGTCTAATAACCCCTCAGGCCTCAACTCAAATTCTGACAAAATCCCGTTC
CATCCCTACTATACAATCAAAGACTTGCTTGGAGTAATTCTTCTTTTAATAGTTCTCATA
ATTTTAGTATTATTTTTCCCAGATGTTCTCGGAGACCCTGATAATTACACCCCAGCAAAT
CCACTCAACACCCCGGCACACATTAAACCAGAATGATATTTTCTTTTCGCCTACGCTATC
CTCCGCTCCATCCCCAACAAATTAGGGGGAGTCCTAGCTCTAACCCTATCCATCCTAATT
TTAGCAGCATTCCCGCTTCTCAATTCTTCCAAACAGCACGGACTTATATATCGCCCTATC
TCACAAGCCCTCTACTGAATCTTTGTTTCTAACCTTCTAATCCTCACATGAATTGGAGGA
CAACCTGTAGAGTACCCATTTACAATAGTTGGTCAAATCGCATCAATCCTGTACTTTGCT
ATTATTGTCATCTTTATGCCTATCGCCAACATAATCGAAAATAACGCCCTAAAACTTCAC
TACT------------------------------
>gi|310697905|gb|GU564081.1| Abrothrix longipilis voucher NK 104557 cytochrome b (cytb) gene, partial cds; mitochondrial
ATGACAATCATACGAAAAACCCACCCACTACTTAAAATTATTAACCACTCGTTCATTGAT
CTCCCTACCCCCTCCAACATTTCATCTTGATGGAACTTTGGCTCGCTTTTAGGTGTTTGC
CTAATCATTCAAATTTTAACTGGTCTCTTCCTAGCCATACACTACACATCCGACACAGCC
ACAGCATTCTCCTCCGTCACCCACATCTGCCGAGACGTAAACTATGGCTGGCTCATCCGT
TATATACACGCCAACGGAGCATCCATATTTTTTATTTGCCTATTTATTCACGTAGGACGA
GGAATCTACTACGGCTCCTACATACTCTCAGAAACCTGAAACATTGGTATTATTCTATTC
CTGACCACAATAGCCACAGCATTCGTAGGCTATGTTCTCCCATGAGGACAAATATCTTTC
TGAGGCGCCACAGTAATCACAAATCTACTATCAGCAATCCCCTATATCGGGACAACCCTA
GTTGAATGAATCTGAGGAGGATTTTCAGTTGACAAAGCCACATTAACCCGCTTCTTCGCA
TTTCACTTTATTTTACCTTTCATTATCACAGCTTTTGTCCTGGTTCACCTTCTATTTCTA
CACGAAACAGGGTCTAATAACCCCACAGGCCTCAACTCAAATTCTGACAAAATCCCATTC
CATCCCTACTATACAATCAAAGACTTGCTTGGAGTAATTCTTCTTTTAATAGTTCTCATA
ATTTTAGTATTGTTTTTCCCAGATGTTCTCGGAGACCCCGATAATTACACCCCAGCAAAT
CCACTCAACACCCCAGCACACATTAAACCAGAATGGTATTTTCTTTTCGCCTACGCTATC
CTCCGCTCCATCCCCAACAAATTAGGAGGAGTCCTGGCTCTAATCCTATCCATCCTAATT
TTAGCAGCATTCCCACTTCTCAACTCTTCCAAACAGCACGGACTTATATATCGCCCTATC
TCACAAGCCCTTTATTGAATCTTTGTTTCTAACCTTCTAATCCTCACATGAATTGGAGGA
CAGCCTGTAGAGTACCCATTTACAATAATTGGTCAAATAGCATCAATCCTGTACTTTGCT
ATTATTGTCATCTTTATGCCTATCGCCAACATAATCGAAAATAACGCCCTAAAACTTCAC
TACT------------------------------
>gi|310697903|gb|GU564080.1| Abrothrix longipilis voucher NK 95394 cytochrome b (cytb) gene, partial cds; mitochondrial
ATGACAATCATACGAAAAACCCACCCACTACTTAAAATTATTAACCACTCGTTCATTGAT
CTCCCTACCCCCTCCAACATTTCATCTTGATGGAACTTTGGCTCGCTTTTAGGTGTTTGC
CTAATCATTCAAATTTTAACTGGTCTCTTCCTAGCCATACACTACACATCCGACACAACC
ACAGCATTCTCCTCCGTCACCCACATCTGCCGAGACGTAAACTATGGCTGACTCATCCGT
TATATACACGCCAACGGAGCATCCATATTTTTTATTTGCCTATTCATTCACGTAGGACGA
GGAATCTACTACGGCTCCTACATACTCTCAGAAACCTGAAACATTGGTATTATTCTATTC
CTGACCACAATAGCCACAGCATTCGTAGGCTATGTTCTCCCATGAGGACAAATATCTTTC
TGAGGCGCCACAGTAATCACAAATCTACTATCAGCAATCCCCTATATCGGGACAACTCTA
GTTGAATGAATCTGAGGAGGATTTTCAGTTGACAAAGCCACATTAACCCGCTTCTTCGCA
TTTCACTTTATTTTACCTTTCATTATCACAGCTTTTGTCCTGGTTCACCTTCTATTTCTA
CACGAAACAGGGTCTAATAACCCCTCAGGCCTCAACTCAAATTCTGACAAAATCCCATTC
CATCCCTACTATACAATCAAAGACTTGCTTGGAGTAATTCTTCTTTTAATAGTTCTCATA
ATTTTAGTATTGTTTTTCCCAGATGTTCTCGGAGACCCCGATAATTACACCCCAGCAAAT
CCACTCAACACCCCGGCACACATTAAACCAGAATGGTATTTTCTTTTCGCCTACGCTATC
CTCCGCTCCATCCCCAACAAATTAGGAGGAGTCCTGGCTCTAATCCTATCCATCCTAATT
TTAGCAGCATTCCCACTTCTCAACTCTTCCAAACAGCACGGACTTATATATCGCCCTATC
TCACAAGCCCTTTACTGAATCTTTGTTTCTAACCTTCTAATCCTCACATGAATTGGAGGA
CAACCTGTAGAGTATCCATTTACATTAATTGGTCAAATCGCATCAACCCTGTACTTTGCT
ATTATTGTCATCTTTATGCCTATCGCCAACATAATCGAAAATAACGCCCTAAAACTTCAC
TACT------------------------------
>gi|310697901|gb|GU564079.1| Abrothrix longipilis voucher NK 160181 cytochrome b (cytb) gene, partial cds; mitochondrial
ATGACAATCATACGAAAAACCCACCCACTACTTAAAATTATTAACCACTCATTTATTGAC
CTCCCTACCCCCTCCAACATTTCATCTTGATGGAACTTTGGCTCGCTTTTAGGTGTTTGC
CTAATCATTCAAATTTTAACTGGTCTCTTCCTAGCCATACACTACACATCCGACACAGCC
ACAGCATTCTCCTCCGTCACCCACATCTGCCGAGACGTAAATTATGGCTGGCTCATCCGT
TACATACACGCCAACGGAGCATCCATATTTTTTATTTGCCTATTCATTCACGTAGGACGA
GGAATCTACTACGGCTCCTATGTACTCTCAGAAACCTGAAACATTGGTATTATTCTATTT
CTGACCACAATAGCCACAGCATTCGTAGGCTATGTTCTCCCATGAGGACAAATATCTTTC
TGAGGCGCCACAGTAATCACAAATTTACTATCAGCAATCCCCTATATTGGGACAACTCTA
GTTGAATGAATCTGAGGAGGATTTTCAGTTGACAAGGCCACATTAACCCGCTTCTTCGCA
TTTCACTTTATTTTACCTTTCATTATTACAGCTTTTGTCCTGGTTCACCTTCTATTTCTA
CACGAAACAGGGTCTAACAACCCCTCAGGCCTCAACTCAAATTCTGACAAAATCCCGTTC
CATCCCTACTATACAATCAAAGACTTGCTTGGAGTAGTTCTTCTTTTAATAGTTCTCATA
ATTTTAGTATTATTTTTCCCAGATGTTCTCGGAGACCCCGATAATTACACCCCAGCAAAT
CCACTCAACACCCCGGCACACATTAAACCAGAATGATATTTTCTTTTCGCCTACGCTATC
CTCCGCTCCATCCCCAACAAATTAGGGGGAGTCCTAGCTCTAATCCTATCCATCCTAATT
TTAGCAGCATTTCCGCTTCTCAATTCTTCCAAACAACACGGACTTATATATCGCCCTATC
TCACAAGCCCTTTACTGAATCTTTGTTTCTAACCTTCTAATCCTCACATGAATTGGAGGA
CAACCTGTAGAGTACCCATTTACAATAGTTGGTCAAATCGCATCAATCCTGTACTTTGCT
ATTATTGTCATCTTTATGCCTATCGCCAACATAATCGAAAATAACGCCCTAAAACTTCAC
TACT------------------------------
>gi|310697899|gb|GU564078.1| Abrothrix longipilis voucher NK 105760 cytochrome b (cytb) gene, partial cds; mitochondrial
ATGACAATCATACGAAAAACCCACCCACTACTTAAAATTATTAACCACTCGTTTATTGAC
CTCCCTACCCCCTCCAACATTTCATCTTGATGGAACTTTGGCTCGCTTTTAGGTGTTTGC
CTAATCATTCAAATTTTAACTGGTCTCTTCCTAGCCATACACTACACATCCGACACAGCC
ACAGCATTCTCCTCCGTCACCCACATCTGCCGAGACGTAAATTATGGCTGGCTCATCCGT
TACATACACGCCAACGGAGCATCCATATTTTTTATTTGCCTATTCATTCACGTAGGACGA
GGAGTCTACTACGGCTCCTATGTACTCTCAGAAACCTGAAACATTGGTATTATTCTATTT
CTGACCACAATAGCCACAGCATTCGTAGGCTACGTTCTCCCATGAGGACAAATATCTTTC
TGAGGCGCCACAGTAATCACAAATTTACTATCAGCAATCCCCTATATTGGGACAACTCTA
GTTGAATGAATCTGAGGAGGATTTTCAGTTGACAAGGCCACATTAACCCGCTTCTTCGCA
TTTCACTTTATTTTACCTTTCATTATTACAGCTTTTGTCCTGGTTCACCTTCTATTTCTA
CACGAAACAGGGTCTAGTAACCCCTCAGGCCTCAACTCAAATTCTGACAAAATCCCGTTC
CATCCCTACTATACAATCAAAGACTTGCTTGGAGTAATTCTTCTTTTAATAGTTCTCATA
ATTTTAGTATTATTTTTCCCAGATGTTCTCGGAGACCCCGATAATTACACCCCAGCAAAT
CCACTCAACACCCCGGCACACATTAAACCAGAATGGTATTTTCTTTTCGCCTACGCTATC
CTCCGCTCCATCCCCAACAAATTAGGGGGAGTCCTAGCTCTAATCCTATCCATCCTAATT
TTAGCAGCATTCCCGCTTCTCAATTCTTCCAAACAACACGGACTTATATATCGCCCTATC
TCACAAGCCCTTTACTGAATCTTTGTTTCTAACCTTCTAATCCTCACATGAATTGGAGGA
CAACCTGTAGAGTACCCATTTACAATAATTGGTCAAATCGCATCAATCCTGTACTTTGCT
ATTATTGTCATCTTTATGCCTATCGCCAACATAATCGAAAATAACGCCCTAAAACTTCAC
TACT------------------------------
>gi|310697897|gb|GU564077.1| Abrothrix longipilis voucher NK 105738 cytochrome b (cytb) gene, partial cds; mitochondrial
ATGACAATCATACGAAAAACCCACCCACTACTTAAAATTATTAACCACTCGTTTATTGAC
CTCCCTACCCCCTCCAACATTTCATCTTGATGGAACTTTGGCTCGCTTTTAGGTGTTTGC
CTAATCATTCAAATTTTAACTGGTCTCTTCCTAGCCATACACTACACATCCGACACAGCC
ACAGCATTCTCCTCCGTCACCCACATCTGCCGAGACGTAAATTATGGCTGGCTCATCCGT
TACATACACGCCAACGGAGCATCCATATTTTTTATTTGCCTATTCATTCACGTAGGACGA
GGAGTCTACTACGGCTCCTATGTACTCTCAGAAACCTGAAACATTGGTATTATTCTATTT
CTGACCACAATAGCCACAGCATTCGTAGGCTACGTTCTCCCATGAGGACAAATATCTTTC
TGAGGCGCCACAGTAATCACAAATTTACTATCAGCAATCCCCTATATTGGGACAACTCTA
GTTGAATGGATCTGAGGAGGATTTTCAGTTGACAAGGCCACATTAACCCGCTTCTTCGCA
TTTCACTTTATTTTACCTTTCATTATTACAGCTTTTGTCCTGGTTCACCTTCTATTTCTA
CACGAAACAGGGTCTAATAACCCCTCAGGCCTCAACTCAAATTCTGACAAAATCCCGTTC
CATCCCTACTATACAATCAAAGACTTGCTTGGAGTAATTCTTCTTTTAATAGTTCTCATA
ATTTTAGTATTATTTTTCCCAGATGTTCTCGGAGACCCCGATAATTACACCCCAGCAAAT
CCACTCAACACCCCGGCACACATTAAACCAGAATGATATTTTCTTTTCGCCTACGCTATC
CTCCGCTCCATCCCCAACAAATTAGGGGGAGTCCTAGCTCTAATCCTATCCATCCTAATT
TTAGCAGCATTCCCGCTTCTCAATTCTTCCAAACAACACGGACTTATATATCGCCCTATC
TCACAAGCCCTTTACTGAATCTTTGTTTCTAACCTTCTAATCCTCACATGAATTGGAGGA
CAACCTGTAGAGTACCCATTTACAATAATTGGTCAAATCGCATCAATCCTGTACTTTGCT
ATTATTGTCATCTTTATGCCTATCGCCAACATAATCGAAAATAACGCCCTAAAACTTCAC
TACT------------------------------
>gi|310697895|gb|GU564076.1| Abrothrix longipilis voucher NK 105728 cytochrome b (cytb) gene, partial cds; mitochondrial
ATGACAATCATACGAAAAACCCACCCACTACTTAAAATTATTAACCACTCGTTTATTGAC
CTCCCTACCCCCTCCAACATTTCATCTTGATGGAACTTTGGCTCGCTTTTAGGTGTTTGC
CTAATCATTCAAATTTTAACTGGTCTCTTCCTAGCCATACACTACACATCCGACACAGCC
ACAGCATTCTCCTCCGTCACCCACATCTGCCGAGACGTAAATTATGGCTGGCTCATCCGT
TACATACACGCCAACGGAGCATCCATATTTTTTATTTGCCTATTCATTCACGTAGGACGA
GGAGTCTACTACGGCTCCTATGTACTCTCAGAAACCTGAAACATTGGTATTATTCTATTT
CTGACCACAATAGCCACAGCATTCGTAGGCTACGTTCTCCCATGAGGACAAATATCTTTC
TGAGGCGCCACAGTAATCACAAATTTACTATCAGCAATCCCCTATATTGGGACAACTCTA
GTTGAATGGATCTGAGGAGGATTTTCAGTTGACAAGGCCACATTAACCCGCTTCTTCGCA
TTTCACTTTATTTTACCTTTCATTATTACAGCTTTTGTCCTGGTTCACCTTCTATTTCTA
CACGAAACAGGGTCTAATAACCCCTCAGGCCTCAACTCAAATTCTGACAAAATCCCGTTC
CATCCCTACTATACAATCAAAGACTTGCTTGGAGTAATTCTTCTTTTAATAGTTCTCATA
ATTTTAGTATTATTTTTCCCAGATGTTCTCGGAGACCCCGATAATTACACCCCAGCAAAT
CCACTCAACACCCCGGCACACATTAAACCAGAATGATATTTTCTTTTCGCCTACGCTATC
CTCCGCTCCATCCCCAACAAATTAGGGGGAGTCCTAGCTCTAATCCTATCCATCCTAATT
TTAGCAGCATTCCCGCTTCTCAATTCTTCCAAACAACACGGACTTATATATCGCCCTATC
TCACAAGCCCTTTACTGAATCTTTGTTTCTAACCTTCTAATCCTCACATGAATTGGAGGA
CAACCTGTAGAGTACCCATTTACAATAATTGGTCAAATCGCATCAATCCTGTACTTTGCT
ATTATTGTCATCTTTATGCCTATCGCCAACATAATCGAAAATAACGCCCTAAAACTTCAC
TACT------------------------------
>gi|310697893|gb|GU564075.1| Abrothrix longipilis voucher NK 160650 cytochrome b (cytb) gene, partial cds; mitochondrial
ATGACAATCATACGAAAAACCCACCCACTACTTAAAATCATTAACCACTCGTTTATTGAC
CTCCCTACCCCCTCCAACATTTCATCTTGATGGAACTTTGGCTCGCTTTTAGGCGTTTGC
CTAATCATTCAAATTTTAACTGGTCTCTTCCTAGCCATACACTACACATCCGACACAGCC
ACAGCATTCTCCTCCGTCACCCACATCTGCCGAGACGTAAATTATGGCTGGCTCATCCGT
TACATACACGCCAACGGAGCATCCATATTTTTTATTTGCCTATTCATTCACGTAGGACGA
GGAATCTACTACGGCTCCTATGTACTCTCAGAAACCTGAAACATTGGTATTATTCTATTT
CTGACCACAATAGCCACAGCATTCGTAGGCTATGTTCTCCCATGAGGACAAATATCTTTC
TGAGGCGCCACAGTAATCACAAATTTACTATCAGCAATCCCCTATATTGGGACAACTCTA
GTTGAATGAATCTGAGGAGGATTTTCAGTTGACAAAGCCACATTAACCCGCTTCTTCGCA
TTTCACTTTATTTTACCTTTCATTATTACAGCTTTTGTCCTGGTTCACCTTCTATTTCTA
CACGAAACAGGGTCTAATAACCCCTCAGGCCTCAACTCAAATTCTGACAAAATCCCATTC
CATCCCTACTATACAATCAAAGACTTGCTTGGAGTAATTCTTCTTTTAATAGTTCTCATA
ATTTTAGTATTATTTTTCCCAGATGTTCTCGGAGACCCCGATAATTACACCCCAGCAAAT
CCACTCAACACCCCGGCACACATTAAACCAGAATGATATTTTCTTTTCGCCTACGCTATC
CTCCGCTCCATCCCCAACAAATTAGGGGGAGTCCTAGCTCTAATCCTATCCATCCTAATT
TTAGCAGCATTCCCGCTTCTCAATTCTTCCAAACAACACGGACTTATATATCGCCCTATC
TCACAAGCCCTCTACTGAATCTTTGTTTCTAACCTTCTAATCCTCACATGAATTGGAGGA
CAACCTGTAGAGTACCCATTTACAATAGTTGGTCAAATCGCATCAATCCTGTACTTTGCT
ATTATTGTCATCTTTATGCCTATCGCCAACATAATCGAAAATAACGCCCTAAAACTTCAC
TACT------------------------------
>gi|310697891|gb|GU564074.1| Abrothrix longipilis voucher NK 160649 cytochrome b (cytb) gene, partial cds; mitochondrial
ATGACAATCATACGAAAAACCCACCCACTACTTAAAATCATTAACCACTCGTTTATTGAC
CTCCCTACCCCCTCCAACATTTCATCTTGATGGAACTTTGGCTCGCTTTTAGGCGTTTGC
CTAATCATTCAAATTTTAACTGGTCTCTTCCTAGCCATACACTACACATCCGACACAGCC
ACAGCATTCTCCTCCGTCACCCACATCTGCCGAGACGTAAATTATGGCTGGCTCATCCGT
TACATACACGCCAACGGAGCATCCATATTTTTTATTTGCCTATTCATTCACGTAGGACGA
GGAATCTACTACGGCTCCTATGTACTCTCAGAAACCTGAAACATTGGTATTATTCTATTT
CTGACCACAATAGCCACAGCATTCGTAGGCTATGTTCTCCCATGAGGACAAATATCTTTC
TGAGGCGCCACAGTAATCACAAATTTACTATCAGCAATCCCCTATATTGGGACAACTCTA
GTTGAATGAATCTGAGGAGGATTTTCAGTTGACAAAGCCACATTAACCCGCTTCTTCGCA
TTTCACTTTATTTTACCTTTCATTATTACAGCTTTTGTCCTGGTTCACCTTCTATTTCTA
CACGAAACAGGGTCTAATAACCCCTCAGGCCTCAACTCAAATTCTGACAAAATCCCATTC
CATCCCTACTATACAATCAAAGACTTGCTTGGAGTAATTCTTCTTTTAATAGTTCTCATA
ATTTTAGTATTATTTTTCCCAGATGTTCTCGGAGACCCCGATAATTACACCCCAGCAAAT
CCACTCAACACCCCGGCACACATTAAACCAGAATGATATTTTCTTTTCGCCTACGCTATC
CTCCGCTCCATCCCCAACAAATTAGGGGGAGTCCTAGCTCTAATCCTATCCATCCTAATT
TTAGCAGCATTCCCGCTTCTCAATTCTTCCAAACAACACGGACTTATATATCGCCCTATC
TCACAAGCCCTCTACTGAATCTTTGTTTCTAACCTTCTAATCCTCACATGAATTGGAGGA
CAACCTGTAGAGTACCCATTTACAATAGTTGGTCAAATCGCATCAATCCTGTACTTTGCT
ATTATTGTCATCTTTATGCCTATCGCCAACATAATCGAAAATAACGCCCTAAAACTTCAC
TACT------------------------------
>gi|310697889|gb|GU564073.1| Abrothrix longipilis voucher NK 160648 cytochrome b (cytb) gene, partial cds; mitochondrial
ATGACAATCATACGAAAAACCCACCCACTACTTAAAATCATTAACCACTCGTTTATTGAC
CTCCCTACCCCCTCCAACATTTCATCTTGATGGAACTTTGGCTCGCTTTTAGGCGTTTGC
CTAATCATTCAAATTTTAACTGGTCTCTTCCTAGCCATACACTACACATCCGACACAGCC
ACAGCATTCTCCTCCGTCACCCACATCTGCCGAGACGTAAATTATGGCTGGCTCATCCGT
TACATACACGCCAACGGAGCATCCATATTTTTTATTTGCCTATTCATTCACGTAGGACGA
GGAATCTACTACGGCTCCTATGTACTCTCAGAAACCTGAAACATTGGTATTATTCTATTT
CTGACCACAATAGCCACAGCATTCGTAGGCTATGTTCTCCCATGAGGACAAATATCTTTC
TGAGGCGCCACAGTAATCACAAATTTACTATCAGCAATCCCCTATATTGGGACAACTCTA
GTTGAATGAATCTGAGGAGGATTTTCAGTTGACAAAGCCACATTAACCCGCTTCTTCGCA
TTTCACTTTATTTTACCTTTCATTATTACAGCTTTTGTCCTGGTTCACCTTCTATTTCTA
CACGAAACAGGGTCTAATAACCCCTCAGGCCTCAACTCAAATTCTGACAAAATCCCATTC
CATCCCTACTATACAATCAAAGACTTGCTTGGAGTAATTCTTCTTTTAATAGTTCTCATA
ATTTTAGTATTATTTTTCCCAGATGTTCTCGGAGACCCCGATAATTACACCCCAGCAAAT
CCACTCAACACCCCGGCACACATTAAACCAGAATGATATTTTCTTTTCGCCTACGCTATC
CTCCGCTCCATCCCCAACAAATTAGGGGGAGTCCTAGCTCTAATCCTATCCATCCTAATT
TTAGCAGCATTCCCGCTTCTCAATTCTTCCAAACAACACGGACTTATATATCGCCCTATC
TCACAAGCCCTCTACTGAATCTTTGTTTCTAACCTTCTAATCCTCACATGAATTGGAGGA
CAACCTGTAGAGTACCCATTTACAATAGTTGGTCAAATCGCATCAATCCTGTACTTTGCT
ATTATTGTCATCTTTATGCCTATCGCCAACATAATCGAAAATAACGCCCTAAAACTTCAC
TACT------------------------------
>gi|310697887|gb|GU564072.1| Abrothrix longipilis voucher NK 160646 cytochrome b (cytb) gene, partial cds; mitochondrial
ATGACAATCATACGAAAAACCCACCCACTACTTAAAATCATTAACCACTCGTTTATTGAC
CTCCCTACCCCCTCCAACATTTCATCTTGGTGGAACTTTGGCTCGCTTTTAGGCGTTTGC
CTAATCATTCAAATTTTAACTGGTCTCTTCCTAGCCATACACTACACATCCGACACAGCC
ACAGCATTCTCCTCCGTCACCCACATCTGCCGAGACGTAAATTATGGCTGGCTCATCCGT
TACATACACGCCAACGGAGCATCCATATTTTTTATTTGCCTATTCATTCACGTAGGACGA
GGAATCTACTACGGCTCCTATGTACTCTCAGAAACCTGAAACATTGGTATTATTCTATTT
CTGACCACAATAGCCACAGCATTCGTAGGCTATGTTCTCCCATGAGGACAAATATCTTTC
TGAGGCGCCACAGTAATCACAAATTTACTATCAGCAATCCCCTATATTGGGACAACTCTA
GTTGAATGAATCTGAGGAGGATTTTCAGTTGACAAAGCCACATTAACCCGCTTCTTCGCA
TTTCACTTTATTTTACCTTTCATTATTACAGCCTTTGTCCTGGTTCACCTTCTATTTCTA
CACGAAACAGGGTCTAATAACCCCTCAGGCCTCAACTCAAATTCTGACAAAATCCCGTTC
CATCCCTACTATACAATCAAAGACTTGCTTGGAGTAATTCTTCTTTTAATAGTTCTCATA
ATTTTAGTATTATTTTTCCCAGATGTTCTCGGAGACCCCGATAATTACACCCCAGCAAAT
CCACTCAACACCCCGGCACACATTAAACCAGAATGATATTTTCTTTTCGCCTACGCTATC
CTCCGCTCCATCCCCAACAAATTAGGGGGGGTCCTAGCTCTAATCCTATCCATCCTAATT
TTAGCAGCATTCCCGCTTCTCAATTCTTCCAAACAACACGGACTTATATATCGCCCTATC
TCACAAGCCCTCTACTGAATCTTTGTTTCTAACCTTCTAATCCTCACATGAATTGGAGGA
CAACCTGTAGAGTACCCATTTACAATAGTTGGTCAAATCGCATCAATCCTGTACTTTGCT
ATTATTGTCATCTTTATGCCTATCGCCAACATAATCGAAAATAACGCCCTAAAACTTCAC
TACT------------------------------
>gi|310697885|gb|GU564071.1| Abrothrix longipilis voucher NK 160645 cytochrome b (cytb) gene, partial cds; mitochondrial
ATGACAATCATACGAAAAACCCACCCACTACTTAAAATCATTAACCACTCGTTTATTGAC
CTCCCTACCCCCTCCAACATTTCATCTTGATGGAACTTTGGCTCGCTTTTAGGCGTTTGC
CTAATCATTCAAATTTTAACTGGTCTCTTCCTAGCCATACACTACACATCCGACACAGCC
ACAGCATTCTCCTCCGTCACCCACATCTGCCGAGACGTAAATTATGGCTGGCTCATCCGT
TACATACACGCCAACGGAGCATCCATATTTTTTATTTGCCTATTCATTCACGTAGGACGA
GGAATCTACTACGGCTCCTATGTACTCTCAGAAACCTGAAACATTGGTATTATTCTATTT
CTGACCACAATAGCCACAGCATTCGTAGGCTATGTTCTCCCATGAGGACAAATATCTTTC
TGAGGCGCCACAGTAATCACAAATTTACTATCAGCAATCCCCTATATTGGGACAACTCTA
GTTGAATGAATCTGAGGAGGATTTTCAGTTGACAAAGCCACATTAACCCGCTTCTTCGCA
TTTCACTTTATTTTACCTTTCATTATTACAGCTTTTGTCCTGGTTCACCTTCTATTTCTA
CACGAAACAGGGTCTAATAACCCCTCAGGCCTCAACTCAAATTCTGACAAAATCCCGTTC
CATCCCTACTATACAATCAAAGACTTGCTTGGAGTAATTCTTCTTTTAATAGTTCTCATA
ATTTTAGTATTATTTTTCCCAGATGTTCTCGGAGACCCCGATAATTACACCCCAGCAAAT
CCACTCAACACCCCGGCACACATTAAACCAGAATGATATTTTCTTTTCGCCTACGCTATC
CTCCGCTCCATCCCCAACAAATTAGGGGGAGTCCTAGCTCTAATCCTATCCATCCTAATT
TTAGCAGCATTCCCGCTTCTCAATTCTTCCAAACAACACGGACTTATATATCGCCCTATC
TCACAAGCCCTCTACTGAATCTTTGTTTCTAACCTTCTAATCCTCACATGAATTGGAGGA
CAACCTGTAGAGTACCCATTTACAATAGTTGGTCAAATCGCATCAATCCTGTACTTTGCT
ATTATTGTCATCTTTATGCCTATCGCCAACATAATCGAAAATAACGCCCTAAAACTTCAC
TACT------------------------------
>gi|310697883|gb|GU564070.1| Abrothrix longipilis voucher NK 160644 cytochrome b (cytb) gene, partial cds; mitochondrial
ATGACAATCATACGAAAAACCCACCCACTACTTAAAATCATTAACCACTCGTTTATTGAC
CTCCCTACCCCCTCCAACATTTCATCTTGATGGAACTTTGGCTCGCTTTTAGGCGTTTGC
CTAATCATTCAAATTTTAACTGGTCTCTTCCTAGCCATACACTACACATCCGACACAGCC
ACAGCATTCTCCTCCGTCACCCACATCTGCCGAGACGTAAATTATGGCTGGCTCATCCGT
TACATACACGCCAACGGAGCATCCATATTTTTTATTTGCCTATTCATTCACGTAGGACGA
GGAATCTACTACGGCTCCTATGTACTCTCAGAAACCTGAAACATTGGTATTATTCTATTT
CTGACCACAATAGCCACAGCATTCGTAGGCTATGTTCTCCCATGAGGACAAATATCTTTC
TGAGGCGCCACAGTAATCACAAATTTACTATCAGCAATCCCCTATATTGGGACAACTCTA
GTTGAATGAATCTGAGGAGGATTTTCAGTTGACAAAGCCACATTAACCCGCTTCTTCGCA
TTTCACTTTATTTTACCTTTCATTATTACAGCTTTTGTCCTGGTTCACCTTCTATTTCTA
CACGAAACAGGGTCTAATAACCCCTCAGGCCTCAACTCAAATTCTGACAAAATCCCGTTC
CATCCCTACTATACAATCAAAGACTTGCTTGGAGTAATTCTTCTTTTAATAGTTCTCATA
ATTTTAGTATTATTTTTCCCAGATGTTCTCGGAGACCCCGATAATTACACCCCAGCAAAT
CCACTCAACACCCCGGCACACATTAAACCAGAATGATATTTTCTTTTCGCCTACGCTATC
CTCCGCTCCATCCCCAACAAATTAGGGGGAGTCCTAGCTCTAATCCTATCCATCCTAATT
TTAGCAGCATTCCCGCTTCTCAATTCTTCCAAACAACACGGACTTATATATCGCCCTATC
TCACAAGCCCTCTACTGAATCTTTGTTTCTAACCTTCTAATCCTCACATGAATTGGAGGA
CAACCTGTAGAGTACCCATTTACAATAGTTGGTCAAATCGCATCAATCCTGTACTTTGCT
ATTATTGTCATCTTTATGCCTATCGCCAACATAATCGAAAATAACGCCCTAAAACTTCAC
TACT------------------------------
>gi|310697881|gb|GU564069.1| Abrothrix longipilis voucher NK 142563 cytochrome b (cytb) gene, partial cds; mitochondrial
ATGACAATCATACGAAAAACCCACCCACTACTTAAAATTATTAACCACTCGTTTATTGAC
CTCCCTACCCCCTCCAACATTTCATCTTGATGGAACTTTGGCTCGCTTTTAGGTGTTTGC
CTAATCATTCAAATTTTAACTGGCCTCTTCCTAGCCATACACTACACATCCGACACAGCC
ACAGCATTCTCCTCCGTCACCCACATCTGCCGAGACGTAAATTATGGCTGGCTTATCCGT
TACATACACGCCAACGGAGCATCCATATTTTTTATTTGCCTATTCATTCACGTAGGACGA
GGGGTCTACTACGGCTCCTATGTACTCTCAGAAACCTGAAACATTGGTATTATTCTATTT
CTGACCACAATAGCCACAGCATTCGTAGGCTATGTTCTCCCATGAGGACAAATATCTTTC
TGAGGCGCCACAGTAATCACAAATTTACTATCAGCAATCCCCTATATTGGGACAACTCTA
GTTGAATGAATCTGAGGAGGATTTTCAGTTGACAAGGCCACATTAACCCGCTTCTTCGCA
TTTCACTTTATTTTACCTTTCATTATTACAGCTTTTGTCCTGGTTCACCTTCTATTTCTA
CACGAAACAGGGTCTAATAACCCCTCAGGCCTCAACTCAAATTCTGACAAAATCCCGTTC
CATCCCTACTATACAATCAAAGACTTGCTTGGAGTAATTCTTCTTTTAATAGTTCTCATA
ATTTTAGTATTATTTTTCCCAGATGTTCTCGGAGACCCCGATAATTACACCCCAGCAAAT
CCACTCAACACCCCGGCACACATTAAGCCAGAATGATATTTTCTTTTCGCCTACGCTATC
CTCCGCTCCATCCCCAACAAACTAGGGGGAGTCCTAGCTCTAATCCTATCCATCCTAATT
TTAGCAGCATTCCCGCTTCTCAATTCTTCCAAACAACACGGACTTATATATCGCCCTATC
TCACAAGCCCTTTACTGAATCTTTGTTTCTAACCTTTTAATCCTCACATGAATTGGAGGA
CAACCTGTAGAGTACCCATTTACAATAGTTGGTCAAATCGCATCAATCCTGTACTTTGCT
ATTATTGTCATCTTTATGCCTATCGCCAACATAATCGAAAATAACGCCCTAAAACTTCAC
TACT------------------------------
>gi|310697879|gb|GU564068.1| Abrothrix longipilis voucher NK 142562 cytochrome b (cytb) gene, partial cds; mitochondrial
ATGACAATCATACGAAAAACCCACCCACTACTTAAAATTATTAACCACTCGTTTATTGAC
CTCCCTACCCCCTCCAACATTTCATCTTGATGGAACTTTGGCTCGCTTTTAGGTGTTTGC
CTAATCATTCAAATTTTAACTGGCCTCTTCCTAGCCATACACTACACATCCGACACAGCC
ACAGCATTCTCCTCCGTCACCCACATCTGCCGAGACGTAAATTATGGCTGGCTTATCCGT
TACATACACGCCAACGGAGCATCCATATTTTTTATTTGCCTATTCATTCACGTAGGACGA
GGGGTCTACTACGGCTCCTATGTACTCTCAGAAACCTGAAACATTGGTATTATTCTATTT
CTGACCACAATAGCCACAGCATTCGTAGGCTATGTTCTCCCATGAGGACAAATATCTTTC
TGAGGCGCCACAGTAATCACAAATTTACTATCAGCAATCCCCTATATTGGGACAACTCTA
GTTGAATGAATCTGAGGAGGATTTTCAGTTGACAAGGCCACATTAACCCGCTTCTTCGCA
TTTCACTTTATTTTACCTTTCATTATTACAGCTTTTGTCCTGGTTCACCTTCTATTTCTA
CACGAAACAGGGTCTAATAACCCCTCAGGCCTCAACTCAAATTCTGACAAAATCCCGTTC
CATCCCTACTATACAATCAAAGACTTGCTTGGAGTAATTCTTCTTTTAATAGTTCTCATA
ATTTTAGTATTATTTTTCCCAGATGTTCTCGGAGACCCCGATAATTACACCCCAGCAAAT
CCACTCAACACCCCGGCACACATTAAGCCAGAATGATATTTTCTTTTCGCCTACGCTATC
CTCCGCTCCATCCCCAACAAACTAGGGGGAGTCCTAGCTCTAATCCTATCCATCCTAATT
TTAGCAGCATTCCCGCTTCTCAATTCTTCCAAACAACACGGACTTATATATCGCCCTATC
TCACAAGCCCTTTACTGAATCTTTGTTTCTAACCTTTTAATCCTCACATGAATTGGAGGA
CAACCTGTAGAGTACCCATTTACAATAGTTGGTCAAATCGCATCAATCCTGTACTTTGCT
ATTATTGTCATCTTTATGCCTATCGCCAACATAATCGAAAATAACGCCCTAAAACTTCAC
TACT------------------------------
>gi|310697877|gb|GU564067.1| Abrothrix longipilis voucher NK 142561 cytochrome b (cytb) gene, partial cds; mitochondrial
ATGACAATCATACGAAAAACCCACCCACTACTTAAAATTATTAACCACTCGTTTATTGAC
CTCCCTACCCCCTCCAACATTTCATCTTGATGGAACTTTGGCTCGCTTTTAGGTGTTTGC
CTAATCATTCAAATTTTAACTGGCCTCTTCCTAGCCATACACTACACATCCGACACAGCC
ACAGCATTCTCCTCCGTCACCCACATCTGCCGAGACGTAAATTATGGCTGGCTTATCCGT
TACATACACGCCAACGGAGCATCCATATTTTTTATTTGCCTATTCATTCACGTAGGACGA
GGGGTCTACTACGGCTCCTATGTACTCTCAGAAACCTGAAACATTGGTATTATTCTATTT
CTGACCACAATAGCCACAGCATTCGTAGGCTATGTTCTCCCATGAGGACAAATATCTTTC
TGAGGCGCCACAGTAATCACAAATTTACTATCAGCAATCCCCTATATTGGGACAACTCTA
GTTGAATGAATCTGAGGAGGATTTTCAGTTGACAAGGCCACATTAACCCGCTTCTTCGCA
TTTCACTTTATTTTACCTTTCATTATTACAGCTTTTGTCCTGGTTCACCTTCTATTTCTA
CACGAAACAGGGTCTAATAACCCCTCAGGCCTCAACTCAAATTCTGACAAAATCCCGTTC
CATCCCTACTATACAATCAAAGACTTGCTTGGAGTAATTCTTCTTTTAATAGTTCTCATA
ATTTTAGTATTATTTTTCCCAGATGTTCTCGGAGACCCCGATAATTACACCCCAGCAAAT
CCACTCAACACCCCGGCACACATTAAGCCAGAATGATATTTTCTTTTCGCCTACGCTATC
CTCCGCTCCATCCCCAACAAACTAGGGGGAGTCCTAGCTCTAATCCTATCCATCCTAATT
TTAGCAGCATTCCCGCTTCTCAATTCTTCCAAACAACACGGACTTATATATCGCCCTATC
TCACAAGCCCTTTACTGAATCTTTGTTTCTAACCTTTTAATCCTCACATGAATTGGAGGA
CAACCTGTAGAGTACCCATTTACAATAGTTGGTCAAATCGCATCAATCCTGTACTTTGCT
ATTATTGTCATCTTTATGCCTATCGCCAACATAATCGAAAATAACGCCCTAAAACTTCAC
TACT------------------------------
>gi|310697875|gb|GU564066.1| Abrothrix longipilis voucher NK 142560 cytochrome b (cytb) gene, partial cds; mitochondrial
ATGACAATCATACGAAAAACCCACCCACTACTTAAAATTATTAACCACTCGTTTATTGAC
CTCCCTACCCCCTCCAACATTTCATCTTGATGGAACTTTGGCTCGCTTTTAGGTGTTTGC
CTAATCATTCAAATTTTAACTGGCCTCTTCCTAGCCATACACTACACATCCGACACAGCC
ACAGCATTCTCCTCCGTCACCCACATCTGCCGAGACGTAAATTATGGCTGGCTTATCCGT
TACATACACGCCAACGGAGCATCCATATTTTTTATTTGCCTATTCATTCACGTAGGACGA
GGGGTCTACTACGGCTCCTATGTACTCTCAGAAACCTGAAACATTGGTATTATTCTATTT
CTGACCACAATAGCCACAGCATTCGTAGGCTATGTTCTCCCATGAGGACAAATATCTTTC
TGAGGCGCCACAGTAATCACAAATTTACTATCAGCAATCCCCTATATTGGGACAACTCTA
GTTGAATGAATCTGAGGAGGATTTTCAGTTGACAAGGCCACATTAACCCGCTTCTTCGCA
TTTCACTTTATTTTACCTTTCATTATTACAGCTTTTGTCCTGGTTCACCTTCTATTTCTA
CACGAAACAGGGTCTAATAACCCCTCAGGCCTCAACTCAAATTCTGACAAAATCCCGTTC
CATCCCTACTATACAATCAAAGACTTGCTTGGAGTAATTCTTCTTTTAATAGTTCTCATA
ATTTTAGTATTATTTTTCCCAGATGTTCTCGGAGACCCCGATAATTACACCCCAGCAAAT
CCACTCAACACCCCGGCACACATTAAGCCAGAATGATATTTTCTTTTCGCCTACGCTATC
CTCCGCTCCATCCCCAACAAACTAGGGGGAGTCCTAGCTCTAATCCTATCCATCCTAATT
TTAGCAGCATTCCCGCTTCTCAATTCTTCCAAACAACACGGACTTATATATCGCCCTATC
TCACAAGCCCTTTACTGAATCTTTGTTTCTAACCTTTTAATCCTCACATGAATTGGAGGA
CAACCTGTAGAGTACCCATTTACAATAGTTGGTCAAATCGCATCAATCCTGTACTTTGCT
ATTATTGTCATCTTTATGCCTATCGCCAACATAATCGAAAATAACGCCCTAAAACTTCAC
TACT------------------------------
>gi|310697873|gb|GU564065.1| Abrothrix longipilis voucher NK 142559 cytochrome b (cytb) gene, partial cds; mitochondrial
ATGACAATCATACGAAAAACCCACCCACTACTTAAAATTATTAACCACTCGTTTATTGAC
CTCCCTACCCCCTCCAACATTTCATCTTGATGGAACTTTGGCTCGCTTTTAGGTGTTTGC
CTAATCATTCAAATTTTAACTGGCCTCTTCCTAGCCATACACTACACATCCGACACAGCC
ACAGCATTCTCCTCCGTCACCCACATCTGCCGAGACGTAAATTATGGCTGGCTTATCCGT
TACATACACGCCAACGGAGCATCCATATTTTTTATTTGCCTATTCATTCACGTAGGACGA
GGGGTCTACTACGGCTCCTATGTACTCTCAGAAACCTGAAACATTGGTATTATTCTATTT
CTGACCACAATAGCCACAGCATTCGTAGGCTATGTTCTCCCATGAGGACAAATATCTTTC
TGAGGCGCCACAGTAATCACAAATTTACTATCAGCAATCCCCTATATTGGGACAACTCTA
GTTGAATGAATCTGAGGAGGATTTTCAGTTGACAAGGCCACATTAACCCGCTTCTTCGCA
TTTCACTTTATTTTACCTTTCATTATTACAGCTTTTGTCCTGGTTCACCTTCTATTTCTA
CACGAAACAGGGTCTAATAACCCCTCAGGCCTCAACTCAAATTCTGACAAAATCCCGTTC
CATCCCTACTATACAATCAAAGACTTGCTTGGAGTAATTCTTCTTTTAATAGTTCTCATA
ATTTTAGTATTATTTTTCCCAGATGTTCTCGGAGACCCCGATAATTACACCCCAGCAAAT
CCACTCAACACCCCGGCACACATTAAGCCAGAATGATATTTTCTTTTCGCCTACGCTATC
CTCCGCTCCATCCCCAACAAACTAGGGGGAGTCCTAGCTCTAATCCTATCCATCCTAATT
TTAGCAGCATTCCCGCTTCTCAATTCTTCCAAACAACACGGACTTATATATCGCCCTATC
TCACAAGCCCTTTACTGAATCTTTGTTTCTAACCTTTTAATCCTCACATGAATTGGAGGA
CAACCTGTAGAGTACCCATTTACAATAGTTGGTCAAATCGCATCAATCCTGTACTTTGCT
ATTATTGTCATCTTTATGCCTATCGCCAACATAATCGAAAATAACGCCCTAAAACTTCAC
TACT------------------------------
>gi|310697871|gb|GU564064.1| Abrothrix longipilis voucher NK 142557 cytochrome b (cytb) gene, partial cds; mitochondrial
ATGACAATCATACGAAAAACCCACCCACTACTTAAAATTATTAACCACTCGTTTATTGAC
CTCCCTACCCCCTCCAACATTTCATCTTGATGGAACTTTGGCTCGCTTTTAGGTGTTTGC
CTAATCATTCAAATTTTAACTGGCCTCTTCCTAGCCATACACTACACATCCGACACAGCC
ACAGCATTCTCCTCCGTCACCCACATCTGCCGAGACGTAAATTATGGCTGGCTTATCCGT
TACATACACGCCAACGGAGCATCCATATTTTTTATTTGCCTATTCATTCACGTAGGACGA
GGGGTCTACTACGGCTCCTATGTACTCTCAGAAACCTGAAACATTGGTATTATTCTATTT
CTGACCACAATAGCCACAGCATTCGTAGGCTATGTTCTCCCATGAGGACAAATATCTTTC
TGAGGCGCCACAGTAATCACAAATTTACTATCAGCAATCCCCTATATTGGGACAACTCTA
GTTGAATGAATCTGAGGAGGATTTTCAGTTGACAAGGCCACATTAACCCGCTTCTTCGCA
TTTCACTTTATTTTACCTTTCATTATTACAGCTTTTGTCCTGGTTCACCTTCTATTTCTA
CACGAAACAGGGTCTAATAACCCCTCAGGCCTCAACTCAAATTCTGACAAAATCCCGTTC
CATCCCTACTATACAATCAAAGACTTGCTTGGAGTAATTCTTCTTTTAATAGTTCTCATA
ATTTTAGTATTATTTTTCCCAGATGTTCTCGGAGACCCCGATAATTACACCCCAGCAAAT
CCACTCAACACCCCGGCACACATTAAGCCAGAATGATATTTTCTTTTCGCCTACGCTATC
CTCCGCTCCATCCCCAACAAACTAGGGGGAGTCCTAGCTCTAATCCTATCCATCCTAATT
TTAGCAGCATTCCCGCTTCTCAATTCTTCCAAACAACACGGACTTATATATCGCCCTATC
TCACAAGCCCTTTACTGAATCTTTGTTTCTAACCTTTTAATCCTCACATGAATTGGAGGA
CAACCTGTAGAGTACCCATTTACAATAGTTGGTCAAATCGCATCAATCCTGTACTTTGCT
ATTATTGTCATCTTTATGCCTATCGCCAACATAATCGAAAATAACGCCCTAAAACTTCAC
TACT------------------------------
>gi|310697869|gb|GU564063.1| Abrothrix longipilis voucher NK 142556 cytochrome b (cytb) gene, partial cds; mitochondrial
ATGACAATCATACGAAAAACCCACCCACTACTTAAAATTATTAACCACTCGTTTATTGAC
CTCCCTACCCCCTCCAACATTTCATCTTGATGGAACTTTGGCTCGCTTTTAGGTGTTTGC
CTAATCATTCAAATTTTAACTGGCCTCTTCCTAGCCATACACTACACATCCGACACAGCC
ACAGCATTCTCCTCCGTCACCCACATCTGCCGAGACGTAAATTATGGCTGGCTTATCCGT
TACATACACGCCAACGGAGCATCCATATTTTTTATTTGCCTATTCATTCACGTAGGACGA
GGGGTCTACTACGGCTCCTATGTACTCTCAGAAACCTGAAACATTGGTATTATTCTATTT
CTGACCACAATAGCCACAGCATTCGTAGGCTATGTTCTCCCATGAGGACAAATATCTTTC
TGAGGCGCCACAGTAATCACAAATTTACTATCAGCAATCCCCTATATTGGGACAACTCTA
GTTGAATGAATCTGAGGAGGATTTTCAGTTGACAAGGCCACATTAACCCGCTTCTTCGCA
TTTCACTTTATTTTACCTTTCATTATTACAGCTTTTGTCCTGGTTCACCTTCTATTTCTA
CACGAAACAGGGTCTAATAACCCCTCAGGCCTCAACTCAAATTCTGACAAAATCCCGTTC
CATCCCTACTATACAATCAAAGACTTGCTTGGAGTAATTCTTCTTTTAATAGTTCTCATA
ATTTTAGTATTATTTTTCCCAGATGTTCTCGGAGACCCCGATAATTACACCCCAGCAAAT
CCACTCAACACCCCGGCACACATTAAGCCAGAATGATATTTTCTTTTCGCCTACGCTATC
CTCCGCTCCATCCCCAACAAACTAGGGGGAGTCCTAGCTCTAATCCTATCCATCCTAATT
TTAGCAGCATTCCCGCTTCTCAATTCTTCCAAACAACACGGACTTATATATCGCCCTATC
TCACAAGCCCTTTACTGAATCTTTGTTTCTAACCTTTTAATCCTCACATGAATTGGAGGA
CAACCTGTAGAGTACCCATTTACAATAGTTGGTCAAATCGCATCAATCCTGTACTTTGCT
ATTATTGTCATCTTTATGCCTATCGCCAACATAATCGAAAATAACGCCCTAAAACTTCAC
TACT------------------------------
>gi|310697867|gb|GU564062.1| Abrothrix longipilis voucher NK 142555 cytochrome b (cytb) gene, partial cds; mitochondrial
ATGACAATCATACGAAAAACCCACCCACTACTTAAAATTATTAACCACTCGTTTATTGAC
CTCCCTACCCCCTCCAACATTTCATCTTGATGGAACTTTGGCTCGCTTTTAGGTGTTTGC
CTAATCATTCAAATTTTAACTGGCCTCTTCCTAGCCATACACTACACATCCGACACAGCC
ACAGCATTCTCCTCCGTCACCCACATCTGCCGAGACGTAAATTATGGCTGGCTTATCCGT
TACATACACGCCAACGGAGCATCCATATTTTTTATTTGCCTATTCATTCACGTAGGACGA
GGGGTCTACTACGGCTCCTATGTACTCTCAGAAACCTGAAACATTGGTATTATTCTATTT
CTGACCACAATAGCCACAGCATTCGTAGGCTATGTTCTCCCATGAGGACAAATATCTTTC
TGAGGCGCCACAGTAATCACAAATTTACTATCAGCAATCCCCTATATTGGGACAACTCTA
GTTGAATGAATCTGAGGAGGATTTTCAGTTGACAAGGCCACATTAACCCGCTTCTTCGCA
TTTCACTTTATTTTACCTTTCATTATTACAGCTTTTGTCCTGGTTCACCTTCTATTTCTA
CACGAAACAGGGTCTAATAACCCCTCAGGCCTCAACTCAAATTCTGACAAAATCCCGTTC
CATCCCTACTATACAATCAAAGACTTGCTTGGAGTAATTCTTCTTTTAATAGTTCTCATA
ATTTTAGTATTATTTTTCCCAGATGTTCTCGGAGACCCCGATAATTACACCCCAGCAAAT
CCACTCAACACCCCGGCACACATTAAGCCAGAATGATATTTTCTTTTCGCCTACGCTATC
CTCCGCTCCATCCCCAACAAACTAGGGGGAGTCCTAGCTCTAATCCTATCCATCCTAATT
TTAGCAGCATTCCCGCTTCTCAATTCTTCCAAACAACACGGACTTATATATCGCCCTATC
TCACAAGCCCTTTACTGAATCTTTGTTTCTAACCTTTTAATCCTCACATGAATTGGAGGA
CAACCTGTAGAGTACCCATTTACAATAGTTGGTCAAATCGCATCAATCCTGTACTTTGCT
ATTATTGTCATCTTTATGCCTATCGCCAACATAATCGAAAATAACGCCCTAAAACTTCAC
TACT------------------------------
>gi|310697865|gb|GU564061.1| Abrothrix longipilis voucher NK 142554 cytochrome b (cytb) gene, partial cds; mitochondrial
ATGACAATCATACGAAAAACCCACCCACTACTTAAAATTATTAACCACTCGTTTATTGAC
CTCCCTACCCCCTCCAACATTTCATCTTGATGGAACTTTGGCTCGCTTTTAGGTGTTTGC
CTAATCATTCAAATTTTAACTGGCCTCTTCCTAGCCATACACTACACATCCGACACAGCC
ACAGCATTCTCCTCCGTCACCCACATCTGCCGAGACGTAAATTATGGCTGGCTTATCCGT
TACATACACGCCAACGGAGCATCCATATTTTTTATTTGCCTATTCATTCACGTAGGACGA
GGGGTCTACTACGGCTCCTATGTACTCTCAGAAACCTGAAACATTGGTATTATTCTATTT
CTGACCACAATAGCCACAGCATTCGTAGGCTATGTTCTCCCATGAGGACAAATATCTTTC
TGAGGCGCCACAGTAATCACAAATTTACTATCAGCAATCCCCTATATTGGGACAACTCTA
GTTGAATGAATCTGAGGAGGATTTTCAGTTGACAAGGCCACATTAACCCGCTTCTTCGCA
TTTCACTTTATTTTACCTTTCATTATTACAGCTTTTGTCCTGGTTCACCTTCTATTTCTA
CACGAAACAGGGTCTAATAACCCCTCAGGCCTCAACTCAAATTCTGACAAAATCCCGTTC
CATCCCTACTATACAATCAAAGACTTGCTTGGAGTAATTCTTCTTTTAATAGTTCTCATA
ATTTTAGTATTATTTTTCCCAGATGTTCTCGGAGACCCCGATAATTACACCCCAGCAAAT
CCACTCAACACCCCGGCACACATTAAGCCAGAATGATATTTTCTTTTCGCCTACGCTATC
CTCCGCTCCATCCCCAACAAACTAGGGGGAGTCCTAGCTCTAATCCTATCCATCCTAATT
TTAGCAGCATTCCCGCTTCTCAATTCTTCCAAACAACACGGACTTATATATCGCCCTATC
TCACAAGCCCTTTACTGAATCTTTGTTTCTAACCTTTTAATCCTCACATGAATTGGAGGA
CAACCTGTAGAGTACCCATTTACAATAGTTGGTCAAATCGCATCAATCCTGTACTTTGCT
ATTATTGTCATCTTTATGCCTATCGCCAACATAATCGAAAATAACGCCCTAAAACTTCAC
TACT------------------------------
>gi|310697863|gb|GU564060.1| Abrothrix longipilis voucher NK 142553 cytochrome b (cytb) gene, partial cds; mitochondrial
ATGACAATCATACGAAAAACCCACCCACTACTTAAAATTATTAACCACTCGTTTATTGAC
CTCCCTACCCCCTCCAACATTTCATCTTGATGGAACTTTGGCTCGCTTTTAGGTGTTTGC
CTAATCATTCAAATTTTAACTGGCCTCTTCCTAGCCATACACTACACATCCGACACAGCC
ACAGCATTCTCCTCCGTCACCCACATCTGCCGAGACGTAAATTATGGCTGGCTTATCCGT
TACATACACGCCAACGGAGCATCCATATTTTTTATTTGCCTATTCATTCACGTAGGACGA
GGGGTCTACTACGGCTCCTATGTACTCTCAGAAACCTGAAACATTGGTATTATTCTATTT
CTGACCACAATAGCCACAGCATTCGTAGGCTATGTTCTCCCATGAGGACAAATATCTTTC
TGAGGCGCCACAGTAATCACAAATTTACTATCAGCAATCCCCTATATTGGGACAACTCTA
GTTGAATGAATCTGAGGAGGATTTTCAGTTGACAAGGCCACATTAACCCGCTTCTTCGCA
TTTCACTTTATTTTACCTTTCATTATTACAGCTTTTGTCCTGGTTCACCTTCTATTTCTA
CACGAAACAGGGTCTAATAACCCCTCAGGCCTCAACTCAAATTCTGACAAAATCCCGTTC
CATCCCTACTATACAATCAAAGACTTGCTTGGAGTAATTCTTCTTTTAATAGTTCTCATA
ATTTTAGTATTATTTTTCCCAGATGTTCTCGGAGACCCCGATAATTACACCCCAGCAAAT
CCACTCAACACCCCGGCACACATTAAGCCAGAATGATATTTTCTTTTCGCCTACGCTATC
CTCCGCTCCATCCCCAACAAACTAGGGGGAGTCCTAGCTCTAATCCTATCCATCCTAATT
TTAGCAGCATTCCCGCTTCTCAATTCTTCCAAACAACACGGACTTATATATCGCCCTATC
TCACAAGCCCTTTACTGAATCTTTGTTTCTAACCTTTTAATCCTCACATGAATTGGAGGA
CAACCTGTAGAGTACCCATTTACAATAGTTGGTCAAATCGCATCAATCCTGTACTTTGCT
ATTATTGTCATCTTTATGCCTATCGCCAACATAATCGAAAATAACGCCCTAAAACTTCAC
TACT------------------------------
>gi|310697861|gb|GU564059.1| Abrothrix longipilis voucher NK 142552 cytochrome b (cytb) gene, partial cds; mitochondrial
ATGACAATCATACGAAAAACCCACCCACTACTTAAAATTATTAACCACTCGTTTATTGAC
CTCCCTACCCCCTCCAACATTTCATCTTGATGGAACTTTGGCTCGCTTTTAGGTGTTTGC
CTAATCATTCAAATTTTAACTGGCCTCTTCCTAGCCATACACTACACATCCGACACAGCC
ACAGCATTCTCCTCCGTCACCCACATCTGCCGAGACGTAAATTATGGCTGGCTTATCCGT
TACATACACGCCAACGGAGCATCCATATTTTTTATTTGCCTATTCATTCACGTAGGACGA
GGGGTCTACTACGGCTCCTATGTACTCTCAGAAACCTGAAACATTGGTATTATTCTATTT
CTGACCACAATAGCCACAGCATTCGTAGGCTATGTTCTCCCATGAGGACAAATATCTTTC
TGAGGCGCCACAGTAATCACAAATTTACTATCAGCAATCCCCTATATTGGGACAACTCTA
GTTGAATGAATCTGAGGAGGATTTTCAGTTGACAAGGCCACATTAACCCGCTTCTTCGCA
TTTCACTTTATTTTACCTTTCATTATTACAGCTTTTGTCCTGGTTCACCTTCTATTTCTA
CACGAAACAGGGTCTAATAACCCCTCAGGCCTCAACTCAAATTCTGACAAAATCCCGTTC
CATCCCTACTATACAATCAAAGACTTGCTTGGAGTAATTCTTCTTTTAATAGTTCTCATA
ATTTTAGTATTATTTTTCCCAGATGTTCTCGGAGACCCCGATAATTACACCCCAGCAAAT
CCACTCAACACCCCGGCACACATTAAGCCAGAATGATATTTTCTTTTCGCCTACGCTATC
CTCCGCTCCATCCCCAACAAACTAGGGGGAGTCCTAGCTCTAATCCTATCCATCCTAATT
TTAGCAGCATTCCCGCTTCTCAATTCTTCCAAACAACACGGACTTATATATCGCCCTATC
TCACAAGCCCTTTACTGAATCTTTGTTTCTAACCTTTTAATCCTCACATGAATTGGAGGA
CAACCTGTAGAGTACCCATTTACAATAGTTGGTCAAATCGCATCAATCCTGTACTTTGCT
ATTATTGTCATCTTTATGCCTATCGCCAACATAATCGAAAATAACGCCCTAAAACTTCAC
TACT------------------------------
>gi|310697859|gb|GU564058.1| Abrothrix longipilis voucher ER68 cytochrome b (cytb) gene, partial cds; mitochondrial
ATGGCAATCATACGAAAGACTCACCCCCTACTTAAAATTATTAACCACTCATTCATTGAT
CTCCCCACACCCTGCAACATTTCATCTTGATGGAACTTCGGCTCACTACTAGGCATTTGT
CTAATAATTCAAATTTTAACCGGCCTTTTCCTAGCCATACACTACACATCTGATACAGCC
ACAGCATTCTCCTCCGTCACTCACATCTGCCGAGACGTAAACTACGGCTGATTAATTCGT
TACTTACATGCCAACGGAGCATCCATATTTTTTATCTGCCTATTTATCCATGTAGGACGA
GGAATCTACTACGGTTCCTACATACTCTCAGAAACCTGAAACATCGGAATTATTCTATTC
CTGACCACTATAGCCACAGCATTCGTAGGCTATGTTCTCCCATGAGGACAAATGTCCTTT
TGAGGAGCCACAGTAATCACAAACCTACTATCAGCAATCCCCTATATCGGAACCACCCTA
GTCGAATGAATTTGAGGAGGCTTTTCAGTCGACAAAGCCACACTAACCCGCTTCTTCGCA
TTCCACTTTATTCTACCTTTTATTATCACAGCCTTCGTTCTAGTCCATCTTCTATTTCTA
CACGAAACAGGATCAAACAACCCCTCGGGCCTCAACTCGGATTCCGACAAAATTCCATTT
CACCCCTACTACACAATTAAAGACCTACTAGGAGTTGTCCTTCTTTTAATAGTTCTCATA
ATTTTGGTTTTATTTTTCCCAGATGTTCTCGGAGACCCCGATAATTATACCCCAGCAAAT
CCACTCAACACTCCAGCACACATTAAACCAGAATGATATTTTCTTTTCGCCTACGCTATC
CTCCGCTCCATCCCCAATAAATTAGGAGGTGTCCTAGCCCTGATCCTGTCCATTCTAATC
CTAGCAGCATTCCCACTTCTCAACTTTTCCAAACAACACGGGCTAATATATCGTCCCATC
ACACAAGCCCTCTACTGAATCTTTATCTCCAACCTCCTTATTCTCACATGAATTGGAGGA
CAACCAGTAGAATACCCATTCACAACAATCGGTCAAATCGCATCAATTCTATACTTCGCC
ATTATTATTATCCTCATACCCCTTGCCAACACAATCGAAAATAACATCCTAAAACTTCAT
TACT------------------------------
>gi|310697857|gb|GU564057.1| Abrothrix longipilis voucher ER67 cytochrome b (cytb) gene, partial cds; mitochondrial
ATGGCAATCATACGAAAGACTCACCCCCTACTTAAAATTATTAACCACTCATTCATTGAT
CTCCCCACACCCTGCAACATTTCATCTTGATGGAACTTCGGCTCACTACTAGGCATTTGT
CTAATAATTCAAATTTTAACCGGCCTTTTCCTAGCCATACACTACACATCTGATACAGCC
ACAGCATTCTCCTCCGTCACTCACATCTGCCGAGACGTAAACTACGGCTGATTAATTCGT
TACTTACATGCCAACGGAGCATCCATATTTTTTATCTGCCTATTTATCCATGTAGGACGA
GGAATCTACTACGGTTCCTACATACTCTCAGAAACCTGAAACATCGGAATTATTCTATTC
CTGACCACTATAGCCACAGCATTCGTAGGCTATGTTCTCCCATGAGGACAAATGTCCTTT
TGAGGAGCCACAGTAATCACAAACCTACTATCAGCAATCCCCTATATCGGAACCACCCTA
GTCGAATGAATTTGAGGAGGCTTTTCAGTCGACAAAGCCACACTAACCCGCTTCTTCGCA
TTCCACTTTATTCTACCTTTTATTATCACAGCCTTCGTTCTAGTCCATCTTCTATTTCTA
CACGAAACAGGATCAAACAACCCCTCGGGCCTCAACTCGGATTCCGACAAAATTCCATTT
CACCCCTACTACACAATTAAAGACCTACTAGGAGTTGTCCTTCTTTTAATAGTTCTCATA
ATTTTGGTTTTATTTTTCCCAGATGTTCTCGGAGACCCCGATAATTATACCCCAGCAAAT
CCACTCAACACTCCAGCACACATTAAACCAGAATGATATTTTCTTTTCGCCTACGCTATC
CTCCGCTCCATCCCCAATAAATTAGGAGGTGTCCTAGCCCTGATCCTGTCCATTCTAATC
CTAGCAGCATTCCCACTTCTCAACTTTTCCAAACAACACGGGCTAATATATCGTCCCATC
ACACAAGCCCTCTACTGAATCTTTATCTCCAACCTCCTTATTCTCACATGAATTGGAGGA
CAACCAGTAGAATACCCATTCACAACAATCGGTCAAATCGCATCAATTCTATACTTCGCC
ATTATTATTATCCTCATACCCCTTGCCAACACAATCGAAAATAACATCCTAAAACTTCAT
TACT------------------------------
>gi|310697855|gb|GU564056.1| Abrothrix longipilis voucher ER63 cytochrome b (cytb) gene, partial cds; mitochondrial
ATGGCAATCATACGAAAGACTCACCCCCTACTTAAAATTATTAACCACTCATTCATTGAT
CTCCCCACACCCTGCAACATTTCATCTTGATGGAACTTCGGCTCACTACTAGGCATTTGT
CTAATAATTCAAATTTTAACCGGCCTTTTCCTAGCCATACACTACACATCTGATACAGCC
ACAGCATTCTCCTCCGTCACTCACATCTGCCGAGACGTAAACTACGGCTGATTAATTCGT
TACTTACATGCCAACGGAGCATCCATATTTTTTATCTGCCTATTTATCCATGTAGGACGA
GGAATCTACTACGGTTCCTACATACTCTCAGAAACCTGAAACATCGGAATTATTCTATTC
CTGACCACTATAGCCACAGCATTCGTAGGCTATGTTCTCCCATGAGGACAAATGTCCTTT
TGAGGAGCCACAGTAATCACAAACCTACTATCAGCAATCCCCTATATCGGAACCACCCTA
GTCGAATGAATTTGAGGAGGCTTTTCAGTCGACAAAGCCACACTAACCCGCTTCTTCGCA
TTCCACTTTATTCTACCTTTTATTATCACAGCCTTCGTTCTAGTCCATCTTCTATTTCTA
CACGAAACAGGATCAAACAACCCCTCGGGCCTCAACTCGGATTCCGACAAAATTCCATTT
CACCCCTACTACACAATTAAAGACCTACTAGGAGTTGTCCTTCTTTTAATAGTTCTCATA
ATTTTGGTTTTATTTTTCCCAGATGTTCTCGGAGACCCCGATAATTATACCCCAGCAAAT
CCACTCAACACTCCAGCACACATTAAACCAGAATGATATTTTCTTTTCGCCTACGCTATC
CTCCGCTCCATCCCCAATAAATTAGGAGGTGTCCTAGCCCTGATCCTGTCCATTCTAATC
CTAGCAGCATTCCCACTTCTCAACTTTTCCAAACAACACGGGCTAATATATCGTCCCATC
ACACAAGCCCTCTACTGAATCTTTATCTCCAACCTCCTTATTCTCACATGAATTGGAGGA
CAACCAGTAGAATACCCATTCACAACAATCGGTCAAATCGCATCAATTCTATACTTCGCC
ATTATTATTATCCTCATACCCCTTGCCAACACAATCGAAAATAACATCCTAAAACTTCAT
TACT------------------------------
>gi|310697853|gb|GU564055.1| Abrothrix longipilis voucher ER62 cytochrome b (cytb) gene, partial cds; mitochondrial
ATGGCAATCATACGAAAGACTCACCCCCTACTTAAAATTATTAACCACTCATTCATTGAT
CTCCCCACACCCTGCAACATTTCATCTTGATGGAACTTCGGCTCACTACTAGGCATTTGT
CTAATAATTCAAATTTTAACCGGCCTTTTCCTAGCCATACACTACACATCTGATACAGCC
ACAGCATTCTCCTCCGTCACTCACATCTGCCGAGACGTAAACTACGGCTGATTAATTCGT
TACTTACATGCCAACGGAGCATCCATATTTTTTATCTGCCTATTTATCCATGTAGGACGA
GGAATCTACTACGGTTCCTACATACTCTCAGAAACCTGAAACATCGGAATTATTCTATTC
CTGACCACTATAGCCACAGCATTCGTAGGCTATGTTCTCCCATGAGGACAAATGTCCTTT
TGAGGAGCCACAGTAATCACAAACCTACTATCAGCAATCCCCTATATCGGAACCACCCTA
GTCGAATGAATTTGAGGAGGCTTTTCAGTCGACAAAGCCACACTAACCCGCTTCTTCGCA
TTCCACTTTATTCTACCTTTTATTATCACAGCCTTCGTTCTAGTCCATCTTCTATTTCTA
CACGAAACAGGATCAAACAACCCCTCGGGCCTCAACTCGGATTCCGACAAAATTCCATTT
CACCCCTACTACACAATTAAAGACCTACTAGGAGTTGTCCTTCTTTTAATAGTTCTCATA
ATTTTGGTTTTATTTTTCCCAGATGTTCTCGGAGACCCCGATAATTATACCCCAGCAAAT
CCACTCAACACTCCAGCACACATTAAACCAGAATGATATTTTCTTTTCGCCTACGCTATC
CTCCGCTCCATCCCCAATAAATTAGGAGGTGTCCTAGCCCTGATCCTGTCCATTCTAATC
CTAGCAGCATTCCCACTTCTCAACTTTTCCAAACAACACGGGCTAATATATCGTCCCATC
ACACAAGCCCTCTACTGAATCTTTATCTCCAACCTCCTTATTCTCACATGAATTGGAGGA
CAACCAGTAGAATACCCATTCACAACAATCGGTCAAATCGCATCAATTCTATACTTCGCC
ATTATTATTATCCTCATACCCCTTGCCAACACAATCGAAAATAACATCCTAAAACTTCAT
TACT------------------------------
>gi|310697851|gb|GU564054.1| Abrothrix longipilis voucher ER61 cytochrome b (cytb) gene, partial cds; mitochondrial
ATGGCAATCATACGAAAGACTCACCCCCTACTTAAAATTATTAACCACTCATTCATTGAT
CTCCCCACACCCTGCAACATTTCATCTTGATGGAACTTCGGCTCACTACTAGGCATTTGT
CTAATAATTCAAATTTTAACCGGCCTTTTCCTAGCCATACACTACACATCTGATACAGCC
ACAGCATTCTCCTCCGTCACTCACATCTGCCGAGACGTAAACTACGGCTGATTAATTCGT
TACTTACATGCCAACGGAGCATCCATATTTTTTATCTGCCTATTTATCCATGTAGGACGA
GGAATCTACTACGGTTCCTACATACTCTCAGAAACCTGAAACATCGGAATTATTCTATTC
CTGACCACTATAGCCACAGCATTCGTAGGCTATGTTCTCCCATGAGGACAAATGTCCTTT
TGAGGAGCCACAGTAATCACAAACCTACTATCAGCAATCCCCTATATCGGAACCACCCTA
GTCGAATGAATTTGAGGAGGCTTTTCAGTCGACAAAGCCACACTAACCCGCTTCTTCGCA
TTCCACTTTATTCTACCTTTTATTATCACAGCCTTCGTTCTAGTCCATCTTCTATTTCTA
CACGAAACAGGATCAAACAACCCCTCGGGCCTCAACTCGGATTCCGACAAAATTCCATTT
CACCCCTACTACACAATTAAAGACCTACTAGGAGTTGTCCTTCTTTTAATAGTTCTCATA
ATTTTGGTTTTATTTTTCCCAGATGTTCTCGGAGACCCCGATAATTATACCCCAGCAAAT
CCACTCAACACTCCAGCACACATTAAACCAGAATGATATTTTCTTTTCGCCTACGCTATC
CTCCGCTCCATCCCCAATAAATTAGGAGGTGTCCTAGCCCTGATCCTGTCCATTCTAATC
CTAGCAGCATTCCCACTTCTCAACTTTTCCAAACAACACGGGCTAATATATCGTCCCATC
ACACAAGCCCTCTACTGAATCTTTATCTCCAACCTCCTTATTCTCACATGAATTGGAGGA
CAACCAGTAGAATACCCATTCACAACAATCGGTCAAATCGCATCAATTCTATACTTCGCC
ATTATTATTATCCTCATACCCCTTGCCAACACAATCGAAAATAACATCCTAAAACTTCAT
TACT------------------------------
>gi|310697849|gb|GU564053.1| Abrothrix longipilis voucher ER55 cytochrome b (cytb) gene, partial cds; mitochondrial
ATGGCAATCATACGAAAGACTCACCCCCTACTTAAAATTATTAACCACTCATTCATTGAT
CTCCCCACACCCTGCAACATTTCATCTTGATGGAACTTCGGCTCACTACTAGGCATTTGT
CTAATAATTCAAATTTTAACCGGCCTTTTCCTAGCCATACACTACACATCTGATACAGCC
ACAGCATTCTCCTCCGTCACTCACATCTGCCGAGACGTAAACTACGGCTGATTAATTCGT
TACTTACATGCCAACGGAGCATCCATATTTTTTATCTGCCTATTTATCCATGTAGGACGA
GGAATCTACTACGGTTCCTACATACTCTCAGAAACCTGAAACATCGGAATTATTCTATTC
CTGACCACTATAGCCACAGCATTCGTAGGCTATGTTCTCCCATGAGGACAAATGTCCTTT
TGAGGAGCCACAGTAATCACAAACCTACTATCAGCAATCCCCTATATCGGAACCACCCTA
GTCGAATGAATTTGAGGAGGCTTTTCAGTCGACAAAGCCACACTAACCCGCTTCTTCGCA
TTCCACTTTATTCTACCTTTTATTATCACAGCCTTCGTTCTAGTCCATCTTCTATTTCTA
CACGAAACAGGATCAAACAACCCCTCGGGCCTCAACTCGGATTCCGACAAAATTCCATTT
CACCCCTACTACACAATTAAAGACCTACTAGGAGTTGTCCTTCTTTTAATAGTTCTCATA
ATTTTGGTTTTATTTTTCCCAGATGTTCTCGGAGACCCCGATAATTATACCCCAGCAAAT
CCACTCAACACTCCAGCACACATTAAACCAGAATGATATTTTCTTTTCGCCTACGCTATC
CTCCGCTCCATCCCCAATAAATTAGGAGGTGTCCTAGCCCTGATCCTGTCCATTCTAATC
CTAGCAGCATTCCCACTTCTCAACTTTTCCAAACAACACGGGCTAATATATCGTCCCATC
ACACAAGCCCTCTACTGAATCTTTATCTCCAACCTCCTTATTCTCACATGAATTGGAGGA
CAACCAGTAGAATACCCATTCACAACAATCGGTCAAATCGCATCAATTCTATACTTCGCC
ATTATTATTATCCTCATACCCCTTGCCAACACAATCGAAAATAGCATCCTAAAACTTCAT
TACT------------------------------
>gi|310697847|gb|GU564052.1| Abrothrix longipilis voucher ER53 cytochrome b (cytb) gene, partial cds; mitochondrial
ATGGCAATCATACGAAAGACTCACCCCCTACTTAAAATTATTAACCACTCATTCATTGAT
CTCCCCACACCCTGCAACATTTCATCTTGATGGAACTTCGGCTCACTACTAGGCATTTGT
CTAATAATTCAAATTTTAACCGGCCTTTTCCTAGCCATACACTACACATCTGATACAGCC
ACAGCATTCTCCTCCGTCACTCACATCTGCCGAGACGTAAACTACGGCTGATTAATTCGT
TACTTACATGCCAACGGAGCATCCATATTTTTTATCTGCCTATTTATCCATGTAGGACGA
GGAATCTACTACGGTTCCTACATACTCTCAGAAACCTGAAACATCGGAATTATTCTATTC
CTGACCACTATAGCCACAGCATTCGTAGGCTATGTTCTCCCATGAGGACAAATGTCCTTT
TGAGGAGCCACAGTAATCACAAACCTACTATCAGCAATCCCCTATATCGGAACCACCCTA
GTCGAATGAATTTGAGGAGGCTTTTCAGTCGACAAAGCCACACTAACCCGCTTCTTCGCA
TTCCACTTTATTCTACCTTTTATTATCACAGCCTTCGTTCTAGTCCATCTTCTATTTCTA
CACGAAACAGGATCAAACAACCCCTCGGGCCTCAACTCGGATTCCGACAAAATTCCATTT
CACCCCTACTACACAATTAAAGACCTACTAGGAGTTGTCCTTCTTTTAATAGTTCTCATA
ATTTTGGTTTTATTTTTCCCAGATGTTCTCGGAGACCCCGATAATTATACCCCAGCAAAT
CCACTCAACACTCCAGCACACATTAAACCAGAATGATATTTTCTTTTCGCCTACGCTATC
CTCCGCTCCATCCCCAATAAATTAGGAGGTGTCCTAGCCCTGATCCTGTCCATTCTAATC
CTAGCAGCATTCCCACTTCTCAACTTTTCCAAACAACACGGGCTAATATATCGTCCCATC
ACACAAGCCCTCTACTGAATCTTTATCTCCAACCTCCTTATTCTCACATGAATTGGAGGA
CAACCAGTAGAATACCCATTCACAACAATCGGTCAAATCGCATCAATTCTATACTTCGCC
ATTATTATTATCCTCATACCCCTTGCCAACACAATCGAAAATAGCATCCTAAAACTTCAT
TACT------------------------------
>gi|310697845|gb|GU564051.1| Abrothrix longipilis voucher ER52 cytochrome b (cytb) gene, partial cds; mitochondrial
ATGGCAATCATACGAAAAACTCACCCCCTACTTAAAATTATCAACCACTCATTCATTGAT
CTCCCCACACCCTGCAACATTTCATCTTGATGGAACTTCGGCTCACTACTAGGCATTTGT
CTAATAATTCAAATTTTAACCGGCCTCTTCCTAGCCATACACTACACATCTGATACAGCC
ACAGCATTCTCCTCCGTCACTCACATCTGCCGAGACGTAAACTACGGCTGATTAATTCGT
TACTTACATGCCAACGGAGCATCCATATTTTTTATCTGCCTATTTATCCATGTAGGACGA
GGGATCTACTACGGTTCCTACATACTCTCAGAAACCTGAAACATCGGAATTATTCTATTC
CTGACCACTATAGCCACAGCATTCGTAGGCTATGTTCTCCCATGAGGACAAATGTCCTTT
TGAGGAGCCACAGTAATCACAAACCTACTATCAGCAATCCCCTATATCGGGACCACCCTA
GTCGAATGAATTTGAGGAGGCTTTTCAGTCGACAAAGCCACACTAACCCGCTTCTTCGCA
TTCCACTTTATTCTACCTTTTATTATCACAGCCTTCGTTCTAGTCCATCTTCTATTTCTA
CACGAAACAGGATCAAACAACCCCTCGGGCCTCAACTCGGATTCCGACAAAATTCCATTT
CACCCCTACTACACAATTAAAGACCTACTAGGAGTTGTCCTTCTTTTAATAGTTCTCATA
ATTTTGGTTTTATTTTTCCCAGATGTTCTCGGAGACCCCGATAATTATACCCCAGCAAAT
CCACTCAACACTCCAGCACACATTAAACCAGAATGATATTTTCTTTTCGCCTACGCTATC
CTCCGCTCCATCCCCAATAAATTAGGAGGAGTCCTAGCCCTGATCTTGTCCATTCTAATC
CTAGCAGCATTCCCACTTCTCAACTCTTCCAAACAACACGGGCTAATATATCGTCCCATC
ACACAAGCCCTCTACTGAATCTTTATCTCCAACCTTCTTATTCTCACATGAATTGGAGGA
CAACCAGTAGAATACCCATTCACAACAATCGGTCAAATCGCATCAATTCTATACTTCGCC
ATTATTATTATCCTCATACCCCTTGCCAATACAATCGAAAATAACATCCTAAAGCTTCAT
TACT------------------------------
>gi|310697843|gb|GU564050.1| Abrothrix longipilis voucher ER49 cytochrome b (cytb) gene, partial cds; mitochondrial
ATGGCAATCATACGAAAGACTCACCCCCTACTTAAAATTATTAACCACTCATTCATTGAT
CTCCCCACACCCTGCAACATTTCATCTTGATGGAACTTCGGCTCACTACTAGGCATTTGT
CTAATAATTCAAATTTTAACCGGCCTTTTCCTAGCCATACACTACACATCTGATACAGCC
ACAGCATTCTCCTCCGTCACTCACATCTGCCGAGACGTAAACTACGGCTGATTAATTCGT
TACTTACATGCCAACGGAGCATCCATATTTTTTATCTGCCTATTTATCCATGTAGGACGA
GGAATCTACTACGGTTCCTACATACTCTCAGAAACCTGAAACATCGGAATTATTCTATTC
CTGACCACTATAGCCACAGCATTCGTAGGCTATGTTCTCCCATGAGGACAAATGTCCTTT
TGAGGAGCCACAGTAATCACAAACCTACTATCAGCAATCCCCTATATCGGAACCACCCTA
GTCGAATGAATTTGAGGAGGCTTTTCAGTCGACAAAGCCACACTAACCCGCTTCTTCGCA
TTCCACTTTATTCTACCTTTTATTATCACAGCCTTCGTTCTAGTCCATCTTCTATTTCTA
CACGAAACAGGATCAAACAACCCCTCGGGCCTCAACTCGGATTCCGACAAAATTCCATTT
CACCCCTACTACACAATTAAAGACCTACTAGGAGTTGTCCTTCTTTTAATAGTTCTCATA
ATTTTGGTTTTATTTTTCCCAGATGTTCTCGGAGACCCCGATAATTATACCCCAGCAAAT
CCACTCAACACTCCAGCACACATTAAACCAGAATGATATTTTCTTTTCGCCTACGCTATC
CTCCGCTCCATCCCCAATAAATTAGGAGGTGTCCTAGCCCTGATCCTGTCCATTCTAATC
CTAGCAGCATTCCCACTTCTCAACTTTTCCAAACAACACGGGCTAATATATCGTCCCATC
ACACAAGCCCTCTACTGAATCTTTATCTCCAACCTCCTTATTCTCACATGAATTGGAGGA
CAACCAGTAGAATACCCATTCACAACAATCGGTCAAATCGCATCAATTCTATACTTCGCC
ATTATTATTATCCTCATACCCCTTGCCAACACAATCGAAAATAACATCCTAAAACTTCAT
TACT------------------------------
>gi|310697841|gb|GU564049.1| Abrothrix longipilis voucher ER48 cytochrome b (cytb) gene, partial cds; mitochondrial
ATGGCAATCATACGAAAGACTCACCCCCTACTTAAAATTATTAACCACTCATTCATTGAT
CTCCCCACACCCTGCAACATTTCATCTTGATGGAACTTCGGCTCACTACTAGGCATTTGT
CTAATAATTCAAATTTTAACCGGCCTTTTCCTAGCCATACACTACACATCTGATACAGCC
ACAGCATTCTCCTCCGTCACTCACATCTGCCGAGACGTAAACTACGGCTGATTAATTCGT
TACTTACATGCCAACGGAGCATCCATATTTTTTATCTGCCTATTTATCCATGTAGGACGA
GGAATCTACTACGGTTCCTACATACTCTCAGAAACCTGAAACATCGGAATTATTCTATTC
CTGACCACTATAGCCACAGCATTCGTAGGCTATGTTCTCCCATGAGGACAAATGTCCTTT
TGAGGAGCCACAGTAATCACAAACCTACTATCAGCAATCCCCTATATCGGAACCACCCTA
GTCGAATGAATTTGAGGAGGCTTTTCAGTCGACAAAGCCACACTAACCCGCTTCTTCGCA
TTCCACTTTATTCTACCTTTTATTATCACAGCCTTCGTTCTAGTCCATCTTCTATTTCTA
CACGAAACAGGATCAAACAACCCCTCGGGCCTCAACTCGGATTCCGACAAAATTCCATTT
CACCCCTACTACACAATTAAAGACCTACTAGGAGTTGTCCTTCTTTTAATAGTTCTCATA
ATTTTGGTTTTATTTTTCCCAGATGTTCTCGGAGACCCCGATAATTATACCCCAGCAAAT
CCACTCAACACTCCAGCACACATTAAACCAGAATGATATTTTCTTTTCGCCTACGCTATC
CTCCGCTCCATCCCCAATAAATTAGGAGGTGTCCTAGCCCTGATCCTGTCCATTCTAATC
CTAGCAGCATTCCCACTTCTCAACTTTTCCAAACAACACGGGCTAATATATCGTCCCATC
ACACAAGCCCTCTACTGAATCTTTATCTCCAACCTCCTTATTCTCACATGAATTGGAGGA
CAACCAGTAGAATACCCATTCACAACAATCGGTCAAATCGCATCAATTCTATACTTCGCC
ATTATTATTATCCTCATACCCCTTGCCAACACAATCGAAAATAACATCCTAAAACTTCAT
TACT------------------------------
>gi|310697839|gb|GU564048.1| Abrothrix longipilis voucher ER76 cytochrome b (cytb) gene, partial cds; mitochondrial
ATGGCAATCATACGAAAGACTCACCCCCTACTTAAAATTATTAACCACTCATTCATTGAT
CTCCCCACACCCTGCAACATTTCATCTTGATGGAACTTCGGCTCACTACTAGGCATTTGT
CTAATAATTCAAATTTTAACCGGCCTTTTCCTAGCCATACACTACACATCTGATACAGCC
ACAGCATTCTCCTCCGTCACTCACATCTGCCGAGACGTAAACTACGGCTGATTAATTCGT
TACTTACATGCCAACGGAGCATCCATATTTTTTATCTGCCTATTTATCCATGTAGGACGA
GGAATCTACTACGGTTCCTACATACTCTCAGAAACCTGAAACATCGGAATTATTTTATTC
CTGACCACTATAGCCACAGCATTCGTAGGCTATGTTCTCCCATGAGGACAAATGTCCTTT
TGAGGAGCCACAGTAATCACAAACCTACTATCAGCAATCCCCTATATCGGGACCACCCTA
GTCGAATGAATTTGAGGAGGCTTTTCAGTCGACAAAGCCACACTAACCCGCTTCTTCGCA
TTCCACTTTATCCTACCTTTTATTATCACAGCCTTCGTTCTAGTCCATCTTCTATTTCTA
CACGAAACAGGATCAAACAACCCCTCGGGCCTCAACTCAGATTCCGACAAAATTCCATTT
CACCCCTACTACACAATTAAAGACCTACTAGGAGTTGTCCTTCTTTTAATAGTTCTCATA
ATTTTGGTTTTATTTTTCCCAGATGTTCTCGGAGACCCCGATAATTATACCCCAGCAAAT
CCACTCAACACTCCAGCACACATTAAACCAGAATGATATTTTCTTTTCGCCTACGCTATC
CTCCGCTCCATCCCCAATAAATTAGGAGGAGTCCTAGCCCTGATCCTGTCCATTCTAATC
CTAGCAGCATTCCCACTTCTCAACTCTTCCAAACAACACGGGCTAATATATCGTCCCATC
ACACAAGCCCTCTACTGAATCTTTATCTCCAACCTTCTTATTCTCACATGAATTGGAGGA
CAACCAGTAGAATACCCATTCACAACAATCGGTCAAATCGCATCAATTCTATACTTCGCC
ATTATTATCATCCTCATACCCCTTGCCAACACAATCGAAAATAACATCCTAAAACTTCAT
TACT------------------------------
>gi|310697837|gb|GU564047.1| Abrothrix longipilis voucher ER75 cytochrome b (cytb) gene, partial cds; mitochondrial
ATGGCAATCATACGAAAGACTCACCCCCTACTTAAAATTATTAACCACTCATTCATTGAT
CTCCCCACACCCTGCAACATTTCATCTTGATGGAACTTCGGCTCACTACTAGGCATTTGT
CTAATAATTCAAATTTTAACCGGCCTTTTCCTAGCCATACACTACACATCTGATACAGCC
ACAGCATTCTCCTCCGTCACTCACATCTGCCGAGACGTAAACTACGGCTGATTAATTCGT
TACTTACATGCCAACGGAGCATCCATATTTTTTATCTGCCTATTTATCCATGTAGGACGA
GGAATCTACTACGGTTCCTACATACTCTCAGAAACCTGAAACATCGGAATTATTCTATTC
CTGACCACTATAGCCACAGCATTCGTAGGCTATGTTCTCCCATGAGGACAAATGTCCTTT
TGAGGAGCCACAGTAATCACAAACCTACTATCAGCAATCCCCTATATCGGGACCACCCTA
GTCGAATGAATTTGAGGAGGCTTTTCAGTCGACAAAGCCACACTAACCCGCTTCTTCGCA
TTCCACTTTATCCTACCTTTTATTATCACAGCCTTCGTTCTAGTCCATCTTCTATTTCTA
CACGAAACAGGATCAAACAACCCCTCGGGCCTCAACTCAGATTCCGACAAAATTCCATTT
CACCCCTACTACACAATTAAAGACCTACTAGGAGTTCTCCTTCTTTTAATAGTTCTCATA
ATTTTGGTTTTATTTTTCCCAGATGTTCTCGGAGACCCCGATAATTATACCCCAGCAAAT
CCACTCAACACTCCAGCACACATTAAACCAGAATGATATTTTCTTTTCGCCTACGCCATC
CTCCGCTCCATCCCCAATAAATTAGGAGGAGTCCTAGCCCTGATCCTGTCCATTCTAATC
CTAGCAGCATTCCCACTTCTCAACTCTTCCAAACAACACGGGCTAATATATCGTCCCATC
ACACAAGCCCTCTACTGAATCTTTATCTCCAACCTTCTTATTCTCACATGAATTGGAGGA
CAACCAGTAGAATACCCATTCACAACAATCGGTCAAATCGCATCAATTCTATACTTCGCC
ATTATTATTATCCTCATACCCCTTGCCAACACAATCGAAAATAACATCCTAAAACTTCAT
TACT------------------------------
>gi|310697835|gb|GU564046.1| Abrothrix longipilis voucher ER74 cytochrome b (cytb) gene, partial cds; mitochondrial
ATGGCAATCATACGAAAGACTCACCCCCTACTTAAAATTATTAACCACTCATTCATTGAT
CTCCCCACACCCTGCAACATTTCATCTTGATGGAACTTCGGCTCACTACTAGGCATTTGT
CTAATAATTCAAATTTTAACCGGCCTTTTCCTAGCCATACACTACACATCTGATACAGCC
ACAGCATTCTCCTCCGTCACTCACATCTGCCGAGACGTAAACTACGGCTGATTAATTCGT
TACTTACATGCCAACGGAGCATCCATATTTTTTATCTGCCTATTTATCCATGTAGGACGA
GGAATCTACTACGGTTCCTACATACTCTCAGAAACCTGAAACATCGGAATTATTCTATTC
CTGACCACTATAGCCACAGCATTCGTAGGCTATGTTCTCCCATGAGGACAAATGTCCTTT
TGAGGAGCCACAGTAATCACAAACCTACTATCAGCAATCCCCTATATCGGGACCACCCTA
GTCGAATGAATTTGAGGAGGCTTTTCAGTCGACAAAGCCACACTAACCCGCTTCTTCGCA
TTCCACTTTATCCTACCTTTTATTATCACAGCCTTCGTTCTAGTCCATCTTCTATTTCTA
CACGAAACAGGATCAAACAACCCCTCGGGCCTCAACTCAGATTCCGACAAAATTCCATTT
CACCCCTACTACACAATTAAAGACCTACTAGGAGTTCTCCTTCTTTTAATAGTTCTCATA
ATTTTGGTTTTATTTTTCCCAGATGTTCTCGGAGACCCCGATAATTATACCCCAGCAAAT
CCACTCAACACTCCAGCACACATTAAACCAGAATGATATTTTCTTTTCGCCTACGCCATC
CTCCGCTCCATCCCCAATAAATTAGGAGGAGTCCTAGCCCTGATCCTGTCCATTCTAATC
CTAGCAGCATTCCCACTTCTCAACTCTTCCAAACAACACGGGCTAATATATCGTCCCATC
ACACAAGCCCTCTACTGAATCTTTATCTCCAACCTTCTTATTCTCACATGAATTGGAGGA
CAACCAGTAGAATACCCATTCACAACAATCGGTCAAATCGCATCAATTCTATACTTCGCC
ATTATTATTATCCTCATACCCCTTGCCAACACAATCGAAAATAACATCCTAAAACTTCAT
TACT------------------------------
>gi|310697833|gb|GU564045.1| Abrothrix longipilis voucher ER85 cytochrome b (cytb) gene, partial cds; mitochondrial
ATGACAATCATACGAAAAACCCACCCACTACTTAAAATTATTAACCACTCGTTCATTGAT
CTCCCTACCCCCTCCAACATCTCATCCTGATGGAACTTTGGCTCGCTTTTAGGTGTTTGC
CTAATCATTCAAATTTTAACTGGTCTTTTCCTAGCCATACACTACACATCCGACACAGCC
ACAGCATTCTCCTCCGTCACCCACATCTGCCGAGACGTAAACTATGGCTGGCTCATCCGT
TATATACACGCCAACGGAGCATCCATATTTTTTATTTGCCTATTCATTCACGTAGGACGA
GGAATCTACTACGGCTCCTACATACTCTCAGAAACCTGAAACATTGGTATTATTCTATTC
CTGACCACAATAGCCACAGCATTCGTAGGCTATGTTCTCCCATGAGGACAAATATCTTTC
TGAGGCGCCACAGTAATCACAAATCTACTATCAGCAATCCCCTATATCGGGACAACTCTA
GTTGAATGAATCTGAGGAGGATTTTCAGTTGACAAGGCCACATTAACCCGCTTCTTCGCA
TTTCACTTTATTTTACCTTTCATTATCACAGCTTTTGTCCTGGTTCACCTTCTATTTCTA
CACGAAACAGGGTCTAATAACCCCTCAGGCCTCAACTCAAATTCTGACAAAATCCCATTC
CATCCCTACTATACAATCAAAGACTTGCTTGGAGTAATTCTTCTTTTAATAGTTCTCATA
ATTTTAGTATTGTTTTTCCCAGATGTTCTCGGAGACCCCGATAATTACACCCCAGCAAAT
CCACTCAACACTCCGGCACACATTAAACCAGAATGGTATTTTCTTTTCGCCTACGCTATC
CTCCGCTCCATCCCCAACAAATTAGGAGGGGTCCTGGCTCTAATCCTATCCATCCTGATT
TTAGCAGCATTCCCACTTCTCAACTCTTCCAAACAGCACGGACTTATATATCGCCCTATC
TCACAAGCCCTTTACTGAATCTTTGTTTCTAACCTTCTAATCCTCACATGAATTGGAGGA
CAGCCTGTAGAGTATCCATTTACAATAATTGGTCAGATCGCATCAATCCTGTACTTTGCT
ATTATTGTCATCTTTATGCCTATCGCCAACATAATCGAAAATAACGCCCTAAAACTTCAC
TACT------------------------------
>gi|310697831|gb|GU564044.1| Abrothrix longipilis voucher ER84 cytochrome b (cytb) gene, partial cds; mitochondrial
ATGACAATCATACGAAAAACCCACCCACTACTTAAAATTATTAACCACTCGTTCATTGAT
CTCCCTACCCCCTCCAACATCTCATCCTGATGGAACTTTGGCTCGCTTTTAGGTGTTTGC
CTAATCATTCAAATTTTAACTGGTCTTTTCCTAGCCATACACTACACATCCGACACAGCC
ACAGCATTCTCCTCCGTCACCCACATCTGCCGAGACGTAAACTATGGCTGGCTCATCCGT
TATATACACGCCAACGGAGCATCCATATTTTTTATTTGCCTATTCATTCACGTAGGACGA
GGAATCTACTACGGCTCCTACATACTCTCAGAAACCTGAAACATTGGTATTATTCTATTC
CTGACCACAATAGCCACAGCATTCGTAGGCTATGTTCTCCCATGAGGACAAATATCTTTC
TGAGGCGCCACAGTAATCACAAATCTACTATCAGCAATCCCCTATATCGGGACAACTCTA
GTTGAATGAATCTGAGGAGGATTTTCAGTTGACAAGGCCACATTAACCCGCTTCTTCGCA
TTTCACTTTATTTTACCTTTCATTATCACAGCTTTTGTCCTGGTTCACCTTCTATTTCTA
CACGAAACAGGGTCTAATAACCCCTCAGGCCTCAACTCAAATTCTGACAAAATCCCATTC
CATCCCTACTATACAATCAAAGACTTGCTTGGAGTAATTCTTCTTTTAATAGTTCTCATA
ATTTTAGTATTGTTTTTCCCAGATGTTCTCGGAGACCCCGATAATTACACCCCAGCAAAT
CCACTCAACACTCCGGCACACATTAAACCAGAATGGTATTTTCTTTTCGCCTACGCTATC
CTCCGCTCCATCCCCAACAAATTAGGAGGGGTCCTGGCTCTAATCCTATCCATCCTGATT
TTAGCAGCATTCCCACTTCTCAACTCTTCCAAACAGCACGGACTTATATATCGCCCTATC
TCACAAGCCCTTTACTGAATCTTTGTTTCTAACCTTCTAATCCTCACATGAATTGGAGGA
CAGCCTGTAGAGTATCCATTTACAATAATTGGTCAGATCGCATCAATCCTGTACTTTGCT
ATTATTGTCATCTTTATGCCTATCGCCAACATAATCGAAAATAACGCCCTAAAACTTCAC
TACT------------------------------
>gi|310697829|gb|GU564043.1| Abrothrix longipilis voucher ER83 cytochrome b (cytb) gene, partial cds; mitochondrial
ATGACAATCATACGAAAAACCCACCCACTACTTAAAATTATTAACCACTCGTTCATTGAT
CTCCCTACCCCCTCCAACATCTCATCCTGATGGAACTTTGGCTCGCTTTTAGGTGTTTGC
CTAATCATTCAAATTTTAACTGGTCTTTTCCTAGCCATACACTACACATCCGACACAGCC
ACAGCATTCTCCTCCGTCACCCACATCTGCCGAGACGTAAACTATGGCTGGCTCATCCGT
TATATACACGCCAACGGAGCATCCATATTTTTTATTTGCCTATTCATTCACGTAGGACGA
GGAATCTACTACGGCTCCTACATACTCTCAGAAACCTGAAACATTGGTATTATTCTATTC
CTGACCACAATAGCCACAGCATTCGTAGGCTATGTTCTCCCATGAGGACAAATATCTTTC
TGAGGCGCCACAGTAATCACAAATCTACTATCAGCAATCCCCTATATCGGGACAACTCTA
GTTGAATGAATCTGAGGAGGATTTTCAGTTGACAAGGCCACATTAACCCGCTTCTTCGCA
TTTCACTTTATTTTACCTTTCATTATCACAGCTTTTGTCCTGGTTCACCTTCTATTTCTA
CACGAAACAGGGTCTAATAACCCCTCAGGCCTCAACTCAAATTCTGACAAAATCCCATTC
CATCCCTACTATACAATCAAAGACTTGCTTGGAGTAATTCTTCTTTTAATAGTTCTCATA
ATTTTAGTATTGTTTTTCCCAGATGTTCTCGGAGACCCCGATAATTACACCCCAGCAAAT
CCACTCAACACTCCGGCACACATTAAACCAGAATGGTATTTTCTTTTCGCCTACGCTATC
CTCCGCTCCATCCCCAACAAATTAGGAGGGGTCCTGGCTCTAATCCTATCCATCCTGATT
TTAGCAGCATTCCCACTTCTCAACTCTTCCAAACAGCACGGACTTATATATCGCCCTATC
TCACAAGCCCTTTACTGAATCTTTGTTTCTAACCTTCTAATCCTCACATGAATTGGAGGA
CAGCCTGTAGAGTATCCATTTACAATAATTGGTCAGATCGCATCAATCCTGTACTTTGCT
ATTATTGTCATCTTTATGCCTATCGCCAACATAATCGAAAATAACGCCCTAAAACTTCAC
TACT------------------------------
>gi|310697827|gb|GU564042.1| Abrothrix longipilis voucher ER82 cytochrome b (cytb) gene, partial cds; mitochondrial
ATGACAATCATACGAAAAACCCACCCACTACTTAAAATTATTAACCACTCGTTCATTGAT
CTCCCTACCCCCTCCAACATCTCATCCTGATGGAACTTTGGCTCGCTTTTAGGTGTTTGC
CTAATCATTCAAATTTTAACTGGTCTTTTCCTAGCCATACACTACACATCCGACACAGCC
ACAGCATTCTCCTCCGTCACCCACATCTGCCGAGACGTAAACTATGGCTGGCTCATCCGT
TATATACACGCCAACGGAGCATCCATATTTTTTATTTGCCTATTCATTCACGTAGGACGA
GGAATCTACTACGGCTCCTACATACTCTCAGAAACCTGAAACATTGGTATTATTCTATTC
CTGACCACAATAGCCACAGCATTCGTAGGCTATGTTCTCCCATGAGGACAAATATCTTTC
TGAGGCGCCACAGTAATCACAAATCTACTATCAGCAATCCCCTATATCGGGACAACTCTA
GTTGAATGAATCTGAGGAGGATTTTCAGTTGACAAGGCCACATTAACCCGCTTCTTCGCA
TTTCACTTTATTTTACCTTTCATTATCACAGCTTTTGTCCTGGTTCACCTTCTATTTCTA
CACGAAACAGGGTCTAATAACCCCTCAGGCCTCAACTCAAATTCTGACAAAATCCCATTC
CATCCCTACTATACAATCAAAGACTTGCTTGGAGTAATTCTTCTTTTAATAGTTCTCATA
ATTTTAGTATTGTTTTTCCCAGATGTTCTCGGAGACCCCGATAATTACACCCCAGCAAAT
CCACTCAACACTCCGGCACACATTAAACCAGAATGGTATTTTCTTTTCGCCTACGCTATC
CTCCGCTCCATCCCCAACAAATTAGGAGGGGTCCTGGCTCTAATCCTATCCATCCTGATT
TTAGCAGCATTCCCACTTCTCAACTCTTCCAAACAGCACGGACTTATATATCGCCCTATC
TCACAAGCCCTTTACTGAATCTTTGTTTCTAACCTTCTAATCCTCACATGAATTGGAGGA
CAGCCTGTAGAGTATCCATTTACAATAATTGGTCAGATCGCATCAATCCTGTACTTTGCT
ATTATTGTCATCTTTATGCCTATCGCCAACATAATCGAAAATAACGCCCTAAAACTTCAC
TACT------------------------------
>gi|310697825|gb|GU564041.1| Abrothrix longipilis voucher ER81 cytochrome b (cytb) gene, partial cds; mitochondrial
ATGACAATCATACGAAAAACCCACCCACTACTTAAAATTATTAACCACTCGTTCATTGAT
CTCCCTACCCCCTCCAACATCTCATCCTGATGGAACTTTGGCTCGCTTTTAGGTGTTTGC
CTAATCATTCAAATTTTAACTGGTCTTTTCCTAGCCATACACTACACATCCGACACAGCC
ACAGCATTCTCCTCCGTCACCCACATCTGCCGAGACGTAAACTATGGCTGGCTCATCCGT
TATATACACGCCAACGGAGCATCCATATTTTTTATTTGCCTATTCATTCACGTAGGACGA
GGAATCTACTACGGCTCCTACATACTCTCAGAAACCTGAAACATTGGTATTATTCTATTC
CTGACCACAATAGCCACAGCATTCGTAGGCTATGTTCTCCCATGAGGACAAATATCTTTC
TGAGGCGCCACAGTAATCACAAATCTACTATCAGCAATCCCCTATATCGGGACAACTCTA
GTTGAATGAATCTGAGGAGGATTTTCAGTTGACAAGGCCACATTAACCCGCTTCTTCGCA
TTTCACTTTATTTTACCTTTCATTATCACAGCTTTTGTCCTGGTTCACCTTCTATTTCTA
CACGAAACAGGGTCTAATAACCCCTCAGGCCTCAACTCAAATTCTGACAAAATCCCATTC
CATCCCTACTATACAATCAAAGACTTGCTTGGAGTAATTCTTCTTTTAATAGTTCTCATA
ATTTTAGTATTGTTTTTCCCAGATGTTCTCGGAGACCCCGATAATTACACCCCAGCAAAT
CCACTCAACACTCCGGCACACATTAAACCAGAATGGTATTTTCTTTTCGCCTACGCTATC
CTCCGCTCCATCCCCAACAAATTAGGAGGGGTCCTGGCTCTAATCCTATCCATCCTGATT
TTAGCAGCATTCCCACTTCTCAACTCTTCCAAACAGCACGGACTTATATATCGCCCTATC
TCACAAGCCCTTTACTGAATCTTTGTTTCTAACCTTCTAATCCTCACATGAATTGGAGGA
CAGCCTGTAGAGTATCCATTTACAATAATTGGTCAGATCGCATCAATCCTGTACTTTGCT
ATTATTGTCATCTTTATGCCTATCGCCAACATAATCGAAAATAACGCCCTAAAACTTCAC
TACT------------------------------
>gi|310697823|gb|GU564040.1| Abrothrix longipilis voucher ER77 cytochrome b (cytb) gene, partial cds; mitochondrial
ATGACAATCATACGAAAAACCCACCCACTACTTAAAATTATTAACCACTCGTTCATTGAT
CTCCCTACCCCCTCCAACATCTCATCCTGATGGAACTTTGGCTCGCTTTTAGGTGTTTGC
CTAATCATTCAAATTTTAACTGGTCTTTTCCTAGCCATACACTACACATCCGACACAGCC
ACAGCATTCTCCTCCGTCACCCACATCTGCCGAGACGTAAACTATGGCTGGCTCATCCGT
TATATACACGCCAACGGAGCATCCATATTTTTTATTTGCCTATTCATTCACGTAGGACGA
GGAATCTACTACGGCTCCTACATACTCTCAGAAACCTGAAACATTGGTATTATTCTATTC
CTGACCACAATAGCCACAGCATTCGTAGGCTATGTTCTCCCATGAGGACAAATATCTTTC
TGAGGCGCCACAGTAATCACAAATCTACTATCAGCAATCCCCTATATCGGGACAACTCTA
GTTGAATGAATCTGAGGAGGATTTTCAGTTGACAAGGCCACATTAACCCGCTTCTTCGCA
TTTCACTTTATTTTACCTTTCATTATCACAGCTTTTGTCCTGGTTCACCTTCTATTTCTA
CACGAAACAGGGTCTAATAACCCCTCAGGCCTCAACTCAAATTCTGACAAAATCCCATTC
CATCCCTACTATACAATCAAAGACTTGCTTGGAGTAATTCTTCTTTTAATAGTTCTCATA
ATTTTAGTATTGTTTTTCCCAGATGTTCTCGGAGACCCCGATAATTACACCCCAGCAAAT
CCACTCAACACTCCGGCACACATTAAACCAGAATGGTATTTTCTTTTCGCCTACGCTATC
CTCCGCTCCATCCCCAACAAATTAGGAGGGGTCCTGGCTCTAATCCTATCCATCCTGATT
TTAGCAGCATTCCCACTTCTCAACTCTTCCAAACAGCACGGACTTATATATCGCCCTATC
TCACAAGCCCTTTACTGAATCTTTGTTTCTAACCTTCTAATCCTCACATGAATTGGAGGA
CAGCCTGTAGAGTATCCATTTACAATAATTGGTCAGATCGCATCAATCCTGTACTTTGCT
ATTATTGTCATCTTTATGCCTATCGCCAACATAATCGAAAATAACGCCCTAAAACTTCAC
TACT------------------------------
>gi|310697821|gb|GU564039.1| Abrothrix longipilis voucher ER73 cytochrome b (cytb) gene, partial cds; mitochondrial
ATGACAATCATACGAAAAACCCACCCACTACTTAAAATTATTAACCACTCGTTCATTGAT
CTCCCTACCCCCTCCAACATTTCATCCTGATGGAACTTTGGCTCGCTTTTAGGTGTTTGC
CTAATCATTCAAATTTTAACTGGTCTTTTCCTAGCCATACACTACACATCCGACACAGCC
ACAGCATTCTCCTCCGTCACCCACATCTGCCGAGACGTAAACTATGGCTGGCTCATCCGT
TATATACACGCCAACGGAGCATCCATATTTTTTATTTGCCTATTCATTCACGTAGGACGA
GGAATCTACTACGGCTCCTACATACTCTCAGAAACCTGAAACATTGGTATTATTCTATTC
CTGACCACAATAGCCACAGCATTCGTAGGCTATGTTCTCCCATGAGGACAAATATCTTTC
TGAGGCGCCACAGTAATCACAAATCTACTATCAGCAATCCCCTATATCGGGACAACTCTA
GTTGAATGAATCTGAGGAGGATTTTCAGTTGACAAGGCCACATTAACCCGCTTCTTCGCA
TTTCACTTTATTTTACCTTTCATTATCACAGCTTTTGTCCTGGTTCACCTTCTATTTCTA
CACGAAACAGGGTCTAATAACCCCTCAGGCCTCAACTCAAATTCTGACAAAATCCCATTC
CATCCCTACTATACAATCAAAGACTTGCTTGGAGTAATTCTTCTTTTAATAGTTCTCATA
ATTTTAGTATTGTTTTTCCCAGATGTTCTCGGAGACCCCGATAATTACACCCCAGCAAAT
CCACTCAACACTCCGGCACACATTAAACCAGAATGGTATTTTCTTTTCGCCTACGCTATC
CTCCGCTCCATCCCCAACAAATTAGGAGGGGTCCTGGCTCTAATCCTATCCATCCTGATT
TTAGCAGCATTCCCACTTCTCAACTCTTCCAAACAGCACGGACTTATATATCGCCCTATC
TCACAGGCCCTTTATTGAATCTTTGTTTCTAACCTTCTAATCCTCACATGAATTGGAGGA
CAGCCTGTAGAGTATCCATTTACAATAATTGGTCAGATCGCATCAACCCTGTACTTTGCT
ATTATTGTCATCTTTATGCCTATCGCCAACATAATCGAAAATAACGCCCTAAAACTTCAC
TACT------------------------------
>gi|310697819|gb|GU564038.1| Abrothrix longipilis voucher ER72 cytochrome b (cytb) gene, partial cds; mitochondrial
ATGACAATCATACGAAAAACCCACCCACTACTTAAAATTATTAACCACTCGTTCATTGAT
CTCCCTACCCCCTCCAACATCTCATCCTGATGGAACTTTGGCTCGCTTTTAGGTGTTTGC
CTAATCATTCAAATTTTAACTGGTCTTTTCCTAGCCATACACTACACATCCGACACAGCC
ACAGCATTCTCCTCCGTCACCCACATCTGCCGAGACGTAAACTATGGCTGGCTCATCCGT
TATATACACGCCAACGGAGCATCCATATTTTTTATTTGCCTATTCATTCACGTAGGACGA
GGAATCTACTACGGCTCCTACATACTCTCAGAAACCTGAAACATTGGTATTATTCTATTC
CTGACCACAATAGCCACAGCATTCGTAGGCTATGTTCTCCCATGAGGACAAATATCTTTC
TGAGGCGCCACAGTAATCACAAATCTACTATCAGCAATCCCCTATATCGGGACAACTCTA
GTTGAATGAATCTGAGGAGGATTTTCAGTTGACAAGGCCACATTAACCCGCTTCTTCGCA
TTTCACTTTATTTTACCTTTCATTATCACAGCTTTTGTCCTGGTTCACCTTCTATTTCTA
CACGAAACAGGGTCTAATAACCCCTCAGGCCTCAACTCAAATTCTGACAAAATCCCATTC
CATCCCTACTATACAATCAAAGACTTGCTTGGAGTAATTCTTCTTTTAATAGTTCTCATA
ATTTTAGTATTGTTTTTCCCAGATGTTCTCGGAGACCCCGATAATTACACCCCAGCAAAT
CCACTCAACACTCCGGCACACATTAAACCAGAATGGTATTTTCTTTTCGCCTACGCTATC
CTCCGCTCCATCCCCAACAAATTAGGAGGGGTCCTGGCTCTAATCCTATCCATCCTGATT
TTAGCAGCATTCCCACTTCTCAACTCTTCCAAACAGCACGGACTTATATATCGCCCTATC
TCACAAGCCCTTTACTGAATCTTTGTTTCTAACCTTCTAATCCTCACATGAATTGGAGGA
CAGCCTGTAGAGTATCCATTTACAATAATTGGTCAGATCGCATCAATCCTGTACTTTGCT
ATTATTGTCATCTTTATGCCTATCGCCAACATAATCGAAAATAACGCCCTAAAACTTCAC
TACT------------------------------
>gi|310697817|gb|GU564037.1| Abrothrix longipilis voucher NK 120132 cytochrome b (cytb) gene, partial cds; mitochondrial
ATGACAATTATACGAAAAACCCACCCGCTACTTAAAATCATTAACCACTCATTTATTGAT
CTCCCTACCCCCTCCAACATTTCATCTTGATGGAACTTTGGCTCACTTTTAGGTGTTTGC
CTAATCATTCAAATTTTAACTGGCCTCTTCCTAGCCATACACTACACATCCGACACAGCC
ACAGCATTCTCCTCCGTCACCCACATCTGCCGAGACGTAAACTATGGCTGGCTCATCCGT
TATATACACGCCAACGGAGCATCCATATTTTTTATTTGCCTATTCATTCACGTGGGACGA
GGGATCTACTACGGCTCCTACATACTCTCAGAAACCTGAAACATTGGCATCATCCTACTC
CTGACCACAATAGCCACAGCATTCGTAGGCTATGTTCTCCCATGAGGACAAATATCCTTC
TGAGGAGCCACAGTAATCACAAATTTACTATCAGCAATCCCCTATATCGGGACAACTCTA
GTTGAATGAATCTGAGGAGGGTTTTCAGTAGACAAAGCCACATTAACCCGCTTCTTCGCA
TTTCACTTTATTTTACCTTTCATTATCACAGCTCTTGTCCTGGTTCACCTTCTATTTCTA
CACGAAACAGGATCTAATAACCCCTCAGGCCTCAACTCAAACTCTGACAAAATCCCATTC
CATCCCTATTACACAATCAAAGACTTGCTCGGAGTGATTCTTCTTTTAATAGTTCTCATA
ATTTTAGTATTATTTTTCCCAGATGTTCTCGGAGACCCCGATAATTATACCCCAGCAAAT
CCACTCAACACCCCAGCACACATTAAACCAGAATGGTATTTCCTTTTCGCCTACGCTATC
CTCCGCTCCATCCCCAACAAACTAGGAGGAGTCCTAGCTCTAATCCTATCAATCCTAATT
TTAGCAGCGTTCCCACTTCTTAATTTTTCCAAACAACACGGACTTATTTATCGCCCTATC
TCACAAACCCTTTACTGAATCTTTATTTCTAACCTTCTAATCCTGACATGAATTGGAGGA
CAACCTGTAGAATACCCATTTACAGTAATTGGTCAAATCGCATCAATCCTGTACTTCGCT
ATCATTATCATCTTTATACCTATTGCCAACATAATCGAAAATAACATTCTAAAACTTCAC
TACT------------------------------
>gi|310697815|gb|GU564036.1| Abrothrix longipilis voucher NK 120131 cytochrome b (cytb) gene, partial cds; mitochondrial
ATGACAATTATACGAAAAACCCACCCGCTACTTAAAATCATTAACCACTCATTTATTGAT
CTCCCTACCCCCTCCAACATTTCATCTTGATGGAACTTTGGCTCACTTTTAGGTGTTTGC
CTAATCATTCAAATTTTAACTGGCCTCTTCCTAGCCATACACTACACATCCGACACAGCC
ACAGCATTCTCCTCCGTCACCCACATCTGCCGAGACGTAAACTATGGCTGGCTCATCCGT
TATATACACGCCAACGGAGCATCCATATTTTTTATTTGCCTATTCATTCACGTGGGACGA
GGGATCTACTACGGCTCCTACATACTCTCAGAAACCTGAAACATTGGCATCATCCTACTC
CTGACCACAATAGCCACAGCATTCGTAGGCTATGTTCTCCCATGAGGACAAATATCCTTC
TGAGGAGCCACAGTAATCACAAATTTACTATCAGCAATCCCCTATATCGGGACAACTCTA
GTTGAATGAATCTGAGGAGGGTTTTCAGTAGACAAAGCCACATTAACCCGCTTCTTCGCA
TTTCACTTTATTTTACCTTTCATTATCACAGCTCTTGTCCTGGTTCACCTTCTATTTCTA
CACGAAACAGGATCTAATAACCCCTCAGGCCTCAACTCAAACTCTGACAAAATCCCATTC
CATCCCTATTACACAATCAAAGACTTGCTCGGAGTGATTCTTCTTTTAATAGTTCTCATA
ATTTTAGTATTATTTTTCCCAGATGTTCTCGGAGACCCCGATAATTATACCCCAGCAAAT
CCACTCAACACCCCAGCACACATTAAACCAGAATGGTATTTCCTTTTCGCCTACGCTATC
CTCCGCTCCATCCCCAACAAACTAGGAGGAGTCCTAGCTCTAATCCTATCAATCCTAATT
TTAGCAGCGTTCCCACTTCTTAATTTTTCCAAACAACACGGACTTATTTATCGCCCTATC
TCACAAACCCTTTACTGAATCTTTATTTCTAACCTTCTAATCCTGACATGAATTGGAGGA
CAACCTGTAGAATACCCATTTACAGTAATTGGTCAAATCGCATCAATCCTGTACTTCGCT
ATCATTATCATCTTTATACCTATTGCCAACATAATCGAAAATAACATTCTAAAACTTCAC
TACT------------------------------
>gi|310697813|gb|GU564035.1| Abrothrix longipilis voucher NK 120129 cytochrome b (cytb) gene, partial cds; mitochondrial
ATGACAATTATACGAAAAACCCACCCGCTACTTAAAATCATTAACCACTCATTTATTGAT
CTCCCTACCCCCTCCAACATTTCATCTTGATGGAACTTTGGCTCACTTTTAGGTGTTTGC
CTAATCATTCAAATTTTAACTGGCCTCTTCCTAGCCATACACTACACATCCGACACAGCC
ACAGCATTCTCCTCCGTCACCCACATCTGCCGAGACGTAAACTATGGCTGGCTCATCCGT
TATATACACGCCAACGGAGCATCCATATTTTTTATTTGCCTATTCATTCACGTGGGACGA
GGGATCTACTACGGCTCCTACATACTCTCAGAAACCTGAAACATTGGCATCATCCTACTC
CTGACCACAATAGCCACAGCATTCGTAGGCTATGTTCTCCCATGAGGACAAATATCCTTC
TGAGGAGCCACAGTAATCACAAATTTACTATCAGCAATCCCCTATATCGGGACAACTCTA
GTTGAATGAATCTGAGGAGGGTTTTCAGTAGACAAAGCCACATTAACCCGCTTCTTCGCA
TTTCACTTTATTTTACCTTTCATTATCACAGCTCTTGTCCTGGTTCACCTTCTATTTCTA
CACGAAACAGGATCTAATAACCCCTCAGGCCTCAACTCAAACTCTGACAAAATCCCATTC
CATCCCTATTACACAATCAAAGACTTGCTCGGAGTGATTCTTCTTTTAATAGTTCTCATA
ATTTTAGTATTATTTTTCCCAGATGTTCTCGGAGACCCCGATAATTATACCCCAGCAAAT
CCACTCAACACCCCAGCACACATTAAACCAGAATGGTATTTCCTTTTCGCCTACGCTATC
CTCCGCTCCATCCCCAACAAACTAGGAGGAGTCCTAGCTCTAATCCTATCAATCCTAATT
TTAGCAGCGTTCCCACTTCTTAATTTTTCCAAACAACACGGACTTATTTATCGCCCTATC
TCACAAACCCTTTACTGAATCTTTATTTCTAACCTTCTAATCCTGACATGAATTGGAGGA
CAACCTGTAGAATACCCATTTACAGTAATTGGTCAAATCGCATCAATCCTGTACTTCGCT
ATCATTATCATCTTTATACCTATTGCCAACATAATCGAAAATAACATTCTAAAACTTCAC
TACT------------------------------
>gi|310697811|gb|GU564034.1| Abrothrix longipilis voucher NK 120127 cytochrome b (cytb) gene, partial cds; mitochondrial
ATGACAATTATACGAAAAACCCACCCGCTACTTAAAATCATTAACCACTCATTTATTGAT
CTCCCTACCCCCTCCAACATTTCATCTTGATGGAACTTTGGCTCACTTTTAGGTGTTTGC
CTGATCATTCAAATTTTAACTGGCCTCTTCCTAGCCATACACTACACATCCGACACAGCC
ACAGCATTCTCCTCCGTCACCCACATCTGCCGAGACGTAAACTATGGCTGGCTCATCCGT
TATATACACGCCAACGGAGCATCCATATTTTTTATTTGCCTATTCATTCACGTGGGACGA
GGGATCTACTACGGCTCCTACATACTCTCAGAAACCTGAAACATTGGCATCATCCTACTC
CTGACCACAATAGCCACAGCATTCGTAGGCTATGTTCTCCCATGAGGACAAATATCCTTC
TGAGGAGCCACAGTAATCACAAATTTACTATCAGCAATCCCCTATATCGGGACAACTCTA
GTTGAATGAATCTGAGGAGGGTTTTCAGTAGACAAAGCCACATTAACCCGCTTCTTCGCA
TTTCACTTTATTTTACCTTTCATTATCACAGCTCTTGTCCTGGTTCACCTTCTATTTCTA
CACGAAACAGGATCTAACAACCCCTCAGGCCTCAACTCAAACTCTGACAAAATCCCATTC
CATCCCTATTACACAATCAAAGACTTGCTCGGAGTGATTCTTCTTTTAATAGTTCTCATA
ATTTTAGTATTATTTTTCCCAGATGTTCTCGGAGACCCCGATAATTATACCCCAGCAAAT
CCACTCAACACCCCAGCACACATTAAACCAGAATGATATTTCCTTTTCGCCTACGCTATC
CTCCGCTCCATCCCCAACAAACTAGGAGGAGTCCTAGCTCTAATCCTATCAATCCTAATT
TTAGCAGCGTTCCCACTTCTTAATTTTTCCAAACAACACGGACTTATTTATCGCCCTATC
TCACAAACCCTTTACTGAATCTTTATTTCTAACCTTCTAATCCTGACATGAATTGGAGGA
CAACCTGTAGAATACCCATTTACAGTAATCGGTCAAATCGCATCAATCCTGTACTTCGCT
ATCATTATCGTCTTTATACCTATTGCCAACATAATCGAAAATAACATTCTAAAACTTCAC
TACT------------------------------
>gi|310697809|gb|GU564033.1| Abrothrix longipilis voucher NK 120125 cytochrome b (cytb) gene, partial cds; mitochondrial
ATGACAATTATACGAAAAACCCACCCGCTACTTAAAATCATTAACCACTCATTTATTGAT
CTACCTACCCCCTCCAACATTTCATCTTGATGGAACTTTGGCTCACTTTTAGGTGTTTGC
CTAATCATTCAAATTTTAACTGGCCTCTTCCTGGCCATACACTACACATCCGACACAGCC
ACAGCATTCTCCTCCGTCACCCACATCTGCCGAGACGTAAACTATGGCTGGCTCATCCGT
TATATACACGCCAACGGAGCATCCATATTTTTTATTTGCCTATTCATTCACGTGGGACGA
GGGATCTACTACGGCTCCTACATACTCTCAGAAACCTGAAACATTGGCATCATCCTACTC
CTAACCACAATAGCCACAGCATTCGTAGGCTATGTTCTCCCATGAGGACAAATATCCTTC
TGAGGCGCCACGGTAATCACAAATTTACTATCAGCAATCCCCTATATCGGGACTACTCTA
GTTGAATGAATCTGAGGAGGGTTTTCAGTAGACAAAGCCACATTAACCCGCTTCTTCGCA
TTTCACTTTATTTTACCTTTCATTATCACAGCTTTTGTCCTGGTTCACCTTCTATTTCTA
CACGAAACAGGATCTAATAACCCCTCAGGCCTCAACTCAAATTCTGACAAAATCCCATTC
CATCCCTATTACACAATCAAAGACTTGCTCGGAGTGATTCTTCTTTTAATAGTTCTCATA
ATTTTAGTATTATTTTTCCCAGATGTTCTCGGAGACCCCGATAATTATACCCCAGCAAAT
CCACTCAACACCCCAGCACACATTAAACCAGAATGGTATTTCCTTTTCGCCTACGCTATC
CTCCGCTCCATCCCCAACAAACTAGGAGGAGTCCTAGCTCTAATCCTATCAATCCTAATT
TTAGCAGCGTTCCCACTTCTTAATTCTTCCAAACAACACGGACTTATTTATCGCCCTATC
TCACAAACCCTTTACTGAATCTTTATTTCTAACCTTCTAATCCTCACATGAATTGGAGGA
CAACCTGTAGAATACCCATTTACAGTAATTGGTCAAATCGCATCAATCCTGTACTTCGCT
ACTATTATCGTCTTTATACCTATTGCCAACATAATCGAAAATAACATCCTAAAACTTCAC
TACT------------------------------
>gi|310697807|gb|GU564032.1| Abrothrix longipilis voucher NK 120122 cytochrome b (cytb) gene, partial cds; mitochondrial
ATGACAATTATACGAAAAACCCACCCGCTACTTAAAATCATTAACCACTCATTTATTGAT
CTCCCTACCCCCTCCAACATTTCATCTTGATGGAACTTTGGCTCACTTTTAGGTGTTTGC
CTGATCATTCAAATTTTAACTGGCCTCTTCCTAGCCATACACTACACATCCGACACAGCC
ACAGCATTCTCCTCCGTCACCCACATCTGCCGAGACGTAAACTATGGCTGGCTCATCCGT
TATATACACGCCAACGGAGCATCCATATTTTTTATTTGCCTATTCATTCACGTGGGACGA
GGGATCTACTACGGCTCCTACATACTCTCAGAAACCTGAAACATTGGCATCATCCTACTC
CTGACCACAATAGCCACAGCATTCGTAGGCTATGTTCTCCCATGAGGACAAATATCCTTC
TGAGGAGCCACAGTAATCACAAATTTACTATCAGCAATCCCCTATATCGGGACAACTCTA
GTTGAATGAATCTGAGGAGGGTTTTCAGTAGACAAAGCCACATTAACCCGCTTCTTCGCA
TTTCACTTTATTTTACCTTTCATTATCACAGCTCTTGTCCTGGTTCACCTTCTATTTCTA
CACGAAACAGGATCTAACAACCCCTCAGGCCTCAACTCAAACTCTGACAAAATCCCATTC
CATCCCTATTACACAATCAAAGACTTGCTCGGAGTGATTCTTCTTTTAATAGTTCTCATA
ATTTTAGTATTATTTTTCCCAGATGTTCTCGGAGACCCCGATAATTATACCCCAGCAAAT
CCACTCAACACCCCAGCACACATTAAACCAGAATGATATTTCCTTTTCGCCTACGCTATC
CTCCGCTCCATCCCCAACAAACTAGGAGGAGTCCTAGCTCTAATCCTATCAATCCTAATT
TTAGCAGCGTTCCCACTTCTTAATTTTTCCAAACAACACGGACTTATTTATCGCCCTATC
TCACAAACCCTTTACTGAATCTTTATTTCTAACCTTCTAATCCTGACATGAATTGGAGGA
CAACCTGTAGAATACCCATTTACAGTAATCGGTCAAATCGCATCAATCCTGTACTTCGCT
ATCATTATCGTCTTTATACCTATTGCCAACATAATCGAAAATAACATTCTAAAACTTCAC
TACT------------------------------
>gi|310697805|gb|GU564031.1| Abrothrix longipilis voucher NK 120084 cytochrome b (cytb) gene, partial cds; mitochondrial
ATGACAATCATACGAAAAACCCACCCACTACTTAAAATTATTAACCACTCATTTATTGAT
CTCCCTACCCCCTCCAACATTTCATCTTGATGGAACTTTGGCTCGCTTTTAGGCGTTTGC
CTAATCATTCAAATTTTAACTGGTCTCTTCCTGGCCATACACTACACATCCGACACAGCC
ACAGCATTCTCCTCCGTCACCCACATCTGCCGAGACGTAAACTATGGCTGACTCATCCGT
TATATACACGCCAACGGAGCATCCATGTTTTTTATTTGCCTATTCATTCACGTAGGACGA
GGGATCTACTACGGCTCCTACATACTCTTAGAAACCTGAAACATCGGTATCATTCTACTC
CTGACCACAATAGCCACAGCATTCGTAGGCTATGTTCTCCCATGAGGACAAATATCTTTT
TGAGGCGCCACAGTAATCACAAATTTACTATCAGCAATCCCCTATATCGGGACAACTCTA
GTTGAATGAATCTGAGGAGGTTTTTCAGTTGACAAAGCCACATTAACCCGCTTCTTCGCA
TTTCACTTTATTTTACCTTTCATTATCACAGCTTTTGTCCTAGTTCACCTTCTATTTCTG
CACGAAACCGGGTCTAATAACCCCTCAGGCCTCAACTCAAATTCTGACAAAATCCCATTC
CATCCCTACTATACAATTAAAGACTTGCTTGGAGTAATTCTTCTTTTAATAGTTCTCATA
ATTTTAGTATTGTTTTTCCCAGATGTTCTCGGAGACCCCGATAATTATACCCCAGCAAAT
CCACTCAACACCCCAGCACACATTAAACCAGAATGGTATTTCCTTTTCGCCTACGCTATC
CTCCGCTCCATCCCCAACAAATTAGGAGGGGTCCTAGCTCTAATCCTATCCATCCTAATT
TTAGCAGCATTCCCACTTCTCAATTCTTCCAAACAACACGGGCTTATGTATCGCCCTATC
TCACAAGCCCTTTACTGAATCTTTGTTTCTAATCTTCTAATCCTCACATGAATTGGAGGA
CAGCCCGTAGAGTACCCATTTACAATAATTGGTCAAATCGCATCAATCCTGTACTTTACT
ATTATTGTCATCTTTATACCCATCGCCAACATAATCGAAAATGACATCCTAAAACTTCAC
TACT------------------------------
>gi|310697803|gb|GU564030.1| Abrothrix longipilis voucher NK 120055 cytochrome b (cytb) gene, partial cds; mitochondrial
ATGACAATCATACGAAAAACCCACCCACTACTTAAAATTATTAACCACTCATTTATTGAT
CTCCCTACCCCCTCCAACATTTCATCTTGATGGAACTTTGGCTCGCTTTTAGGCGTTTGC
CTAATCATTCAAATTTTAACTGGTCTCTTCCTGGCCATACACTACACATCCGACACAGCC
ACAGCATTCTCCTCCGTCACCCACATCTGCCGAGACGTAAACTATGGCTGACTCATCCGT
TATATACACGCCAACGGAGCATCCATGTTTTTTATTTGCCTATTCATTCACGTAGGACGA
GGGATCTACTACGGCTCCTACATACTCTTAGAAACCTGAAACATCGGTATCATTCTACTC
CTGACCACAATAGCCACAGCATTCGTAGGCTATGTTCTCCCATGAGGACAAATATCTTTC
TGAGGCGCCACAGTAATCACAAATTTACTATCAGCAATCCCCTATATCGGGACAACTCTA
GTTGAATGAATCTGAGGAGGTTTTTCAGTTGACAAAGCCACATTAACCCGCTTCTTCGCA
TTTCACTTTATTCTACCTTTCATTATCACAGCTTTTGTCCTAGTTCACCTTCTATTTCTG
CACGAAACCGGGTCTAATAACCCCTCAGGCCTCAACTCAAATTCTGACAAAATCCCATTC
CATCCCTACTATACAATCAAAGACTTGCTTGGAGTAATTCTTCTTTTAATAGTTCTCATA
ATTTTAGTATTGTTTTTCCCAGATGTTCTCGGAGACCCCGATAATTATACCCCAGCAAAT
CCACTCAACACCCCAGCACACATTAAACCAGAATGGTATTTCCTTTTCGCCTACGCTATC
CTCCGCTCCATCCCCAACAAATTAGGAGGGGTCCTAGCTCTAATCCTATCCATCCTAATT
TTAGCAGCATTCCCCCTTCTCAATTCTTCCAAACAACACGGGCTTATGTATCGCCCTATC
TCACAAGCCCTTTACTGAATCTTTGTTTCTAATCTTCTAATCCTCACATGAATTGGAGGA
CAGCCCGTAGAGTACCCATTTACAATAATTGGTCAAATCGCATCAATCCTGTACTTTACT
ATTATTGTCATCTTTATACCCATCGCCAACATAATCGAAAATGACATCCTAAAACTTCAC
TACT------------------------------
>gi|310697801|gb|GU564029.1| Abrothrix longipilis voucher NK 120052 cytochrome b (cytb) gene, partial cds; mitochondrial
ATGACAATCATACGAAAAACCCACCCACTACTTAAAATTATTAACCACTCATTTATTGAT
CTCCCTACCCCCTCCAACATTTCATCTTGATGGAACTTTGGCTCGCTTTTAGGCGTTTGC
CTAATCATTCAAATTTTAACTGGTCTCTTCCTGGCCATACACTACACATCCGACACAGCC
ACAGCATTCTCCTCCGTCACCCACATCTGCCGAGACGTAAACTATGGCTGACTCATCCGT
TATATACACGCCAACGGAGCATCCATGTTTTTTATTTGCCTATTCATTCACGTAGGACGA
GGGATCTACTACGGCTCCTACATACTCTTAGAAACCTGAAACATCGGTATCATTCTACTC
CTGACCACAATAGCCACAGCATTCGTAGGCTATGTTCTCCCATGAGGACAAATATCTTTC
TGAGGCGCCACAGTAATCACAAATTTACTATCAGCAATCCCCTATATCGGGACAACTCTA
GTTGAATGAATCTGAGGAGGTTTTTCAGTTGACAAAGCCACATTAACCCGCTTCTTCGCA
TTTCACTTTATTCTACCTTTCATTATCACAGCTTTTGTCCTAGTTCACCTTCTATTTCTG
CACGAAACCGGGTCTAATAACCCCTCAGGCCTCAACTCAAATTCTGACAAAATCCCATTC
CATCCCTACTATACAATCAAAGACTTGCTTGGAGTAATTCTTCTTTTAATAGTTCTCATA
ATTTTAGTATTGTTTTTCCCAGATGTTCTCGGAGACCCCGATAATTATACCCCAGCAAAT
CCACTCAACACCCCAGCACACATTAAACCAGAATGGTATTTCCTTTTCGCCTACGCTATC
CTCCGCTCCATCCCCAACAAATTAGGAGGGGTCCTAGCTCTAATCCTATCCATCCTAATT
TTAGCAGCATTCCCCCTTCTCAATTCTTCCAAACAACACGGGCTTATGTATCGCCCTATC
TCACAAGCCCTTTACTGAATCTTTGTTTCTAATCTTCTAATCCTCACATGAATTGGAGGA
CAGCCCGTAGAGTACCCATTTACAATAATTGGTCAAATCGCATCAATCCTGTACTTTACT
ATTATTGTCATCTTTATACCCATCGCCAACATAATCGAAAATGACATCCTAAAACTTCAC
TACT------------------------------
>gi|310697799|gb|GU564028.1| Abrothrix longipilis voucher NK 120152 cytochrome b (cytb) gene, partial cds; mitochondrial
ATGACAATCATACGAAAAACCCACCCACTACTTAAAATTATTAACCACTCGTTTATTGAT
CTCCCTACCCCCTCCAACATTTCATCTTGATGGAACTTTGGCTCGCTTTTAGGTGTTTGC
CTAGTCATTCAAATTTTAACTGGTCTCTTCCTAGCCATACACTACACATCCGACACAGCC
ACAGCATTCTCCTCCGTCACCCACATCTGCCGAGACGTAAATTATGGCTGGCTCATCCGT
TATATACACGCCAACGGAGCATCCATATTTTTTATTTGCCTATTCATTCACGTAGGACGA
GGAATCTACTACAGCTCCTACATACTCTCAGAAACCTGAAACATTGGTATTATTCTATTT
CTGACCACAATAGCCACAGCATTCGTAGGCTATGTTCTCCCATGAGGACAAATATCTTTC
TGAGGCGCCACAGTAATCACAAATTTACTATCAGCAATCCCCTATATTGGGACGACTCTA
GTTGAATGAATTTGAGGAGGATTTTCAGTTGACAAAGCCACATTAACCCGCTTCTTCGCA
TTTCACTTTATTTTACCTTTCATTATTACAGCTTTTGTCCTGGTTCACCTTCTATTTCTA
CACGAAACAGGGTCTAATAACCCCTCAGGCCTCAACTCAAATTCCGACAAAATCCCATTC
CATCCCTACTATACAATCAAAGACTTGCTTGGAGTGATTCTTCTTTTAATAGTTCTCATA
ATTTTAGTATTATTTTTCCCAGATGTTCTCGGAGACCCCGATAATTACACCCCAGCAAAT
CCACTCAACACCCCGGCACACATTAAACCAGAATGGTACTTTCTTTTCGCCTACGCTATC
CTCCGCTCCATCCCCAACAAATTAGGAGGAGTCCTGGCTCTAATCCTATCCATCCTAATT
TTAGCAGCATTCCCGCTTCTCAATTCTTCCAAACAGCACGGACTTATATATCGCCCTATC
TCACAAGCCCTTTACTGAATCTTTGTTTCTAACCTTCTAATCCTCACATGAATTGGAGGA
CAACCTGTAGAGTACCCATTTACAATAATTGGTCAAATCGCATCAATCCTGTATTTCGCT
ATTATTGTCATCTTTATGCCTATCGCCAACATAATCGAAAATAACGCCCTAAAACTTCAC
TACT------------------------------
>gi|310697797|gb|GU564027.1| Abrothrix longipilis voucher NK 120149 cytochrome b (cytb) gene, partial cds; mitochondrial
ATGACAATCATACGAAAAACCCACCCACTACTTAAAATTATTAACCACTCGTTTATTGAT
CTCCCTACCCCCTCCAACATTTCATCTTGATGGAACTTTGGCTCGCTTTTAGGTGTTTGC
CTAGTCATTCAAATTTTAACTGGTCTCTTCCTAGCCATACACTACACATCCGACACAGCC
ACAGCATTCTCCTCCGTCACCCACATCTGCCGAGACGTAAATTATGGCTGGCTCATCCGT
TATATACACGCCAACGGAGCATCCATATTTTTTATTTGCCTATTCATTCACGTAGGACGA
GGAATCTACTACAGCTCCTACATACTCTCAGAAACCTGAAACATTGGTATTATTCTATTT
CTGACCACAATAGCCACAGCATTCGTAGGCTATGTTCTCCCATGAGGACAAATATCTTTC
TGAGGCGCCACAGTAATCACAAATTTACTATCAGCAATCCCCTATATTGGGACGACTCTA
GTTGAATGAATTTGAGGAGGATTTTCAGTTGACAAAGCCACATTAACCCGCTTCTTCGCA
TTTCACTTTATTTTACCTTTCATTATTACAGCTTTTGTCCTGGTTCACCTTCTATTTCTA
CACGAAACAGGGTCTAATAACCCCTCAGGCCTCAACTCAAATTCCGACAAAATCCCATTC
CATCCCTACTATACAATCAAAGACTTGCTTGGAGTGATTCTTCTTTTAATAGTTCTCATA
ATTTTAGTATTATTTTTCCCAGATGTTCTCGGAGACCCCGATAATTACACCCCAGCAAAT
CCACTCAACACCCCGGCACACATTAAACCAGAATGGTACTTTCTTTTCGCCTACGCTATC
CTCCGCTCCATCCCCAACAAATTAGGAGGAGTCCTGGCTCTAATCCTATCCATCCTAATT
TTAGCAGCATTCCCGCTTCTCAATTCTTCCAAACAGCACGGACTTATATATCGCCCTATC
TCACAAGCCCTTTACTGAATCTTTGTTTCTAACCTTCTAATCCTCACATGAATTGGAGGA
CAACCTGTAGAGTACCCATTTACAATAATTGGTCAAATCGCATCAATCCTGTATTTCGCT
ATTATTGTCATCTTTATGCCTATCGCCAACATAATCGAAAATAACGCCCTAAAACTTCAC
TACT------------------------------
>gi|310697795|gb|GU564026.1| Abrothrix longipilis voucher NK 120147 cytochrome b (cytb) gene, partial cds; mitochondrial
ATGACAATCATACGAAAAACCCACCCACTACTTAAAATTATTAACCACTCGTTTATTGAT
CTCCCTACCCCCTCCAACATTTCATCTTGATGGAACTTTGGCTCGCTTTTAGGTGTTTGC
CTAGTCATTCAAATTTTAACTGGTCTCTTCCTAGCCATACACTACACATCCGACACAGCC
ACAGCATTCTCCTCCGTCACCCACATCTGCCGAGACGTAAATTATGGCTGGCTCATCCGT
TATATACACGCCAACGGAGCATCCATATTTTTTATTTGCCTATTCATTCACGTAGGACGA
GGAATCTACTACAGCTCCTACATACTCTCAGAAACCTGAAACATTGGTATTATTCTATTT
CTGACCACAATAGCCACAGCATTCGTAGGCTATGTTCTCCCATGAGGACAAATATCTTTC
TGAGGCGCCACAGTAATCACAAATTTACTATCAGCAATCCCCTATATTGGGACGACTCTA
GTTGAATGAATTTGAGGAGGATTTTCAGTTGACAAAGCCACATTAACCCGCTTCTTCGCA
TTTCACTTTATTTTACCTTTCATTATTACAGCTTTTGTCCTGGTTCACCTTCTATTTCTA
CACGAAACAGGGTCTAATAACCCCTCAGGCCTCAACTCAAATTCCGACAAAATCCCATTC
CATCCCTACTATACAATCAAAGACTTGCTTGGAGTGATTCTTCTTTTAATAGTTCTCATA
ATTTTAGTATTATTTTTCCCAGATGTTCTCGGAGACCCCGATAATTACACCCCAGCAAAT
CCACTCAACACCCCGGCACACATTAAACCAGAATGGTACTTTCTTTTCGCCTACGCTATC
CTCCGCTCCATCCCCAACAAATTAGGAGGAGTCCTGGCTCTAATCCTATCCATCCTAATT
TTAGCAGCATTCCCGCTTCTCAATTCTTCCAAACAGCACGGACTTATATATCGCCCTATC
TCACAAGCCCTTTACTGAATCTTTGTTTCTAACCTTCTAATCCTCACATGAATTGGAGGA
CAACCTGTAGAGTACCCATTTACAATAATTGGTCAAATCGCATCAATCCTGTATTTCGCT
ATTATTGTCATCTTTATGCCTATCGCCAACATAATCGAAAATAACGCCCTAAAACTTCAC
TACT------------------------------
>gi|310697793|gb|GU564025.1| Abrothrix longipilis voucher NK 120145 cytochrome b (cytb) gene, partial cds; mitochondrial
ATGACAATCATACGAAAAACCCACCCACTACTTAAAATTATTAACCACTCGTTTATTGAT
CTCCCTACCCCCTCCAACATTTCATCTTGATGGAACTTTGGCTCGCTTTTAGGTGTTTGC
CTAGTCATTCAAATTTTAACTGGTCTCTTCCTAGCCATACACTACACATCCGACACAGCC
ACAGCATTCTCCTCCGTCACCCACATCTGCCGAGACGTAAATTATGGCTGGCTCATCCGT
TATATACACGCCAACGGAGCATCCATATTTTTTATTTGCCTATTCATTCACGTAGGACGA
GGAATCTACTACAGCTCCTACATACTCTCAGAAACCTGAAACATTGGTATTATTCTATTT
CTGACCACAATAGCCACAGCATTCGTAGGCTATGTTCTCCCATGAGGACAAATATCTTTC
TGAGGCGCCACAGTAATCACAAATTTACTATCAGCAATCCCCTATATTGGGACGACTCTA
GTTGAATGAATTTGAGGAGGATTTTCAGTTGACAAAGCCACATTAACCCGCTTCTTCGCA
TTTCACTTTATTTTACCTTTCATTATTACAGCTTTTGTCCTGGTTCACCTTCTATTTCTA
CACGAAACAGGGTCTAATAACCCCTCAGGCCTCAACTCAAATTCCGACAAAATCCCATTC
CATCCCTACTATACAATCAAAGACTTGCTTGGAGTGATTCTTCTTTTAATAGTTCTCATA
ATTTTAGTATTATTTTTCCCAGATGTTCTCGGAGACCCCGATAATTACACCCCAGCAAAT
CCACTCAACACCCCGGCACACATTAAACCAGAATGGTACTTTCTTTTCGCCTACGCTATC
CTCCGCTCCATCCCCAACAAATTAGGAGGAGTCCTGGCTCTAATCCTATCCATCCTAATT
TTAGCAGCATTCCCGCTTCTCAATTCTTCCAAACAGCACGGACTTATATATCGCCCTATC
TCACAAGCCCTTTACTGAATCTTTGTTTCTAACCTTCTAATCCTCACATGAATTGGAGGA
CAACCTGTAGAGTACCCATTTACAATAATTGGTCAAATCGCATCAATCCTGTATTTCGCT
ATTATTGTCATCTTTATGCCTATCGCCAACATAATCGAAAATAACGCCCTAAAACTTCAC
TACT------------------------------
>gi|310697791|gb|GU564024.1| Abrothrix longipilis voucher NK 120148 cytochrome b (cytb) gene, partial cds; mitochondrial
ATGACAATCATACGAAAAACCCACCCACTACTTAAAATTATTAACCACTCATTTATTGAT
CTCCCTACCCCCTCCAATATTTCATCTTGATGGAACTTTGGCTCGCTTTTAGGTGTTTGT
CTAATCATTCAAATTTTAACTGGTCTCTTTCTGGCCATACACTACACATCCGACACAGCC
ACAGCATTCTCCTCCGTCACCCATATCTGCCGAGACGTAAACTATGGCTGGCTCATCCGT
TATATACACGCCAACGGAGCATCCATATTTTTTATTTGCCTATTCATTCACGTAGGACGA
GGAATCTACTACGGCTCCTACATACTTTCAGAAACCTGAAACATCGGTATTATTCTACTC
CTGACCACAATAGCCACAGCATTCGTAGGCTATGTTCTCCCATGAGGACAAATATCTTTC
TGAGGCGCCACAGTAATCACAAACCTACTATCAGCAATCCCCTATATCGGGACAACTCTT
GTTGAATGAATCTGAGGGGGATTTTCAGTTGACAAAGCCACATTAACCCGCTTCTTCGCA
TTTCACTTTATTTTACCTTTCATCATTACAGCTTTTGTTCTAGTTCACCTTCTATTTCTA
CACGAAACAGGGTCCAACAACCCCTCAGGCCTCAGCTCAAATTCTGACAAAATCCCATTC
CACCCCTACTATACAATCAAAGACTTGCTTGGAATAATTCTTCTTTTAATAGTTCTCATA
ATTTTAGTATTGTTTTTCCCAGATGTTCTCGGAGACCCTGATAATTACACCCCAGCAAAT
CCACTCAACACCCCAGCACACATTAAACCAGAATGGTATTTTCTTTTCGCCTACGCTATC
CTCCGCTCCATCCCCAACAAATTAGGAGGAGTTCTAGCTCTGATCCTATCCATTCTAATT
TTAGCAGCATTCCCACTTCTCAATTCCTCCAAACAACACGGACTTATATATCGCCCTATC
TCACAGGTCCTTTACTGAATCTTTATTTCTAACCTTTTAATTCTCACATGAATTGGAGGA
CAACCTGTGGAATACCCATTTACAATAGTTGGTCAAATCGCATCAATCCTGTACTTTGCT
ATCATCATCATCTTTATGCCTATCGCCAACATAATCGAAAATGACATCCTAAAACTTCAC
TACT------------------------------
>gi|310697789|gb|GU564023.1| Abrothrix longipilis voucher NK 120141 cytochrome b (cytb) gene, partial cds; mitochondrial
ATGACAATCATACGAAAAACCCACCCACTACTTAAAATTATTAACCACTCATTTATTGAT
CTCCCTACCCCCTCCAATATTTCATCTTGATGGAACTTTGGCTCGCTTTTAGGTGTTTGT
CTAATCATTCAAATTTTAACTGGTCTCTTTCTGGCCATACACTACACATCCGACACAGCC
ACAGCATTCTCCTCCGTCACCCATATCTGCCGAGACGTAAACTATGGCTGGCTCATCCGT
TATATACACGCCAACGGAGCATCCATATTTTTTATTTGCCTATTCATTCACGTAGGACGA
GGAATCTACTACGGCTCCTACATACTTTCAGAAACCTGAAACATCGGTATTATTCTACTC
CTGACCACAATAGCCACAGCATTCGTAGGCTATGTTCTCCCATGAGGACAAATATCTTTC
TGAGGCGCCACAGTAATCACAAACCTACTATCAGCAATCCCCTATATCGGGACAACTCTT
GTTGAATGAATCTGAGGGGGATTTTCAGTTGACAAAGCCACATTAACCCGCTTCTTCGCA
TTTCACTTTATTTTACCTTTCATCATTACAGCTTTTGTTCTAGTTCACCTTCTATTTCTA
CACGAAACAGGGTCCAACAACCCCTCAGGCCTCAGCTCAAATTCTGACAAAATCCCATTC
CACCCCTACTATACAATCAAAGACTTGCTTGGAATAATTCTTCTTTTAATAGTTCTCATA
ATTTTAGTATTGTTTTTCCCAGATGTTCTCGGAGACCCTGATAATTACACCCCAGCAAAT
CCACTCAACACCCCAGCACACATTAAACCAGAATGGTATTTTCTTTTCGCCTACGCTATC
CTCCGCTCCATCCCCAACAAATTAGGAGGAGTTCTAGCTCTGATCCTATCCATTCTAATT
TTAGCAGCATTCCCACTTCTCAATTCCTCCAAACAACACGGACTTATATATCGCCCTATC
TCACAGGTCCTTTACTGAATCTTTATTTCTAACCTTTTAATTCTCACATGAATTGGAGGA
CAACCTGTGGAATACCCATTTACAATAGTTGGTCAAATCGCATCAATCCTGTACTTTGCT
ATCATCATCATCTTTATGCCTATCGCCAACATAATCGAAAATGACATCCTAAAACTTCAC
TACT------------------------------
>gi|310697787|gb|GU564022.1| Abrothrix longipilis voucher NK 120140 cytochrome b (cytb) gene, partial cds; mitochondrial
ATGACAATCATACGAAAAACCCACCCACTACTTAAAATTATTAACCACTCATTTATTGAT
CTCCCTACCCCCTCCAATATTTCATCTTGATGGAACTTTGGCTCGCTTTTAGGTGTTTGT
CTAATCATTCAAATTTTAACTGGTCTCTTTCTGGCCATACACTACACATCCGACACAGCC
ACAGCATTCTCCTCCGTCACCCATATCTGCCGAGACGTAAACTATGGCTGGCTCATCCGT
TATATACACGCCAACGGAGCATCCATATTTTTTATTTGCCTATTCATTCACGTAGGACGA
GGAATCTACTACGGCTCCTACATACTTTCAGAAACCTGAAACATCGGTATTATTCTACTC
CTGACCACAATAGCCACAGCATTCGTAGGCTATGTTCTCCCATGAGGACAAATATCTTTC
TGAGGCGCCACAGTAATCACAAACCTACTATCAGCAATCCCCTATATCGGGACAACTCTT
GTTGAATGAATCTGAGGGGGATTTTCAGTTGACAAAGCCACATTAACCCGCTTCTTCGCA
TTTCACTTTATTTTACCTTTCATCATTACAGCTTTTGTTCTAGTTCACCTTCTATTTCTA
CACGAAACAGGGTCCAACAACCCCTCAGGCCTCAGCTCAAATTCTGACAAAATCCCATTC
CACCCCTACTATACAATCAAAGACTTGCTTGGAATAATTCTTCTTTTAATAGTTCTCATA
ATTTTAGTATTGTTTTTCCCAGATGTTCTCGGAGACCCTGATAATTACACCCCAGCAAAT
CCACTCAACACCCCAGCACACATTAAACCAGAATGGTATTTTCTTTTCGCCTACGCTATC
CTCCGCTCCATCCCCAACAAATTAGGAGGAGTTCTAGCTCTGATCCTATCCATTCTAATT
TTAGCAGCATTCCCACTTCTCAATTCCTCCAAACAACACGGACTTATATATCGCCCTATC
TCACAGGTCCTTTACTGAATCTTTATTTCTAACCTTTTAATTCTCACATGAATTGGAGGA
CAACCTGTGGAATACCCATTTACAATAGTTGGTCAAATCGCATCAATCCTGTACTTTGCT
ATCATCATCATCTTTATGCCTATCGCCAACATAATCGAAAATGACATCCTAAAACTTCAC
TACT------------------------------
>gi|310697785|gb|GU564021.1| Abrothrix longipilis voucher NK 106017 cytochrome b (cytb) gene, partial cds; mitochondrial
ATGACAATCATACGAAAAACTCACCCACTACTTAAAATTATTAACCACTCATTCATTGAT
CTCCCCACCCCTTCCAATATTTCATCTTGATGGAACTTCGGCTCACTCTTAGGCATTTGC
CTAATAATTCAAATTTTAACTGGCCTTTTCCTAGCTATGCACTACACATCTGACACAGCC
ACAGCATTCTCTTCCGTCACCCACATCTGCCGGGACGTAAATTATGGTTGACTCATCCGT
TATACACATGCCAACGGAGCATCCATGTTTTTTATTTGCTTGTTTATCCACGTAGGGCGA
GGAATTTACTACGGCTCCTACATACTCCCAGAAACTTGAAATATCGGCATTATTCTACTT
CTAACCACAATAGCCACAGCATTCGTGGGCTACGTCCTCCCATGAGGACAAATATCTTTC
TGAGGTGCCACAGTAATCACAAATTTGCTCTCAGCAATTCCCTATGTCGGAACCACCCTA
GTCGAATGAATCTGAGGGGGGTTCTCAGTTGACAAAGCCACATTAACCCGCTTCTTCGCA
TTTCACTTTATTCTACCCTTTATTATTACAGCTTTTGTCCTAGTCCACCTTCTATTCCTA
CACGAAACAGGATCTAATAACCCCTCGGGCCTCAACCCAGATTCTGACAAAATTCCATTC
CACCCCTACTACACAATCAAAGACCTACTCGGGGTGATCCTTCTTTTAATAGTTCTCATA
ATTTTGGTTTTATTTTTCCCAGATGTTCTCGGAGACCCTGATAATTATACCCCAGCAAAT
CCACTCAACACTCCAGCACACATTAAACCAGAATGATACTTCCTTTTCGCCTACGCCATC
CTCCGTTCCATCCCCAACAAACTAGGAGGAGTCCTAGCTCTAATTCTATCTATCCTGATT
CTAGCAGCATTCCCACTTCTTAATTTTTCCAAACAGCACGGACTCATATATCGCCCTATC
ACACAGATCCTTTACTGAATCTTTATCTCAAACCTCCTAATCCTCACATGAATTGGTGGA
CAGCCTGTAGAATATCCATTTACAACAATTGGTCAAATCGCATCAATCCTGTACTTTACT
ATTATTATTATCCTCATGCCTATCGCCAACATAATCGAGAATAACATCTTAAAGCTTCAC
CACT------------------------------
>gi|310697783|gb|GU564020.1| Abrothrix longipilis voucher NK 106016 cytochrome b (cytb) gene, partial cds; mitochondrial
ATGACAATCATACGAAAAACTCACCCACTACTTAAAATTATTAACCACTCATTCATTGAT
CTCCCCACCCCTTCCAATATTTCATCTTGATGGAACTTCGGCTCACTCTTAGGCATTTGC
CTAATAATTCAAATTTTAACTGGCCTTTTCCTAGCTATGCACTACACATCTGACACAGCC
ACAGCATTCTCTTCCGTCACCCACATCTGCCGGGACGTAAATTATGGTTGACTCATCCGT
TATATACATGCCAACGGAGCATCCATGTTTTTTATTTGCTTGTTTATCCACGTAGGGCGA
GGAATTTACTACGGCTCCTACATACTCCCAGAAACTTGAAATATCGGCATTATTCTACTT
CTAACCACAATAGCCACAGCATTCGTGGGCTACGTCCTCCCATGAGGACAAATATCTTTC
TGAGGTGCCACAGTAATCACAAACTTGCTCTCAGCAATTCCCTATGTCGGAACCACCCTA
GTCGAATGAATCTGAGGGGGGTTCTCAGTTGACAAAGCCACATTAACCCGCTTCTTCGCA
TTTCACTTTATTCTACCCTTTATTATTACAGCTTTTGTCCTAGTCCACCTTCTATTCCTA
CACGAAACAGGATCTAATAACCCCTCGGGCCTCAACCCAGATTCTGACAAAATTCCATTC
CACCCCTACTACACAATCAAAGACCTACTCGGGGTGATCCTTCTTTTAATAGTTCTCATA
ATTTTGGTTTTATTTTTCCCAGATGTTCTCGGAGACCCTGATAATTATACCCCAGCAAAT
CCACTCAACACCCCAGCACACATTAAACCAGAATGATATTTCCTTTTCGCCTACGCCATC
CTCCGTTCCATCCCCAACAAACTAGGAGGAGTCCTAGCTCTAATTCTATCTATCCTGATT
CTAGCAGCATTCCCACTTCTTAATTTTTCCAAACAGCACGGACTCATATATCGCCCTATC
ACACAGATCCTTTACTGAATCTTTATCTCAAACCTCCTAATCCTCACATGAATTGGTGGA
CAGCCTGTAGAATATCCATTTACAACAATTGGTCAAATCGCATCAATCCTGTACTTTAGT
ATTATTATTATCCTCATGCCTATCGCCAACATAATCGAGAATAACATCTTAAAGCTTCAC
CACT------------------------------
>gi|310697781|gb|GU564019.1| Abrothrix longipilis voucher NK 106015 cytochrome b (cytb) gene, partial cds; mitochondrial
ATGACAATCATACGAAAAACTCACCCACTACTTAAAATTATTAACCACTCATTCATTGAT
CTCCCCACCCCTTCCAATATTTCATCTTGATGGAACTTCGGCTCACTCTTAGGCATTTGC
CTAATAATTCAAATTTTAACTGGCCTTTTCCTAGCTATGCACTACACATCTGACACAGCC
ACAGCATTCTCTTCCGTCACCCACATCTGCCGGGACGTAAATTATGGTTGACTCATCCGT
TATATACATGCCAACGGAGCATCCATGTTTTTTATTTGCTTGTTTATCCACGTAGGGCGA
GGAATTTACTACGGCTCCTACATACTCCCAGAAACTTGAAATATCGGCATTATTCTACTT
CTAACCACAATAGCCACAGCATTCGTGGGCTACGTCCTCCCATGAGGACAAATATCTTTC
TGAGGTGCCACAGTAATCACAAACTTGCTCTCAGCAATTCCCTATGTCGGAACCACCCTA
GTCGAATGAATCTGAGGGGGGTTCTCAGTTGACAAAGCCACATTAACCCGCTTCTTCGCA
TTTCACTTTATTCTACCCTTTATTATTACAGCTTTTGTCCTAGTCCACCTTCTATTCCTA
CACGAAACAGGATCTAATAACCCCTCGGGCCTCAACCCAGATTCTGACAAAATTCCATTC
CACCCCTACTACACAATCAAAGACCTACTCGGGGTGATCCTTCTTTTAATAGTTCTCATA
ATTTTGGTTTTATTTTTCCCAGATGTTCTCGGAGACCCTGATAATTATACCCCAGCAAAT
CCACTCAACACCCCAGCACACATTAAACCAGAATGATATTTCCTTTTCGCCTACGCCATC
CTCCGTTCCATCCCCAACAAACTAGGAGGAGTCCTAGCTCTAATTCTATCTATCCTGATT
CTAGCAGCATTCCCACTTCTTAATTTTTCCAAACAGCACGGACTCATATATCGCCCTATC
ACACAGATCCTTTACTGAATCTTTATCTCAAACCTCCTAATCCTCACATGAATTGGTGGA
CAGCCTGTAGAATATCCATTTACAACAATTGGTCAAATCGCATCAATCCTGTACTTTAGT
ATTATTATTATCCTCATGCCTATCGCCAACATAATCGAGAATAACATCTTAAAGCTTCAC
CACT------------------------------
>gi|310697779|gb|GU564018.1| Abrothrix longipilis voucher NK 106013 cytochrome b (cytb) gene, partial cds; mitochondrial
ATGACAATCATACGAAAAACTCACCCACTACTTAAAATTATTAACCACTCATTCATTGAT
CTCCCCACCCCTTCCAATATTTCATCTTGATGGAACTTCGGCTCACTCTTAGGCATTTGC
CTAATAATTCAAATTTTAACTGGCCTTTTCCTAGCTATGCACTACACATCTGACACAGCC
ACAGCATTCTCTTCCGTCACCCACATCTGCCGGGACGTAAATTATGGTTGACTCATCCGT
TATATACATGCCAACGGAGCATCCATGTTTTTTATTTGCTTGTTTATCCACGTAGGGCGA
GGAATTTACTACGGCTCCTACATACTCCCAGAAACTTGAAATATCGGCATTATTCTACTT
CTAACCACAATAGCCACAGCATTCGTGGGCTACGTCCTCCCATGAGGACAAATATCTTTC
TGAGGTGCCACAGTAATCACAAACTTGCTCTCAGCAATTCCCTATGTCGGAACCACCCTA
GTCGAATGAATCTGAGGGGGGTTCTCAGTTGACAAAGCCACATTAACCCGCTTCTTCGCA
TTTCACTTTATTCTACCCTTTATTATTACAGCTTTTGTCCTAGTCCACCTTCTATTCCTA
CACGAAACAGGATCTAATAACCCCTCGGGCCTCAACCCAGATTCTGACAAAATTCCATTC
CACCCCTACTACACAATCAAAGACCTACTCGGGGTGATCCTTCTTTTAATAGTTCTCATA
ATTTTGGTTTTATTTTTCCCAGATGTTCTCGGAGACCCTGATAATTATACCCCAGCAAAT
CCACTCAACACCCCAGCACACATTAAACCAGAATGATATTTCCTTTTCGCCTACGCCATC
CTCCGTTCCATCCCCAACAAACTAGGAGGAGTCCTAGCTCTAATTCTATCTATCCTGATT
CTAGCAGCATTCCCACTTCTTAATTTTTCCAAACAGCACGGACTCATATATCGCCCTATC
ACACAGATCCTTTACTGAATCTTTATCTCAAACCTCCTAATCCTCACATGAATTGGTGGA
CAGCCTGTAGAATATCCATTTACAACAATTGGTCAAATCGCATCAATCCTGTACTTTAGT
ATTATTATTATCCTCATGCCTATCGCCAACATAATCGAGAATAACATCTTAAAGCTTCAC
CACT------------------------------
>gi|310697777|gb|GU564017.1| Abrothrix longipilis voucher NK 106009 cytochrome b (cytb) gene, partial cds; mitochondrial
ATGACAATCATACGAAAAACTCACCCACTACTTAAAATTATTAACCACTCATTCATTGAT
CTCCCCACCCCTTCCAATATTTCATCTTGATGGAACTTCGGCTCACTCTTAGGCATTTGC
CTAATAATTCAAATTTTAACTGGCCTTTTCCTAGCTATGCACTACACATCTGACACAGCC
ACAGCATTCTCTTCCGTCACCCACATCTGCCGGGACGTAAATTATGGTTGACTCATCCGT
TATACACATGCCAACGGAGCATCCATGTTTTTTATTTGCTTGTTTATCCACGTAGGGCGA
GGAATTTACTACGGCTCCTACATACTCCCAGAAACTTGAAATATCGGCATTATTCTACTT
CTAACCACAATAGCCACAGCATTCGTGGGCTACGTCCTCCCATGAGGACAAATATCTTTC
TGAGGTGCCACAGTAATCACAAATTTGCTCTCAGCAATTCCCTATGTCGGAACCACCCTA
GTCGAATGAATCTGAGGGGGGTTCTCAGTTGACAAAGCCACATTAACCCGCTTCTTCGCA
TTTCACTTTATTCTACCCTTTATTATTACAGCTTTTGTCCTAGTCCACCTTCTATTCCTA
CACGAAACAGGATCTAATAACCCCTCGGGCCTCAACCCAGATTCTGACAAAATTCCATTC
CACCCCTACTACACAATCAAAGACCTACTCGGGGTGATCCTTCTTTTAATAGTTCTCATA
ATTTTGGTTTTATTTTTCCCAGATGTTCTCGGAGACCCTGATAATTATACCCCAGCAAAT
CCACTCAACACTCCAGCACACATTAAACCAGAATGATACTTCCTTTTCGCCTACGCCATC
CTCCGTTCCATCCCCAACAAACTAGGAGGAGTCCTAGCTCTAATTCTATCTATCCTGATT
CTAGCAGCATTCCCACTTCTTAATTTTTCCAAACAGCACGGACTCATATATCGCCCTATC
ACACAGATCCTTTACTGAATCTTTATCTCAAACCTCCTAATCCTCACATGAATTGGTGGA
CAGCCTGTAGAATATCCATTTACAACAATTGGTCAAATCGCATCAATCCTGTACTTTACT
ATTATTATTATCCTCATGCCTATCGCCAACATAATCGAGAATAACATCTTAAAGCTTCAC
CACT------------------------------
>gi|310697775|gb|GU564016.1| Abrothrix longipilis voucher NK 106007 cytochrome b (cytb) gene, partial cds; mitochondrial
ATGACAATCATACGAAAAACTCACCCACTACTTAAAATTATTAACCACTCATTCATTGAT
CTCCCCACCCCTTCCAATATTTCATCTTGATGGAACTTCGGCTCACTCTTAGGCATTTGC
CTAATAATTCAAATTTTAACTGGCCTTTTCCTAGCTATGCACTACACATCTGACACAGCC
ACAGCATTCTCTTCCGTCACCCACATCTGCCGGGACGTAAATTATGGTTGACTCATCCGT
TATATACATGCCAACGGAGCATCCATATTTTTTATTTGCTTGTTTATCCACGTAGGGCGA
GGAATTTACTACGGCTCCTACATGCTCCCAGAAACTTGAAATATCGGCATTATTCTACTT
CTAACCACAATAGCCACAGCATTCGTGGGCTACGTCCTCCCATGAGGACAAATATCTTTC
TGAGGTGCCACAGTAATCACAAATTTGCTCTCAGCAATTCCCTATGTCGGAACCACCCTA
GTCGAGTGAATCTGAGGGGGGTTCTCAGTTGACAAAGCCACATTAACCCGCTTCTTCGCA
TTTCACTTTATTCTACCCTTTATTATTACAGCTTTTGTCCTAGTCCACCTTCTATTCCTA
CACGAAACAGGATCTAATAACCCCTCGGGCCTCAACCCAGATTCTGACAAAATTCCATTC
CACCCCTACTACACAATCAAAGACCTACTCGGGGTGATCCTTCTTTTAATAGTTCTCATA
ATTTTGGTTTTATTTTTCCCAGATGTTCTCGGAGACCCTGATAATTATACCCCAGCAAAT
CCACTCAACACTCCAGCACACATTAAACCAGAATGATACTTCCTTTTCGCCTACGCCATC
CTCCGTTCCATCCCCAACAAACTAGGAGGAGTCCTAGCTCTAATTCTATCTATCCTGATT
CTAGCAGCATTCCCACTTCTTAATTTTTCCAAACAGCACGGACTCATATATCGCCCCATC
ACACAGATCCTTTACTGAATCTTTATCTCAAACCTCCTAATCCTCACATGAATTGGTGGA
CAGCCTGTAGAATATCCATTTACAACAATTGGTCAAATCGCATCAATCCTGTACTTTACT
ATTATTATTATCCTCATGCCTATCGCCAACATAATCGAGAATAACATCTTAAAGCTTCAC
CACT------------------------------
>gi|310697773|gb|GU564015.1| Abrothrix longipilis voucher NK 106006 cytochrome b (cytb) gene, partial cds; mitochondrial
ATGACAATCATACGAAAAACTCACCCACTACTTAAAATTATTAACCACTCATTCATTGAT
CTCCCCACCCCTTCCAATATTTCATCTTGATGGAACTTCGGCTCACTCTTAGGCATTTGC
CTAATAATTCAAATTTTAACTGGCCTTTTCCTAGCTATGCACTACACATCTGACACAGCC
ACAGCATTCTCTTCCGTCACCCACATCTGCCGGGACGTAAATTATGGTTGACTCATCCGT
TATATACATGCCAACGGAGCATCCATGTTTTTTATTTGCTTGTTTATCCACGTAGGGCGA
GGAATTTACTACGGCTCCTACATACTCCCAGAAACTTGAAATATCGGCATTATTCTACTT
CTAACCACAATAGCCACAGCATTCGTGGGCTACGTCCTCCCATGAGGACAAATATCTTTC
TGAGGTGCCACAGTAATCACAAACTTGCTCTCAGCAATTCCCTATGTCGGAACCACCCTA
GTCGAATGAATCTGAGGGGGGTTCTCAGTTGACAAAGCCACATTAACCCGCTTCTTCGCA
TTTCACTTTATTCTACCCTTTATTATTACAGCTTTTGTCCTAGTCCACCTTCTATTCCTA
CACGAAACAGGATCTAATAACCCCTCGGGCCTCAACCCAGATTCTGACAAAATTCCATTC
CACCCCTACTACACAATCAAAGACCTACTCGGGGTGATCCTTCTTTTAATAGTTCTCATA
ATTTTGGTTTTATTTTTCCCAGATGTTCTCGGAGACCCTGATAATTATACCCCAGCAAAT
CCACTCAACACCCCAGCACACATTAAACCAGAATGATATTTCCTTTTCGCCTACGCCATC
CTCCGTTCCATCCCCAACAAACTAGGAGGAGTCCTAGCTCTAATTCTATCTATCCTGATT
CTAGCAGCATTCCCACTTCTTAATTTTTCCAAACAGCACGGACTCATATATCGCCCTATC
ACACAGATCCTTTACTGAATCTTTATCTCAAACCTCCTAATCCTCACATGAATTGGTGGA
CAGCCTGTAGAATATCCATTTACAACAATTGGTCAAATCGCATCAATCCTGTACTTTAGT
ATTATTATTATCCTCATGCCTATCGCCAACATAATCGAGAATAACATCTTAAAGCTTCAC
CACT------------------------------
>gi|310697771|gb|GU564014.1| Abrothrix longipilis voucher NK 106002 cytochrome b (cytb) gene, partial cds; mitochondrial
ATGACAATCATACGAAAAACTCACCCACTACTTAAAATTATTAACCACTCATTCATTGAT
CTCCCCACCCCTTCCAATATTTCATCTTGATGGAACTTCGGCTCACTCTTAGGCATTTGC
CTAATAATTCAAATTTTAACTGGCCTTTTCCTAGCTATGCACTACACATCTGACACAGCC
ACAGCATTCTCTTCCGTCACCCACATCTGCCGGGACGTAAATTATGGTTGACTCATCCGT
TATACACATGCCAACGGAGCATCCATGTTTTTTATTTGCTTGTTTATCCACGTAGGGCGA
GGAATTTACTACGGCTCCTACATACTCCCAGAAACTTGAAATATCGGCATTATTCTACTT
CTAACCACAATAGCCACAGCATTCGTGGGCTACGTCCTCCCATGAGGACAAATATCTTTC
TGAGGTGCCACAGTAATCACAAATTTGCTCTCAGCAATTCCCTATGTCGGAACCACCCTA
GTCGAATGAATCTGAGGGGGGTTCTCAGTTGACAAAGCCACATTAACCCGCTTCTTCGCA
TTTCACTTTATTCTACCCTTTATTATTACAGCTTTTGTCCTAGTCCACCTTCTATTCCTA
CACGAAACAGGATCTAATAACCCCTCGGGCCTCAACCCAGATTCTGACAAAATTCCATTC
CACCCCTACTACACAATCAAAGACCTACTCGGGGTGATCCTTCTTTTAATAGTTCTCATA
ATTTTGGTTTTATTTTTCCCAGATGTTCTCGGAGACCCTGATAATTATACCCCAGCAAAT
CCACTCAACACTCCAGCACACATTAAACCAGAATGATACTTCCTTTTCGCCTACGCCATC
CTCCGTTCCATCCCCAACAAACTAGGAGGAGTCCTAGCTCTAATTCTATCTATCCTGATT
CTAGCAGCATTCCCACTTCTTAATTTTTCCAAACAGCACGGACTCATATATCGCCCTATC
ACACAGATCCTTTACTGAATCTTTATCTCAAACCTCCTAATCCTCACATGAATTGGTGGA
CAGCCTGTAGAATATCCATTTACAACAATTGGTCAAATCGCATCAATCCTGTACTTTACT
ATTATTATTATCCTCATGCCTATCGCCAACATAATCGAGAATAACATCTTAAAGCTTCAC
CACT------------------------------
>gi|310697769|gb|GU564013.1| Abrothrix longipilis voucher NK 105993 cytochrome b (cytb) gene, partial cds; mitochondrial
ATGACAATCATACGAAAAACTCACCCACTACTTAAAATTATTAACCACTCATTCATTGAT
CTCCCCACCCCTTCCAATATTTCATCTTGATGGAACTTCGGCTCACTCTTAGGCATTTGC
CTAATAATTCAAATTTTAACTGGCCTTTTCCTAGCTATGCACTACACATCTGACACAGCC
ACAGCATTCTCTTCCGTCACCCACATCTGCCGGGACGTAAATTATGGTTGACTCATCCGT
TATACACATGCCAACGGAGCATCCATGTTTTTTATTTGCTTGTTTATCCACGTAGGGCGA
GGAATTTACTACGGCTCCTACATACTCCCAGAAACTTGAAATATCGGCATTATTCTACTT
CTAACCACAATAGCCACAGCATTCGTGGGCTACGTCCTCCCATGAGGACAAATATCTTTC
TGAGGTGCCACAGTAATCACAAATTTGCTCTCAGCAATTCCCTATGTCGGAACCACCCTA
GTCGAATGAATCTGAGGGGGGTTCTCAGTTGACAAAGCCACATTAACCCGCTTCTTCGCA
TTTCACTTTATTCTACCCTTTATTATTACAGCTTTTGTCCTAGTCCACCTTCTATTCCTA
CACGAAACAGGATCTAATAACCCCTCGGGCCTCAACCCAGATTCTGACAAAATTCCATTC
CACCCCTACTACACAATCAAAGACCTACTCGGGGTGATCCTTCTTTTAATAGTTCTCATA
ATTTTGGTTTTATTTTTCCCAGATGTTCTCGGAGACCCTGATAATTATACCCCAGCAAAT
CCACTCAACACTCCAGCACACATTAAACCAGAATGATACTTCCTTTTCGCCTACGCCATC
CTCCGTTCCATCCCCAACAAACTAGGAGGAGTCCTAGCTCTAATTCTATCTATCCTGATT
CTAGCAGCATTCCCACTTCTTAATTTTTCCAAACAGCACGGACTCATATATCGCCCTATC
ACACAGATCCTTTACTGAATCTTTATCTCAAACCTCCTAATCCTCACATGAATTGGTGGA
CAGCCTGTAGAATATCCATTTACAACAATTGGTCAAATCGCATCAATCCTGTACTTTACT
ATTATTATTATCCTCATGCCTATCGCCAACATAATCGAGAATAACATCTTAAAGCTTCAC
CACT------------------------------
>gi|310697767|gb|GU564012.1| Abrothrix longipilis voucher NK 105989 cytochrome b (cytb) gene, partial cds; mitochondrial
ATGACAATCATACGAAAAACTCACCCACTACTTAAAATTATTAACCACTCATTCATTGAT
CTCCCCACCCCTTCCAATATTTCATCTTGATGGAACTTCGGCTCACTCTTAGGCATTTGC
CTAATAATTCAAATTTTAACTGGCCTTTTCCTAGCTATGCACTACACATCTGACACAGCC
ACAGCATTCTCTTCCGTCACCCACATCTGCCGGGACGTAAATTATGGTTGACTCATCCGT
TATATACATGCCAACGGAGCATCCATGTTTTTTATTTGCTTGTTTATCCACGTAGGGCGA
GGAATTTACTACGGCTCCTACATACTCCCAGAAACTTGAAATATCGGCATTATTCTACTT
CTAACCACAATAGCCACAGCATTCGTGGGCTACGTCCTCCCATGAGGACAAATATCTTTC
TGAGGTGCCACAGTAATCACAAACTTGCTCTCAGCAATTCCCTATGTCGGAACCACCCTA
GTCGAATGAATCTGAGGGGGGTTCTCAGTTGACAAAGCCACATTAACCCGCTTCTTCGCA
TTTCACTTTATTCTACCCTTTATTATTACAGCTTTTGTCCTAGTCCACCTTCTATTCCTA
CACGAAACAGGATCTAATAACCCCTCGGGCCTCAACCCAGATTCTGACAAAATTCCATTC
CACCCCTACTACACAATCAAAGACCTACTCGGGGTGATCCTTCTTTTAATAGTTCTCATA
ATTTTGGTTTTATTTTTCCCAGATGTTCTCGGAGACCCTGATAATTATACCCCAGCAAAT
CCACTCAACACCCCAGCACACATTAAACCAGAATGATATTTCCTTTTCGCCTACGCCATC
CTCCGTTCCATCCCCAACAAACTAGGAGGAGTCCTAGCTCTAATTCTATCTATCCTGATT
CTAGCAGCATTCCCACTTCTTAATTTTTCCAAACAGCACGGACTCATATATCGCCCTATC
ACACAGATCCTTTACTGAATCTTTATCTCAAACCTCCTAATCCTCACATGAATTGGTGGA
CAGCCTGTAGAATATCCATTTACAACAATTGGTCAAATCGCATCAATCCTGTACTTTAGT
ATTATTATTATCCTCATGCCTATCGCCAACATAATCGAGAATAACATCTTAAAGCTTCAC
CACT------------------------------
>gi|310697765|gb|GU564011.1| Abrothrix longipilis voucher NK 105006 cytochrome b (cytb) gene, partial cds; mitochondrial
ATGACAATCATACGAAAAACTCACCCACTACTTAAAATTATTAACCACTCATTCATTGAT
CTCCCCACCCCTTCCAATATTTCATCTTGATGGAACTTCGGCTCACTCTTAGGCATTTGC
CTAATAATTCAAATTTTAACTGGCCTTTTCCTAGCTATGCACTACACATCTGACACAGCC
ACAGCATTCTCTTCCGTCACCCACATCTGCCGGGACGTAAATTATGGTTGACTCATCCGT
TATATACATGCCAACGGAGCATCCATGTTTTTTATTTGCTTGTTTATCCACGTAGGGCGA
GGAATTTACTACGGCTCCTACATACTCCCAGAAACTTGAAATATCGGCATTATTCTACTT
CTAACCACAATAGCCACAGCATTCGTGGGCTACGTCCTCCCATGAGGACAAATATCTTTC
TGAGGTGCCACAGTAATCACAAATCTGCTCTCAGCAATTCCCTATGTCGGAACCACCCTA
GTCGAATGAATCTGAGGGGGGTTCTCAGTTGACAAAGCCACATTAACCCGCTTCTTCGCA
TTTCACTTTATTCTACCCTTTATTATTACAGCTTTTGTCCTAGTCCACCTTCTATTCCTA
CACGAAACAGGATCTAATAACCCCTCGGGCCTCAACCCAGATTCTGACAAAATTCCATTC
CACCCCTACTACACAATCAAAGACCTACTCGGGGTGATCCTTCTTTTAATAGTTCTCATA
ATTTTGGTTTTATTTTTCCCAGATGTTCTCGGAGACCCTGATAATTATACCCCAGCAAAT
CCACTCAACACTCCAGCACACATTAAACCAGAATGATATTTCCTTTTCGCCTACGCCATC
CTCCGTTCCATCCCCAACAAACTAGGAGGAGTCCTAGCTCTAATTATATCTATCCTGATT
CTAGCAGCATTCCCACTTCTTAATTTTTCCAAACAGCACGGACTCATATATCGCCCTATC
ACACAGATCCTTTACTGAATCTTTATCTCAAACCTCCTAATCCTCACATGAATTGGTGGA
CAGCCTGTAGAATATCCATTTACAACAATTGGTCAAATCGCATCAATCCTGTACTTTACT
ATTATTATTATCCTCATGCCTATCGCCAACATAATCGAGAATAACATCTTAAAACTTCAC
CACT------------------------------
>gi|310697763|gb|GU564010.1| Abrothrix longipilis voucher NK 105528 cytochrome b (cytb) gene, partial cds; mitochondrial
ATGACAATCATACGAAAAACTCACCCACTACTTAAAATTATTAACCACTCATTCATTGAT
CTCCCCACCCCTTCCAATATTTCATCTTGATGGAACTTCGGCTCACTCTTAGGCATTTGC
CTAATAATTCAAATTTTAACTGGCCTTTTCCTAGCTATGCACTACACATCTGACACAGCC
ACAGCATTCTCTTCCGTCACCCACATCTGCCGGGACGTAAATTATGGTTGACTCATCCGT
TATATACATGCCAACGGAGCATCCATGTTTTTTATTTGCTTGTTTATCCACGTAGGGCGA
GGAATTTACTACGGCTCCTACATACTCCCAGAAACTTGAAATATCGGCATTATTCTACTT
CTAACCACAATAGCCACAGCATTCGTGGGCTACGTCCTCCCATGAGGACAAATATCTTTC
TGAGGTGCCACAGTAATCACAAATTTGCTCTCAGCAATTCCCTATGTCGGAACAACCCTA
GTCGAATGAATCTGAGGGGGGTTCTCAGTTGACAAAGCCACATTAACCCGCTTCTTCGCA
TTTCATTTTATTCTACCTTTTATCATTACAGCTTTTGTCCTAGTCCACCTTCTATTCCTA
CACGAAACAGGATCTAATAACCCCTCGGGCCTCAACCCAGATTCTGACAAAATTCCATTC
CACCCCTACTACACAATCAAAGACCTACTCGGGGTAATCCTTCTTTTAATAGTTCTCATA
ATTTTGGTTTTATTTTTCCCAGATGTTCTCGGAGACCCTGATAATTATACCCCAGCAAAT
CCACTCAACACTCCAGCACACATTAAACCAGAATGGTATTTCCTTTTCGCCTACGCCATC
CTCCGTTCCATCCCCAACAAACTAGGAGGAGTCCTAGCTCTAATTCTATCTATCCTGATT
CTAGCAGCATTCCCACTTCTTAATTTTTCCAAACAGCACGGACTCATATATCGCCCCATC
ACACAGATCCTTTACTGAATCTTTATCTCAAACCTTCTAATCCTCACATGAATTGGTGGA
CAACCTGTAGAATACCCATTTACAACAATTGGTCAAATCGCATCGATCCTGTACTTTACT
ATTATTATTATCCTCATGCCTATCGCCAACATAATCGAGAATAATATCTTAAAGCTTCAC
CACT------------------------------
>gi|310697761|gb|GU564009.1| Abrothrix longipilis voucher NK 105520 cytochrome b (cytb) gene, partial cds; mitochondrial
ATGACAATCATACGAAAAACTCACCCACTACTTAAAATTATTAACCACTCATTCATTGAT
CTCCCCACCCCTTCCAATATTTCATCTTGATGGAACTTCGGCTCACTCTTAGGCATTTGC
CTAATAATTCAAATTTTAACTGGCCTTTTCCTAGCTATGCACTACACATCTGACACAGCC
ACAGCATTCTCTTCCGTCACCCACATCTGCCGGGACGTAAATTATGGTTGACTCATCCGT
TATATACATGCCAACGGAGCATCCATGTTTTTTATTTGCTTGTTTATCCACGTAGGGCGA
GGAATTTACTACGGCTCCTACATACTCCCAGAAACTTGAAATATCGGCATTATTCTACTT
CTAACCACAATAGCCACAGCATTCGTGGGCTACGTCCTCCCATGGGGACAAATATCTTTC
TGAGGTGCCACAGTAATCACAAATTTGCTCTCAGCAATTCCCTATGTCGGAACAACCCTA
GTCGAATGAATCTGAGGGGGGTTCTCAGTTGACAAAGCCACATTAACCCGCTTCTTCGCA
TTTCATTTTATTCTACCTTTTATCATTACAGCTTTTGTCCTAGTCCACCTTCTATTCCTA
CACGAAACAGGATCTAATAACCCCTCGGGCCTCAACCCAGATTCTGACAAAATTCCATTC
CACCCCTACTACACAATCAAAGACCTACTCGGGGTAATCCTTCTTTTAATAGTTCTCATA
ATTTTGGTTTTATTTTTCCCAGATGTTCTCGGAGACCCTGATAATTATACCCCAGCAAAT
CCACTCAACACTCCAGCACACATTAAACCAGAATGATATTTCCTTTTCGCCTACGCCATC
CTCCGTTCCATCCCCAACAAACTAGGAGGAGTCCTAGCTCTAATTCTATCTATCCTGATT
CTAGCAGCATTCCCACTTCTTAATTTTTCCAAACAGCACGGACTCATATATCGCCCCATC
ACACAGATCCTTTACTGAATCTTTATCTCAAACCTTCTAATCCTCACATGAATTGGTGGA
CAACCTGTAGAATACCCATTTACAACAATTGGTCAAATCGCATCGATCCTGTACTTTACT
ATTATTATTATCCTCATGCCTATCGCCAACATAATCGAGAATAATATCTTAAAGCTTCAC
CACT------------------------------
>gi|310697759|gb|GU564008.1| Abrothrix longipilis voucher NK 105517 cytochrome b (cytb) gene, partial cds; mitochondrial
ATGACAATCATACGAAAAACTCACCCACTACTTAAAATTATTAACCACTCATTCATTGAT
CTCCCCACCCCTTCCAATATTTCATCTTGATGGAACTTCGGCTCACTCTTAGGCATTTGC
CTAATAATTCAAATTTTAACTGGCCTTTTCCTAGCTATGCACTACACATCTGACACAGCC
ACAGCATTCTCTTCCGTCACCCACATCTGCCGGGACGTAAATTATGGTTGACTCATCCGT
TATATACATGCCAACGGAGCATCCATGTTTTTTATTTGCTTGTTTATCCACGTAGGGCGA
GGAATTTACTACGGCTCCTACATACTCCCAGAAACTTGAAATATCGGCATTATTCTACTT
CTAACCACAATAGCCACAGCATTCGTGGGCTACGTCCTCCCATGAGGACAAATATCTTTC
TGAGGTGCCACAGTAATCACAAATTTGCTCTCAGCAATTCCCTATGTCGGAACAACCCTA
GTCGAATGAATCTGAGGGGGGTTCTCAGTTGACAAAGCCACATTAACCCGCTTCTTCGCA
TTTCATTTTATTCTACCTTTTATCATTACAGCTTTTGTCCTAGTCCACCTTCTATTCCTA
CACGAAACAGGATCTAATAACCCCTCGGGCCTCAACCCAGATTCTGACAAAATTCCATTC
CACCCCTACTACACAATCAAAGACCTACTCGGGGTAATCCTTCTTTTAATAGTTCTCATA
ATTTTGGTTTTATTTTTCCCAGATGTTCTCGGAGACCCTGATAATTATACCCCAGCAAAT
CCACTCAACACTCCAGCACACATTAAACCAGAATGGTATTTCCTTTTCGCCTACGCCATC
CTCCGTTCCATCCCCAACAAACTAGGAGGAGTCCTAGCTCTAATTCTATCTATCCTGATT
CTAGCAGCATTCCCACTTCTTAATTTTTCCAAACAGCACGGACTCATATATCGCCCCATC
ACACAGATCCTTTACTGAATCTTTATCTCAAACCTTCTAATCCTCACATGAATTGGTGGA
CAACCTGTAGAATACCCATTTACAACAATTGGTCAAATCGCATCGATCCTGTACTTTACT
ATTATTATTATCCTCATGCCTATCGCCAACATAATCGAGAATAATATCTTAAAGCTTCAC
CACT------------------------------
>gi|310697757|gb|GU564007.1| Abrothrix longipilis voucher NK 106134 cytochrome b (cytb) gene, partial cds; mitochondrial
ATGACAATCATACGAAAAACTCACCCACTACTTAAAATTATTAACCACTCATTCATTGAT
CTCCCCACCCCTTCCAATATTTCATCTTGATGGAACTTCGGCTCACTCTTAGGCATTTGC
CTAATAATTCAAATTTTAACTGGCCTTTTCCTAGCTATGCACTACACATCTGACACAGCC
ACAGCATTCTCTTCCGTCACCCACATCTGCCGGGACGTAAATTATGGTTGACTCATCCGT
TATATACATGCCAACGGAGCATCCATGTTTTTTATTTGCTTGTTTATCCACGTAGGGCGA
GGAATTTACTACGGCTCCTACATACTCCCAGAAACTTGAAATATCGGCATTATTCTACTT
CTAACCACAATAGCCACAGCATTCGTGGGCTACGTCCTCCCATGAGGACAAATATCTTTC
TGAGGTGCCACAGTAATCACAAATTTGCTCTCAGCAATTCCCTATGTCGGAACAACCCTA
GTCGAATGAATCTGAGGGGGGTTCTCAGTTGACAAAGCCACATTAACCCGCTTCTTCGCA
TTTCATTTTATTCTACCTTTTATCATTACAGCTTTTGTCCTAGTCCACCTTCTATTCCTA
CACGAAACAGGATCTAATAACCCCTCGGGCCTCAACCCAGATTCTGACAAAATTCCATTC
CACCCCTACTACACAATCAAAGACCTACTCGGGGTAATCCTTCTTTTAATAGTTCTCATA
ATTTTGGTTTTATTTTTCCCAGATGTTCTCGGAGACCCTGATAATTATACCCCAGCGAAT
CCACTCAACACTCCGGCACACATTAAACCAGAATGATATTTCCTTTTCGCCTACGCCATC
CTCCGTTCCATCCCCAACAAACTAGGAGGAGTCCTAGCTCTAATTCTATCCATCCTGATT
CTAGCAGCATTCCCACTTCTTAATTTTTCCAAACAGCACGGACTCATGTATCGCCCTATC
ACACAGATCCTTTACTGAATCTTTATCTCAAACCTTCTAATCCTCACATGAATTGGTGGA
CAACCTGTAGAATACCCATTTACAACAATTGGTCAAATCGCATCAATCCTGTACTTTACT
ATTATTATTATCCTCATGCCTATCGCCAACATAATCGAGAATAATATCTTAAAGCTTCAC
CACT------------------------------
>gi|310697755|gb|GU564006.1| Abrothrix longipilis voucher NK 106122 cytochrome b (cytb) gene, partial cds; mitochondrial
ATGACAATCATACGAAAAACTCACCCACTACTTAAAATTATTAACCACTCATTCATTGAT
CTCCCCACCCCTTCCAATATTTCATCTTGATGGAACTTCGGCTCACTCTTAGGCATTTGC
CTAATAATTCAAATTTTAACTGGCCTTTTCCTAGCTATGCACTACACATCTGACACAGCC
ACAGCATTCTCTTCCGTCACCCACATCTGCCGGGACGTAAATTATGGTTGACTCATCCGT
TATATACATGCCAACGGAGCATCCATGTTTTTTATTTGCTTGTTTATCCACGTAGGGCGA
GGAATTTACTACGGCTCCTACATACTCCCAGAAACTTGAAATATCGGCATTATTCTACTT
CTAACCACAATAGCCACAGCATTCGTGGGCTACGTCCTCCCATGAGGACAAATATCTTTC
TGAGGTGCCACAGTAATCACAAATTTGCTCTCAGCAATTCCCTATGTCGGAACAACCCTA
GTCGAATGAATCTGAGGGGGGTTCTCAGTTGACAAAGCCACATTAACCCGCTTCTTCGCA
TTTCATTTTATTCTACCTTTTATCATTACAGCTTTTGTCCTAGTCCACCTTCTATTCCTA
CACGAAACAGGATCTAATAACCCCTCGGGCCTCAACCCAGATTCTGACAAAATTCCATTC
CACCCCTACTACACAATCAAAGACCTACTCGGGGTAATCCTTCTTTTAATAGTTCTCATA
ATTTTGGTTTTATTTTTCCCAGATGTTCTCGGAGACCCTGATAATTATACCCCAGCGAAT
CCACTCAACACTCCGGCACACATTAAACCAGAATGATATTTCCTTTTCGCCTACGCCATC
CTCCGTTCCATCCCCAACAAACTAGGAGGAGTCCTAGCTCTAATTCTATCCATCCTGATT
CTAGCAGCATTCCCACTTCTTAATTTTTCCAAACAGCACGGACTCATGTATCGCCCTATC
ACACAGATCCTTTACTGAATCTTTATCTCAAACCTTCTAATCCTCACATGAATTGGTGGA
CAACCTGTAGAATACCCATTTACAACAATTGGTCAAATCGCATCAATCCTGTACTTTACT
ATTATTATTATCCTCATGCCTATCGCCAACATAATCGAGAATAATATCTTAAAGCTTCAC
CACT------------------------------
>gi|310697753|gb|GU564005.1| Abrothrix longipilis voucher NK 106120 cytochrome b (cytb) gene, partial cds; mitochondrial
ATGACAATCATACGAAAAACTCACCCACTACTTAAAATTATTAACCACTCATTCATTGAT
CTCCCCACCCCTTCCAATATTTCATCTTGATGGAACTTCGGCTCACTCTTAGGCATTTGC
CTAATAATTCAAATTTTAACTGGCCTTTTCCTAGCTATGCACTACACATCTGACACAGCC
ACAGCATTCTCTTCCGTCACCCACATCTGCCGGGACGTAAATTATGGTTGACTCATCCGT
TATATACATGCCAACGGAGCATCCATGTTTTTTATTTGCTTGTTTATCCACGTAGGGCGA
GGAATTTACTACGGCTCCTACATACTCCCAGAAACTTGAAATATCGGCATTATTCTACTT
CTAACCACAATAGCCACAGCATTCGTGGGCTACGTCCTCCCATGAGGACAAATATCTTTC
TGAGGTGCCACAGTAATCACAAATTTGCTCTCAGCAATTCCCTATGTCGGAACAACCCTA
GTCGAATGAATCTGAGGGGGGTTCTCAGTTGACAAAGCCACATTAACCCGCTTCTTCGCA
TTTCATTTTATTCTACCTTTTATCATTACAGCTTTTGTCCTAGTCCACCTTCTATTCCTA
CACGAAACAGGATCTAATAACCCCTCGGGCCTCAACCCAGATTCTGACAAAATTCCATTC
CACCCCTACTACACAATCAAAGACCTACTCGGGGTAATCCTTCTTTTAATAGTTCTCATA
ATTTTGGTTTTATTTTTCCCAGATGTTCTCGGAGACCCTGATAATTATACCCCAGCGAAT
CCACTCAACACTCCGGCACACATTAAACCAGAATGATATTTCCTTTTCGCCTACGCCATC
CTCCGTTCCATCCCCAACAAACTAGGAGGAGTCCTAGCTCTAATTCTATCCATCCTGATT
CTAGCAGCATTCCCACTTCTTAATTTTTCCAAACAGCACGGACTCATGTATCGCCCTATC
ACACAGATCCTTTACTGAATCTTTATCTCAAACCTTCTAATCCTCACATGAATTGGTGGA
CAACCTGTAGAATACCCATTTACAACAATTGGTCAAATCGCATCAATCCTGTACTTTACT
ATTATTATTATCCTCATGCCTATCGCCAACATAATCGAGAATAATATCTTAAAGCTTCAC
CACT------------------------------
>gi|302633299|gb|HM443552.1| Praomys daltoni haplotype H104 cytochrome b (cytb) gene, partial cds; mitochondrial
------------------------------------------------------------
------------------------TCATGATGAAACTTTGGCTCACTACTAGGAATCTGC
CTAATAATTCAAATCATTACGGGCCTTTTTCTAGCAATACATTATACATCAGATACAACA
ACAGCATTCTCATCAGTAACACATATCTGCCGAGATGTAAACTACGGATGATTAATCCGA
TACATACACGCAAACGGAGCATCAATATTCTTCATTTGCCTTTTCCTACATGTAGGTCGA
GGGGTATACTATGGATCTTACACCTTCATAGAAACATGAAATATCGGAGTAATTTTACTT
TTCGCAGTAATGGCCACCGCGTTCATAGGCTACGTCCTTCCATGAGGACAAATATCATTT
TGAGGAGCAACAGTAATTACAAACTTGCTATCAGCAATTCCATACATCGGAACTACTCTA
GTCGAATGAATCTGAGGTGGATTCTCAGTAGATAAAGCTACACTAACACGCTTCTTCGCA
TTTCACTTTATTCTCCCCTTTATCATCGCAGCCTTAGTTTTTGTTCACCTACTATTTCTA
CACGAAACTGGATCCAACAACCCAACAGGCCTAAATTCTGACTCAGATAAAATTCCATTT
CACCCCTATTATACAATTAAAGATATTCGGGGGGTAATTATTATAATTATATTCCTAATA
ACCCTAGTACTATTTTTCCCAGACTTACTAGGAGACCCAGACAATTACACACCAGCCAAC
CCACTAAATACCCCACCCCATATCAAACCAGAGTGATATTTTCTATTTGCCTACGCCATT
CTACGATCTATTCCCAACAAACTAGGAGGAGTCCTAGCCCTTATTCTATCAATTCTAATC
CTAGCCCTCTTACCTTTCCTTCACACATCCAAACAACGAAGCCTAATGTTTCGCCCCATC
ACCCAATTCCTCTATTGAATTCTAGTAGCCAACCTTCTTGTCCTAACCTGAATTGGAGGC
CAACCGGTAGAACATCCATTTATCATTATTGGTCAACTAGCATCAATTAGC---------
------------------------------------------------------------
----------------------------------
>gi|302633297|gb|HM443551.1| Praomys daltoni haplotype H103 cytochrome b (cytb) gene, partial cds; mitochondrial
------------------------------------------------------------
------------------------TCATGATGAAACTTCGGCTCACTACTAGGAGTCTGC
CTAATAATCCAAATCATCACAGGCCTTTTTCTAGCAATACATTATACATCAGATACAACA
ACAGCATTCTCATCAGTAACACATATCTGTCGAGATGTAAACTACGGATGACTGATCCGA
TACATGCACGCAAATGGAGCATCACTATTCTTTATATGCCTTTTCCTACATGTAGGTCGA
GGAATATACTATGGATCCTACATCTTTATAGAAACATGAAACATCGGAGTAATTTTACTT
TTTGCAGTAATAGCCACTGCATTTATAGGCTACGTTCTCCCATGAGGACAAATATCATTT
TGAGGAGCAACAGTAATTACAAACCTACTATCAGCAATCCCATACATCGGTACCACTTTA
GTCGAATGAATCTGAGGCGGATTCTCAGTAGATAAAGCAACACTAACACGCTTCTTCGCA
TTTCACTTCATTCTTCCATTTATCATCGCAGCCCTAGTCTTTGTTCACCTATTATTCCTA
CACGAAACCGGATCTAACAACCCAACAGGCCTAAATTCTGACTCAGACAAAATCCCTTTC
CATCCTTATTACACAATTAAAGACATTCTAGGAGTAATTATAATAATTACATTCCTAATA
ACCCTAGTACTATTCTTTCCAGACTTACTAGGAGACCCAGACAATTATACACCAGCTAAC
CCACTAAACACCCCACCCCATATTAAACCAGAATGATATTTCCTATTTGCCTATGCCATT
CTACGATCTATTCCTAACAAACTAGGAGGGGTTTTAGCCCTTATTTTATCAATCCTAATC
TTGGCCCTACTACCTTTTCTTCACACATCCAAACAACGAAGTCTAATATTTCGTCCCATC
ACTCAATTCCTCTATTGAATCCTAGTGGCTAATCTACTTATCTTAACCTGAATTGGAGGT
CAACCAGTAGAACACCCATTTATCATTATTGGCCAACTAGCATCAATTAGC---------
------------------------------------------------------------
----------------------------------
>gi|302633295|gb|HM443550.1| Praomys daltoni haplotype H102 cytochrome b (cytb) gene, partial cds; mitochondrial
------------------------------------------------------------
------------------------TCATGATGAAACTTCGGCTCATTACTAGGAATCTGC
CTAATAATCCAAATCATCACAGGCCTTTTTCTAGCAATACATTATACATCAGATACAACA
ACAGCATTCTCATCAGTAACACATATCTGTCGAGATGTAAACTACGGATGACTGATCCGA
TACATGCACGCAAATGGAGCATCACTATTCTTTATATGCCTTTTCCTACATGTAGGTCGA
GGAATATACTATGGATCCTACATCTTTATAGAAACATGAAACATCGGAGTAATTTTACTT
TTTGCAGTAATAGCCACTGCATTTATAGGCTACGTTCTCCCATGAGGACAAATATCATTT
TGAGGAGCAACAGTAATTACAAACCTACTATCAGCAATCCCATACATCGGTACCACTTTA
GTCGAATGAATCTGAGGCGGATTCTCAGTAGATAAAGCAACACTAACACGCTTCTTCGCA
TTTCACTTCATTCTTCCATTTATCATCGCAGCCCTAGTCTTTGTTCACCTATTATTCCTA
CACGAAACCGGATCTAACAACCCAACAGGCCTAAATTCTGACTCAGACAAAATCCCTTTC
CATCCTTATTACACAATTAAAGACATTCTAGGAGTAATTATAATAATTACATTCCTAATA
ACCCTAGTACTATTCTTTCCAGACTTACTAGGAGACCCAGACAATTATACACCAGCTAAC
CCACTAAACACCCCACCCCATATTAAACCAGAATGATATTTCCTATTTGCCTATGCCATT
CTACGATCTATTCCTAACAAACTAGGAGGGGTTTTAGCCCTTATTTTATCAATCCTAATC
TTGGCCCTACTACCTTTTCTTCACACATCCAAACAACGAAGTCTAATATTTCGTCCCATC
ACTCAATTCCTCTATTGAATCCTAGTGGCTAATCTACTTATCTTAACCTGAATTGGAGGT
CAACCAGTAGAACACCCATTTATCATTATTGGCCAACTAGCATCAATTAGC---------
------------------------------------------------------------
----------------------------------
>gi|302633293|gb|HM443549.1| Praomys daltoni haplotype H101 cytochrome b (cytb) gene, partial cds; mitochondrial
------------------------------------------------------------
------------------------TCATGATGAAACTTCGGCTCACTACTAGGAATCTGC
CTAATAATCCAAATCATCACAGGCCTTTTTCTAGCAATACATTATACATCAGATACAACA
ACAGCATTCTCATCAGTAACACATATCTGTCGAGATGTAAACTACGGATGACTGATCCGA
TACATGCACGCAAATGGAGCATCACTATTCTTTATATGCCTTTTCCTACATGTAGGTCGA
GGAGTATACTATGGATCCTACATCTTTATAGAAACATGAAACATCGGAGTAATTTTACTT
TTTGCAGTAATAGCCACTGCATTTATAGGCTACGTTCTCCCATGAGGACAAATATCATTT
TGAGGAGCAACAGTAATTACAAACCTACTATCAGCAATCCCATACATCGGTACCACTTTA
GTCGAATGAATCTGAGGCGGATTCTCAGTAGATAAAGCAACACTAACACGCTTCTTCGCA
TTTCACTTCATTCTTCCATTTATCATCGCAGCCCTAGTCTTTGTTCACCTATTATTCCTA
CACGAAACCGGATCTAACAACCCAACAGGCCTAAATTCTGACTCAGACAAAATCCCTTTC
CATCCTTATTACACAATTAAAGACATTCTAGGAGTAATTATAATAATTACATTCCTAATA
ACCCTAGTACTATTCTTTCCAGACTTACTAGGAGACCCAGACAATTACACACCAGCTAAC
CCACTAAACACCCCACCCCATATTAAACCAGAATGATATTTCCTATTTGCCTATGCCATT
CTACGATCTATTCCTAACAAACTAGGAGGGGTTTTAGCCCTTATTTTATCAATCCTAATC
TTGGCCCTACTACCTTTTCTTCACACATCCAAACAACGAAGTCTAATATTTCGTCCCATC
ACTCAATTCCTCTATTGAATCCTAGTGGCTAATCTACTTATCTTAACCTGAATTGGAGGT
CAACCAGTAGAACACCCATTTATCATCATTGGCCAACTAGCATCAATTAGC---------
------------------------------------------------------------
----------------------------------
>gi|302633291|gb|HM443548.1| Praomys daltoni haplotype H100 cytochrome b (cytb) gene, partial cds; mitochondrial
------------------------------------------------------------
------------------------TCATGATGAAACTTCGGCTCACTACTAGGAATCTGC
CTAATAATCCAAATCATCACAGGCCTTTTTCTAGCAATACATTATACATCAGATACAACA
ACAGCATTCTCATCAGTAACACATATCTGTCGAGATGTAAACTACGGATGACTGATCCGA
TACATGCACGCAAATGGAGCATCACTATTCTTTATATGCCTTTTCCTACATGTAGGTCGA
GGAATATACTATGGATCCTACATCTTTATAGAAACATGAAACATCGGAGTAATTTTACTT
TTTGCAGTAATAGCCACTGCATTTATAGGCTACGTTCTCCCATGAGGACAAATATCATTT
TGAGGAGCAACAGTAATTACAAACCTACTATCAGCAATCCCATACATCGGTACCACCTTA
GTCGAATGAATCTGAGGCGGATTCTCAGTAGATAAAGCAACACTAACACGCTTCTTCGCA
TTTCACTTCATTCTTCCATTTATCATCGCAGCCCTAGTCTTTGTTCACCTATTATTCCTA
CACGAAACCGGATCTAACAACCCAACAGGCCTAAATTCTGACTCAGACAAAATCCCTTTC
CATCCTTATTACACAATTAAAGACATTCTAGGAGTAATTATAATAATTACATTCCTAATA
ACCCTAGTACTATTCTTTCCAGACTTACTAGGAGACCCAGACAATTACACACCAGCTAAC
CCACTAAACACCCCACCCCATATTAAACCAGAATGATATTTCCTATTTGCCTATGCCATT
CTACGATCTATTCCTAACAAACTAGGAGGGGTTTTAGCCCTTATTTTATCAATCCTAATC
TTGGCCCTACTACCTTTTCTTCACACATCCAAACAACGAAGTCTAATATTTCGTCCCATC
ACTCAATTCCTCTATTGAATCCTAGTGGCTAATCTACTTATCTTAACCTGAATTGGAGGT
CAACCAGTAGAACACCCATTTATCATTATTGGCCAACTAGCATCAATTAGC---------
------------------------------------------------------------
----------------------------------
>gi|302633289|gb|HM443547.1| Praomys daltoni haplotype H99 cytochrome b (cytb) gene, partial cds; mitochondrial
------------------------------------------------------------
------------------------TCATGATGAAACTTCGGCTCACTACTAGGAATCTGC
CTAATAATCCAAATCATCACAGGCCTTTTTCTAGCAATACATTATACATCAGATACAACA
ACAGCATTCTCATCAGTAACACATATCTGTCGAGATGTAAACTACGGATGACTGATCCGA
TACATGCACGCAAATGGAGCATCACTATTCTTTATATGCCTTTTCCTACATGTAGGTCGA
GGAATATACTATGGATCCTACATCTTTATAGAAACATGAAACATCGGAGTAATTTTACTT
TTTGCAGTAATAGCCACTGCATTTATAGGCTACGTTCTCCCATGAGGACAAATATCATTT
TGAGGAGCAACAGTAATTACAAACCTACTATCAGCAATCCCATACATCGGTACCACTTTA
GTCGAATGAATCTGAGGCGGATTCTCAGTAGATAAAGCAACACTAACACGCTTCTTCGCA
TTTCACTTCATTCTTCCATTTATCATCGCAGCCCTAGTCTTTGTTCACCTATTATTCCTA
CACGAAACCGGATCTAACAACCCAACAGGCCTAAATTCTGACTCAGACAAAATCCCTTTC
CATCCTTATTACACAATTAAAGACATTCTAGGAGTAATTATAATAATTACATTCCTAATA
ACCCTAGTACTATTCTTTCCAGACTTACTAGGAGACCCAGACAATTATACACCAGCTAAC
CCACTAAACACCCCACCCCATATTAAACCAGAATGATATTTCCTATTTGCCTATGCCATT
CTACGATCTATTCCTAACAAACTAGGAGGGGTTTTAGCCCTTATTTTATCAATCCTAATC
TTGGCCCTACTACCTTTTCTTCACACATCCAAACAACGAAGTCTAATATTTCGTCCCATC
ACTCAATTCCTCTATTGAATCCTAGTGGCTAATCTACTTATCTTAACCTGAATTGGAGGT
CAACCAGTAGAACACCCATTTATCATTATTGGCCAACTAGCATCAATTAGC---------
------------------------------------------------------------
----------------------------------
>gi|302633287|gb|HM443546.1| Praomys daltoni haplotype H98 cytochrome b (cytb) gene, partial cds; mitochondrial
------------------------------------------------------------
------------------------TCATGATGAAACTTCGGCTCACTACTAGGAATCTGC
CTAATAATCCAAATCATCACAGGCCTTTTTCTAGCAATACATTATACATCAGATACAACA
ACAGCATTCTCATCAGTAACACATATCTGTCGAGATGTAAACTACGGATGACTGATCCGA
TACATGCACGCAAATGGAGCATCACTATTCTTTATATGCCTTTTCCTACATGTAGGTCGA
GGAATATACTATGGATCCTACATCTTTATAGAAACATGAAACATCGGAGTAATTTTACTT
TTTGCAGTAATAGCCACTGCATTTATAGGCTACGTTCTCCCATGAGGACAAATATCATTT
TGAGGAGCAACAGTAATTACAAACCTACTATCAGCAATCCCATACATCGGTACCACTTTA
GTCGAATGAATCTGAGGCGGATTCTCAGTAGATAAAGCAACACTAACACGCTTCTTCGCA
TTTCACTTCATTCTTCCATTTATCATCGCAGCCCTAGTCTTTGTTCACCTATTATTCCTA
CACGAAACCGGATCTAACAACCCAACAGGCCTAAATTCTGACTCAGACAAAATCCCTTTC
CATCCTTATTACACAATTAAAGACATTCTAGGAGTAATTATAATAATTACATTCCTAATA
ACCCTAGTACTATTCTTTCCAGACTTACTAGGAGACCCAGACAATTACACACCAGCTAAC
CCACTAAACACCCCACCCCATATTAAACCAGAATGATATTTCCTATTTGCCTATGCCATT
CTACGATCTATTCCTAACAAACTAGGAGGGGTTTTAGCCCTTATTTTATCAATCCTAATC
TTGGCCCTACTACCTTTTCTTCACACATCCAAACAACGAAGTCTAATATTTCGTCCCATC
ACTCAATTCCTGTATTGAATCCTAGTGGCTAATCTACTTATCTTAACCTGAATTGGAGGT
CAACCAGTAGAACACCCATTTATCATTATAGGCCAACTAGCATCAATTAGC---------
------------------------------------------------------------
----------------------------------
>gi|302633285|gb|HM443545.1| Praomys daltoni haplotype H97 cytochrome b (cytb) gene, partial cds; mitochondrial
------------------------------------------------------------
------------------------TCATGATGAAACTTCGGCTCACTACTAGGAATCTGC
CTAATAATCCAAATCATCACAGGCCTTTTTCTAGCAATACATTATACATCAGATACAACA
ACAGCATTCTCATCAGTAACACATATCTGTCGAGATGTAAACTACGGATGACTGATCCGA
TACATGCACGCAAATGGAGCATCACTATTCTTTATATGCCTTTTCCTACATGTAGGTCGA
GGAATATACTATGGATCCTACATCTTTATAGAAACATGAAACATCGGAGTAATTTTACTT
TTTGCAGTAATAGCCACTGCATTTATAGGCTACGTTCTCCCATGAGGACAAATATCATTT
TGAGGGGCAACAGTAATTACAAACCTACTATCAGCAATCCCATACATCGGTACCACTTTA
GTCGAATGAATCTGAGGCGGATTCTCAGTAGATAAAGCAACACTAACACGCTTCTTCGCA
TTTCACTTCATTCTTCCATTTATCATCGCAGCCCTAGTCTTTGTTCACCTACTATTCCTA
CACGAAACCGGGTCTAACAACCCAACAGGCCTAAATTCTGACTCAGACAAAATCCCTTTC
CATCCTTATTACACAATTAAAGACATTCTAGGAGTAATTATAATAATTACATTCCTAATA
ACCCTAGTACTATTCTTCCCAGACTTACTAGGAGACCCAGACAATTACACACCAGCTAAC
CCACTAAACACCCCACCCCATATTAAACCAGAATGATATTTCCTATTTGCCTATGCCATT
CTACGATCTATTCCTAACAAACTAGGAGGGGTTTTAGCCCTTATTTTATCAATCCTAATC
TTGGCCCTACTACCTTTTCTTCACACATCCAAACAACGAAGTCTAATATTTCGTCCCATC
ACTCAATTCCTCTATTGAATCCTAGTGGCTAATCTACTTATCTTAACCTGAATTGGAGGT
CAACCAGTAGAACACCCATTTATCATCATTGGCCAACTAGCATCAATTAGC---------
------------------------------------------------------------
----------------------------------
>gi|302633283|gb|HM443544.1| Praomys daltoni haplotype H96 cytochrome b (cytb) gene, partial cds; mitochondrial
------------------------------------------------------------
------------------------TCATGATGAAACTTCGGCTCCCTACTAGGAATCTGC
CTAATAATCCAAATCATCACAGGCCTTTTTCTAGCAATACATTATACATCAGATACAACA
ACAGCATTCTCATCAGTAACACATATCTGTCGAGATGTAAACTACGGATGACTGATCCGA
TACATGCACGCAAATGGAGCATCACTATTCTTTATATGCCTTTTCCTACATGTAGGTCGA
GGAATATACTATGGATCCTACACCTTTATAGAAACATGAAACATCGGAGTAATTTTACTT
TTTGCAGTAATAGCCACTGCATTTATAGGCTACGTTCTCCCATGAGGACAAATATCATTT
TGAGGAGCAACAGTAATTACAAACCTACTATCAGCAATCCCATACATCGGTACCACTTTA
GTCGAATGAATCTGAGGCGGATTCTCAGTAGATAAAGCAACACTAACACGCTTCTTCGCA
TTTCACTTCATTCTTCCATTTATCATCGCAGCCCTAGTCTTTGTTCACCTATTATTCCTA
CACGAAACCGGATCTAACAACCCAACAGGCCTAAATTCTGACTCAGACAAAATCCCTTTC
CATCCTTATTACACAATTAAAGACATTCTAGGAGTAATTATAATAATTACATTCCTAATA
ACCCTAGTACTATTCTTTCCAGACTTACTAGGAGACCCAGACAATTACACACCAGCTAAC
CCACTAAACACCCCACCCCATATTAAACCAGAATGATATTTCCTATTTGCCTATGCCATT
CTACGATCTATTCCTAACAAACTAGGAGGGGTTTTAGCCCTTATTTTATCAATCCTAATC
TTGGCTCTACTACCTTTTCTTCACACATCCAAACAACGAAGTCTAATATTTCGTCCCATC
ACTCAATTCCTCTATTGAATCCTAGTGGCTAATCTACTTATCTTAACCTGAATTGGAGGT
CAACCAGTAGAACACCCATTTATCATTATTGGCCAACTAGCATCAATTAGC---------
------------------------------------------------------------
----------------------------------
>gi|302633281|gb|HM443543.1| Praomys daltoni haplotype H95 cytochrome b (cytb) gene, partial cds; mitochondrial
------------------------------------------------------------
------------------------TCATGGTGAAACTTCGGCTCACTACTAGGAATCTGC
CTAATAATCCAAATCATCACAGGCCTTTTTCTAGCAATACATTATACATCAGATACAACA
ACAGCATTCTCATCAGTAACACATATCTGTCGAGATGTAAACTACGGATGACTGATCCGA
TACATGCACGCAAATGGAGCATCGCTATTCTTTATATGCCTTTTCCTACATGTAGGTCGA
GGAATATACTATGGATCCTACATCTTTATAGAAACATGAAACATCGGAGTAATTTTACTT
TTTGCAGTAATAGCCACTGCATTCATAGGCTACGTTCTCCCATGAGGACAAATATCATTT
TGAGGAGCAACAGTAATTACAAACCTACTATCAGCAATCCCATACATCGGTACCACTTTA
GTCGAATGAATCTGAGGCGGATTCTCAGTAGATAAAGCAACACTAACACGCTTCTTCGCA
TTTCACTTCATTCTTCCATTTATCATCGCAGCCCTAGTCTTTGTTCACCTATTATTCCTA
CACGAAACCGGATCTAACAACCCAACAGGCCTAAATTCTGACTCAGACAAAATCCCTTTC
CATCCTTATTACACAATTAAAGACATTCTAGGAGTAATTATAATAATTACATTCCTAATA
ACCCTAGTACTATTCTTTCCAGACTTACTAGGAGACCCAGACAATTACACACCAGCTAAC
CCACTAAACACCCCACCCCATATTAAACCAGAATGATATTTCCTATTTGCCTATGCCATT
CTACGATCTATTCCTAACAAACTAGGAGGGGTTTTAGCCCTTATTTTATCAATCCTAATC
TTGGCCCTACTACCTTTTCTTCACACATCCAAACAACGAAGTCTAATATTTCGTCCCATC
ACTCAATTCCTCTATTGAATCCTAGTGGCTAATCTACTTATCTTAACCTGAATTGGAGGT
CAACCAGTAGAACACCCATTTATCATTATTGGCCAACTAGCATCAATTAGC---------
------------------------------------------------------------
----------------------------------
>gi|302633279|gb|HM443542.1| Praomys daltoni haplotype H94 cytochrome b (cytb) gene, partial cds; mitochondrial
------------------------------------------------------------
------------------------TCATGATGAAACTTCGGCTCACTACTAGGAATCTGC
CTAATAATCCAAATCATCACAGGCCTTTTTCTAGCAATACATTATACATCAGATACAACA
ACAGCATTCTCATCAGTAACACATATCTGTCGAGATGTAAACTACGGATGACTGATCCGA
TACATGCACGCAAATGGAGCATCGCTATTCTTTATATGCCTTTTCCTACATGTAGGTCGA
GGAATATACTATGGATCCTACATCTTTATAGAAACATGAAACATCGGAGTAATTTTACTT
TTTGCAGTAATAGCCACTGCATTTATAGGCTACGTTCTCCCATGAGGACAAATATCATTT
TGAGGAGCAACAGTAATTACAAACCTACTATCAGCAATCCCATACATCGGCACCACTTTA
GTCGAATGAATCTGAGGCGGATTCTCAGTAGATAAAGCAACACTAACACGCTTCTTCGCA
TTTCACTTCATTCTTCCATTTATCATCGCAGCCCTAGTCTTTGTTCACCTATTATTCCTA
CACGAAACCGGATCTAACAACCCAACAGGCCTAAATTCTGACTCAGACAAAATCCCTTTC
CATCCTTATTACACAATTAAAGACATTCTAGGAGTAATTATAATAATTACATTCCTAATA
ACCCTAGTACTATTCTTTCCAGACTTACTAGGAGACCCAGACAATTACACACCAGCTAAC
CCACTAAACACCCCACCCCATATTAAACCAGAATGATATTTCCTATTTGCCTATGCCATT
CTACGATCTATTCCTAACAAACTAGGAGGGGTTTTAGCCCTTATTTTATCAATCCTAATC
TTGGCCCTACTACCTTTTCTTCACACATCCAAACAACGAAGCCTAATATTTCGTCCCATC
ACTCAATTCCTCTATTGAATCCTAGTGGCTAATCTACTTATCTTAACCTGAATTGGAGGT
CAACCAGTAGAACACCCATTTATCATTATTGGCCAACTAGCATCAATTAGC---------
------------------------------------------------------------
----------------------------------
>gi|302633277|gb|HM443541.1| Praomys daltoni haplotype H93 cytochrome b (cytb) gene, partial cds; mitochondrial
------------------------------------------------------------
------------------------TCATGATGAAACTTCGGCTCACTACTAGGAATCTGC
CTAATAATCCAAATCATCACAGGCCTTTTTCTAGCAATACATTATACATCAGATACAACA
ACAGCATTCTCATCAGTAACACATATCTGTCGAGATGTAAACTACGGATGACTGATTCGA
TACATGCACGCAAATGGAGCATCACTATTCTTTATATGCCTTTTCCTACATGTAGGTCGA
GGAATATACTATGGATCCTACATCTTTATAGAAACATGAAACATCGGAGTAATTTTACTT
TTTGCAGTAATAGCCACTGCATTTATAGGCTACGTTCTCCCATGAGGACAAATATCATTT
TGAGGAGCAACAGTAATTACAAACCTACTATCAGCAATCCCATACATCGGTACCACTTTA
GTCGAATGAATCTGAGGCGGATTCTCAGTAGATAAAGCAACACTAACACGCTTCTTCGCA
TTTCACTTCATTCTTCCATTTATCATCGCAGCCCTAGTCTTTGTTCACCTATTATTCCTA
CACGAAACCGGATCTAACAACCCAACAGGCCTAAATTCTGACTCAGACAAAATCCCTTTC
CATCCTTATTACACAATTAAAGACATTCTAGGAGTAATTATAATAATTACATTCCTAATA
ACCCTAGTACTATTCTTTCCAGACTTACTAGGAGACCCAGACAATTATACACCAGCTAAC
CCACTAAACACCCCACCCCATATTAAACCAGAATGATATTTCCTATTTGCCTATGCCATT
CTACGATCTATTCCTAACAAACTAGGAGGGGTTTTAGCCCTTATTTTATCAATCCTAATC
TTGGCCCTACTACCTTTTCTTCACACATCCAAACAACGAAGTCTAATATTTCGTCCCATC
ACTCAATTCCTCTATTGAATCCTAGTGGCTAATCTACTTGTCTTAACCTGAATTGGAGGT
CAACCAGTAGAACACCCATTTATCATTATTGGCCAACTAGCATCAATTAGC---------
------------------------------------------------------------
----------------------------------
>gi|302633275|gb|HM443540.1| Praomys daltoni haplotype H92 cytochrome b (cytb) gene, partial cds; mitochondrial
------------------------------------------------------------
------------------------TCATGATGAAACTTCGGCTCACTACTAGGAATCTGC
CTAATAATCCAAATCATCACAGGCCTTTTTCTAGCAATACATTATACATCAGATACAACA
ACAGCATTCTCATCAGTAACACATATCTGTCGAGATGTAAACTACGGATGACTGATCCGA
TACATGCACGCAAATGGAGCATCACTATTCTTTATATGCCTTTTCCTACATGTAGGTCGA
GGAATATACTATGGATCCTACATCTTTATAGAAACATGAAACATCGGAGTAATTTTACTT
TTTGCAGTAATAGCCACTGCATTTATAGGCTACGTTCTCCCATGAGGACAAATATCATTT
TGAGGAGCAACAGTAATTACAAACCTACTATCAGCAATCCCATACATCGGTACCACTTTA
GTCGAATGAATCTGAGGCGGATTCTCAGTAGATAAAGCAACACTAACACGCTTCTTCGCA
TTTCACTTCATTCTTCCATTTATCATCGCAGCCCTAGTCTTTGTTCACCTACTATTCCTA
CACGAAACCGGATCTAACAACCCAACAGGCCTAAATTCTGACTCAGACAAAATCCCTTTC
CATCCTTATTACACAATTAAAGACATTCTAGGAGTAATTATAATAATTACATTTCTAATA
ACCCTAGTACTATTCTTTCCAGACTTACTAGGAGACCCAGACAATTACACACCAGCTAAC
CCACTAAACACCCCACCCCATATTAAACCAGAATGATATTTCCTATTTGCCTATGCCATT
CTACGATCTATTCCTAACAAACTAGGAGGGGTTTTAGCCCTTATTTTATCAATCCTAATC
TTGGCCCTACTACCTTTTCTTCACACATCCAAACAACGAAGTCTAATATTTCGTCCCATC
ACTCAATTCCTCTATTGAATCCTAGTGGCTAATCTACTTATCTTAACCTGAATTGGAGGT
CAACCAGTAGAACACCCATTTATCATCATTGGCCAACTAGCATCAATTAGC---------
------------------------------------------------------------
----------------------------------
>gi|302633273|gb|HM443539.1| Praomys daltoni haplotype H91 cytochrome b (cytb) gene, partial cds; mitochondrial
------------------------------------------------------------
------------------------TCATGATGAAACTTCGGCTCACTACTAGGAATCTGC
CTAATAATCCAAATCATCACAGGCCTTTTTCTAGCAATACATTATACATCAGATACAACA
ACAGCATTCTCATCAGTAACACATATCTGTCGAGATGTAAACTACGGATGACTGATCCGA
TACATGCACGCAAATGGAGCATCACTATTCTTTATATGCCTTTTCCTTCATGTAGGTCGA
GGAATATACTATGGATCCTACATCTTTATAGAAACATGAAATATCGGAGTAATTTTACTT
TTTGCAGTAATAGCTACTGCATTTATAGGCTACGTTCTCCCATGAGGACAAATATCATTT
TGAGGTGCAACAGTAATTACAAACCTACTATCAGCAATCCCATACATCGGTACCACTTTA
GTCGAATGAATCTGAGGCGGATTCTCAGTAGATAAAGCAACACTAACACGCTTTTTCGCA
TTTCACTTCATTCTTCCATTTATCATCGCAGCCCTAGTCTTTGTTCACCTATTATTCCTA
CACGAAACCGGATCTAACAACCCAACAGGCCTAAATTCTGACTCAGACAAAATCCCTTTC
CATCCTTATTACACAATTAAAGACATTCTAGGAGTAATTATAATAATTACATTCCTAATA
ACCCTAGTACTATTTTTTCCAGACTTACTAGGAGACCCAGACAATTACACACCAGCTAAC
CCACTAAACACCCCACCCCATATTAAACCAGAATGATATTTCCTATTTGCCTATGCCATT
CTACGATCTATTCCTAACAAACTAGGAGGAGTTTTAGCCCTTATTCTATCAATCCTAATC
TTGGCCCTACTACCTTTTCTCCACACATCCAAACAACGAAGTCTAATATTTCGCCCCATC
ACTCAATTCCTCTATTGAATCCTAGTGGCTAATCTACTTATCTTAACCTGAATTGGAGGT
CAACCAGTAGAACACCCATTTATCATTATTGGCCAACTAGCATCAATTAGC---------
------------------------------------------------------------
----------------------------------
>gi|302633271|gb|HM443538.1| Praomys daltoni haplotype H90 cytochrome b (cytb) gene, partial cds; mitochondrial
------------------------------------------------------------
------------------------TCATGATGAAACTTCGGCTCACTACTAGGAATCTGC
CTAATAATCCAAATCATCACAGGCCTTTTTCTAGCAATACATTATACATCAGATACAACA
ACAGCATTCTCATCAGTAACACATATCTGTCGAGATGTAAACTACGGATGACTGATCCGA
TACATGCACGCAAATGGAGCATCACTATTCTTTATATGCCTTTTCCTACATGTAGGTCGA
GGAATATACTATGGATCCTACATCTTTATAGAAACATGAAACATCGGAGTAATTTTACTT
TTTGCAGTAATAGCCACTGCATTTATAGGCTACGTTCTCCCATGAGGACAAATATCATTT
TGAGGGGCAACAGTAATTACAAACCTACTATCAGCAATCCCATACATCGGTACCACTTTA
GTCGAATGAATCTGAGGCGGATTCTCAGTAGATAAAGCAACACTAACACGCTTCTTCGCA
TTTCACTTCATCCTTCCATTTATCATCGCAGCCCTAGTCTTTGTTCACCTACTATTCCTA
CACGAAACCGGGTCTAACAACCCAACAGGCCTAAATTCTGACTCAGACAAAATCCCTTTC
CATCCTTATTACACAATTAAAGACATTCTAGGAGTAATTATAATAATTACATTCCTAATA
ACCCTAGTACTATTCTTCCCAGACTTACTAGGAGACCCAGACAATTACACACCAGCTAAC
CCACTAAACACCCCACCCCATATTAAACCAGAATGATATTTCCTATTTGCCTATGCCATT
CTACGATCTATTCCTAACAAACTAGGAGGGGTTTTAGCCCTTATTTTATCAATCCTAATC
TTGGCCCTACTACCTTTTCTTCACACATCCAAACAACGAAGTCTAATATTTCGTCCCATC
ACTCAATTCCTCTATTGAATCCTAGTGGCTAATCTACTTATCTTAACCTGAATTGGAGGT
CAACCAGTAGAACACCCATTTATCATCATTGGCCAACTAGCATCAATTAGC---------
------------------------------------------------------------
----------------------------------
>gi|302633269|gb|HM443537.1| Praomys daltoni haplotype H89 cytochrome b (cytb) gene, partial cds; mitochondrial
------------------------------------------------------------
------------------------TCATGATGAAACTTCGGCTCACTACTAGGAATCTGC
CTAATAATCCAAATCATCACAGGCCTTTTTCTAGCAATACATTATACATCAGATACAACA
ACAGCATTCTCATCAGTAACACATATCTGTCGAGATGTAAACTACGGATGACTGATCCGA
TACATGCACGCAAATGGAGCATCACTATTCTTTATATGCCTTTTCCTACATGTAGGTCGA
GGAATATACTATGGATCCTACATCTTTATAGAAACATGAAACATCGGAGTAATTTTACTT
TTTGCAGTAATAGCCACTGCATTTATAGGCTACGTTCTCCCATGAGGACAAATATCATTT
TGAGGAGCAACAGTAATTACAAACCTACTATCAGCAATCCCATACATCGGTACCACTTTA
GTCGAATGAATCTGAGGCGGATTCTCAGTAGATAAAGCAACACTAACACGCTTCTTCGCA
TTTCACTTCATTCTTCCATTTATCATCGCAGCCCTAGTCTTTGTTCACCTATTATTCCTA
CACGAAACCGGATCTAACAACCCAACAGGCCTAAATTCTGACTCAGACAAAATCCCTTTC
CATCCTTATTACACAATTAAAGACATTCTAGGAGTAATTATAATAATTACATTCCTAATA
ACCCTAGTACTATTCTTTCCAGACTTACTAGGAGACCCAGACAATTACACACCAGCTAAC
CCACTAAACACCCCACCCCATATTAAACCAGAATGATATTTCCTATTTGCCTATGCCATT
CTACGATCTATTCCTAACAAACTAGGAGGGGTTTTAGCCCTTATTTTATCAATCCTAATC
TTGGCCCTACTACCTTTTCTTCACACATCCAAACAACGAAGTCTAATATTTCGTCCCATC
ACTCAATTCCTCTATTGAATCCTAGTGGCTAATCTACTTATCTTAACCTGAATTGGAGGT
CAACCAGTAGAACACCCATTTATCATTATTGGCCAACTAGCATCAATTAGC---------
------------------------------------------------------------
----------------------------------
>gi|302633267|gb|HM443536.1| Praomys daltoni haplotype H88 cytochrome b (cytb) gene, partial cds; mitochondrial
------------------------------------------------------------
------------------------TCATGATGAAACTTCGGCTCACTACTAGGAATCTGC
CTAATAATCCAAATCATCACAGGCCTTTTTCTAGCAATACATTATACATCAGATACAACA
ACAGCATTCTCATCAGTAACACATATCTGTCGAGATGTAAACTACGGATGACTGATCCGA
TACATGCACGCAAATGGAGCATCACTATTCTTTATATGCCTTTTCCTACATGTAGGTCGA
GGAATATACTATGGATCCTACATCTTTATAGAAACATGAAACATCGGAGTAATTTTACTT
TTTGCAGTAATAGCCACTGCATTTATAGGCTACGTTCTCCCATGAGGACAAATATCATTT
TGAGGAGCAACAGTAATTACAAACCTACTATCAGCAATCCCATACATCGGTACCACTTTA
GTCGAATGAATCTGAGGCGGATTCTCAGTAGATAAAGCAACACTAACACGCTTCTTCGCA
TTTCACTTCATTCTTCCATTTATCATCACAGCCCTAGTCTTTGTTCACCTATTATTCCTA
CACGAAACCGGATCTAACAACCCAACAGGCCTAAATTCTGACTCAGACAAAATCCCTTTC
CATCCTTATTACACAATTAAAGACATTCTAGGAGTAATTATAATAATTACATTCCTAATA
ACCCTAGTACTATTCTTTCCAGACTTACTAGGAGACCCAGACAATTACACACCAGCTAAC
CCACTAAACACCCCACCCCATATTAAACCAGAATGATATTTCCTATTTGCCTATGCCATT
CTACGATCTATTCCTAACAAACTAGGAGGGGTTTTAGCCCTTATTTTATCAATCCTAATC
TTGGCCCTACTACCTTTTCTTCACACATCCAAACAACGAAGTCTAATATTTCGTCCCATC
ACTCAATTTCTCTATTGAATCCTAGTGGCTAATCTACTTATCTTAACCTGAATTGGAGGT
CAACCAGTAGAACACCCATTTATCATTATTGGCCAACTAGCATCAATTAGC---------
------------------------------------------------------------
----------------------------------
>gi|302633265|gb|HM443535.1| Praomys daltoni haplotype H87 cytochrome b (cytb) gene, partial cds; mitochondrial
------------------------------------------------------------
------------------------TCATGATGAAACTTCGGCTCACTACTAGGAATCTGC
CTAATAATCCAAATCATCACAGGCCTTTTTCTAGCAATACATTATACATCAGATACAACA
ACAGCATTTTCATCAGTAACACATATCTGTCGAGATGTAAACTACGGATGACTGATCCGA
TATATGCACGCAAATGGAGCATCACTATTCTTTATATGCCTTTTCCTACATGTAGGTCGA
GGGATATACTATGGATCCTACATCTTTATAGAAACATGAAATATCGGAGTAATTTTACTT
TTTGCAGTAATAGCTACTGCATTCATAGGCTACGTTCTCCCATGAGGACAAATATCATTT
TGAGGGGCAACAGTAATTACAAACCTACTATCAGCAATCCCATACATCGGTACCACTTTA
GTCGAATGAATCTGAGGCGGATTCTCAGTAGATAAAGCAACACTAACACGCTTCTTCGCA
TTTCACTTCATTCTTCCATTTATCATCGCAGCCCTAATCTTTGTTCACCTACTATTCCTA
CACGAAACTGGATCTAACAACCCAACAGGCCTAAATTCTGACTCAGACAAAATCCCTTTT
CATCCTTATTACACAATCAAAGACATTCTAGGAGTAATTATAATAGTAACATTCCTAATA
AGCCTAGTACTATTCTTTCCAGACTTACTAGGAGACCCAGACAATTACACACCAGCTAAC
CCACTAAACACCCCACCCCATATTAAACCAGAATGATACTTCCTATTTGCCTATGCCATT
CTACGATCTATTCCTAACAAACTAGGAGGAGTTTTAGCCCTTATTCTATCAATCCTAATC
TTGGCCCTACTACCTTTTCTTCACACATCCAAACAACGAAGTCTAATATTTCGCCCCATC
ACTCAATTCCTCTATTGAATCCTAGTGGCTAATCTACTTATCTTAACCTGAATTGGAGGT
CAACCAGTAGAACACCCATTTATCATTATTGGCCAACTAGCATCAATTAGC---------
------------------------------------------------------------
----------------------------------
>gi|302633263|gb|HM443534.1| Praomys daltoni haplotype H86 cytochrome b (cytb) gene, partial cds; mitochondrial
------------------------------------------------------------
------------------------TCATGATGAAACTTCGGCTCACTACTAGGAATCTGC
CTAATAATCCAAATCATCACAGGCCTTTTTCTAGCAATACATTATACATCAGATACAACA
ACAGCATTCTCATCAGTAACACATATCTGTCGAGATGTAAACTACGGATGACTGATCCGA
TACATGCACGCAAATGGAGCATCACTATTCTTTATATGCCTTTTCCTACATGTAGGTCGA
GGAATATACTATGGATCCTACATCTTTATAGAAACATGAAACATCGGAGTAATTTTACTT
TTTGCAGTAATAGCCACTGCATTTATAGGCTACGTTCTCCCATGAGGACAAATATCATTT
TGAGGAGCAACAGTAATTACAAATCTACTATCAGCAATCCCATACATCGGTACCACTTTA
GTCGAATGAATCTGAGGCGGATTCTCAGTAGATAAAGCAACACTAACACGCTTCTTCGCA
TTTCACTTCATTCTTCCATTTATCATCGCAGCCCTAGTCTTTGTTCACCTATTATTCCTA
CACGAAACCGGATCTAACAACCCAACAGGCCTAAATTCTGACTCAGACAAAATCCCTTTC
CATCCTTATTACACAATTAAAGACATTCTAGGAGTAATTATAATAATTACATTCCTAATA
ACCCTAGTACTATTCTTTCCAGACTTACTAGGAGACCCAGACAATTACACACCAGCTAAC
CCACTAAACACCCCACCCCATATTAAACCAGAATGATATTTCCTATTTGCCTATGCCATT
CTACGATCTATTCCTAACAAACTAGGAGGGGTTTTAGCCCTTATTTTATCAATCCTAATC
TTGGCCCTACTACCTTTTCTTCACACATCCAAACAACGAAGTCTAATATTTCGTCCCATC
ACTCAATTTCTCTATTGAATCCTAGTGGCTAATCTACTTATCTTAACCTGAATTGGAGGT
CAACCAGTAGAACACCCATTTATCATTATTGGCCAACTAGCATCAATTAGC---------
------------------------------------------------------------
----------------------------------
>gi|302633261|gb|HM443533.1| Praomys daltoni haplotype H85 cytochrome b (cytb) gene, partial cds; mitochondrial
------------------------------------------------------------
------------------------TCATGATGAAACTTCGGCTCACTACTAGGAATCTGC
CTAATAATCCAAATCATCACAGGCCTTTTTCTAGCAATACATTATACATCAGATACAACA
ACAGCATTCTCATCAGTAACACATATCTGTCGAGATGTAAACTACGGATGACTGATCCGA
TACATGCACGCAAATGGAGCATCACTATTCTTTATATGCCTTTTCCTTCATGTAGGTCGA
GGAATATACTATGGATCCTACATCTTTATAGAAACATGAAATATCGGAGTAATTTTACTT
TTTGCAGTAATAGCTACTGCATTTATAGGCTACGTTCTCCCATGAGGACAAATATCATTT
TGAGGTGCAACAGTAATTACAAACCTACTATCAGCAATCCCATACATCGGTACCACTTTA
GTCGAATGAATCTGAGGCGGATTCTCAGTAGATAAAGCAACACTAACACGCTTTTTCGCA
TTTCACTTCATTCTTCCATTTATCATCGCAGCCCTAGTCTTTGTTCACCTATTATTCCTA
CACGAAACCGGATCTAACAACCCAACAGGCCTAAATTCTGACTCAGACAAAATCCCTTTC
CATCCTTATTACACAATTAAAGACATTCTAGGAGTAATTATAATAATTACATTCCTAATA
ACCCTAGTACTATTCTTTCCAGACTTACTAGGAGACCCAGACAATTACACACCAGCTAAC
CCACTAAACACCCCACCCCATATTAAACCAGAATGATATTTCCTATTTGCCTATGCCATT
CTACGATCTATTCCTAACAAACTAGGAGGAGTTTTAGCCCTTATTCTATCAATCCTAATC
TTGGCCCTACTACCTTTTCTCCACACATCCAAACAACGAAGTCTAATATTTCGTCCCATC
ACTCAATTCCTCTATTGAATCCTAGTGGCTAATCTACTTATCTTAACCTGAATTGGAGGT
CAACCAGTAGAACACCCATTTATCATTATTGGCCAACTAGCATCAATTAGC---------
------------------------------------------------------------
----------------------------------
>gi|302633259|gb|HM443532.1| Praomys daltoni haplotype H84 cytochrome b (cytb) gene, partial cds; mitochondrial
------------------------------------------------------------
------------------------TCATGATGAAACTTTGGCTCACTACTAGGAATTTGC
CTAACAATCCAAATCATCACAGGTCTTTTTCTAGCAATACATTATACATCAGACACAACA
ACAGCATTCTCATCAGTAACACATATCTGTCGAGACGTAAACTACGGATGATTAATCCGA
TATATACACGCAAACGGAGCATCAATATTCTTTATCTGCCTTTTTCTACATGTAGGTCGA
GGAATTTACTATGGATCTTATATATTTATAGAAACATGAAATATTGGAGTAATCCTACTT
TTCGCAGTAATAGCTACCGCATTTATAGGCTACGTCCTTCCATGAGGACAGATATCATTT
TGAGGGGCAACAGTAATTACAAACCTACTATCAGCAATCCCATACATTGGAACCACCTTA
GTAGAATGAATCTGAGGTGGATTCTCAGTAGATAAAGCAACACTAACACGCTTCTTTGCA
TTTCACTTTATCCTCCCATTCATCATTGCAGCTCTAGTCTTTGTCCACTTATTATTTCTA
CACGAGACTGGGTCTAACAACCCAACAGGCCTAAACTCTGATTCAGATAAAATTCCATTT
CATCCTTATTACACAATCAAAGACATTCTAGGAGTAATTATTATAATTATATTACTAATA
ACCCTAGTCCTGTTCTCTCCAGACTTACTAGGAGATCCAGATAATTACACACCAGCTAAC
CCACTAAATACCCCACCCCATATCAAACCAGAATGGTATTTCCTATTTGCCTATGCCATT
CTACGATCTATTCCTAACAAACTAGGAGGAGTTTTAGCCCTTATTCTATCAATTCTAATC
CTAGCCCTCCTACCTTTCCTTCACACATCCAAACAACGAAGCCTAATATTTCGCCCCATC
ACTCAATTCCTCTATTGAACTCTAGTAGCCAACCTCCTTATCCTAACCTGAATCGGAGGC
CAACCAGTAGAACACCCATTCATCATTATTGGTCAACTAGCATCAATTAGC---------
------------------------------------------------------------
----------------------------------
>gi|302633257|gb|HM443531.1| Praomys daltoni haplotype H83 cytochrome b (cytb) gene, partial cds; mitochondrial
------------------------------------------------------------
------------------------TCATGATGAAACTTTGGCTCACTACTAGGAATTTGC
CTAACAATCCAAATCATCACAGGTCTTTTTCTAGCAATACATTATACATCAGACACAACA
ACAGCATTCTCATCAGTAACACATATCTGTCGAGACGTAAACTACGGATGATTAATCCGA
TATATACACGCAAACGGAGCATCAATATTCTTTATCTGCCTTTTTCTACATGTAGGTCGA
GGAATTTACTATGGATCTTATATATTTATAGAAACATGAAATATCGGAGTAATCCTACTT
TTCGCAGTAATAGCTACCGCATTTATAGGCTACGTCCTTCCATGAGGACAGATATCATTT
TGAGGGGCAACAGTAATTACAAACCTACTATCAGCAATCCCATACATTGGAACCACCTTA
GTAGAATGAATCTGAGGTGGATTCTCAGTAGATAAAGCAACACTAACACGCTTCTTTGCA
TTTCACTTTATCCTCCCATTCATCATTGCAGCTCTAGTCTTTGTCCACTTATTATTTCTA
CACGAGACTGGGTCTAACAACCCAACAGGCCTAAACTCTGATTCAGATAAAATTCCATTT
CATCCTTATTATACAATCAAAGACATTCTAGGAGTAATTATTATAATTATATTACTAATA
ACCCTAGTCCTGTTCTCTCCAGACTTACTAGGAGATCCAGATAATTACACACCAGCTAAC
CCACTAAATACCCCACCCCATATCAAACCAGAATGGTATTTCCTATTTGCCTATGCCATT
CTACGATCTATTCCTAACAAACTAGGAGGAGTTTTAGCCCTTATTCTATCAATCCTAATC
CTAGCCCTCCTACCTTTCCTTCACACATCCAAACAACGAAGCCTAATATTTCGCCCCATC
ACTCAATTCCTCTATTGAACTCTAGTAGCCAACCTCCTTATCCTAACCTGAATCGGAGGC
CAACCAGTAGAACACCCATTCATCATTATTGGTCAACTAGCATCAATTAGC---------
------------------------------------------------------------
----------------------------------
>gi|302633255|gb|HM443530.1| Praomys daltoni haplotype H82 cytochrome b (cytb) gene, partial cds; mitochondrial
------------------------------------------------------------
------------------------TCATGATGAAACTTTGGCTCACTACTAGGAATTTGC
CTAACAATCCAAATCATCACAGGTCTTTTTCTAGCAATACATTATACATCAGACACAACA
ACAGCATTCTCATCAGTAACACATATCTGTCGAGACGTAAACTACGGATGATTAATCCGA
TATATACACGCAAACGGAGCATCAATATTCTTTATCTGCCTTTTTCTACATGTAGGTCGA
GGAATTTACTATGGATCTTATATATTTATAGAAACATGAAATATTGGAGTAATCTTACTT
TTCGCAGTAATAGCTACCGCATTTATAGGCTACGTCCTTCCATGAGGACAGATATCATTT
TGAGGGGCAACAGTAATTACAAACCTACTATCAGCAATCCCATACATTGGAACCACCTTA
GTAGAATGAATCTGAGGTGGATTCTCAGTAGATAAAGCAACACTAACACGCTTCTTTGCA
TTTCACTTTATCCTCCCATTCATCATTGCAGCTCTAGTCTTTGTCCACTTATTATTTCTA
CACGAGACTGGGTCTAACAACCCAACAGGCCTAAACTCTGATTCAGATAAAATTCCATTT
CATCCTTATTACACAATCAAAGACATTCTAGGAGTAATTATTATAATTATATTACTAATA
ACCCTAGTCCTGTTCTCTCCAGACTTACTAGGAGACCCAGATAATTACACACCAGCTAAC
CCACTAAATACCCCACCCCATATCAAACCAGAATGGTATTTCCTATTTGCCTATGCCATT
CTACGATCTATTCCTAACAAACTAGGAGGAGTTTTAGCCCTTATTCTATCAATTCTAATC
CTAGCCCTCCTACCTTTCCTTCACACATCCAAACAACGAAGCCTAATATTTCGCCCCATC
ACTCAATTCCTCTATTGAACTCTAGTAGCCAACCTCCTTATCCTAACCTGAATCGGAGGC
CAACCAGTAGAACACCCATTCATCATTATTGGTCAACTAGCATCAATTAGC---------
------------------------------------------------------------
----------------------------------
>gi|302633253|gb|HM443529.1| Praomys daltoni haplotype H81 cytochrome b (cytb) gene, partial cds; mitochondrial
------------------------------------------------------------
------------------------TCATGATGAAACTTTGGCTCACTACTAGGAATTTGC
CTAACAATCCAAATCATCACAGGTCTTTTTCTAGCAATACATTATACATCAGACACAACA
ACAGCATTCTCATCAGTAACACATATCTGTCGAGACGTAAACTACGGATGATTAATCCGA
TATATACACGCAAACGGAGCATCAATATTCTTTATCTGCCTTTTTCTACATGTAGGTCGA
GGAATTTACTATGGATCTTATATATTTATAGAAACATGAAATATTGGAGTAATCTTACTT
TTCGCAGTAATAGCTACCGCATTTATAGGCTACGTCCTTCCATGAGGACAGATATCATTT
TGAGGGGCAACAGTAATTACAAACCTACTATCAGCAATCCCATACATTGGAACCACCTTA
GTAGAATGAATCTGAGGTGGATTCTCAGTAGATAAAGCAACACTAACACGCTTCTTTGCA
TTTCACTTTATCCTCCCATTCATCATTGCAGCTCTAGTCTTTGTCCACTTATTATTTCTA
CACGAGACTGGGTCTAACAACCCAACAGGCCTAAACTCTGATTCAGATAAAATTCCATTT
CATCCTTATTACACAATCAAAGACATTCTAGGAGTAACTATTATAATTATATTACTAATA
ACCCTAGTCCTGTTCTCTCCAGACTTACTAGGAGATCCAGATAATTACACACCAGCTAAC
CCACTAAATACCCCACCCCATATCAAACCAGAATGGTATTTCCTATTTGCCTATGCCATT
CTACGATCTATTCCTAACAAACTAGGAGGAGTTTTAGCCCTTATTCTATCAATTCTAATC
CTAGCCCTCCTACCTTTCCTTCACACATCCAAACAACGAAGCCTAATATTTCGCCCCATC
ACTCAATTCCTCTATTGAACTCTAGTAGCCAACCTCCTTATCCTAACCTGAATCGGAGGC
CAACCAGTAGAACACCCATTCATCATTATTGGTCAACTAGCATCAATTAGC---------
------------------------------------------------------------
----------------------------------
>gi|302633251|gb|HM443528.1| Praomys daltoni haplotype H80 cytochrome b (cytb) gene, partial cds; mitochondrial
------------------------------------------------------------
------------------------TCATGATGAAACTTTGGCTCACTACTAGGAATTTGC
CTAACAATCCAAATCATCACAGGTCTTTTTCTAGCAATACATTATACATCAGACACAACA
ACAGCATTCTCATCAGTAACACATATCTGTCGAGACGTAAACTACGGATGATTAATCCGA
TATATACACGCAAACGGAGCATCAATATTCTTTATCTGCCTTTTTCTACATGTAGGTCGA
GGAATTTACTATGGATCTTATATATTTATAGAAACATGAAATATTGGAGTAATCTTACTT
TTCGCAGTAATAGCTACCGCATTTATAGGCTACGTCCTTCCATGAGGACAGATATCATTT
TGAGGGGCAACAGTAATTACAAACCTACTATCAGCAATCCCATACATTGGAACCACCTTA
GTAGAATGAATCTGAGGTGGATTCTCAGTAGATAAAGCAACACTAACACGCTTCTTTGCA
TTTCACTTTATCCTCCCATTCATCATTGCAGCTCTAGTCTTTGTCCACTTATTATTTCTA
CACGAGACTGGGTCTAACAACCCAACAGGCCTAAACTCTGACTCAGATAAAATTCCATTT
CATCCTTATTACACAATCAAAGACATTCTAGGAGTAATTATTATAATTATATTACTAATA
ACCCTAGTCCTGTTCTCTCCAGACTTACTAGGAGATCCAGATAATTACACACCAGCTAAC
CCACTAAATACCCCACCCCATATCAAACCAGAATGGTATTTCCTATTTGCCTATGCCATT
CTACGATCTATTCCTAACAAACTAGGAGGAGTTTTAGCCCTTATTCTATCAATTCTAATC
CTAGCCCTCCTACCTTTCCTTCACACATCCAAACAACGAAGCCTAATATTTCGCCCCATC
ACTCAATTCCTCTATTGAACTCTAGTAGCCAACCTCCTTATCCTAACCTGAATCGGAGGC
CAACCAGTAGAACACCCATTCATCATTATTGGTCAACTAGCATCAATTAGC---------
------------------------------------------------------------
----------------------------------
>gi|302633249|gb|HM443527.1| Praomys daltoni haplotype H79 cytochrome b (cytb) gene, partial cds; mitochondrial
------------------------------------------------------------
------------------------TCATGATGAAACTTTGGCTCACTACTAGGAATTTGC
CTAACAATCCAAATCATCACAGGTCTTTTTCTAGCAATACATTATACATCAGACACAACA
ACAGCATTCTCATCAGTAACACATATCTGTCGAGACGTAAACTACGGATGATTAATCCGA
TATATACACGCAAACGGAGCATCAATATTCTTTATCTGCCTTTTTCTACATGTAGGTCGA
GGAATTTACTATGGATCTTATATATTTATAGAAACATGAAATATTGGAGTAATCTTACTT
TTCGCAGTAATAGCTACCGCATTTATAGGCTACGTCCTTCCATGAGGACAAATATCATTC
TGAGGGGCAACAGTAATTACAAACCTACTATCAGCAATCCCATACATTGGAACCACCTTA
GTAGAATGAATCTGAGGTGGATTCTCAGTAGATAAAGCAACACTAACACGCTTCTTTGCA
TTTCACTTTATCCTCCCATTCATCATTGCAGCTCTAGTCTTTGTCCACTTATTATTTCTA
CACGAGACTGGGTCTAACAACCCAACAGGCCTAAACTCTGATTCAGATAAAATTCCATTT
CATCCTTATTACACAATCAAAGACATTCTAGGAGTAATTATTATAATTATATTACTAATA
ACCCTAGTCCTGTTCTCTCCAGACTTACTAGGAGATCCAGATAATTACACACCAGCTAAC
CCACTAAATACCCCACCCCATATCAAACCAGAATGATATTTCCTATTTGCCTATGCCATT
CTACGATCTATTCCTAACAAACTAGGAGGAGTTTTAGCCCTTATTCTATCAATTCTAATC
CTAGCCCTCCTACCTTTCTTTCACACATCCAAACAACGAAGCCTAATATTTCGCCCCATC
ACTCAATTCCTCTATTGAACTCTAGTAGCCAACCTCCTTATCCTAACCTGAATCGGAGCC
CAACCAGTAGAACACCCATTCATCATTATTGGTCAACTAGCATCAATTAGC---------
------------------------------------------------------------
----------------------------------
>gi|302633247|gb|HM443526.1| Praomys daltoni haplotype H78 cytochrome b (cytb) gene, partial cds; mitochondrial
------------------------------------------------------------
------------------------TCATGATGAAACTTTGGCTCACTACTAGGAATTTGC
CTAACAATCCAAATCATCACAGGTCTTTTTCTAGCAATACATTATACATCAGACACAACA
ACAGCATTCTCATCAGTAACACATATCTGTCGAGACGTAAACTACGGATGATTAATCCGA
TATATACACGCAAACGGAGCATCAATATTCTTTATCTGCCTTTTTCTACATGTAGGTCGA
GGAATTTACTATGGATCTTATATATTTATAGAAACATGAAATATTGGAGTAATCTTACTT
TTCGCAGTAATAGCTACCGCATTTATAGGCTACGTCCTTCCATGAGGACAGATATCATTT
TGAGGGGCAACAGTAATTACAAACCTACTATCAGCAATCCCATACATTGGAACCACCTTA
GTAGAATGAATCTGAGGTGGATTCTCAGTAGATAAAGCAACACTAACACGCTTCTTTGCA
TTTCACTTTATCCTCCCATTCATCATTGCAGCTCTAGTCTTTGTCCACTTATTATTTCTA
CACGAGACTGGGTCTAACAACCCAACAGGCCTAAACTCTGATTCAGATAAAATTCCATTT
CATCCTTATTACACAATCAAAGACATTCTAGGAGTAATTATTATAATTATATTACTAATA
ACCCTAGTCCTGTTCTCTCCAGACTTACTAGGAGATCCAGATAATTACACACCAGCTAAC
CCACTAAATACCCCACCCCATATCAAACCAGAATGGTATTTCCTATTTGCCTATGCCATT
CTACGATCTATTCCTAACAAACTAGGAGGAGTTTTAGCCCTTATTCTATCAATTCTAATC
CTAGCCCTCCTACCTTTCCTTCACACATCCAAACAACGAAGCCTAATATTTCGCCCCATC
ACTCAATTCCTCTATTGAACTCTAGTAGCCAACCTCCTTATCCTAACCTGAATCGGAGGC
CAACCAGTAGAACACCCATTCATCATTATTGGCCAACTAGCATCAATTAGC---------
------------------------------------------------------------
----------------------------------
>gi|302633245|gb|HM443525.1| Praomys daltoni haplotype H77 cytochrome b (cytb) gene, partial cds; mitochondrial
------------------------------------------------------------
------------------------TCATGATGAAACTTTGGCTCACTACTAGGAATTTGC
CTAACAATCCAAATCATCACAGGTCTTTTTCTAGCAATACATTATACATCAAACACAACA
ACAGCATTCTCATCAGTAACACATATCTGTCGAGACGTAAACTACGGATGATTAATCCGA
TATATACACGCAAACGGAGCATCAATATTCTTTATCTGCCTTTTTCTACATGTAGGTCGA
GGAATTTACTATGGATCTTATATATTTATAGAAACATGAAATATTGGAGTAATCTTACTT
TTCGCAGTAATAGCTACCGCATTTATAGGCTACGTCCTTCCATGAGGACAGATATCATTT
TGAGGGGCAACAGTAATTACAAACCTACTATCAGCAATCCCATACATTGGAACCACCTTA
GTAGAATGAATCTGAGGTGGATTCTCAGTAGATAAAGCAACACTAACACGCTTCTTTGCA
TTTCACTTTATCCTCCCATTCATCATTGCAGCTCTAGTCTTTGTCCACTTATTATTTCTA
CACGAGACTGGGTCTAACAACCCAACAGGCCTAAACTCTGATTCAGATAAAATTCCATTT
CATCCTTATTACACAATCAAAGACATTCTAGGAGTAATTATTATAATTATATTACTAATA
ACCCTAGTCCTGTTCTCTCCAGACTTACTAGGAGATCCAGATAATTACACACCAGCTAAC
CCACTAAATACCCCACCCCATATCAAACCAGAATGGTATTTCCTATTTGCCTATGCCATT
CTACGATCTATTCCTAACAAACTAGGAGGAGTTTTAGCCCTTATTCTATCAATTCTAATC
CTAGCCCTCCTACCTTTCCTTCACACATCCAAACAACGAAGCCTAATATTTCGCCCCATC
ACTCAATTCCTCTATTGAACTCTAGTAGCCAACCTCCTTATCCTAACCTGAATCGGAGGC
CAACCAGTAGAACACCCATTCATCATTATTGGCCAACTAGCATCAATTAGC---------
------------------------------------------------------------
----------------------------------
>gi|302633243|gb|HM443524.1| Praomys daltoni haplotype H76 cytochrome b (cytb) gene, partial cds; mitochondrial
------------------------------------------------------------
------------------------TCATGATGAAACTTTGGCTCACTACTAGGAATTTGC
CTAACAATCCAAATCATCACAGGTCTTTTTCTAGCAATACATTATACATCAGACACAACA
ACAGCATTCTCATCAGTAACACATATCTGTCGAGACGTAAACTACGGATGATTAATCCGA
TATATACACGCAAACGGAGCATCAATATTCTTTATCTGCCTTTTTCTACATGTAGGTCGA
GGAATTTACTATGGATCTTATATATTTATAGAAACATGAAATATTGGAGTAATCTTACTT
TTCGCAGTAATAGCTACCGCATTTATAGGCTACGTCCTTCCATGAGGACAGATATCATTT
TGAGGGGCAACAGTAATTACAAACCTACTATCAGCAATCCCATACATTGGAACCACCTTA
GTAGAATGAATCTGAGGTGGATTCTCAGTAGATAAAGCAACACTAACACGCTTCTTTGCA
TTTCACTTTATCCTCCCATTCATCATTGCAGCTCTAGTCTTTGTCCACTTATTATTTCTA
CACGAGACTGGGTCTAACAACCCAACAGGCCTAAACTCTGATTCAGATAAAATTCCATTT
CATCCTTATTACACAATCAAAGACATTCTAGGAGTAATTATTATAATTATATTACTAATA
ACCCTAGTCCTGTTCTCTCCGGACTTACTAGGAGATCCAGATAATTACACACCAGCTAAC
CCACTAAATACCCCACCCCATATCAAACCAGAATGGTATTTCCTATTTGCCTATGCCATT
CTACGATCTATTCCTAACAAACTAGGAGGAGTTTTAGCCCTTATTCTATCAATTCTAATC
CTAGCCCTCCTACCTTTCCTTCACACATCCAAACAACGAAGCCTAATATTTCGCCCCATC
ACTCAATTCCTCTATTGAACTCTAGTAGCCAACCTCCTTATCCTAACCTGAATCGGAGGC
CAACCAGTAGAACACCCATTCATCATTATTGGCCAACTAGCATCAATTAGC---------
------------------------------------------------------------
----------------------------------
>gi|302633241|gb|HM443523.1| Praomys daltoni haplotype H75 cytochrome b (cytb) gene, partial cds; mitochondrial
------------------------------------------------------------
------------------------TCATGATGAAACTTTGGCTCACTACTAGGAATTTGC
CTAACAATCCAAATCATCACAGGTCTTTTTCTAGCAATACATTATACATCAGACACAACA
ACAGCATTCTCATCAGTAACACATATCTGTCGAGACGTAAACTACGGATGATTAATCCGA
TATATACACGCAAACGGAGCATCAATATTCTTTATCTGCCTTTTTCTACATGTAGGTCGA
GGAATTTACTATGGATCTTATATATTTATAGAAACATGAAATATTGGAGTAATCTTACTT
TTCGCAGTAATAGCTACCGCATTTATAGGCTACGTCCTTCCATGAGGACAGATATCATTT
TGAGGGGCAACAGTAATTACAAACCTACTATCAGCAATCCCATACATTGGAACCACCTTA
GTAGAATGAATCTGAGGTGGATTCTCAGTAGATAAAGCAACACTAACACGCTTCTTTGCA
TTTCACTTTATCCTCCCATTCATCATTGCAGCTCTAGTCTTTGTCCACTTATTATTTCTA
CACGAGACTGGGTCTAACAACCCAACAGGCCTAAACTCTGATTCAGATAAAATTCCATTT
CATCCTTATTACACAATCAAAGACATTCTAGGAGTAATTATTATAATTATATTACTAATA
ACCCTAGTCCTGTTCTCTCCAGACTTACTAGGAGATCCAGATAATTACACACCAGCTAAC
CCACTAAATACCCCACCCCATATCAAACCAGAATGGTATTTCCTATTTGCCTATGCCATT
CTACGATCTATTCCTAACAAACTAGGAGGAGTTTTAGCCCTTATTCTATCAATTCTAATC
CTAGCCCTCCTACCTTTCCTTCACACATCCAAACAACGAAGCCTAATATTTCGCCCCATC
ACTCAATTCCTCTATTGAACTCTAGTAGCCAACCTCCTTATCCTAACCTGAATCGGAGGC
CAACCAGTAGAACACCCATTCATCATTATTGGTCAACTAGCATCAATTAGC---------
------------------------------------------------------------
----------------------------------
>gi|302633239|gb|HM443522.1| Praomys daltoni haplotype H74 cytochrome b (cytb) gene, partial cds; mitochondrial
------------------------------------------------------------
------------------------TCATGATGAAACTTTGGCTCACTACTAGGAATTTGC
CTAACAATCCAAATCATCACAGGTCTTTTTCTAGCAATACATTATACATCAGACACAACA
ACAGCATTCTCATCAGTAACACATATCTGTCGAGACGTAAACTACGGATGATTAATCCGA
TATATACACGCAAACGGAGCATCAATATTCTTTATCTGCCTTTTTCTACATGTAGGTCGA
GGAATTTACTATGGATCTTATATATTTATAGAAACATGAAATATTGGAGTAATCTTACTT
TTCGCAGTAATAGCTACCGCATTTATAGGCTACGTCCTTCCATGAGGACAGATATCATTT
TGAGGGGCAACAGTAATTACAAACCTACTATCAGCAATTCCATACATTGGAACCACCTTA
GTAGAATGAATCTGAGGTGGATTCTCAGTAGATAAAGCAACACTAACACGCTTCTTTGCA
TTTCACTTTATCCTCCCATTCATCATTGCAGCTCTAGTCTTTGTCCACTTATTATTTCTA
CACGAGACTGGGTCTAACAACCCAACAGGCCTAAACTCTGATTCAGATAAAATTCCATTT
CATCCTTATTACACAATCAAAGACATTCTAGGAGTAATTATTATAATTATATTACTAATA
ACCCTAGTCCTGTTCTCTCCAGACTTACTAGGAGATCCAGATAATTACACACCAGCTAAC
CCACTAAATACCCCACCCCATATCAAACCAGAATGGTATTTCCTATTTGCCTATGCCATT
CTACGATCTATTCCTAACAAACTAGGAGGAGTTTTAGCCCTTATTCTATCAATTCTAATC
CTAGCCCTCCTACCTTTCCTTCACACATCCAAACAACGAAGCCTAATATTTCGCCCCATC
ACTCAATTCCTCTATTGAACTCTAGTAGCCAACCTCCTTATCCTAACCTGAATCGGAGGC
CAACCAGTAGAACACCCATTCATCATTATTGGTCAACTAGCATCAATTAGC---------
------------------------------------------------------------
----------------------------------
>gi|302633237|gb|HM443521.1| Praomys daltoni haplotype H73 cytochrome b (cytb) gene, partial cds; mitochondrial
------------------------------------------------------------
------------------------TCATGATGAAACTTTGGCTCACTACTAGGAATTTGC
CTAACAATCCAAATCATCACAGGTCTTTTTCTAGCAATACATTATACATCAGACACAACA
ACAGCATTCTCATCAGTAACACATATCTGTCGAGACGTAAACTACGGATGATTAATCCGA
TATATACACGCAAACGGAGCATCAATATTCTTTATCTGCCTTTTTCTACATGTAGGTCGA
GGAATTTACTATGGATCTTATATATTTATAGAAACATGAAATATTGGAGTAATCTTACTT
TTCGCAGTAATAGCTACCGCATTTATAGGCTACGTCCTTCCATGAGGACAGATATCATTT
TGAGGGGCAACAGTAATTACAAACCTACTATCAGCAATTCCATACATTGGAACCACCTTA
GTAGAATGAATCTGAGGTGGATTCTCAGTAGATAAAGCAACACTAACACGCTTCTTTGCA
TTTCACTTTATCCTCCCATTCATCATTGCAGCTCTAGTCTTTGTCCACTTATTATTTCTA
CACGAGACTGGGTCTAACAACCCAACAGGCCTAAACTCTGATTCAGATAAAATTCCATTT
CATCCTTATTACACAATCAAAGAAATTCTAGGAGTAATTATTATAATTATATTACTAATA
ACCCTAGTCCTGTTCTCTCCAGACTTACTAGGAGATCCAGATAATTACACACCAGCTAAC
CCACTAAATACCCCACCCCATATCAAACCAGAATGGTATTTCCTATTTGCCTATGCCATT
CTACGATCTATTCCTAACAAACTAGGAGGAGTTTTAGCCCTTATTCTATCAATTCTAATC
CTAGCCCTCCTACCTTTCCTTCACACATCCAAACAACGAAGCCTAATATTTCGCCCCATC
ACTCAATTCCTCTATTGAACTCTAGTAGCCAACCTCCTTATCCTAACCTGAATCGGAGGC
CAACCAGTAGAACACCCATTCATCATTATTGGTCAACTAGCATCAATTAGC---------
------------------------------------------------------------
----------------------------------
>gi|302633235|gb|HM443520.1| Praomys daltoni haplotype H72 cytochrome b (cytb) gene, partial cds; mitochondrial
------------------------------------------------------------
------------------------TCATGATGAAACTTTGGCTCACTACTAGGAATTTGC
CTAACAATCCAAATCATCACAGGTCTTTTTCTAGCAATACATTATACATCAGACACAACA
ACAGCATTCTCATCAGTAACACATATCTGTCGAGACGTAAACTACGGATGATTAATCCGA
TATATACACGCAAACGGAGCATCAATATTCTTTATCTGCCTTTTTCTACATGTAGGTCGA
GGAATTTACTATGGATCTTATATATTTATAGAAACATGAAATATTGGAGTAATCTTACTT
TTCGCAGTAATAGCTACCGCATTTATAGGCTACGTCCTTCCATGAGGACAGATATCATTT
TGAGGGGCAACAGTAATTACAAACCTACTATCAGCAATCCCATACATTGGAACCACCTTA
GTAGAATGAATCTGAGGTGGATTCTCAGTAGATAAAGCAACACTAACACGCTTCTTTGCA
TTTCACTTTATCCTCCCATTCATCATTGCAGCTCTAGTCTTTGTCCACTTATTATTTCTA
CACGAGACTGGGTCTAACAACCCAACAGGCCTAAACTCTGATTCAGATAAAATTCCATTT
CATCCTTATTACACAATCAAAGACATTCTAGGAGTAATTATTATAATTATATTACTAATA
ACTCTAGTCCTGTTCTCTCCAGACTTACTAGGAGATCCAGACAATTACACACCAGCTAAC
CCACTAAACACCCCATCCCACATCAAACCAGAATGATATTTCTTATTTGCTTACACCATT
CTACGATCTATTCCTAACAAACTAGGAGGAGTCCTAGCCCTTATCCTATCCATCCTAATC
CTAGCCCTTTTACCTTTCCTCCACACATCCAAACAACGAAGCCTAATATTTCGTCCCATC
ACTCAATTCCTCTATTGAATTCTAGTAGCCAACCTCCTTGTCCTAACCTGAAGTGGAGGT
CAACCAGTAGAACACCCATTCATCATTATTGGTCAACTAGCATCAATTAGC---------
------------------------------------------------------------
----------------------------------
>gi|302633233|gb|HM443519.1| Praomys daltoni haplotype H71 cytochrome b (cytb) gene, partial cds; mitochondrial
------------------------------------------------------------
------------------------TCATGATGAAACTTTGGCTCACTACTAGGAATTTGC
CTAACAATCCAAATCATCACAGGTCTTTTTCTAGCAATACATTATACATCAGATACAACA
ACAGCATTCTCATCAGTAACACATATCTGTCGAGACGTAAACTACGGATGACTAATCCGA
TATATACACGCAAACGGAGCATCAATATTCTTTATCTGCCTTTTTATACATGTAGGTCGA
GGAATTTATTATGGATCTTATATATTTATAGAAACATGAAATATTGGAGTAATCCTACTT
TTCGCAGTAATGGCTACCGCATTTATAGGCTACGTCCTTCCATGAGGACAGATATCATTT
TGAGGAGCAACAGTAATTACAAATCTACTATCAGCAATCCCATACATTGGAACCACCTTA
GTAGAATGAATCTGAGGCGGATTCTCAGTAGATAAAGCAACACTAACACGCTTCTTTGCA
TTTCACTTTATCCTCCCATTCATTATTGCAGCCCTAGTCTTTGTCCACTTATTATTTCTA
CACGAAACTGGATCTAACAACCCAACAGGCCTAAACTCTGATTCAGATAAAATTCCATTT
CATCCTTATTACACAATCAAAGACATTCTAGGAGTAATTATTATAATCATATTACTAATA
ACCCTAGTCCTGTTCTTTCCAGACTTACTAGGAGACCCAGATAATTACACTCCAGCTAAC
CCACTAAATACCCCACCCCATATCAAACCAGAATGATATTTCCTATTTGCCTATGCCATT
CTACGATCTATTCCTAACAAACTAGGAGGAGTTTTAGCCCTTATTCTATCAATCCTAATC
CTAGCCCTCCTACCTTTTCTCCACACATCCAAACAACGAAGCCTAATATTTCGCCCCATC
ACTCAATTCCTCTATTGAATTCTAGTAGCCAACCTCCTTATCCTAACCTGAATCGGAGGC
CAACCAGTAGAACACCCATTCATCATTATTGGTCAACTAGCATCAATTAGT---------
------------------------------------------------------------
----------------------------------
>gi|302633231|gb|HM443518.1| Praomys daltoni haplotype H70 cytochrome b (cytb) gene, partial cds; mitochondrial
------------------------------------------------------------
------------------------TCATGATGAAACTTTGGCTCACTACTAGGAATTTGC
CTAACAATCCAAATCATCACAGGTCTTTTTCTAGCAATACATTATACATCAGACACAACA
ACAGCATTCTCATCAGTAACACATATCTGTCGAGACGTAAACTACGGATGATTAATCCGA
TATATGCACGCAAACGGAGCATCAATATTCTTTATCTGCCTTTTTATACATGTAGGTCGA
GGAATTTACTATGGATCTTATATATTTATAGAAACATGAAATATTGGAGTAATCCTACTT
TTCGCAGTAATGGCTACCGCATTTATAGGCTACGTCCTTCCATGAGGACAGATATCATTT
TGAGGGGCAACAGTAATTACAAACCTACTATCAGCAATTCCATACATTGGAACCACCTTA
GTAGAATGAATCTGAGGCGGATTCTCAGTAGATAAAGCAACACTAACACGCTTCTTTGCA
TTTCACTTTATCCTCCCATTCATCATTGCAGCTCTAGTCTTTGTCCACTTATTATTTCTA
CACGAGACTGGATCTAACAACCCAACAGGCCTAAACTCTGATTCAGATAAAATTCCATTT
CATCCTTATTACACAATCAAAGACATTCTAGGAGTAATTATTATAATTATACTACTAATA
ACCCTAGTCCTGTTCTTTCCAGACTTACTAGGAGACCCAGATAATTACACACCAGCTAAC
CCACTAAATACCCCACCCCATATCAAACCAGAATGGTATTTTCTATTTGCCTATGCCATT
CTACGATCTATTCCTAACAAACTAGGAGGAGTTTTAGCCCTTATTCTATCAATCCTAATC
CTAGCCCTCCTACCTTTCCTCCACACATCCAAACAACGAAGCCTAATATTTCGCCCCATC
ACTCAATTCCTCTATTGAATTCTAGTAGCCAACCTCCTTATCCTAACCTGAATCGGAGGC
CAACCAGTAGAACACCCATTCATCATTATTGGTCAACTAGCATCAATTAGC---------
------------------------------------------------------------
----------------------------------
>gi|302633229|gb|HM443517.1| Praomys daltoni haplotype H69 cytochrome b (cytb) gene, partial cds; mitochondrial
------------------------------------------------------------
------------------------TCATGATGAAACTTTGGCTCACTACTAGGAATTTGC
CTAACAATCCAAATCATCACAGGTCTTTTTCTAGCAATACATTATACATCAGACACAACA
ACAGCATTCTCATCAGTAACACATATCTGTCGAGACGTAAACTACGGATGATTAATCCGA
TATATACACGCAAACGGAGCATCAATATTCTTTATCTGCCTTTTTATACATGTAGGTCGA
GGAATTTACTATGGATCTTATATATTTATAGAAACATGAAATATTGGAGTAATCCTACTT
TTCGCAGTAATGGCTACCGCATTTATAGGCTACGTCCTTCCATGAGGACAGATATCATTT
TGAGGAGCAACAGTAATTACAAACCTACTATCAGCAATCCCATACATTGGAACCACCTTA
GTAGAATGAATCTGAGGCGGATTCTCAGTAGATAAAGCAACACTAACACGCTTCTTTGCA
TTTCACTTCATTCTCCCATTCATCATTGCAGCTCTAGTCTTTGTCCACTTATTATTTCTA
CACGAGACTGGATCTAACAACCCAACAGGCCTAAACTCTGATTCAGATAAAATTCCATTT
CATCCTTATTACACAATCAAAGACATTCTAGGAGTAATTATTATAATCATATTACTAATA
ACCCTAGTCCTGTTCTTTCCAGACTTACTAGGAGATCCAGATAATTACACACCAGCTAAC
CCACTAAATACCCCACCCCATATCAAACCAGAATGATATTTTCTATTTGCCTATGCCATC
CTACGATCTATTCCTAACAAACTAGGAGGAGTTTTAGCCCTTATTCTATCAATCCTAATC
CTAGCCCTCCTACCTTTCCTCCACACATCCAAACAACGAAGCCTAATATTTCGCCCCATC
ACTCAATTCCTCTATTGAATTCTAGTAGCCAACCTCCTTATCCTAACCTGAATCGGAGGC
CAACCAGTAGAACACCCATTCATCATCATTGGTCAACTAGCATCAATTAGC---------
------------------------------------------------------------
----------------------------------
>gi|302633227|gb|HM443516.1| Praomys daltoni haplotype H68 cytochrome b (cytb) gene, partial cds; mitochondrial
------------------------------------------------------------
------------------------TCATGATGAAACTTTGGCTCACTACTAGGAATTTGC
CTAACAATCCAAATCATCACAGGTCTTTTTCTAGCAATACATTATACATCAGACACAACA
ACAGCATTCTCATCAGTAACACATATCTGTCGAGACGTAAACTACGGATGATTAATCCGA
TATATGCACGCAAACGGAGCATCAATATTCTTTATCTGCCTTTTTATACATGTAGGTCGA
GGAATTTACTATGGATCTTATATATTTATAGAAACATGAAATATTGGAGTAATCCTACTT
TTCGCAGTAATGGCTACCGCATTTATAGGCTACGTCCTTCCATGAGGACAGATATCATTT
TGAGGGGCAACAGTAATTACAAACCTACTATCAGCAATCCCATACATTGGAACCACCTTA
GTAGAATGAATCTGAGGCGGATTCTCAGTAGATAAAGCAACACTAACACGCTTCTTTGCA
TTTCACTTTATCCTCCCATTCATCATTGCAGCTCTAGTCTTTGTCCACTTATTATTTCTA
CACGAGACTGGATCTAACAACCCAACAGGCCTAAACTCTGATTCAGATAAAATTCCATTT
CATCCTTATTACACAATCAAAGACATTCTAGGAGTAATTATTATAATTATATTACTAATA
ACCCTAGTCTTGTTCTTTCCAGACTTACTAGGAGACCCAGATAATTACACACCAGCTAAC
CCACTAAATACCCCACCCCATATCAAACCAGAATGGTATTTTCTATTTGCCTATGCCATT
CTACGATCTATTCCTAACAAACTAGGAGGAGTTTTACCCCTTATTCTATCAATCCTAATC
CTAGCCCTCCTACCTTTCCTCCACACATCCAAACAACGAAGCCTAATATTTCGCCCCATC
ACTCAATTCCTCTATTGAATTCTAGTAGCCAACCTCCTTATCCTAACCTGAATCGGAGGC
CAACCAGTAGAACACCCATTCATCATTATTGGTCAACTAGCATCAATTAGC---------
------------------------------------------------------------
----------------------------------
>gi|302633225|gb|HM443515.1| Praomys daltoni haplotype H67 cytochrome b (cytb) gene, partial cds; mitochondrial
------------------------------------------------------------
------------------------TCATGATGAAACTTTGGCTCACTACTAGGAATTTGC
CTAACAATCCAAATCATCACAGGTCTTTTTCTAGCAATACATTATACATCAGACACAACA
ACAGCATTCTCATCAGTAACACATATCTGTCGAGACGTAAACTACGGATGATTAATCCGA
TATATGCACGCAAACGGAGCATCAATATTCTTTATCTGCCTTTTTATACATGTAGGTCGA
GGAATTTACTATGGATCTTATATATTTATAGAAACATGAAATATTGGAGTAATCCTACTT
TTCGCAGTAATGGCTACCGCATTTATAGGCTACGTCCTTCCATGAGGACAGATATCATTT
TGAGGGGCAACAGTAATTACAAACCTACTATCAGCAATTCCATACATTGGAACCACCTTA
GTAGAATGAATCTGAGGCGGATTCTCAGTAGATAAAGCAACACTAACACGCTTCTTTGCA
TTTCACTTTATCCTCCCATTCATCATTGCAGCTCTAGTCTTTGTCCACTTATTATTTCTA
CACGAGACTGGATCTAACAACCCAACAGGCCTAAACTCTGATTCAGATAAAATTCCATTT
CATCCTTATTACACAATCAAAGACATTCTAGGAGTAATTATTATAATTATACTACTAATA
ACCCTAGTCCTGTTCTTTCCAGACTTACTAGGAGACCCAGATAATTACACACCAGCTAAC
CCACTAAATACCCCACCCCATATCAAACCAGAATGGTATTTTCTATTTGCCTATGCCATT
CTACGATCTATTCCTAACAAACTAGGAGGAGTTTTAGCCCTTATTCTATCAATCCTAATC
CTAGCCCTCCTACCTTTCCTCCACACATCCAAACAACGAAGCCTAATATTTCGCCCTATC
ACTCAATTCCTCTATTGAATTCTAGTAGCCAACCTCCTTATCCTAACCTGAATCGGAGGC
CAACCAGTAGAACACCCATTCATCATTATTGGTCAACTAGCATCAATTAGC---------
------------------------------------------------------------
----------------------------------
>gi|302633223|gb|HM443514.1| Praomys daltoni haplotype H66 cytochrome b (cytb) gene, partial cds; mitochondrial
------------------------------------------------------------
------------------------TCATGATGAAACTTTGGCTCACTACTAGGAATTTGC
CTAACAATCCAAATCATCACAGGTCTTTTTCTAGCAATACATTATACATCAGACACAACA
ACAGCATTCTCATCAGTAACACATATCTGTCGAGACGTAAACTACGGATGATTAATCCGA
TATATGCACGCAAACGGAGCATCAATATTCTTTATCTGCCTTTTTATACATGTAGGTCGA
GGAATTTACTATGGATCTTATATATTTATAGAAACATGAAATATTGGAGTAATCCTACTT
TTCGCAGTAATGGCTACCGCATTTATAGGCTACGTCCTTCCATGAGGACAGATATCATTT
TGAGGGGCAACAGTAATTACAAACCTACTATCAGCAATCCCATACATTGGAACCACCTTA
GTAGAATGAATCTGAGGCGGATTCTCAGTAGATAAAGCAACACTAACACGCTTCTTTGCA
TTTCACTTTATCCTCCCATTCATCATTGCAGCTCTAGTCTTTGTCCACTTATTATTTCTA
CACGAGACTGGATCTAACAACCCAACAGGCCTAAACTCTGATTCAGATAAAATTCCATTT
CATCCTTATTACACAATCAAAGACATTCTAGGAGTAATTATTATAATTATACTACTAATA
ACTCTAGTCCTGTTCTTTCCAGACTTACTAGGAGACCCAGATAATTACACACCAGCTAAC
CCACTAAATACCCCACCCCATATCAAACCAGAATGGTATTTTCTATTTGCCTATGCCATT
CTACGATCTATTCCTAACAAACTAGGAGGAGTTTTAGCCCTTATTCTATCAATCCTAATC
CTAGCCCTCCTACCTTTCCTCCACACATCCAAACAACGAAGCCTAATATTTCGCCCCATC
ACTCAATTCCTCTATTGAATTCTAGTAGCCAACCTCCTTATCCTAACCTGAATCGGAGGC
CAACCAGTAGAACACCCATTCATCATTATTGGTCAACTAGCATCAATTAGC---------
------------------------------------------------------------
----------------------------------
>gi|302633221|gb|HM443513.1| Praomys daltoni haplotype H65 cytochrome b (cytb) gene, partial cds; mitochondrial
------------------------------------------------------------
------------------------TCATGATGAAACTTTGGCTCACTACTAGGAATTTGC
CTAACAATCCAAATCATCACAGGTCTTTTTCTAGCAATACATTATACATCAGACACAACA
ACAGCATTCTCATCAGTAACACATATCTGTCGAGACGTAAACTACGGATGATTAATCCGA
TATATGCACGCAAACGGAGCATCAATATTCTTTATCTGCCTTTTTATACATGTAGGTCGA
GGAATTTACTATGGATCTTATATATTTATAGAAACATGAAATATTGGAGTAATCCTACTT
TTCGCAGTAATGGCTACCGCATTTATAGGCTACGTCCTTCCATGAGGACAGATATCATTT
TGAGGGGCAACAGTAATTACAAACCTACTATCAGCAATCCCATACATTGGAACCACCTTA
GTAGAATGAATCTGAGGCGGATTCTCAGTAGATAAAGCAACACTAACACGCTTCTTTGCA
TTTCACTTTATCCTCCCATTCATCATTGCAGCTCTAGTCTTTGTCCACTTATTATTTCTA
CACGAGACTGGATCTAACAACCCAACAGGCCTAAACTCTGATTCAGATAAAATTCCATTT
CATCCTTATTACACAATCAAAGACATTCTAGGAGTAATTATTATAATTATACTACTAATA
ACCCTAGTCCTGTTCTTTCCAGACTTACTAGGAGACCCAGATAATTACACACCAGCTAAC
CCACTAAATACCCCACCCCATATCAAACCAGAATGGTATTTTCTATTTGCCTATGCCATT
CTACGATCTATTCCTAACAAACTAGGAGGAGTTTTAGCCCTTATTCTATCAATCCTAATC
CTAGCCCTCCTACCTTTCCTCCACACATCCAAACAACGAAGCCTAATATTTCGCCCCATC
ACTCAATTCCTCTATTGAATTCTAGTAGCCAACCTCCTTATCCTAACCTGAATCGGAGGC
CAACCAGTAGAACACCCATTCATCATTATTGGTCAACTAGCATCAATTAGC---------
------------------------------------------------------------
----------------------------------
>gi|302633219|gb|HM443512.1| Praomys daltoni haplotype H64 cytochrome b (cytb) gene, partial cds; mitochondrial
------------------------------------------------------------
------------------------TCATGATGAAACTTTGGCTCACTACTAGGAATTTGC
CTAACAATCCAAATCATCACAGGTCTTTTTCTAGCAATACATTATACATCAGACACAACA
ACAGCATTCTCATCAGTAACACATATCTGTCGAGACGTAAACTACGGATGATTAATCCGA
TATATGCACGCAAACGGAGCATCAATATTCTTTATCTGCCTTTTTATACATGTAGGTCGA
GGAATTTACTATGGATCTTATATATTTATAGAAACATGAAATATTGGAGTAATCCTACTT
TTCGCAGTAATGGCTACCGCATTTATAGGCTACGTCCTTCCATGAGGACAGATATCATTT
TGAGGGGCAACAGTAATTACAAACCTACTATCAGCAATCCCATACATTGGAACCACCTTA
GTAGAATGAATCTGAGGCGGATTCTCAGTAGATAAAGCAACACTAACACGCTTCTTTGCA
TTTCACTTTATCCTCCCATTCATCATTGCAGCTCTAGTCTTTGTCCACTTATTATTTCTA
CACGAGACTGGATCTAACAACCCAACAGGCCTAAACTCTGATTCAGATAAAATTCCATTT
CATCCTTATTACACAATCAAAGACATTCTAGGAGTAATTATTATAATTATATTACTAATA
ACCCTAGTCCTGTTCTTTCCAGACTTACTAGGAGACCCAGATAATTACACACCAGCTAAC
CCACTAAATACCCCACCCCATATCAAACCAGAATGGTATTTTCTATTTGCCTATGCCATT
CTACGATCTATTCCTAACAAACTAGGAGGAGTTTTAGCCCTTATTCTATCAATCCTAATC
CTAGCCCTCCTACCTTTCCTCCACACATCCAAACAACGAAGCCTAATATTTCGCCCCATC
ACTCAATTCCTCTATTGAATTCTAGTAGCCAACCTCCTTATCCTAACCTGAATCGGAGGC
CAACCAGTAGAACACCCATTCATCATTATTGGTCAACTAGCATCAATTAGC---------
------------------------------------------------------------
----------------------------------
>gi|302633217|gb|HM443511.1| Praomys daltoni haplotype H63 cytochrome b (cytb) gene, partial cds; mitochondrial
------------------------------------------------------------
------------------------TCATGATGAAACTTTGGCTCACTACTAGGAATTTGC
CTAACAATCCAAATCATCACAGGTCTTTTTCTAGCAATACATTATACATCAGACACAACA
ACAGCATTCTCATCAGTAACACATATCTGTCGAGACGTAAACTACGGATGATTAATCCGA
TATATGCACGCAAACGGAGCATCAATATTCTTTATCTGCCTTTTTATACATGTAGGTCGA
GGAATTTACTATGGATCTTATATATTTATAGAAACATGAAATATTGGAGTAATCCTACTT
TTCGCAGTAATGGCTACCGCATTTATAGGCTACGTCCTTCCATGAGGACAGATATCATTT
TGAGGGGCAACAGTAATTACAAACCTACTATCAGCAATCCCATACATTGGAACCACCTTA
GTAGAATGAATCTGAGGCGGATTCTCAGTAGATAAAGCAACACTAACACGCTTCTTTGCA
TTTCACTTTATCCTCCCATTCATCATTGCAGCTCTAGTCTTTGTCCACTTATTATTTCTA
CACGAGACTGGATCTAACAACCCAACAGGCCTAAACTCTGATTCAGATAAAATTCCATTT
CATCCTTATTACACAATCAAAGACATTCTAGGAGTAATTATTATAATTATACTACTAATA
ACCCTAGTCCTGTTCTTTCCAGACTTACTAGGAGACCCAGATAATTACACACCAGCTAAC
CCACTAAATACCCCACCCCATATCAAACCAGAATGGTATTTTCTATTTGCCTATGCCATT
CTACGATCTATTCCTAACAAACTAGGAGGAGTTTTAGCCCTTATTCTATCAATCCTAATC
CTAGCCCTCCTACCTTTCCTCCACACATCCAAACAACGAAGCCTAATATTTCGCCCCATC
ACTCAATTCCTCTATTGAATTCTAGTAGCCAACCTCCTTATCCTAACCTGAATCGGAGGC
CAACCAGTAGATCACCCATTCATCATTATTGGTCAACTAGCATCAATTAGC---------
------------------------------------------------------------
----------------------------------
>gi|302633215|gb|HM443510.1| Praomys daltoni haplotype H62 cytochrome b (cytb) gene, partial cds; mitochondrial
------------------------------------------------------------
------------------------TCATGATGAAACTTTGGCTCACTACTAGGAATTTGC
CTAACAATCCAAATCATCACAGGTCTTTTTCTAGCAATACATTATACATCAGACACAACA
ACAGCATTCTCATCAGTAACACATATCTGTCGAGACGTAAACTACGGATGATTAATCCGA
TATATGCACGCAAACGGAGCATCAATATTCTTTATCTGCCTTTTTATACATGTAGGTCGA
GGAATTTACTATGGATCTTATATATTTATAGAAACATGAAATATTGGAGTAATCCTACTT
TTCGCAGTAATGGCTACCGCATTTATAGGCTACGTCCTTCCATGAGGACAGATATCATTT
TGAGGGGCAACAGTAATTACAAACCTACTATCAGCAATTCCATACATTGGAACCACCTTA
GTAGAATGAATCTGAGGCGGATTCTCAGTAGATAAAGCAACACTAACACGCTTCTTTGCA
TTTCACTTTATCCTCCCATTCATCATTGCAGCTCTAGTCTTTGTCCACTTATTATTTCTA
CACGAGACTGGATCTAACAACCCAACAGGCCTAAACTCTGATTCAGATAAAATTCCATTT
CATCCTTATTACACAATCAAAGACATTCTAGGAGTAATTATTATAATTATACTACTAATA
ACCCTAGTCCTGTTCTTTCCAGACTTACTAGGAGACCCAGATAATTACACACCAGCTAAC
CCACTAAATACCCCACCCCATATCAAACCAGAATGGTATTTTCTATTTGCCTATGCCATT
CTACGATCTATTCCTAACAAACTAGGAGGAGTTTTAGCCCTTATTCTATCAATCCTAATC
CTAGCCCTCCTACCTTTCCTCCACACATCCAAACAACGAAGCCTAATATTTCGCCCCATC
ACTCAATTCCTCTATTGAACTCTAGTAGCCAACCTCCTTATCCTAACCTGAATCGGAGGC
CAACCAGTAGAACACCCATTCATCATTATTGGTCAACTAGCATCAATTAGC---------
------------------------------------------------------------
----------------------------------
>gi|302633213|gb|HM443509.1| Praomys daltoni haplotype H61 cytochrome b (cytb) gene, partial cds; mitochondrial
------------------------------------------------------------
------------------------TCATGATGAAACTTTGGCTCACTACTAGGAATTTGC
CTAACAATCCAAATCATCACAGGTCTTTTTCTAGCAATACATTATACATCAGACACAACA
ACAGCATTCTCATCAGTAACACATATCTGTCGAGACGTAAACTACGGATGATTAATCCGA
TATATGCACGCAAACGGAGCATCAATATTCTTTATCTGCCTTTTTATACATGTAGGTCGA
GGAATTTACTATGGATCTTATATATTTATAGAAACATGAAATATTGGAGTAATCCTACTT
TTCGCAGTAATGGCTACCGCATTTATAGGCTACGTCCTTCCATGAGGACAGATATCATTT
TGAGGGGCAACAGTAATTACAAACCTACTATCAGCAATTCCATACATTGGAACCACCTTA
GTAGAATGAATCTGAGGCGGATTCTCAGTAGATAAAGCAACACTAACACGCTTCTTTGCA
TTTCACTTTATCCTCCCATTCATCATTGCAGCTCTAGTCTTTGTCCACTTATTATTTCTG
CACGAGACTGGATCTAACAACCCAACAGGCCTAAACTCTGATTCAGATAAAATTCCATTT
CATCCTTATTACACAATCAAAGACATTCTAGGAGTAATTATTATAATTATACTACTAATA
ACCCTAGTCCTGTTCTTTCCAGACTTACTAGGAGACCCAGATAATTACACACCAGCTAAC
CCACTAAATACCCCACCCCATATCAAACCAGAATGGTATTTTCTATTTGCCTATGCCATT
CTACGATCTATTCCTAACAAACTAGGAGGAGTTTTAGCCCTTATTCTATCAATCCTAATC
CTAGCCCTCCTACCTTTCCTCCACACATCCAAACAACGAAGCCTAATATTTCGCCCCATC
ACTCAATTCCTCTATTGAATTCTAGTAGCCAACCTCCTTATCCTAACCTGAATCGGAGGC
CAACCAGTAGAACACCCATTCATCATTATTGGTCAACTAGCATCAATTAGC---------
------------------------------------------------------------
----------------------------------
>gi|302633211|gb|HM443508.1| Praomys daltoni haplotype H60 cytochrome b (cytb) gene, partial cds; mitochondrial
------------------------------------------------------------
------------------------TCATGATGAAACTTTGGCTCACTACTAGGAATTTGC
CTAACAATCCAAATCATCACAGGTCTTTTTCTAGCAATACATTATACATCAGACACAACA
ACAGCATTCTCATCAGTAACACATATCTGTCGAGACGTAAACTACGGATGATTAATCCGA
TATATGCACGCAAACGGAGCATCAATATTCTTTATCTGCCTTTTTATACATGTAGGTCGA
GGAATTTACTATGGATCTTATATATTTATAGAAACATGAAATATTGGAGTAATCCTACTT
TTCGCAGTAATGGCTACCGCATTTATAGGCTACGTCCTTCCATGAGGACAGATATCATTT
TGAGGGGCAACAGTAATTACAAACCTACTATCAGCAATCCCATACATTGGAACCACCTTA
GTAGAATGAATCTGAGGCGGATTCTCAGTAGATAAAGCAACACTAACACGCTTCTTTACA
TTTCACTTTATCCTCCCATTCATCATTGCAGCTCTAGTCTTTGTCCACTTATTATTTCTA
CACGAGACTGGATCTAACAACCCAACAGGCCTAAACTCTGATTCAGATAAAATTCCATTT
CATCCTTATTACACAATCAAAGACATTCTAGGAGTAATTATTATAATTATATTACTAATA
ACCCTAGTCCTGTTCTTTCCAGACTTACTAGGAGACCCAGATAATTACACACCAGCTAAC
CCACTAAATACCCCACCCCATATCAAACCAGAATGGTATTTTCTATTTGCCTATGCCATT
CTACGATCTATTCCTAACAAACTAGGAGGAGTTTTAGCCCTTATTCTATCAATCCTAATC
CTAGCCCTCCTACCTTTCCTCCACACATCCAAACAACGAAGCCTAATATTTCGCCCCATC
ACTCAATTCCTCTATTGAATTCTAGTAGCCAACCTCCTTATCCTAACCTGAATCGGAGGC
CAACCAGTAGAACACCCATTCATCATTATTGGTCAACTAGCATCAATTAGC---------
------------------------------------------------------------
----------------------------------
>gi|302633209|gb|HM443507.1| Praomys daltoni haplotype H59 cytochrome b (cytb) gene, partial cds; mitochondrial
------------------------------------------------------------
------------------------TCATGATGAAACTTTGGCTCACTACTAGGAATTTGC
CTAACAATCCAAATTATCACAGGTCTTTTTCTAGCAATACATTATACATCAGACACAACA
ACAGCATTCTCATCAGTAACACATATCTGTCGAGACGTAAACTACGGATGATTAATCCGA
TATATGCACGCAAACGGAGCATCAATATTCTTTATCTGCCTTTTTATACATGTAGGTCGA
GGAATTTACTATGGATCTTATATATTTATAGAAACATGAAATATTGGAGTAATCCTACTT
TTCGCAGTAATGGCTACCGCATTTATAGGCTACGTCCTTCCATGAGGACAGATATCATTT
TGAGGGGCAACAGTAATTACAAACCTACTATCAGCAATCCCATACATTGGAACCACCTTA
GTAGAATGAATCTGAGGCGGATTCTCAGTAGATAAAGCAACACTAACACGCTTCTTTGCA
TTTCACTTTATCCTCCCATTCATCATTGCAGCTCTAGTCTTTGTCCACTTATTATTTCTA
CACGAGACTGGATCTAACAACCCAACAGGCCTAAACTCTGATTCAGATAAAATTCCATTT
CATCCTTATTACACAATCAAAGACATTCTAGGAGTAATTATTATAATTATATTACTAATA
ACCCTAGTCCTGTTCTTTCCAGACTTACTAGGAGACCCAGATAATTACACACCAGCTAAC
CCACTAAATACCCCACCCCATATCAAACCAGAATGATATTTTCTATTTGCCTATGCCATT
CTACGATCTATTCCTAACAAACTAGGAGGAGTTTTAGCCCTTATTCTATCAATCCTAATC
CTAGCCCTCCTACCTTTCCTCCACACATCCAAACAACGAAGCCTAATATTTCGCCCCATC
ACTCAATTCCTCTATTGAATTCTAGTAGCCAACCTCCTTATCCTAACCTGAATCGGAGGC
CAACCAGTAGAACACCCATTCATCATTATTGGTCAACTAGCATCAATTAGC---------
------------------------------------------------------------
----------------------------------
>gi|302633207|gb|HM443506.1| Praomys daltoni haplotype H58 cytochrome b (cytb) gene, partial cds; mitochondrial
------------------------------------------------------------
------------------------TCATGATGAAACTTTGGCTCACTACTAGGAATTTGC
CTAACAATCCAAATCATCACAGGTCTTTTTCTAGCAATACATTATACATCAGACACAACA
ACAGCATTCTCATCAGTAACACATATCTGTCGAGACGTAAACTACGGATGATTAATCCGA
TATATACACGCAAACGGAGCATCAATATTCTTTATCTGCCTTTTTATACATGTAGGTCGA
GGAATTTACTATGGATCTTATATATTTATAGAAACATGAAATATTGGAGTAATCCTACTT
TTCGCAGTAATGGCTACCGCATTTATAGGCTACGTCCTTCCATGAGGACAGATATCATTT
TGAGGAGCAACAGTAATTACAAACCTACTATCAGCAATCCCATACATTGGAACCACCTTA
GTAGAATGAATCTGAGGCGGATTCTCAGTAGATAAAGCAACACTAACACGCTTCTTCGCA
TTTCACTTTATCCTCCCATTCATCATTGCAGCTCTAGTCTTTGTCCACTTATTATTTCTA
CACGAGACTGGATCTAACAACCCAACAGGCCTAAACTCTGATTCAGATAAAATTCCATTT
CATCCTTATTACACAATCAAAGACATTCTAGGAGTAATTATTATAATTATATTACTAATA
ACCCTAGTCCTGTTCTTTCCAGACTTACTAGGAGATCCAGATAATTACACACCAGCTAAC
CCACTAAATACCCCACCCCATATCAAACCAGAATGGTACTTTCTATTTGCCTATGCCATT
CTACGATCTATTCCTAACAAACTAGGAGGAGTTTTAGCCCTTATTCTATCAATCCTAATC
CTAGCCCTCCTACCTTTCCTCCACACATCCAAACAACGAAGCCTAATATTTCGCCCCATC
ACTCAATTCCTCTATTGAATTCTAGTAGCCAACCTCCTTATCCTAACCTGAATCGGAGGC
CAACCAGTAGAACACCCATTCATCATTATTGGTCAACTAGCATCAATTAGC---------
------------------------------------------------------------
----------------------------------
>gi|302633205|gb|HM443505.1| Praomys daltoni haplotype H57 cytochrome b (cytb) gene, partial cds; mitochondrial
------------------------------------------------------------
------------------------TCATGATGAAACTTTGGCTCACTACTAGGAATTTGC
CTAACAATCCAAATCATCACAGGTCTTTTTCTAGCAATACATTATACATCAGACACAACA
ACAGCATTCTCATCAGTAACACATATCTGTCGAGACGTAAACTACGGATGATTAATCCGA
TATATACACGCAAACGGAGCATCAATATTCTTTATCTGCCTTTTTATACATGTAGGTCGA
GGAATTTACTATGGATCTTATATATTTATAGAAACATGAAATATTGGAGTAATCCTACTT
TTCGCAGTAATGGCTACCGCATTTATAGGCTACGTCCTTCCATGAGGACAGATATCATTT
TGAGGGGCAACAGTAATTACAAACCTACTATCAGCAATCCCATACATTGGAACCACCTTA
GTAGAATGAATCTGAGGCGGATTCTCAGTAGATAAAGCAACACTAACACGCTTCTTCGCA
TTTCACTTTATCCTCCCATTCATCATTGCAGCTCTAGTCTTTGTCCACTTATTATTTCTA
CACGAGACTGGATCTAACAACCCAACAGGCCTAAACTCTGATTCAGATAAAATTCCATTT
CATCCTTATTACACAATCAAAGACATTCTAGGAGTAATTATTATAATCATATTACTAATA
ACCCTAGTCCTGTTCTTTCCAGACTTACTAGGAGATCCAGATAATTACACACCAGCTAAC
CCACTAAATACCCCACCCCATATCAAACCAGAATGGTATTTTCTATTTGCCTATGCTATT
CTACGATCTATTCCTAACAAACTAGGAGGAGTTTTAGCCCTTATTCTATCAATCCTAATC
CTAGCCCTCCTACCTTTCCTCCACACATCCAAACAACGAAGCCTAATATTTCGCCCCATC
ACTCAATTCCTCTATTGAATTCTAGTAGCCAACCTCCTTATCCTAACCTGAATCGGAGGC
CAACCAGTAGAACACCCATTCATCATTATTGGTCAACTAGCATCAATTAGC---------
------------------------------------------------------------
----------------------------------
>gi|302633203|gb|HM443504.1| Praomys daltoni haplotype H56 cytochrome b (cytb) gene, partial cds; mitochondrial
------------------------------------------------------------
------------------------TCATGATGAAACTTTGGCTCACTACTAGGAATTTGC
CTAACAATCCAAATCATCACAGGTCTTTTTCTAGCAATACATTATACATCAGACACAACA
ACAGCATTCTCATCAGTAACACATATCTGTCGAGACGTAAACTACGGATGATTAATCCGA
TATATACACGCAAACGGAGCATCAATATTCTTTATCTGCCTTTTTATACATGTAGGTCGA
GGAATTTACTATGGATCTTATATATTTATAGAAACATGAAATATTGGAGTAATCCTACTT
TTCGCAGTAATGGCTACCGCATTTATAGGCTACGTCCTTCCATGAGGACAGATATCATTT
TGAGGGGCAACAGTAATTACAAACCTACTATCAGCAATCCCATACATCGGAACCACCTTA
GTAGAATGAATCTGAGGCGGATTCTCAGTAGATAAAGCAACACTAACACGCTTCTTCGCA
TTTCACTTTATCCTCCCATTCATCATTGCAGCTCTAGTCTTTGTCCACTTATTATTTTTA
CACGAGACTGGATCTAACAACCCAACAGGCCTAAACTCTGATTCAGATAAAATTCCATTT
CATCCTTATTACACAATCAAAGACATTCTAGGAGTAATTATTATAATTATATTACTAATA
ACCCTAGTCCTGTTCTTTCCAGACTTACTAGGAGACCCAGATAATTACACACCAGCTAAC
CCACTAAATACCCCACCCCATATCAAACCAGAATGGTATTTTCTATTTGCCTATGCCATT
CTACGATCAATTCCTAACAAACTAGGAGGAGTTTTAGCCCTTATTCTATCAATCCTAATC
TTAGCCCTCCTACCTTTCCTCCACACATCCAAACAACGAAGCCTAATATTTCGCCCCATC
ACTCAATTCCTCTATTGAATTCTAGTAGCCAACCTCCTTATCCTAACCTGAATCGGAGGC
CAACCAGTAGAACACCCATTCATCATTATTGGTCAACTAGCATCAATTAGC---------
------------------------------------------------------------
----------------------------------
>gi|302633201|gb|HM443503.1| Praomys daltoni haplotype H55 cytochrome b (cytb) gene, partial cds; mitochondrial
------------------------------------------------------------
------------------------TCATGATGAAACTTTGGCTCACTACTAGGAATTTGC
CTAACAATCCAAATCATCACAGGTCTTTTTCTAGCAATACATTATACATCAGACACAACA
ACAGCATTCTCATCAGTAACACATATCTGTCGAGACGTAAACTACGGATGATTAATCCGA
TATATACACGCAAACGGAGCATCAATATTCTTTATCTGCCTTTTTATACATGTAGGTCGA
GGAATTTACTATGGATCTTATATATTTATAGAAACATGAAATATTGGAGTAATCCTACTT
TTCGCAGTAATGGCTACCGCATTTATAGGCTACGTCCTTCCATGAGGACAGATATCATTC
TGAGGGGCAACAGTAATTACAAACCTACTATCAGCAATCCCATACATTGGAACCACCTTA
GTAGAATGAATCTGAGGCGGATTCTCAGTAGATAAAGCAACACTAACACGCTTCTTCGCA
TTTCACTTTATCCTCCCATTCATCATTGCAGCTCTAGTCTTTGTCCACTTATTATTTCTA
CACGAGACTGGATCTAACAACCCAACAGGCCTAAACTCTGATTCAGATAAAATTCCATTT
CATCCTTATTACACAATCAAAGACATTCTAGGAGTAATTATTATAATCATATTACTAATA
ACCCTAGTCCTGTTCTTTCCAGACTTACTAGGAGATCCAGATAATTACACACCAGCTAAC
CCACTAAATACCCCACCCCATATCAAACCAGAATGGTATTTTCTATTTGCCTATGCCATT
CTACGATCTATTCCTAACAAACTAGGAGGAGTTTTAGCCCTTATTCTATCAATCCTAATC
CTAGCCCTCCTACCTTTCCTCCACACATCCAAACAACGAAGCCTAATATTTCGCCCCATC
ACTCAATTCCTCTATTGAATTCTAGTAGCCAACCTCCTTATCCTAACCTGAATCGGAGGC
CAACCAGTAGAACACCCATTCATCATTATTGGTCAACTAGCATCAATTAGC---------
------------------------------------------------------------
----------------------------------
>gi|302633199|gb|HM443502.1| Praomys daltoni haplotype H54 cytochrome b (cytb) gene, partial cds; mitochondrial
------------------------------------------------------------
------------------------TCATGATGAAACTTTGGCTCACTACTAGGAATTTGC
CTAACAATCCAAATTATCACAGGTCTTTTTCTAGCAATACATTATACATCAGACACAACA
ACAGCATTCTCATCAGTAACACATATCTGTCGAGACGTAAACTACGGATGGTTAATCCGA
TATATACACGCAAACGGAGCATCAATATTCTTTATCTGCCTTTTTATACATGTAGGTCGA
GGAATTTACTATGGATCCTATATATTTATAGAAACATGAAATATTGGAGTAATCCTACTT
TTCGCAGTAATGGCTACCGCATTTATAGGCTACGTCCTTCCATGAGGACAGATATCATTT
TGAGGGGCAACAGTAATTACAAACCTACTATCAGCAATCCCATACATTGGAACCACCTTA
GTAGAATGAATCTGAGGCGGGTTCTCAGTAGATAAAGCAACACTAACACGCTTCTTCGCA
TTTCACTTTATCCTCCCATTCATCATTGCAGCTCTAGTCTTTGTCCACTTATTATTTCTA
CACGAGACTGGATCTAACAACCCAACAGGCCTAAACTCTGATTCAGATAAAATTCCATTT
CATCCTTATTACACAATCAAAGACATTCTAGGAGTAATTATTATAATCATATTACTAATA
ACCCTAGTCCTGTTCTTTCCAGACTTACTAGGAGATCCAGATAATTACACACCAGCTAAC
CCACTAAATACCCCACCCCATATCAAACCAGAATGATATTTCCTATTTGCCTATGCCATT
CTACGATCTATTCCTAACAAACTAGGAGGAGTTTTAGCCCTTATTCTATCAATCCTAATC
CTAGCCCTCCTACCTTTCCTCCACACATCCAAACAACGAAGCCTAATATTTCGCCCCATC
ACTCAATTCCTCTATTGAATTCTAGTAGCCAACCTCCTTATCCTAACCTGAATCGGAGGC
CAACCAGTAGAACACCCATTCATCATTATTGGTCAACTAGCATCAATTAGC---------
------------------------------------------------------------
----------------------------------
>gi|302633197|gb|HM443501.1| Praomys daltoni haplotype H53 cytochrome b (cytb) gene, partial cds; mitochondrial
------------------------------------------------------------
------------------------TCATGATGAAACTTTGGCTCACTACTAGGAATTTGC
CTAACAATCCAAATCATCACAGGTCTTTTTCTAGCAATACATTATACATCAGACACAACA
ACAGCATTCTCATCAGTAACACATATCTGTCGAGACGTAAACTACGGATGATTAATCCGA
TATATACACGCAAACGGAGCATCAATATTCTTTATCTGCCTTTTTATACATGTAGGTCGA
GGAATTTACTATGGATCTTATATATTTATAGAAACATGAAATATTGGAGTAATCCTACTT
TTTGCAGTAATGGCTACCGCATTTATAGGCTACGTCCTTCCATGAGGACAGATATCATTT
TGAGGGGCAACAGTAATTACAAACCTACTATCAGCAATCCCATACATTGGAACCACCTTA
GTAGAATGAATCTGAGGCGGATTCTCAGTAGATAAAGCAACACTAACACGCTTCTTCGCA
TTTCACTTTATCCTCCCATTCATCATTGCAGCTCTAGTCTTTGTCCACTTATTATTTCTA
CACGAGACTGGATCTAACAACCCAACAGGCCTAAACTCTGATTCAGATAAAATTCCATTT
CATCCTTATTACACAATCAAAGACATTCTAGGAGTAATTATTATAATCATATTACTAATA
ACCCTAGTCCTGTTCTTTCCAGACTTACTAGGAGACCCAGATAATTACACACCAGCTAAC
CCACTAAATACCCCACCCCATATCAAACCAGAATGGTATTTTCTATTTGCCTATGCCATT
CTACGATCTATTCCTAACAAACTAGGAGGAGTTTTAGCCCTTATTCTATCAATCCTAATC
CTAGCCCTCCTACCTTTCCTCCACACATCCAAACAACGAAGCCTAATATTTCGCCCCATC
ACTCAATTCCTCTATTGAATTCTAGTAGCCAACCTCCTTATCCTAACCTGAATCGGAGGC
CAACCAGTAGAACACCCATTCATCATTATTGGTCAACTAGCATCAATTAGT---------
------------------------------------------------------------
----------------------------------
>gi|302633195|gb|HM443500.1| Praomys daltoni haplotype H52 cytochrome b (cytb) gene, partial cds; mitochondrial
------------------------------------------------------------
------------------------TCATGATGAAACTTTGGCTCACTACTAGGAATTTGC
CTAACAATTCAAATCATCACAGGCCTTTTTCTAGCAATACATTATACATCAGACACAACA
ACAGCATTCTCATCAGTAACACATATCTGTCGAGACGTAAACTACGGATGACTAATCCGA
TACATACACGCAAACGGAGCATCAATATTCTTCATCTGCCTTTTTCTACATGTAGGTCGA
GGAATTTACTATGGATCTTACATATTTATAGAAACATGAAATATCGGAGTAATCCTACTT
TTCGCAGTAATGGCTACCGCATTTATAGGCTACGTCCTTCCATGAGGACAGATATCATTT
TGAGGAGCAACAGTAATTACAAACTTACTATCAGCAATCCCATACATTGGAACCACCTTA
GTCGAATGAATCTGAGGCGGATTCTCAGTAGATAAAGCAACACTAACACGCTTCTTTGCA
TTTCACTTTATCCTCCCATTCATCATCGCAGCTCTAGTCTTTGTCCACTTATTATTTCTA
CACGAGACTGGATCTAACAACCCAACAGGCCTAAACTCTGACTCAGATAAAATTCCATTT
CATCCCTATTACACAATTAAAGACATTTTAGGAGTAATTATTATAATTATATTACTAATA
ACCCTAGTCTTATTCTCCCCAGACTTACTAGGAGATCCAGACAATTACACACCAGCTAAC
CCACTTAATACCCCACCCCATATCAAACCAGAATGATATTTCCTATTTGCCTATGCCATT
CTACGGTCTATTCCTAACAAACTAGGAGGGGTTTTAGCCCTTATTCTATCAATCCTAATC
CTAGCCCTCCTACCTTTCCTCCACACATCCAAACAACGAAGCCTAATATTTCGCCCCATC
ACTCAATTCCTCTATTGAATCCTAGTAGCCAACCTCCTTATCCTAACCTGAATTGGAGGC
CAACCAGTAGAACACCCATTCATCATTATTGGTCAACTAGCATCAATTAGC---------
------------------------------------------------------------
----------------------------------
>gi|302633193|gb|HM443499.1| Praomys daltoni haplotype H51 cytochrome b (cytb) gene, partial cds; mitochondrial
------------------------------------------------------------
------------------------TCATGATGAAACTTTGGCTCACTACTAGGAATTTGC
CTAACAATTCAAATCATCACAGGCCTTTTTCTAGCAATACATTATACATCAGACACAACA
ACAGCATTCTCATCAGTAACACATATCTGTCGAGACGTAAACTACGGATGACTAATCCGA
TACATACACGCAAACGGAGCATCAATATTCTTCATCTGCCTTTTTCTACATGTAGGTCGA
GGAATTTACTATGGATCTTACATATTTATAGAAACATGAAATATCGGAGTAATCCTACTT
TTCGCAGTAATGGCTACCGCATTTATAGGCTACGTCCTTCCATGAGGACAGATATCATTT
TGAGGAGCAACAGTAATTACAAACTTACTATCAGCAATCCCATACATTGGAACCACCTTA
GTCGAATGAATCTGAGGCGGATTCTCAGTAGATAAAGCAACACTAACACGCTTCTTTGCA
TTTCACTTTATCCTCCCATTCATCATCGCAGCTCTAGTCTTTGTCCACTTATTATTTCTA
CACGAGACTGGATCTAACAACCCAACAGGCCTAAACTCTGACTCAGATAAAATTCCATTT
CATCCCTATTACACAATTAAAGACATTTTAGGAGTAATTATTATAATTATATTACTAATA
ACCCTAGTCCTATTCTCCCCAGACTTACTAGGAGATCCAGACAATTACACACCAGCTAAC
CCACTAAATACCCCACCCCATATCAAACCAGAATGATATTTCCTATTTGCCTATGCCATT
CTACGGTCTATTCCTAACAAACTAGGAGGGGTTTTAGCCCTTATTCTATCAATCCTAATC
CTAGCCCTCCTACCTTTCCTCCACACATCCAAACAACGAAGCCTAATATTTCGCCCCATC
ACTCAATTCCTCTATTGAATCCTAGTAGCCAACCTCCTTATCCTAACCTGAATTGGAGGC
CAACCAGTAGAACATCCATTCATCATTATTGGTCAACTAGCATCAATTAGC---------
------------------------------------------------------------
----------------------------------
>gi|302633191|gb|HM443498.1| Praomys daltoni haplotype H50 cytochrome b (cytb) gene, partial cds; mitochondrial
------------------------------------------------------------
------------------------TCATGATGAAACTTTGGCTCACTGCTAGGAATTTGC
CTAACAATTCAAATCATCACAGGCCTTTTTCTAGCAATACATTATACATCAGACACAACA
ACAGCATTCTCATCAGTAACACATATCTGTCGAGACGTAAACTACGGATGACTAATCCGA
TATATACACGCAAATGGAGCATCAATATTCTTCATCTGCCTTTTTCTACATGTAGGTCGA
GGAATTTACTATGGATCTTATATATTTATAGAAACATGAAATATCGGAGTAATCCTACTT
TTCGCAGTAATGGCTACCGCATTTATAGGCTACGTCCTTCCATGAGGACAAATATCATTT
TGAGGAGCAACAGTAATTACAAACTTACTATCAGCAATCCCATACATTGGAACCACCTTA
GTCGAATGAATCTGAGGCGGATTCTCAGTAGATAAAGCAACACTAACACGCTTCTTTGCA
TTTCACTTTATCCTCCCATTCATCATCGCAGCTCTAGTCTTTGTCCACTTATTATTTCTA
CACGAGACTGGATCTAACAACCCAACAGGCCTAAACTCTGACTCAGATAAAATTCCATTT
CATCCCTATTACACAATTAAAGACATTTTAGGAGTAATTATTATAATTACATTACTAATA
ACCCTAGTCCTATTTTCTCCAGACTTACTAGGAGATCCAGACAATTACACACCAGCTAAC
CCACTAAATACCCCACCCCATATCAAACCAGAATGGTATTTCCTATTTGCCTATGCCATC
CTACGATCTATTCCTAACAAACTAGGAGGGGTTTTAGCCCTTATTCTATCAATCCTAATC
CTAGCCCTCCTACCTTTCCTCCACACATCCAAACAACGAAGCCTAATATTTCGCCCCATC
ACTCAATTCCTCTATTGAATCCTAGTAGCCAACCTCCTTATCCTAACCTGAATCGGAGGC
CAACCAGTAGAACACCCATTCATCATTATTGGTCAACTAGCATCAATTAGC---------
------------------------------------------------------------
----------------------------------
>gi|302633189|gb|HM443497.1| Praomys daltoni haplotype H49 cytochrome b (cytb) gene, partial cds; mitochondrial
------------------------------------------------------------
------------------------TCATGATGAAACTTTGGCTCACTACTAGGAATTTGC
CTAACAATTCAAATCATCACAGGCCTTTTTCTAGCAATACATTATACATCAGACACAACA
ACAGCATTCTCATCAGTAACACATATCTGCCGAGACGTAAACTACGGATGACTAATCCGA
TATATACACGCAAATGGAGCATCCATATTCTTCATCTGCCTTTTTCTACATGTAGGTCGA
GGAATTTACTATGGATCTTATATATTTATAGAAACATGAAATATCGGAGTAATCCTACTT
TTCGCAGTAATGGCTACTGCATTTATAGGCTATGTCCTTCCATGAGGACAGATATCATTT
TGAGGAGCAACAGTAATTACAAACTTACTATCAGCAATCCCATACATTGGAACCACCTTA
GTCGAATGAATCTGAGGCGGATTCTCAGTTGATAAAGCAACACTAACACGCTTCTTTGCA
TTTCACTTTATCCTCCCATTCATCATCGCAGCTCTAGTCTTTGTCCACTTATTATTTCTA
CACGAGACTGGATCTAACAACCCAACAGGCCTAAACTCTGACTCAGATAAAATTCCATTT
CATCCCTATTACACAATTAAAGACATTTTAGGAGTAATTATTATAATTATATTACTAATA
ACCCTAGTCCTATTCTCTCCAGACTTACTAGGAGACCCAGACAATTACACACCAGCTAAC
CCACTAAATACCCCACCCCATATCAAACCAGAATGATATTTCCTATTTGCCTATGCCATT
CTACGGTCTATTCCTAACAAACTAGGAGGGGTTTTAGCCCTTATTCTATCAATCCTAATC
CTAGCCCTCCTACCTTTCCTCCACACATCCAAACAACGAAGCCTAATATTTCGCCCCATC
ACTCAATTCCTCTATTGAATCCTAGTAGCCAACCTCCTTATCCTAACCTGAATCGGAGGC
CAACCAGTAGAACACCCATTCATCATTATTGGTCAACTAGCATCAATTAGC---------
------------------------------------------------------------
----------------------------------
>gi|302633187|gb|HM443496.1| Praomys daltoni haplotype H48 cytochrome b (cytb) gene, partial cds; mitochondrial
------------------------------------------------------------
------------------------TCATGATGAAACTTTGGCTCACTGCTAGGAATTTGC
CTGACAATTCAAATCATCACAGGCCTTTTTCTAGCAATACATTATACATCAGACACAACA
ACAGCATTCTCATCAGTAACACATATCTGTCGAGACGTAAACTACGGATGACTAATCCGA
TATATACACGCAAATGGAGCATCAATATTCTTCATCTGCCTTTTTCTACATGTAGGTCGA
GGAATTTACTATGGATCTTATATATTTATAGAAACATGAAATATCGGAGTAATCCTACTT
TTCGCAGTAATGGCTACCGCATTTATAGGCTACGTCCTTCCATGAGGACAAATATCATTT
TGAGGAGCAACAGTAATTACAAACTTACTATCAGCAATCCCATACATTGGAACCACCTTA
GTCGAATGAATCTGAGGCGGATTCTCAGTAGATAAAGCAACACTAACACGCTTCTTTGCA
TTTCACTTTATCCTCCCATTCATCATCGCAGCTCTAGTCTTTGTCCACTTATTATTTCTA
CACGAGACTGGATCTAACAACCCAACAGGCCTAAACTCTGACTCAGATAAAATTCCATTT
CATCCCTATTACACAATTAAAGACATTTTAGGAGTAATTATTATAATTATATTACTAATA
ACCCTAGTCCTATTTTCTCCAGACTTACTAGGAGATCCAGACAATTACACACCAGCTAAC
CCACTAAATACCCCACCCCATATCAAACCAGAATGGTATTTCCTATTTGCCTATGCCATC
CTACGATCTATTCCTAACAAACTAGGAGGGGTTTTAGCCCTTATTCTATCAATCCTAATC
CTAGCCCTCCTACCTTTCCTCCACACATCCAAACAACGAAGCCTAATATTTCGCCCCATC
ACTCAATTCCTCTATTGAATTCTAGTAGCCAACCTCCTTATCCTAACCTGAATCGGAGGC
CAACCAGTAGAACACCCATTCATCATTATTGGTCAACTAGCATCAATTAGC---------
------------------------------------------------------------
----------------------------------
>gi|302633185|gb|HM443495.1| Praomys daltoni haplotype H47 cytochrome b (cytb) gene, partial cds; mitochondrial
------------------------------------------------------------
------------------------TCATGATGAAACTTTGGCTCACTGCTAGGAATTTGC
CTAACAATTCAAATCATCACAGGCCTTTTTCTAGCAATACATTATACATCAGACACAACA
ACAGCATTCTCATCAGTAACACATATCTGTCGAGACGTAAACTACGGATGACTAATCCGA
TATATACACGCAAATGGAGCATCAATATTCTTCATCTGCCTTTTTCTACATGTAGGTCGA
GGAATTTACTATGGATCTTATATATTTATAGAAACATGAAATATCGGAGTAATCCTACTT
TTCGCAGTAATGGCTACCGCATTTATAGGCTACGTCCTTCCATGAGGACAAATATCATTT
TGAGGAGCAACAGTAATTACAAACTTACTATCAGCAATCCCATACATTGGAACCACCTTA
GTCGAATGAATCTGAGGCGGATTCTCAGTAGATAAAGCAACACTAACACGCTTCTTTGCA
TTTCACTTTATCCTCCCATTCATCATCGCAGCTCTAGTCTTTGTTCACTTATTATTTCTA
CACGAGACTGGATCTAACAACCCAACAGGCCTAAACTCTGACTCAGATAAAATTCCATTT
CATCCCTATTACACAATTAAAGACATTTTAGGAGTAATTATTATAATTATATTACTAATA
ACCCTAGTCCTATTTTCTCCAGACTTACTAGGAGATCCAGACAATTACACACCAGCTAAC
CCACTAAATACCCCACCCCATATCAAACCAGAATGGTACTTCCTATTTGCCTATGCCATC
CTACGATCTATTCCTAACAAACTAGGAGGGGTTTTAGCCCTTATTCTATCAATCCTAATC
CTAGCCCTCCTACCTTTCCTCCACACATCCAAACAACGAAGCCTAATATTTCGCCCCATC
ACTCAATTCCTCTATTGAATCCTAGTAGCCAACCTCCTTATCCTAACCTGAATCGGAGGC
CAACCAGTAGAACACCCATTCATCATTATTGGTCAACTAGCATCAATTAGC---------
------------------------------------------------------------
----------------------------------
>gi|302633183|gb|HM443494.1| Praomys daltoni haplotype H46 cytochrome b (cytb) gene, partial cds; mitochondrial
------------------------------------------------------------
------------------------TCATGATGAAACTTTGGCTCACTGCTAGGAATTTGC
CTAACAATTCAAATCATCACAGGCCTTTTTCTAGCAATACATTATACATCAGACACAACA
ACAGCATTCTCATCAGTAACACATATCTGTCGAGACGTAAACTACGGATGACTAATCCGA
TACATACACGCAAATGGAGCATCAATATTCTTCATCTGCCTTTTTCTACATGTAGGTCGA
GGAATTTACTATGGATCTTATATATTTATAGAAACATGAAATATCGGAGTAATCCTACTT
TTCGCAGTAATGGCTACCGCATTTATAGGCTACGTCCTTCCATGAGGACAAATATCATTT
TGAGGAGCAACAGTAATTACAAACTTACTATCAGCAATCCCATACATTGGAACCACCTTA
GTCGAATGAATCTGAGGCGGATTCTCAGTAGATAAAGCAACACTAACACGCTTCTTTGCA
TTTCACTTTATCCTCCCATTCATCATCGCAGCTCTAGTCTTTGTCCACTTGTTATTTCTA
CACGAGACTGGATCTAACAACCCAACAGGCCTAAACTCTGACTCAGATAAAATTCCATTT
CATCCCTATTACACAATTAAAGACATTTTAGGAGTAATTATTATAATTATATTACTAATA
ACCCTAGTCCTATTTTCTCCAGACTTACTAGGAGATCCAGACAATTACACACCAGCTAAC
CCACTAAATACCCCACCCCATATCAAACCAGAATGGTATTTCCTATTTGCCTATGCCATC
CTACGATCTATTCCTAACAAACTAGGAGGGGTTTTAGCCCTTATTCTATCAATCCTAATC
CTAGCCCTCCTACCTTTCCTCCACACATCCAAACAACGAAGCCTAATATTTCGCCCCATC
ACTCAATTCCTCTATTGAATCCTAGTAGCCAACCTCCTTATCCTAACCTGAATCGGAGGC
CAACCAGTAGAACACCCATTCATCATTATTGGCCAACTAGCATCAATTAGC---------
------------------------------------------------------------
----------------------------------
>gi|302633181|gb|HM443493.1| Praomys daltoni haplotype H45 cytochrome b (cytb) gene, partial cds; mitochondrial
------------------------------------------------------------
------------------------TCATGATGAAACTTTGGCTCACTGCTAGGAATTTGC
CTAACAATTCAAATCATCACAGGCCTTTTTCTAGCAATACATTATACATCAGACACAACA
ACAGCATTCTCATCAGTAACACATATCTGTCGAGACGTAAACTACGGATGACTAATCCGA
TATATACACGCAAATGGAGCATCAATATTCTTTATCTGCCTTTTTCTACATGTAGGTCGA
GGAATTTACTATGGATCTTATATATTTATAGAAACATGAAATATCGGAGTAATCCTACTT
TTCGCAGTAATGGCTACCGCATTCATAGGCTACGTCCTTCCATGAGGACAAATATCATTT
TGAGGAGCAACAGTAATTACAAACTTACTATCAGCAATCCCATACATCGGAACCACCTTA
GTCGAATGAATCTGAGGCGGATTCTCAGTAGATAAAGCAACACTAACACGCTTCTTTGCA
TTTCACTTTATCCTCCCATTCATCATCGCAGCTCTAGTCTTTGTCCACTTATTATTTCTA
CACGAGACTGGATCTAACAACCCAACAGGCCTAAACTCTGACTCAGATAAAATTCCATTT
CATCCCTATTACACAATTAAAGACATTTTAGGAGTAATTATTATAATTATATTACTAATA
ACCCTAGTCCTATTTTCTCCAGACTTACTAGGAGATCCAGACAATTACACACCAGCTAAC
CCACTAAATACCCCACCCCATATCAAACCAGAATGGTATTTCCTATTTGCCTATGCCATC
CTACGATCTATTCCTAACAAACTAGGAGGGGTTTTAGCCCTTATTCTATCAATCCTAATC
CTAGCCCTCCTACCTTTCCTCCACACATCCAAACAACGAAGCCTAATATTTCGCCCCATC
ACTCAATTCCTCTATTGAATCCTAGTAGCCAACCTCCTTATCCTAACCTGAATCGGAGGC
CAACCAGTAGAACACCCATTCATCATTATTGGTCAACTAGCATCAATTAGC---------
------------------------------------------------------------
----------------------------------
>gi|302633179|gb|HM443492.1| Praomys daltoni haplotype H44 cytochrome b (cytb) gene, partial cds; mitochondrial
------------------------------------------------------------
------------------------TCATGATGAAACTTTGGCTCACTGCTAGGAATTTGC
CTAACAATTCAAATCATCACAGGCCTTTTTCTAGCAATACATTACACATCAGACACAACA
ACAGCATTTTCATCAGTAACACATATCTGTCGAGACGTAAACTACGGATGACTAATCCGA
TATATACACGCAAATGGAGCATCAATATTCTTCATCTGCCTTTTTCTACATGTAGGTCGA
GGAATTTACTATGGATCTTATATATTTATAGAAACATGAAATATCGGAGTAATCCTACTT
TTCGCAGTAATGGCTACCGCATTTATAGGCTACGTCCTTCCATGAGGACAAATATCATTT
TGAGGAGCAACAGTAATTACAAACTTACTATCAGCAATCCCATACATTGGAACCACCTTA
GTCGAATGAATCTGAGGCGGATTCTCAGTAGATAAAGCAACACTAACACGCTTCTTTGCA
TTTCACTTTATCCTCCCATTCATCATCGCAGCTCTAGTTTTTGTCCACTTATTATTTCTA
CACGAGACTGGATCTAACAACCCAACAGGCCTAAACTCTGACTCAGATAAAATCCCATTT
CATCCCTATTACACAATTAAAGACATTTTAGGAGCAATTATTATAATTATATTACTAATA
ACCCTAGTCCTATTTTCTCCAGACTTACTAGGAGATCCAGACAATTACACACCAGCTAAC
CCACTAAATACCCCACCCCATATCAAACCAGAATGATATTTCCTATTTGCCTATGCCATC
CTACGGTCTATTCCTAACAAACTAGGAGGGGTTTTAGCCCTTATTCTATCAATCCTAATC
CTAGCCCTCCTACCTTTCCTCCACACATCCAAACAACGAAGCCTAATATTTCGCCCCATC
ACCCAATTCCTCTATTGAATCCTAGTAGCCAACCTCCTTATTCTAACCTGAATCGGAGGC
CAACCAGTAGAACACCCATTCATCATTATTGGTCAACTAGCATCAATTAGC---------
------------------------------------------------------------
----------------------------------
>gi|302633177|gb|HM443491.1| Praomys daltoni haplotype H43 cytochrome b (cytb) gene, partial cds; mitochondrial
------------------------------------------------------------
------------------------TCATGATGAAACTTTGGCTCACTACTAGGAATTTGC
CTAACAATTCAAATCATCACAGGCCTTTTTCTAGCAATACATTATACATCAGACACAACA
ACAGCATTCTCATCAGTAACACATATCTGCCGAGACGTAAACTACGGATGACTAATCCGA
TATATACACGCAAATGGAGCATCCATATTCTTCATCTGCCTTTTTCTACATGTAGGTCGA
GGAATTTACTATGGATCTTATATATTTATAGAAACATGAAATATCGGAGTAATCCTACTT
TTCGCAGTAATGGCTACTGCATTTATAGGCTATGTCCTTCCATGAGGACAGATATCATTT
TGAGGAGCAACAGTAATTACAAACTTACTATCAGCAATCCCATACATTGGAACCACCTTA
GTCGAATGAATCTGAGGCGGATTCTCAGTTGATAAAGCAACACTAACACGCTTCTTTGCA
TTTCACTTTATCCTCCCATTCATCATCGCAGCTCTAGTCTTTGTCCACTTATTATTTCTA
CACGAGACTGGATCTAACAACCCAACAGGCCTAAACTCTGACTCAGATAAAATTCCATTT
CATCCCTATTACACAATTAAAGACATTTTAGGAGTAATTATTATAATTATATTACTAATA
ACCCTAGTCCTATTCTCTCCAGACTTACTAGGAGACCCAGACAATTACACACCAGCTAAC
CCACTAAATACCCCACCCCATATCAAACCAGAATGATATTTCCTATTTGCCTATGCCATT
CTACGGTCTATTCCTAACAAACTAGGAGGGGTTTTAGCCCTTATTTTATCAATCCTAATC
CTAGCCCTCCTACCTTTCCTCCACACATCCAAACAACGAAGCCTAATATTTCGCCCCATC
ACTCAATTCCTCTATTGAATCCTAGTAGCCAACCTCCTTATCCTAACCTGAATCGGAGGC
CAACCAGTAGAACACCCATTCATCATTATTGGTCAACTAGCATCAATTAGC---------
------------------------------------------------------------
----------------------------------
>gi|302633175|gb|HM443490.1| Praomys daltoni haplotype H42 cytochrome b (cytb) gene, partial cds; mitochondrial
------------------------------------------------------------
------------------------TCATGATGAAACTTTGGCTCACTGCTAGGAATTTGC
CTAACAATTCAAATCATCACAGGCCTTTTTCTAGCAATACATTATACATCAGACACAACA
ACAGCATTCTCATCAGTAACACATATCTGTCGAGACGTAAACTACGGATGACTAATCCGA
TATATACACGCAAACGGAGCGTCAATATTCTTCATCTGCCTTTTTCTACATGTAGGTCGA
GGAATTTACTATGGATCTTATATATTTATAGAAACATGAAATATTGGAGTAATCCTACTT
TTCGCAGTAATGGCTACCGCATTTATAGGCTACGTCCTTCCATGAGGACAGATATCATTT
TGAGGAGCAACAGTAATTACAAACTTACTATCAGCAATCCCATACATTGGAACCACCTTA
GTCGAATGAATCTGAGGCGGATTCTCAGTAGATAAAGCAACACTAACACGCTTCTTCGCA
TTTCACTTTATCCTCCCATTCATCATCGCAGCTCTAGTCTTTGTCCACTTATTATTTCTA
CACGAGACTGGATCTAACAACCCAACAGGCCTAAACTCTGACTCAGATAAAATTCCATTT
CATCCCTATTACACAATTAAAGACATTTTAGGAGTAATTATTATAATTATATTACTAATA
ACCCTAGTCCTATTCTCTCCAGACTTACTAGGAGATCCAGACAATTACACACCAGCTAAC
CCACTAAATACCCCACCCCATATCAAACCAGAATGATATTTCCTATTTGCCTATGCCATT
CTACGGTCTATTCCTAACAAACTAGGAGGGGTTTTAGCCCTTATCCTATCAATCCTAATC
CTAGCCCTCCTACCTTTCCTCCACACATCCAAACAACGAAGCCTAATATTTCGCCCCATC
ACTCAATTCCTCTATTGAATCCTAGTAGCCAACCTCCTTATCCTAACCTGAATCGGAGGC
CAACCAGTAGAACACCCGTTCATCATTATTGGTCAACTAGCATCAATTAGC---------
------------------------------------------------------------
----------------------------------
>gi|302633173|gb|HM443489.1| Praomys daltoni haplotype H41 cytochrome b (cytb) gene, partial cds; mitochondrial
------------------------------------------------------------
------------------------TCATGATGAAACTTTGGCTCACTACTAGGAATTTGC
CTAACAATTCAAATCATCACAGGCCTTTTTCTAGCAATACATTATACATCAGACACAACA
ACAGCATTCTCATCAGTAACACATATCTGCCGAGACGTAAACTACGGATGACTAATCCGA
TATATACACGCAAATGGAGCATCCATATTCTTCATCTGCCTTTTTCTACATGTAGGTCGA
GGAATTTACTATGGATCTTATATATTTATAGAAACATGAAATATCGGAGTAATCCTACTT
TTCGCAGTAATGGCTACTGCATTCATAGGCTATGTCCTTCCATGAGGACAGATATCATTT
TGAGGAGCAACAGTAATTACAAACTTACTATCAGCAATCCCATACATTGGAACCACCTTA
GTCGAATGAATCTGAGGCGGATTCTCAGTTGATAAAGCAACACTAACACGCTTCTTTGCA
TTTCACTTTATCCTCCCATTCATCATCGCAGCTCTAGTCTTTGTCCACTTATTATTTCTA
CACGAGACTGGATCTAACAACCCAACAGGCCTAAACTCTGACTCAGATAAAATTCCATTT
CATCCCTATTACACAATTAAAGACATTTTAGGAGTAATTATTATAATTATATTACTAATA
ACCCTAGTCCTATTCTCTCCAGACTTACTAGGAGACCCAGACAATTACACACCAGCTAAC
CCACTAAATACCCCACCCCATATCAAACCAGAATGATATTTCCTATTTGCCTATGCCATT
CTACGATCTATTCCTAACAAACTAGGAGGGGTTTTAGCCCTTATTCTATCAATCCTAATC
CTAGCCCTCCTACCTTTCCTCCACACATCCAAACAACGAAGCCTAATATTTCGCCCCATC
ACTCAATTCCTCTATTGAATCCTAGTAGCCAACCTCCTTATCCTAACCTGAATCGGAGGC
CAACCAGTAGAACACCCATTCATCATTATTGGTCAACTAGCATCAATTAGC---------
------------------------------------------------------------
----------------------------------
>gi|302633171|gb|HM443488.1| Praomys daltoni haplotype H40 cytochrome b (cytb) gene, partial cds; mitochondrial
------------------------------------------------------------
------------------------TCATGATGAAACTTTGGCTCACTGCTAGGAATTTGC
CTAACAATTCAAATCATCACAGGCCTTTTTCTAGCAATACATTATACATCAGACACAACA
ACAGCATTCTCATCAGTAACACATATCTGTCGAGACGTAAACTACGGATGACTAATCCGA
TATATACACGCAAATGGAGCATCAATATTCTTCATCTGCCTTTTTCTACATGTAGGTCGA
GGAATTTACTATGGATCTTATATATTTATAGAAACATGAAATATCGGAGTAATCCTACTT
TTCGCAGTAATAGCTACCGCATTTATAGGCTACGTCCTTCCATGAGGACAAATATCATTT
TGAGGAGCAACAGTAATTACAAACTTACTATCAGCAATCCCATACATTGGAACCACCTTA
GTCGAATGAATCTGAGGCGGATTCTCAGTAGATAAAGCAACACTAACACGCTTCTTTGCA
TTTCACTTTATCCTCCCATTCATCATCGCAGCTCTAGTCTTTGTCCACTTATTATTTCTA
CACGAGACTGGATCTAACAACCCAACAGGCCTAAACTCTGACTCAGATAAAATCCCATTT
CATCCCTATTACACAATTAAAGACATTTTAGGAGTAATTATTATAATTATATTACTAATA
ACCCTAGTCCTATTTTCTCCAGACTTACTAGGAGATCCAGACAATTACACACCAGCTAAC
CCACTAAATACCCCACCCCATATCAAACCAGAATGGTATTTCCTATTTGCCTATGCCATC
CTACGATCTATTCCTAACAAACTAGGAGGGGTTTTAGCCCTTATTCTATCAATCCTAATC
CTAGCCCTCCTACCTTTCCTCCACACATCCAAACAACGAAGCCTAATATTTCGCCCCATC
ACTCAATTCCTCTATTGAATCCTAGTAGCCAACCTCCTTATCCTAACCTGAATCGGAGGC
CAACCAGTAGAACACCCATTCATCATTATTGGTCAACTAGCATCAATTAGC---------
------------------------------------------------------------
----------------------------------
>gi|302633169|gb|HM443487.1| Praomys daltoni haplotype H39 cytochrome b (cytb) gene, partial cds; mitochondrial
------------------------------------------------------------
------------------------TCATGATGAAACTTTGGCTCACTGCTAGGAATTTGC
CTGACAATTCAAATCATCACAGGCCTTTTTCTAGCAATACATTATACATCAGACACAACA
ACAGCATTCTCATCAGTAACACATATCTGTCGAGACGTAAACTACGGATGACTAATCCGA
TATATACACGCAAATGGAGCATCAATATTCTTCATCTGCCTTTTTCTACATGTAGGTCGA
GGAATTTACTATGGATCTTATATATTTATAGAAACATGAAATGTCGGAGTAATCCTACTT
TTCGCAGTAATGGCTACCGCATTTATAGGCTACGTCCTTCCATGAGGACAAATATCATTT
TGAGGAGCAACAGTAATTACAAACTTACTATCAGCAATCCCATACATTGGAACCACCTTA
GTCGAATGAATCTGAGGCGGATTCTCAGTAGATAAAGCAACACTAACACGCTTCTTTGCA
TTTCACTTTATCCTCCCATTCATCATCGCAGCTCTAGTCTTTGTCCACTTATTATTTCTA
CACGAGACTGGATCTAACAACCCAACAGGCCTAAACTCTGACTCAGATAAAATTCCATTT
CATCCCTATTACACAATTAAAGACATTTTAGGAGTAATTATTATAATTATATTACTAATA
ACCCTAGTCCTATTTTCTCCAGACTTACTAGGAGATCCAGACAATTACACACCAGCTAAC
CCACTAAATACCCCACCCCATATCAAACCAGAATGGTATTTCCTATTTGCCTATGCCATC
CTACGATCTATTCCTAACAAACTAGGAGGGGTTTTAGCCCTTATTCTATCAATCCTAATC
CTAGCCCTCCTACCTTTCCTCCACACATCCAAACAACGAAGCCTAATATTTCGCCCCATC
ACTCAATTCCTCTATTGAATTCTAGTAGCCAACCTCCTTATCCTAACCTGAATCGGAGGC
CAACCAGTAGAACACCCATTCATCATTATTGGTCAACTAGCATCAATTAGC---------
------------------------------------------------------------
----------------------------------
>gi|302633167|gb|HM443486.1| Praomys daltoni haplotype H38 cytochrome b (cytb) gene, partial cds; mitochondrial
------------------------------------------------------------
------------------------TCATGATGAAACTTTGGCTCACTGCTAGGAATTTGC
CTGACAATTCAAATCATCACAGGCCTTTTTCTAGCAATACATTATACATCAGACACAACA
ACAGCATTCTCATCAGTAACACATATCTGTCGAGACGTAAACTACGGATGACTAATCCGA
TATATACACGCAAATGGAGCATCAATATTCTTCATCTGCCTTTTTCTACATGTAGGTCGA
GGAATTTACTATGGATCTTATATATTTATAGAAACATGAAATATCGGAGTAATCCTACTT
TTCGCAGTAATGGCTACCGCATTTATAGGCTACGTCCTTCCATGAGGACAAATATCATTT
TGAGGAGCAACAGTAATTACAAACTTACTATCAGCAATCCCATACATTGGAACCACCTTA
GTCGAATGAATCTGAGGCGGATTCTCAGTAGATAAAGCAACACTAACACGCTTCTTTGCA
TTTCACTTTATCCTCCCATTCATCATCGCAGCTCTAGTCTTTGTCCACTTATTATTTCTA
CACGAGACTGGATCTAACAACCCAACAGGCCTAAACTCTGACTCAGATAAAATTCCATTT
CATCCCTATTACACAATTAAAGACATTTTAGGAGTAATTATTATAATTATATTACTGATA
ACCCTAGTCCTATTTTCTCCAGACTTACTAGGAGATCCAGACAATTACACACCAGCTAAC
CCACTAAATACCCCACCCCATATCAAACCAGAATGGTATTTCCTATTTGCCTATGCCATC
CTACGATCTATTCCTAACAAACTAGGAGGGGTTTTAGCCCTTATTCTATCAATCCTAATC
CTAGCCCTCCTACCTTTCCTCCACACATCCAAACAACGAAGCCTAATATTTCGCCCCATC
ACTCAATTCCTCTATTGAATTCTAGTAGCCAACCTCCTTATCCTAACCTGAATCGGAGGC
CAACCAGTAGAACACCCATTCATCATTATTGGTCAACTAGCATCAATTAGC---------
------------------------------------------------------------
----------------------------------
>gi|302633165|gb|HM443485.1| Praomys daltoni haplotype H37 cytochrome b (cytb) gene, partial cds; mitochondrial
------------------------------------------------------------
------------------------TCATGATGAAACTTTGGCTCACTGCTAGGAATTTGC
CTGACAATTCAAATCATCACAGGCCTTTTTCTAGCAATACATTATACATCAGACACAACA
ACAGCATTCTCATCAGTAACACATATCTGTCGAGACGTAAACTACGGATGACTAATCCGA
TATATACACGCAAATGGAGCATCAATATTCTTCATCTGCCTTTTTCTACATGTAGGTCGA
GGAATTTACTATGGATCTTATATATTTATAGAAACATGAAATATCGGAGTAATCCTACTT
TTCGCAGTAATGGCTACCGCATTTATAGGCTACGTCCTTCCATGAGGACAAATATCATTT
TGAGGAGCAACAGTAATTACAAACTTACTATCAGCAATCCCATACATTGGAACCACCTTA
GTCGAATGAATCTGAGGCGGATTCTCAGTAGATAAAGCAACACTAACACGCTTCTTTGCA
TTTCACTTTATCCTCCCATTCATCATCGCAGCTCTAGTCTTTGTCCACTTATTATTTCTA
CACGAGACTGGATCTAACAACCCAACAGGCCTAAACTCTGACTCAGATAAAATTCCATTT
CATCCCTATTACACAATTAAAGACATTTTAGGAGTAATTATTATAATTATATTACTAATA
ACCCTAGTCCTATTTTCTCCAGACTTACTAGGAGATCCAGATAATTACACACCAGCTAAC
CCACTAAATACCCCACCCCATATCAAACCAGAATGGTATTTCCTATTTGCCTATGCCATC
CTACGATCTATTCCTAACAAACTAGGAGGGGTTTTAGCCCTTATTCTATCAATCCTAATC
CTAGCCCTCCTACCTTTCCTCCACACATCCAAACAACGAAGCCTAATATTTCGCCCCATC
ACTCAATTCCTCTATTGAATTCTAGTAGCCAACCTCCTTATCCTAACCTGAATCGGAGGC
CAACCAGTAGAACACCCATTCATCATTATTGGTCAACTAGCATCAATTAGC---------
------------------------------------------------------------
----------------------------------
>gi|302633163|gb|HM443484.1| Praomys daltoni haplotype H36 cytochrome b (cytb) gene, partial cds; mitochondrial
------------------------------------------------------------
------------------------TCATGATGAAACTTTGGCTCACTGCTAGGAATTTGC
CTAACAATTCAAATCATCACAGGCCTTTTTCTAGCAATACATTATACATCAGACACAACA
ACAGCATTCTCATCAGTAACACATATCTGTCGAGACGTAAACTACGGATGACTAATCCGA
TATATACACGCAAATGGAGCATCAATATTCTTCATCTGCCTTTTTCTACATGTAGGTCGA
GGAATTTACTATGGATCTTATATATTTATAGAAACATGAAATATCGGAGTAATCCTACTT
TTCGCAGTAATGGCTACCGCATTTATAGGCTACGTCCTTCCATGAGGACAAATATCATTT
TGAGGAGCAACAGTAATTACAAACTTACTATCAGCAATCCCATACATTGGAACCACCTTA
GTCGAATGAATCTGAGGCGGATTCTCAGTAGATAAAGCAACACTAACACGCTTCTTTGCA
TTTCACTTTATCCTCCCATTCATCATCGCAGCTCTAGTCTTTGTCCACTTATTATTTCTA
CACGAGACTGGATCCAACAACCCAACAGGCCTAAACTCTGACTCAGATAAAATTCCATTT
CATCCCTATTACACAATTAAAGACATTTTAGGAGTAATTATTATAATTATATTACTAATA
ACCCTAGTCCTATTTTCTCCAGACTTACTAGGAGATCCAGACAATTACACACCAGCTAAC
CCACTAAATACCCCACCCCATATCAAACCAGAATGGTATTTCCTATTTGCCTATGCCATC
CTACGATCTATTCCTAACAAACTAGGAGGGGTTTTAGCCCTTATTCTATCAATCCTAATC
CTAGCCCTCCTACCTTTCCTCCACACATCCAAACAACGAAGCCTAATATTTCGCCCCATC
ACTCAATTCCTCTATTGAATCCTAGTAGCCAACCTCCTTATCCTAACCTGAATCGGAGGC
CAACCAGTAGAACACCCATTCATCATTATTGGTCAACTAGCATCAATTAGC---------
------------------------------------------------------------
----------------------------------
>gi|302633161|gb|HM443483.1| Praomys daltoni haplotype H35 cytochrome b (cytb) gene, partial cds; mitochondrial
------------------------------------------------------------
------------------------TCATGATGAAACTTCGGCTCACTGCTAGGAATTTGC
CTAACAATTCAAATCATCACAGGCCTTTTTCTAGCAATACATTATACATCAGACACAACA
ACAGCATTCTCATCAGTAACACATGTCTGTCGAGACGTAAACTACGGATGACTAATCCGA
TATATACACGCAAACGGAGCATCAATATTCTTCATCTGCCTTTTTCTACATGTAGGTCGA
GGAATTTACTATGGATCTTATATATTTATAGAAACATGAAATATCGGAGTAATCCTACTT
TTCGCAGTAATGGCTACCGCATTTATAGGCTACGTCCTTCCATGAGGACAGATATCATTT
TGAGGAGCAACAGTAATTACAAACTTACTATCAGCAATCCCATACATTGGAACCACCTTA
GTCGAATGAATCTGAGGCGGATTCTCAGTAGATAAAGCAACACTAACACGCTTCTTCGCA
TTTCACTTTATCCTCCCATTCATCATCGCAGCTCTAGTCTTTGTCCACTTATTATTTCTA
CACGAGACTGGATCTAACAACCCAACAGGCCTAAACTCTGACTCAGATAAAATTCCATTT
CATCCCTATTACACAATTAAAGACATTTTAGGAGTAATTATTATAATTATATTACTAATA
ACCCTAGTCCTATTCTCTCCAGACTTACTAGGAGATCCAGACAATTACACACCAGCTAAC
CCACTAAATACCCCACCCCATATCAAACCAGAATGATATTTCCTATTTGCCTATGCCATT
CTACGGTCTATTCCTAACAAACTAGGAGGGGTTTTAGCCCTTATCCTATCAATCCTAATC
CTAGCCCTCCTACCTTTCCTCCACACATCCAAACAACGAAGCCTAATATTTCGCCCCATC
ACTCAATTCCTCTATTGAATCCTAGTAGCCAACCTCCTTATCCTAACCTGAATCGGAGGC
CAACCAGTAGAACACCCGTTCATCATTATTGGTCAACTAGCATCAATTAGC---------
------------------------------------------------------------
----------------------------------
>gi|302633159|gb|HM443482.1| Praomys daltoni haplotype H34 cytochrome b (cytb) gene, partial cds; mitochondrial
------------------------------------------------------------
------------------------TCATGATGAAACTTTGGCTCACTGCTAGGAATTTGC
CTAACAATTCAAATCATCACAGGCCTTTTTCTAGCAATACATTATACATCAGACACAACA
ACAGCATTCTCATCAGTAACACATATCTGTCGAGACGTAAACTACGGATGACTAATCCGA
TATATACACGCAAACGGAGCATCAATATTCTTCATCTGCCTTTTTCTACATGTAGGTCGA
GGAATTTACTATGGATCTTATATATTTATAGAAACATGAAATATCGGAGTAATCCTACTT
TTCGCAGTAATGGCTACCGCATTTATAGGCTACGTCCTTCCATGAGGACAGATATCATTT
TGAGGAGCAACAGTAATTACAAACTTACTATCAGCAATCCCATACATTGGAACCACCTTA
GTCGAATGAATCTGAGGCGGATTCTCAGTAGATAAAGCAACACTAACACGCTTCTTCGCA
TTTCACTTTATCCTCCCATTCATCATCGCAGCTCTAGTCTTTGTCCACTTATTATTTCTA
CACGAAACTGGATCTAACAACCCAACAGGCCTAAACTCTGACTCAGATAAAATTCCATTT
CATCCCTATTACACAATTAAAGACATTTTAGGAGTAATTATTATAATTATATTACTAATA
ACCCTAGTCCTATTCTCTCCAGACTTACTAGGAGATCCAGACAATTACACACCAGCTAAC
CCACTAAATACCCCACCCCATATCAAACCAGAATGATATTTCCTATTTGCCTATGCCATT
CTACGGTCTATTCCTAACAAACTAGGAGGGGTTTTAGCCCTTATCCTATCAATCCTAATC
CTAGCCCTCCTACCTTTCCTCCACACATCCAAACAACGAAGCCTAATATTTCGCCCCATC
ACTCAATTCCTCTATTGAATCCTAGTAGCCAACCTCCTTATCCTAACCTGAATCGGAGGC
CAACCAGTAGAACACCCGTTCATCATTATTGGTCAACTAGCATCAATTAGC---------
------------------------------------------------------------
----------------------------------
>gi|302633157|gb|HM443481.1| Praomys daltoni haplotype H33 cytochrome b (cytb) gene, partial cds; mitochondrial
------------------------------------------------------------
------------------------TCATGATGAAACTTTGGCTCACTGCTAGGAATTTGC
CTAACAATTCAAATCATCACAGGCCTTTTTCTAGCAATACATTATACATCAGACACAACA
ACAGCATTCTCATCAGTAACACATATTTGTCGAGACGTAAACTACGGATGACTAATCCGA
TATATACACGCAAATGGAGCATCAATATTCTTCATCTGCCTTTTTCTACATGTAGGTCGA
GGAATTTACTATGGATCTTATATATTTATAGAAACATGAAATATCGGAGTAATCCTACTT
TTCGCAGTAATGGCTACCGCATTTATAGGCTACGTCCTTCCATGAGGACAAATATCATTT
TGAGGAGCAACAGTAATTACAAACTTACTATCAGCAATCCCATACATTGGAACCACCTTA
GTCGAATGAATCTGAGGCGGATTCTCAGTAGATAAAGCAACACTAACACGCTTCTTTGCA
TTTCACTTTATCCTCCCATTCATCATCGCAGCTCTAGTCTTTGTCCACTTATTATTTCTA
CACGAGACTGGATCTAACAACCCAACAGGCCTAAACTCTGACTCAGATAAAATTCCATTT
CATCCCTATTACACAATTAAAGACATTTTAGGAGTAATTATTATAATTATATTACTAATA
ACCCTAGTCCTATTTTCTCCAGACTTACTAGGAGATCCAGACAATTACACACCAGCTAAC
CCACTAAATACCCCACCCCACATCAAACCAGAATGGTATTTCCTATTTGCCTATGCCATC
CTACGATCTATTCCTAACAAACTAGGAGGGGTTTTAGCCCTTATTCTATCAATTCTAATC
CTAGCCCTCCTACCTTTCCTCCACACATCCAAACAACGAAGCCTAATATTTCGCCCCATC
ACTCAATTCCTCTATTGAATCCTAGTAGCCAACCTCCTTATCCTAACCTGAATCGGAGGC
CAACCAGTAGAACACCCATTCATCATTATTGGTCAACTAGCATCAATTAGC---------
------------------------------------------------------------
----------------------------------
>gi|302633155|gb|HM443480.1| Praomys daltoni haplotype H32 cytochrome b (cytb) gene, partial cds; mitochondrial
------------------------------------------------------------
------------------------TCATGATGAAACTTTGGCTCACTGCTAGGAATTTGC
CTAACAATTCAAATCATCACAGGCCTTTTTCTAGCAATACATTATACATCAGACACAACA
ACAGCATTCTCATCAGTAACACATATCTGTCGAGACGTAAACTACGGATGACTAATCCGA
TATATACACGCAAACGGAGCATCAATATTCTTCATCTGCCTTTTTCTACATGTAGGTCGA
GGAATTTACTATGGATCTTATATATTTATAGAAACATGAAATATCGGAGTAATTCTACTT
TTCGCAGTAATGGCTACCGCATTTATAGGCTACGTCCTTCCATGAGGACAAATATCATTT
TGAGGAGCAACAGTAATTACAAACTTACTATCAGCAATCCCATACATTGGAACCACCTTA
GTCGAATGAATCTGAGGCGGATTCTCAGTAGATAAAGCAACACTAACACGCTTCTTTGCA
TTTCACTTTATCCTCCCATTCATCATCGCAGCTCTAGTCTTTGTCCACTTATTATTTCTA
CACGAGACTGGATCTAACAACCCAACAGGCCTAAACTCTGACTCAGATAAAATTCCATTT
CATCCCTATTACACAATCAAAGACATTTTAGGAGTAATTATTATAGTTATATTACTAATA
ACCCTAGTCCTATTCTCTCCAGACTTACTAGGAGATCCAGACAATTACACACCAGCCAAC
CCACTAAATACCCCACCCCATATCAAACCAGAATGATACTTCCTATTTGCCTATGCCATT
CTACGGTCTATTCCTAACAAACTAGGAGGGGTTTTAGCCCTTATTCTATCAATCCTAATC
CTAGCCCTCCTACCTTTCCTCCACACATCCAAACAACGAAGCCTAATATTTCGCCCCATC
ACTCAATTCCTCTATTGAATCCTAGTAGCCAACCTCCTTATCCTAACCTGAATCGGAGGC
CAACCAGTAGAACACCCATTCATCATTATTGGTCAACTAGCATCAATTAGC---------
------------------------------------------------------------
----------------------------------
>gi|302633153|gb|HM443479.1| Praomys daltoni haplotype H31 cytochrome b (cytb) gene, partial cds; mitochondrial
------------------------------------------------------------
------------------------TCATGATGAAACTTTGGCTCACTGCTAGGAATTTGC
CTAACAATTCAAATCATCACAGGCCTTTTTCTAGCAATACATTATACATCAGACACAACA
ACAGCATTCTCATCAGTAACACATATCTGTCGAGACGTAAACTACGGATGACTAATCCGA
TATATACACGCAAACGGAGCATCAATATTCTTCATCTGCCTTTTTCTACATGTAGGTCGA
GGAATTTACTATGGATCTTATATATTTATAGAAACATGAAATATCGGAGTAATTCTACTT
TTCGCAGTAATGGCTACCGCATTTATAGGCTACGTCCTTCCATGAGGACAGATATCATTT
TGAGGAGCAACAGTAATTACAAACTTACTATCAGCAATCCCATACATTGGAACCACCTTA
GTCGAATGAATCTGAGGCGGATTCTCAGTAGATAAAGCAACACTAACACGCTTCTTTGCA
TTTCACTTTATCCTCCCATTCATCATCGCAGCTCTAGTCTTTGTCCACTTATTATTTCTA
CACGAGACTGGATCTAATAACCCAACAGGCCTAAACTCTGACTCAGATAAAATTCCATTT
CATCCCTATTACACAATCAAAGACATTTTAGGAGTAATTATTATAGTTATATTACTAATA
ACCCTAGTCCTATTCTCTCCAGACTTACTAGGAGATCCAGACAATTACACACCAGCTAAC
CCACTAAATACCCCACCCCATATCAAACCAGAATGATACTTCCTATTTGCCTATGCCATT
CTACGGTCTATTCCTAACAAACTAGGAGGGGTTTTAGCCCTTATTCTATCAATCCTAATC
CTAGCCCTCCTACCTTTCCTCCACACATCCAAACAACGAAGCCTAATATTTCGCCCCATC
ACTCAATTCCTCTATTGAATCCTAGTAGCCAACCTCCTTATCCTAACCTGAATCGGAGGC
CAACCAGTAGAACACCCATTCATCATTATTGGTCAACTAGCATCAATTAGC---------
------------------------------------------------------------
----------------------------------
>gi|302633151|gb|HM443478.1| Praomys daltoni haplotype H30 cytochrome b (cytb) gene, partial cds; mitochondrial
------------------------------------------------------------
------------------------TCATGATGAAACTTTGGCTCACTGCTAGGAATTTGC
CTAACAATTCAAATCATCACAGGCCTTTTTCTAGCAATACATTATACATCAGATACAACA
ACAGCATTCTCATCAGTAACACATATCTGTCGAGATGTAAACTACGGATGACTAATCCGA
TATATACACGCAAACGGAGCATCAATATTCTTCATCTGCCTTTTTCTACATGTAGGTCGA
GGAATTTACTATGGATCTTATATATTTATAGAAACATGAAATATCGGAGTAATTCTACTT
TTCGCAGTAATGGCTACCGCATTTATAGGCTACGTCTTCCCATGAGGACAGATATCATTT
TGAGGAGCAACAGTAATTACAAACTTACTATCAGCAATCCCATACATTGGAACCACCTTA
GTCGAATGAATCTGAGGCGGATTCTCAGTAGATAAAGCAACACTAACACGCTTCTTTGCA
TTTCACTTTATCCTCCCATTCATCATCGCAGCTCTAGTCTTTGTCCACTTATTATTTCTA
CACGAGACTGGATCTAACAACCCAACAGGCCTAAGCTCTGACTCAGATAAAATTCCATTT
CATCCCTATTACACAATCAAAGACATTTTAGGAGTAATTATTATAGTTACATTACTAATA
ACCCTAGTCCTATTCTCTCCAGACTTACTAGGAGATCCAGACAATTACACACCAGCTAAC
CCACTAAATACCCCACCCCATATCAAACCAGAATGATACTTCCTATTTGCCTATGCCATT
CTACGGTCTATTCCTAACAAACTAGGAGGGGTTTTAGCCCTTATTCTATCAATCCTAATC
CTAGCCCTCCTACCTTTCCTCCACACATCCAAACAACGAAGCCTAATATTTCGCCCCATC
ACTCAATTCCTCTATTGAATCCTAGTAGCCAACCTCCTTATCCTAACCTGAATCGGAGGC
CAACCAGTAGAACACCCATTCATCATTATTGGTCAACTAGCATCAATTAGC---------
------------------------------------------------------------
----------------------------------
>gi|302633149|gb|HM443477.1| Praomys daltoni haplotype H29 cytochrome b (cytb) gene, partial cds; mitochondrial
------------------------------------------------------------
------------------------TCATGATGAAACTTTGGCTCACTACTAGGAATTTGC
CTAATAATTCAAATCATCACAGGCCTTTTTCTAGCAATACATTATACATCAGACACAACA
ACAGCATTCTCATCAGTAACACATATCTGTCGAGACGTAAACTACGGATGACTAATCCGA
TATATACACGCAAACGGAGCATCAATATTCTTCATCTGCCTTTTTCTACATGTAGGTCGA
GGAATTTACTATGGATCTTATATATTTATAGAAACATGAAATATCGGAGTAATTCTACTT
TTCGCAGTAATGGCTACCGCATTTATAGGCTACGTCCTTCCATGAGGACAGATATCATTT
TGAGGAGCAACAGTAATTACAAACTTACTATCAGCAATCCCATACATTGGAACCACCTTA
GTCGAATGAATCTGAGGCGGATTCTCAGTAGATAAAGCAACACTAACACGCTTCTTTGCA
TTTCACTTTATCCTCCCATTCATCATCGCAGCTCTAGTCTTTGTCCACTTATTATTTCTA
CACGAGACTGGATCTAACAACCCAACAGGCCTAAACTCTGACTCAGATAAAATTCCATTT
CATCCCTATTACACAATCAAAGACATTCTAGGAGTAATTATTATACTTATACTACTAATA
ACCCTAGTCCTATTCTCTCCAGACTTACTAGGAGATCCAGACAATTACACACCAGCTAAC
CCACTAAATACCCCACCTCATATCAAACCAGAATGATACTTCCTATTTGCCTATGCCATT
CTACGGTCTATTCCTAACAAACTAGGAGGGGTTTTAGCCCTTATTCTATCAATCCTAATC
CTAGCCCTCCTACCTTTCCTCCACACATCCAAACAACGAAGCCTAATATTTCGCCCCATC
ACTCAATTTCTCTATTGAACCCTAGTAGCCAACCTCCTTATCCTAACCTGAATCGGAGGC
CAACCAGTAGAACACCCATTCATCATTATTGGTCAACTAGCATCAATTAGC---------
------------------------------------------------------------
----------------------------------
>gi|302633147|gb|HM443476.1| Praomys daltoni haplotype H28 cytochrome b (cytb) gene, partial cds; mitochondrial
------------------------------------------------------------
------------------------TCATGATGAAACTTTGGCTCACTGCTAGGAATTTGC
CTAACAATTCAAATCATCACAGGCCTTTTTCTAGCAATACATTATACATCAGACACAACA
ACAGCATTCTCATCAGTAACACATATCTGTCGAGACGTAAACTACGGATGACTAATCCGA
TATATACACGCAAACGGAGCATCAATATTCTTCATCTGCCTTTTTCTACATGTAGGTCGA
GGAATTTACTATGGATCTTATATATTTATAGAAACATGAAATATCGGAGTAATTCTACTT
TTCGCAGTAATGGCTACCGCATTTATAGGCTACGTCCTTCCATGAGGACAGATATCATTT
TGAGGAGCAACAGTAATTACAAACTTACTATCAGCAATCCCATACATTGGAACCACCTTA
GTCGAATGAATCTGAGGCGGATTCTCAGTAGATAAAGCAACACTAACACGCTTCTTTGCA
TTTCACTTTATCCTCCCATTCATCATCGCAGCTCTAGTCTTTGTCCACTTATTATTTCTA
CATGAGACTGGATCTAACAACCCAACAGGCCTAAACTCTGACTCAGATAAAATTCCATTT
CATCCTTATTACACAATCAAAGACATTTTAGGAGTAATTATTATAGTTATATTACTAATA
ACCCTAGTCCTATTCTCTCCAGACTTACTAGGAGATCCAGACAATTACACACCAGCTAAC
CCACTAAATACCCCACCCCATATCAAACCAGAATGATACTTCCTATTTGCCTATGCCATT
CTACGGTCTATTCCTAACAAACTAGGAGGAGTTTTAGCCCTTATTCTATCAATCCTAATC
CTAGCCCTCCTACCTTTCCTCCACACATCCAAACAACGAAGCCTAATATTTCGCCCCATC
ACTCAATTCCTCTATTGAATCCTAGTAGCCAACCTCCTTATCCTAACCTGAATCGGAGGC
CAACCAGTAGAACACCCATTCATCATTATTGGTCAACTAGCATCAATTAGC---------
------------------------------------------------------------
----------------------------------
>gi|302633145|gb|HM443475.1| Praomys daltoni haplotype H27 cytochrome b (cytb) gene, partial cds; mitochondrial
------------------------------------------------------------
------------------------TCATGATGAAACTTTGGCTCACTGCTAGGAATTTGC
CTAACAATTCAAATCATCACAGGCCTTTTTCTAGCAATACATTATACATCAGACACAACA
ACAGCATTCTCATCAGTAACACATATCTGTCGAGACGTAAACTACGGATGACTAATCCGA
TATATACACGCAAATGGAGCATCAATATTCTTCATCTGCCTTTTTCTACATGTAGGTCGA
GGAATTTACTATGGATCTTATATATTTATAGAAACATGAAATATCGGAGTAATCCTACTT
TTCGCAGTAATGGCTACCGCATTTATAGGCTACGTCCTTCCATGAGGACAAATATCATTT
TGAGGAGCAACAGTAATTACAAACTTACTATCAGCAATCCCATACATTGGAACCACCTTA
GTCGAATGAATCTGAGGCGGATTCTCAGTAGATAAAGCAACACTAACACGCTTCTTTGCA
TTTCACTTTATCCTCCCATTCATCATCGCAGCTCTAGTCTTTGTCCACTTATTATTTCTA
CACGAGACTGGATCTAACAACCCAACAGGCCTAAACTCTGACTCAGATAAAATTCCATTT
CATCCCTATTACACAATTAAAGACATTTTAGGAGTAATTATTATAATTATATTACTAATA
ACCCTAGTCCTATTTTCTCCAGACTTACTAGGAGATCCAGACAATTACACACCAGCTAAC
CCACTAAATACCCCACCCCATATCAAACCAGAATGGTATTTCCTATTTGCCTATGCCATC
CTACGATCTATTCCTAACAAACTAGGAGGGGTTTTAGCCCTTATTCTATCAATCCTAATC
CTAGCCCTCCTACCTTTCCTCCACACATCCAAACAACGAAGCCTAATATTTCGCCCCATC
ACTCAATTCCTCTATTGAATCCTAGTAGCCAACCTCCTTATCCTAACCTGAATCGGAGGC
CAACCAGTAGAACACCCATTCATCATTATTGGTCAACTAGCATCAATTAGC---------
------------------------------------------------------------
----------------------------------
>gi|302633143|gb|HM443474.1| Praomys daltoni haplotype H26 cytochrome b (cytb) gene, partial cds; mitochondrial
------------------------------------------------------------
------------------------TCATGATGAAACTTTGGCTCACTGCTAGGAATTTGC
CTAATAATTCAAATCATCACAGGCCTTTTTCTAGCAATACATTATACATCAGACACAACA
ACAGCATTCTCATCAGTAACACATATCTGTCGAGACGTAAACTACGGATGACTAATCCGA
TATATACACGCAAACGGAGCATCAATATTCTTCATCTGCCTTTTTCTACATGTAGGTCGA
GGAATTTACTATGGATCTTATATATTTATAGAAACATGAAATATCGGAGTAATTCTACTT
TTCGCAGTAATGGCTACCGCATTTATAGGCTACGTCCTTCCATGAGGACAGATATCATTT
TGAGGAGCAACAGTAATTACAAACTTACTATCAGCAATCCCATACATTGGAACCACCTTA
GTCGAATGAATCTGAGGCGGATTCTCAGTAGATAAAGCAACACTAACACGCTTCTTTGCA
TTTCACTTTATCCTCCCATTCATCATCGCAGCTCTAGTCTTTGTCCACTTATTATTTCTA
CACGAGACTGGATCTAACAACCCAACAGGCCTAAACTCTGACTCAGATAAAATTCCATTT
CATCCCTATTACACAATCAAAGACATTCTAGGAGTAATTATTATACTTATATTACTAATA
ACCCTAGTCCTATTCTCTCCAGACTTACTAGGAGATCCAGACAATTACACACCAGCTAAC
CCACTAAATACCCCACCTCATATCAAACCAGAATGATACTTCCTATTTGCCTATGCCATT
CTACGGTCTATTCCTAACAAACTAGGAGGGGTTTTAGCCCTTATTCTATCAATCCTAATC
CTAGCCCTCCTACCTTTCCTCCACACATCCAAACAACGAAGCCTAATATTTCGCCCCATC
ACTCAATTTCTCTATTGAATCCTAGTAGCCAACCTCCTTATCCTAACCTGAATCGGAGGC
CAACCAGTAGAACACCCATTCATCATTATTGGTCAACTAGCATCAATTAGC---------
------------------------------------------------------------
----------------------------------
>gi|302633141|gb|HM443473.1| Praomys daltoni haplotype H25 cytochrome b (cytb) gene, partial cds; mitochondrial
------------------------------------------------------------
------------------------TCATGATGAAACTTTGGCTCACTGCTAGGAATTTGC
CTAATAATTCAAATCATCACAGGCCTTTTTCTAGCAATACATTATACATCAGACACAACA
ACAGCATTCTCATCAGTAACACATATCTGTCGAGACGTAAACTACGGATGACTAATCCGA
TATATACACGCAAACGGAGCATCAATATTCTTCATCTGCCTTTTTCTACATGTAGGTCGA
GGAATTTACTATGGATCTTATATATTTATAGAAACATGAAATATTGGAGTAATTCTACTT
TTCGCAGTAATGGCTACCGCATTTATAGGCTACGTCCTTCCATGAGGACAGATATCATTT
TGAGGAGCAACAGTAATTACAAACTTACTATCAGCAATCCCATACATTGGAACCACCTTA
GTCGAATGAATCTGAGGCGGATTCTCAGTAGATAAAGCAACACTAACACGCTTCTTTGCA
TTTCACTTTATCCTCCCATTCATCATCGCAGCTCTAGTCTTTGTCCACTTATTATTTCTA
CACGAGACTGGATCTAACAACCCAACAGGCCTAAACTCTGACTCAGATAAAATTCCATTT
CATCCCTATTACACAATCAAAGACATTCTAGGAGTAATTATTATACTTATATTACTAATA
ACCCTAGTCCTATTCTCTCCAGACTTACTAGGAGATCCAGACAATTACACACCAGCTAAC
CCACTAAATACCCCACCTCATATCAAACCAGAATGATACTTCCTATTTGCCTATGCCATT
CTACGGTCTATTCCTAACAAACTAGGAGGGGTTTTAGCCCTTATTCTATCAATCCTAATC
CTAGCCCTCCTACCTTTCCTCCACACATCCAAACAACGAAGCCTAATATTTCGCCCCATC
ACTCAATTTCTCTATTGAATCCTAGTAGCCAACCTCCTTATCCTAACCTGAATCGGAGGC
CAACCAGTAGAACACCCATTCATCATTATTGGTCAACTAGCATCAATTAGC---------
------------------------------------------------------------
----------------------------------
>gi|302633139|gb|HM443472.1| Praomys daltoni haplotype H24 cytochrome b (cytb) gene, partial cds; mitochondrial
------------------------------------------------------------
------------------------TCATGATGAAACTTTGGCTCACTGCTAGGAATTTGC
CTAACAATTCAAATCATCACAGGCCTTTTTCTAGCAATACATTATACATCAGATACAACA
ACAGCATTCTCATCAGTAACACATATCTGTCGAGATGTAAACTACGGATGACTAATCCGA
TATATACACGCAAACGGAGCATCAATATTCTTCATCTGCCTTTTTCTACATGTAGGTCGA
GGAATTTACTATGGATCTTATATATTTATAGAAACATGAAATATCGGAGTAATTCTACTT
TTCGCAGTAATGGCTACCGCATTTATAGGCTACGTCCTTCCATGAGGACAGATATCATTT
TGAGGAGCAACAGTAATTACAAACTTACTATCAGCAATCCCATACATTGGAACCACCTTA
GTCGAATGAATCTGAGGCGGATTCTCAGTAGATAAAGCAACACTAACACGCTTCTTTGCA
TTTCACTTTATCCTCCCATTCATCATCGCAGCTCTAGTCTTTGTCCACTTATTATTTCTA
CACGAGACTGGATCTAACAACCCAACAGGCCTAAGCTCTGACTCAGATAAAATTCCATTT
CATCCCTATTACACAATCAAAGACATTTTAGGAGTAATTATTATAGTTACATTACTAATA
ACCCTAGTCCTATTCTCTCCAGACTTACTAGGAGATCCAGACAATTACACACCAGCTAAC
CCACTAAATACCCCACCCCATATCAAACCAGAATGATACTTCCTATTTGCCTATGCCATT
CTACGGTCTATTCCTAACAAACTAGGAGGGGTTTTAGCCCTTATTCTATCAATCCTAATC
CTAGCCCTCCTACCTTTCCTCCACACATCCAAACAACGAAGCCTAATATTTCGCCCCATC
ACTCAATTCCTCTATTGAATCCTAGTAGCCAACCTCCTTATCCTAACCTGAATCGGAGGC
CAACCAGTAGAACACCCATTCATCATTATTGGTCAACTAGCATCAATTAGC---------
------------------------------------------------------------
----------------------------------
>gi|302633137|gb|HM443471.1| Praomys daltoni haplotype H23 cytochrome b (cytb) gene, partial cds; mitochondrial
------------------------------------------------------------
------------------------TCATGATGAAACTTTGGCTCACTGCTAGGAATTTGC
CTAATAATTCAAATCATCACAGGCCTTTTTCTAGCAATACATTATACATCAGACACAACA
ACAGCATTCTCATCAGTAACACATATCTGTCGAGACGTAAACTACGGATGACTAATCCGA
TATATACACGCAAACGGAGCATCAATATTCTTCATCTGCCTTTTTCTACATGTAGGTCGA
GGAATTTACTATGGATCTTATATATTTATAGAAACATGAAATATCGGAGTAATTCTACTT
TTCGCAGTAATGGCTACCGCATTTATAGGCTACGTCCTTCCATGAGGACAGATATCATTT
TGAGGAGCAACAGTAATTACAAACTTACTATCAGCAATCCCATACATTGGAACCACCTTA
GTCGAATGAATCTGAGGCGGATTCTCAGTAGATAAAGCAACACTAACACGCTTCTTTGCA
TTTCACTTTATCCTCCCATTCATCATCGCAGCTCTAGTCTTTGTTCACTTATTATTTCTA
CACGAGACTGGATCTAACAACCCAACAGGCCTAAACTCTGACTCAGATAAAATTCCATTT
CATCCCTATTACACAATCAAAGACATTCTAGGAGTAATTATTATACTTATATTACTAATA
ACCCTAGTCCTATTCTCTCCAGACTTACTAGGAGATCCAGACAATTACACACCAGCTAAC
CCACTAAATACCCCACCTCATATCAAACCAGAATGATACTTCCTATTTGCCTATGCCATT
CTACGGTCTATTCCTAACAAACTAGGAGGGGTTTTAGCCCTTATTCTATCAATCCTAATC
CTAGCCCTCCTACCTTTCCTCCACACATCCAAACAACGAAGCCTAATATTTCGCCCCATC
ACTCAATTTCTCTATTGAATCCTAGTAGCCAACCTCCTTATCCTAACCTGAATCGGAGGC
CAACCAGTAGAACACCCATTCATCATTATTGGTCAACTAGCATCAATTAGC---------
------------------------------------------------------------
----------------------------------
>gi|302633135|gb|HM443470.1| Praomys daltoni haplotype H22 cytochrome b (cytb) gene, partial cds; mitochondrial
------------------------------------------------------------
------------------------TCATGATGAAACTTTGGCTCACTGCTAGGAGTTTGC
CTAATAATTCAAATCATCACAGGCCTTTTTCTAGCAATACATTATACATCAGACACAACA
ACAGCATTCTCATCAGTAACACATATCTGTCGAGACGTAAACTACGGATGACTAATCCGA
TATATACACGCAAACGGAGCATCAATATTCTTCATCTGCCTTTTTCTACATGTAGGTCGA
GGAATTTACTATGGATCTTATATATTTATAGAAACATGAAATATCGGAGTAATTCTACTT
TTCGCAGTAATGGCTACCGCATTTATAGGCTACGTCCTTCCATGAGGACAGATATCATTT
TGAGGAGCAACAGTAATTACAAACTTACTATCAGCAATCCCATACATTGGAACCACCTTA
GTCGAATGAATCTGAGGCGGATTCTCAGTAGATAAAGCAACACTAACACGCTTCTTTGCA
TTTCACTTTATCCTCCCATTCATCATCGCAGCTCTAGTCTTTGTCCACTTATTATTTCTA
CACGAGACTGGATCTAACAACCCAACAGGCCTAAACTCTGACTCAGATAAAATTCCATTT
CATCCCTATTACACAATCAAAGACATTCTAGGAGTAATTATTATACTTATATTACTAATA
ACCCTAGTCCTATTCTCTCCAGACTTACTAGGAGATCCAGACAATTACACACCAGCTAAC
CCACTAAATACCCCACCTCATATCAAACCAGAATGATACTTCCTATTTGCCTATGCCATT
CTACGGTCTATTCCTAACAAACTAGGAGGGGTTTTAGCCCTTATTCTATCAATCCTAATC
CTAGCCCTCCTACCTTTCCTCCACACATCCAAACAACGAAGCCTAATATTTCGCCCCATC
ACTCAATTTCTCTATTGAATCCTAGTAGCCAACCTCCTTATCCTAACCTGAATCGGAGGC
CAACCAGTAGAACACCCATTCATCATTATTGGTCAACTAGCATCAATTAGC---------
------------------------------------------------------------
----------------------------------
>gi|302633133|gb|HM443469.1| Praomys daltoni haplotype H21 cytochrome b (cytb) gene, partial cds; mitochondrial
------------------------------------------------------------
------------------------TCATGATGAAACTTTGGCTCACTGCTAGGAATTTGC
CTAATAATTCAAATCATCACAGGCCTTTTTCTAGCAATACATTATACATCAGACACAACA
ACAGCATTCTCATCAGTAACACATATCTGTCGAGACGTAAACTACGGATGATTCATCCGA
TATATACACGCAAACGGAGCATCAATATTCTTCATCTGCCTTTTTCTACATGTAGGTCGA
GGAATTTACTATGGATCTTATATATTTATAGAAACATGAAATATCGGAGTAATTCTACTT
TTCGCAGTAATGGCTACCGCATTTATAGGCTACGTCCTTCCATGAGGACAGATATCATTT
TGAGGAGCAACAGTAATTACAAACTTACTATCAGCAATCCCATACATTGGAACCACCTTA
GTCGAATGAATCTGAGGCGGATTCTCAGTAGATAAAGCAACACTAACACGCTTCTTTGCA
TTTCACTTTATCCTCCCATTCATCATCGCAGCTCTAGTCTTTGTCCACTTACTATTTCTA
CACGAGACTGGATCTAACAACCCAACAGGCCTAAACTCTGACTCAGATAAAATTCCATTT
CATCCCTATTACACAATCAAAGACATTCTAGGAGTAATTATTATACTTATATTACTAATA
ACCCTAGTCCTATTCTCTCCAGACTTACTAGGAGATCCAGACAATTACACACCAGCTAAC
CCACTAAATACCCCACCTCATATCAAACCAGAATGATACTTCCTATTTGCCTATGCCATT
CTACGGTCTATTCCTAACAAACTAGGAGGGGTTTTAGCCCTTATTCTATCAATCCTAATC
CTAGCCCTCCTACCTTTCCTCCACACATCCAAACAACGAAGCCTAATATTTCGCCCCATC
ACTCAATTTCTCTATTGAATCCTAGTAGCCAACCTCCTTATCCTAACCTGAATCGGAGGC
CAACCAGTAGAACACCCATTCATCATTATTGGTCAACTAGCATCAATTAGC---------
------------------------------------------------------------
----------------------------------
>gi|302633131|gb|HM443468.1| Praomys daltoni haplotype H20 cytochrome b (cytb) gene, partial cds; mitochondrial
------------------------------------------------------------
------------------------TCATGATGAAACTTTGGCTCACTGCTAGGAATTTGC
CTAACAATTCAAATCATCACAGGCCTTTTTCTAGCAATACATTATACATCAGATACAACA
ACAGCATTCTCATCAGTAACACATATCTGTCGAGACGTAAACTACGGATGACTAATCCGA
TATATACACGCAAACGGAGCATCAATATTCTTCATCTGCCTTTTTCTACATGTAGGTCGA
GGAATTTACTATGGATCTTATATATTTATAGAAACATGAAATATCGGAGTAATTCTACTT
TTCGCAATAATGGCTACCGCATTTATAGGCTACGTCCTTCCATGAGGACAGATATCATTT
TGGGGAGCAACAGTAATTACAAACTTACTATCAGCAATCCCATACATTGGAACCACCTTA
GTCGAATGAATCTGAGGCGGATTCTCAGTAGATAAAGCAACACTAACACGCTTCTTTGCA
TTTCACTTTATCCTCCCATTCATCATCGCAGCTCTAGTCTTTGTCCACTTATTATTTCTA
CACGAGACTGGATCTAACAACCCAACAGGCCTAAACTCTGACTCAGATAAAATTCCATTT
CATCCCTATTACACAATCAAAGACATTTTAGGAGTAATTATTATAGTTATATTACTAATA
ACCCTAGTCCTATTCTCTCCAGACTTACTAGGAGATCCAGACAATTACACACCAGCTAAC
CCACTAAATACCCCACCCCATATCAAACCAGAATGATACTTCCTATTTGCCTATGCCATT
CTACGGTCTATTCCTAACAAACTAGGAGGGGTTTTAGCCCTTATTCTATCAATCCTAATC
CTAGCCCTCCTACCTTTCCTCCACACATCCAAACAACGAAGCCTAATATTTCGCCCCATC
ACTCAATTCCTCTATTGAATCCTAGTAGCCAACCTCCTTATCCTAACCTGAATCGGAGGC
CAACCAGTAGAACACCCATTCATCATTATTGGTCAACTAGCATCAATTAGC---------
------------------------------------------------------------
----------------------------------
>gi|302633129|gb|HM443467.1| Praomys daltoni haplotype H19 cytochrome b (cytb) gene, partial cds; mitochondrial
------------------------------------------------------------
------------------------TCATGATGAAACTTTGGCTCACTGCTAGGAATTTGC
CTAACAATTCAAATCATCACAGGCCTTTTTCTAGCAATACATTATACATCAGACACAACA
ACAGCATTCTCATCAGTAACACATATCTGTCGAGACGTAAACTACGGATGACTAATCCGA
TATATACACGCAAACGGAGCATCAATATTCTTCATCTGCCTTTTTCTACATGTAGGTCGA
GGAATTTACTATGGATCTTATATATTTATAGAAACATGAAATATCGGAGTAATTCTACTT
TTCGCAGTAATGGCTACCGCATTTATAGGCTACGTCCTTCCATGAGGACAGATATCATTT
TGAGGAGCAACAGTAATTACAAACTTACTATCAGCAATCCCATACATTGGAACCACCTTA
GTCGAATGAATCTGAGGCGGATTCTCAGTAGATAAAGCAACACTAACACGCTTCTTTGCA
TTTCACTTTATCCTCCCATTCATCATCGCAGCTCTAGTCTTTGTCCACTTATTATTTCTA
CACGAGACTGGATCTAACAACCCAACAGGCCTAAACTCTGACTCAGATAAAATTCCATTT
CATCCCTATTACACAATCAAAGACATTTTAGGAATAATTATTATAGTTATATTACTAATA
ACCCTAGTCCTATTCTCTCCAGACTTACTAGGAGATCCAGACAATTACACACCAGCTAAC
CCACTAAATACCCCACCCCATATCAAACCAGAATGATATTTCCTATTTGCCTATGCCATT
CTACGGTCTATTCCTAACAAACTAGGAGGGGTTTTAGCCCTTATTCTATCAATCCTAATC
CTAGCCCTCCTACCTTTCCTCCACACATCCAAACAACGAAGCCTAATATTTCGCCCCATC
ACTCAATTCCTCTATTGAATCCTAGTAGCCAACCTCCTTATCCTAACCTGAATCGGAGGC
CAACCAGTAGAACACCCATTCATCATTATTGGTCAACTAGCATCAATTAGC---------
------------------------------------------------------------
----------------------------------
>gi|302633127|gb|HM443466.1| Praomys daltoni haplotype H18 cytochrome b (cytb) gene, partial cds; mitochondrial
------------------------------------------------------------
------------------------TCATGATGAAACTTTGGCTCACTGCTAGGAATTTGC
CTAACAATTCAAATCATCACAGGCCTTTTTCTAGCAATACATTATACATCAGACACAACA
ACAGCATTCTCATCAGTAACACATATCTGTCGAGACGTAAACTACGGATGACTAATCCGA
TATATACACGCAAACGGAGCATCAATATTCTTCATCTGCCTTTTTCTACATGTAGGTCGA
GGAATTTACTATGGATCTTATATATTTATAGAAACATGAAATATCGGAGTAATTCTACTT
TTCGCAGTAATGGCTACCGCATTCATAGGCTACGTCCTTCCATGAGGACAGATATCATTT
TGAGGAGCAACAGTAATTACAAACTTACTATCAGCAATCCCATACATTGGAACCACCTTA
GTCGAATGAATCTGAGGCGGATTCTCAGTAGATAAAGCAACACTAACACGCTTCTTTGCA
TTTCACTTTATCCTCCCATTCATCATCGCAGCTCTAGTCTTTGTCCACTTATTATTTCTG
CACGAGACTGGATCTAATAACCCAACAGGCCTAAACTCTGACTCAGATAAAATTCCATTT
CATCCCTATTACACAATCAAAGACATTTTAGGAGTAATTATTATAGTTATATTACTAATA
ACCCTAGTCCTATTCTCTCCAGACTTACTAGGAGATCCAGACAATTACACACCAGCTAAC
CCACTAAATACCCCACCCCATATCAAACCAGAATGATACTTCCTATTTGCCTATGCCATT
CTACGGTCTATTCCTAACAAACTAGGAGGGGTTTTAGCCCTTATTCTATCAATCCTAATC
CTAGCCCTCCTACCTTTCCTCCACACATCCAAACAACGAAGCCTAATATTTCGCCCCATC
ACTCAATTCCTCTATTGAATCCTAGTAGCCAACCTCCTTATCCTAACCTGAATCGGAGGC
CAACCAGTAGAACACCCATTCATCATTATTGGTCAACTAGCATCAATTAGC---------
------------------------------------------------------------
----------------------------------
>gi|302633125|gb|HM443465.1| Praomys daltoni haplotype H17 cytochrome b (cytb) gene, partial cds; mitochondrial
------------------------------------------------------------
------------------------TCATGATGAAACTTTGGCTCACTGCTAGGAATTTGC
CTAACAATTCAAATCATCACAGGCCTTTTTCTAGCAATACATTATACATCAGATACAACA
ACAGCATTCTCATCAGTAACACATATCTGTCGAGATGTAAACTACGGATGACTAATCCGA
TATATACACGCAAACGGAGCATCAATATTCTTCATCTGCCTTTTTCTACATGTAGGTCGA
GGAATTTACTATGGATCTTATATATTTATAGAAACATGAAATATCGGAGTAATTCTACTT
TTCGCAGTAATGGCTACCGCATTTATAGGCTACGTCCTTCCATGAGGACAGATATCATTT
TGAGGAGCAACAGTAATTACAAACTTACTATCAGCAATCCCATACATTGGAACCACCTTA
GTCGAATGAATCTGAGGCGGATTCTCAGTAGATAAAGCAACACTAACACGCTTCTTTGCA
TTTCACTTTATCCTCCCATTCATCATCGCAGCTCTAGTCTTTGTCCACTTATTATTTCTA
CACGAGACTGGATCTAACAACCCAACAGGCCTAAGCTCTGACTCAGATAAAATTCCATTT
CATCCCTATTACACAATCAAAGACATTTTAGGAGTAATTATTATAGTTATATTACTAATA
ACCCTAGTCCTATTCTCTCCAGACTTACTAGGAGATCCAGACAATTACACACCAGCTAAC
CCACTAAATACCCCACCCCATATCAAACCAGAATGATACTTCCTATTTGCCTATGCCATT
CTACGGTCTATTCCTAACAAACTAGGAGGGGTTTTAGCCCTTATTCTATCAATCCTAATC
CTAGCCCTCCTACCTTTCCTCCACACATCCAAACAACGAAGCCTAATATTTCGCCCCATC
ACTCAATTCCTCTATTGAATCCTAGTAGCCAACCTCCTTATCCTAACCTGAATCGGAGGC
CAACCAGTAGAACACCCATTCATCATTATTGGTCAACTAGCATCAATTAGC---------
------------------------------------------------------------
----------------------------------
>gi|302633123|gb|HM443464.1| Praomys daltoni haplotype H16 cytochrome b (cytb) gene, partial cds; mitochondrial
------------------------------------------------------------
------------------------TCATGATGAAACTTTGGCTCACTGCTAGGAATTTGC
CTAATAATTCAAATCATCACAGGCCTTTTTCTAGCAATACATTATACATCAGACACAACA
ACAGCATTCTCATCAGTAACACATATCTGTCGAGACGTAAACTACGGATGACTAATCCGA
TATATACACGCAAACGGAGCATCAATATTCTTCATCTGCCTTTTTCTACATGTAGGTCGA
GGAATTTACTATGGATCTTATATATTTATAGAAACATGAAATATCGGAGTAATTCTACTT
TTCGCAGTAATGGCTACCGCATTTATAGGCTACGTCCTTCCATGAGGACAGATATCATTT
TGAGGAGCAACAGTAATTACAAACTTACTATCAGCAATCCCATACATTGGAACCACCTTA
GTCGAATGAATCTGAGGCGGATTCTCAGTAGATAAAGCAACACTAACACGCTTCTTTGCA
TTTCACTTTATCCTCCCATTCATCATCGCAGCTCTAGTCTTTGTTCACTTATTATTTCTA
CACGAGACTGGATCTAACAACCCAACAGGCCTAAACTCTGACTCAGATAAAATTCCATTT
CATCCCTATTACACAATCAAAGACATTCTAGGAGTAATTATTATACTTATATTACTAATA
ACCCTAGTCCTATTCTCTCCAGACTTACTAGGAGATCCAGACAATTACACACCAGCTAAC
CCACTAAATACCCCACCTCATATCAAACCAGAATGATACTTCCTATTTGCCTATGCCATT
CTACGGTCTATTCCTAACAAACTAGGAGGGGTTTTAGCCCTTATTCTATCAATCCTAATC
CTAGCCCTCCTACCTTTCCTCCACACATCCAAACAACGAAGCCTAATATTTCGCCCCATC
ACTCAATTTCTCTATTGAATCCTAGTAGCCAACCTCCTTATCCTAACCTGAATCGGAGGC
CAACCAGTAGAACACCCATTCATCATTATTGGCCAACTAGCATCAATTAGC---------
------------------------------------------------------------
----------------------------------
>gi|302633121|gb|HM443463.1| Praomys daltoni haplotype H15 cytochrome b (cytb) gene, partial cds; mitochondrial
------------------------------------------------------------
------------------------TCATGATGAAACTTTGGCTCACTGCTAGGAATTTGC
CTAACAATTCAAATCATCACAGGCCTTTTTCTAGCAATACATTATACATCAGACACAACA
ACAGCATTCTCATCAGTAACACATATCTGTCGAGACGTAAACTACGGATGACTAATCCGA
TATATACACGCAAACGGAGCATCAATATTCTTCATCTGCCTTTTTCTACATGTAGGTCGA
GGAATTTACTATGGATCTTATATATTTATAGAAACATGAAATATCGGAGTAATTTTACTT
TTCGCAGTAATGGCTACCGCATTTATAGGCTACGTCCTTCCATGAGGACAGATATCATTT
TGAGGAGCAACAGTAATTACAAACTTACTATCAGCAATCCCATACATTGGAACCACCTTA
GTCGAATGAATCTGAGGCGGATTCTCAGTAGATAAAGCAACACTAACACGCTTCTTTGCA
TTTCACTTTATCCTCCCATTCATCATCGCAGCTCTAGTCTTTGTCCACTTATTATTTCTA
CACGAGACTGGATCTAACAACCCAACAGGCCTAAACTCTGACTCAGATAAAATTCCATTT
CATCCCTATTACACAATCAAAGACATTTTAGGAGTAATTATTATAGTTATATTACTAATA
ACCCTAGTCCTATTCTCTCCAGACTTACTAGGAGATCCAGACAATTACACACCAGCCAAC
CCACTAAATACCCCACCCCATATCAAACCAGAATGATACTTCCTATTTGCCTATGCCATT
CTACGGTCTATTCCTAACAAACTAGGAGGGGTTTTAGCCCTTATTCTATCAATCCTAATC
CTAGCCCTCCTACCTTTCCTCCACACATCCAAACAACGAAGCCTAATATTTCGCCCCATC
ACTCAATTCCTCTATTGAATCCTAGTAGCCAACCTCCTTATCCTAACCTGAATCGGAGGC
CAACCAGTAGAACACCCATTCATCATTATTGGTCAACTAGCATCAATTAGC---------
------------------------------------------------------------
----------------------------------
>gi|302633119|gb|HM443462.1| Praomys daltoni haplotype H14 cytochrome b (cytb) gene, partial cds; mitochondrial
------------------------------------------------------------
------------------------TCATGATGAAACTTTGGCTCACTGCTAGGAATTTGC
CTAACAATTCAAATCATCACAGGCCTTTTTCTAGCAATACATTATACATCAGACACAACA
ACAGCATTCTCATCAGTAACACATATCTGTCGAGACGTAAACTACGGATGACTAATCCGA
TATATACACGCAAACGGAGCATCAATATTCTTCATCTGCCTTTTTCTACATGTAGGTCGA
GGAATTTACTATGGATCTTATATATTTATAGAAACATGAAATATCGGAGTAATTCTACTT
TTCGCAGTAATGGCTACCGCATTTATAGGCTACGTCCTTCCATGAGGACAGATATCATTT
TGAGGAGCAACAGTAATTACAAACTTACTATCAGCAATCCCATACATTGGAACCACCTTA
GTCGAATGAATCTGAGGCGGATTCTCAGTAGATAAAGCAACACTAACACGCTTCTTTGCA
TTTCACTTTATCCTCCCATTCATCATCGCAGCTCTAGTCTTTGTCCACTTATTATTTCTA
CACGAGACTGGATCTAACAACCCAACAGGCCTAAACTCTGACTCAGATAAAATTCCATTT
CATCCCTATTACACAATCAAAGACATTTTAGGAGTAATTATTATAGTTATATTACTAATA
ACCCTAGTCCTATTCTCTCCAGACTTACTAGGAGATCCAGACAATTACACACCAGCCAAC
CCACTAAATACCCCACCCCATATCAAACCAGAATGATACTTCCTATTTGCCTATGCCATT
CTACGGTCTATTCCTAACAAACTAGGAGGGGTTTTAGCCCTTATTCTATCAATCCTAATC
CTAGCCCTCCTACCTTTCCTCCACACATCCAAACAACGAAGCCTAATATTTCGCCCCATC
ACTCAATTCCTCTATTGAATCCTAGTAGCCAACCTCCTTATCCTAACCTGAATCGGAGGC
CAACCAGTAGAACACCCATTCATCATTATTGGTCAACTAGCATCAATTAGC---------
------------------------------------------------------------
----------------------------------
>gi|302633117|gb|HM443461.1| Praomys daltoni haplotype H13 cytochrome b (cytb) gene, partial cds; mitochondrial
------------------------------------------------------------
------------------------TCATGATGAAACTTTGGCTCACTGCTAGGAATTTGC
CTAACAATTCAAATCATCACAGGCCTTTTTCTAGCAATACATTATACATCAGACACAACA
ACAGCATTCTCATCAGTAACACATATCTGTCGAGACGTAAACTACGGATGACTAATCCGA
TATATACACGCAAACGGAGCATCAATATTCTTCATCTGCCTTTTTCTACATGTAGGTCGA
GGAATTTACTATGGATCTTATATATTTATAGAAACATGAAATATCGGAGTAATTCTACTT
TTCGCAGTAATGGCTACCGCATTCATAGGCTACGTCCTTCCATGAGGACAGATATCATTT
TGAGGAGCAACAGTAATTACAAACTTACTATCAGCAATCCCATACATTGGAACCACCTTA
GTCGAATGAATCTGAGGCGGATTCTCAGTAGATAAAGCAACACTAACACGCTTCTTTGCA
TTTCACTTTATCCTCCCATTCATCATCGCAGCTCTAGTCTTTGTCCACTTATTATTTCTA
CACGAGACTGGATCTAATAACCCAACAGGCCTAAACTCTGACTCAGATAAAATTCCATTT
CATCCCTATTACACAATCAAAGACATTTTAGGAGTAATTATTATAGTTATATTACTAATA
ACCCTAGTCCTATTCTCTCCAGACTTACTAGGAGATCCAGACAATTACACACCAGCTAAC
CCACTAAATACCCCACCCCATATCAAACCAGAATGATACTTCCTATTTGCCTATGCCATT
CTACGGTCTATTCCTAACAAACTAGGAGGGGTTTTAGCCCTTATTCTATCAATCCTAATC
CTAGCCCTCCTACCTTTCCTCCACACATCCAAACAACGAAGCCTAATATTTCGCCCCATC
ACTCAATTCCTCTATTGAATCCTAGTAGCCAACCTCCTTATCCTAACCTGAATCGGAGGC
CAACCAGTAGAACACCCATTCATCATTATTGGTCAACTAGCATCAATTAGC---------
------------------------------------------------------------
----------------------------------
>gi|302633115|gb|HM443460.1| Praomys daltoni haplotype H12 cytochrome b (cytb) gene, partial cds; mitochondrial
------------------------------------------------------------
------------------------TCATGATGAAACTTTGGCTCACTGCTAGGAATTTGC
CTAACAATTCAAATCATCACAGGCCTTTTTCTAGCAATACATTATACATCAGATACAACA
ACAGCATTCTCATCAGTAACACATATCTGTCGAGATGTAAACTACGGATGACTAATCCGA
TATATACACGCAAACGGAGCATCAATATTCTTCATCTGCCTTTTTCTACATGTAGGTCGA
GGAATTTACTATGGATCTTATATATTTATAGAAACATGAAATATCGGAGTAATTCTACTT
TTCGCAGTAATGGCTACCGCATTTATAGGCTACGTCCTTCCATGAGGACAGATATCATTT
TGAGGAGCAACAGTAATTACAAACTTACTATCAGCAATCCCATACATTGGAACCACCTTA
GTCGAATGAATCTGAGGCGGATTCTCAGTAGATAAAGCAACACTAACACGCTTCTTTGCA
TTTCACTTTATCCTCCCATTCATCATCGCAGCTCTAGTCTTTGTCCACTTATTATTTCTA
CACGAAACTGGATCTAACAACCCAACAGGCCTAAGCTCTGACTCAGATAAAATTCCATTT
CATCCTTATTACACAATCAAAGACATTTTAGGAGTAATTATTATAGTTATATTACTAATA
ACCCTAGTCCTATTCTCTCCAGACTTACTAGGAGATCCAGACAATTACACACCAGCTAAC
CCACTAAATACCCCACCCCATATCAAACCAGAATGATACTTCCTATTTGCCTATGCCATT
CTACGGTCTATTCCTAACAAACTAGGAGGGGTTTTAGCCCTTATTCTATCAATCCTAATC
CTAGCCCTCCTACCTTTCCTCCACACATCCAAACAACGAAGCCTAATATTTCGCCCCATC
ACTCAATTCCTCTATTGAATCCTAGTAGCCAACCTCCTTATCCTAACCTGAATCGGAGGC
CAACCAGTAGAACACCCATTCATCATTATTGGTCAACTAGCATCAATTAGC---------
------------------------------------------------------------
----------------------------------
>gi|302633113|gb|HM443459.1| Praomys daltoni haplotype H11 cytochrome b (cytb) gene, partial cds; mitochondrial
------------------------------------------------------------
------------------------TCATGATGAAACTTTGGCTCACTGCTAGGAATTTGC
CTAACAATTCAAATCATCACAGGCCTTTTTCTAGCAATACATTATACATCAGATACAACA
ACAGCATTCTCATCAGTAACACATATCTGTCGAGATGTAAACTACGGATGACTAATCCGA
TATATACACGCAAACGGAGCATCAATATTCTTCATCTGCCTTTTTCTACATGTAGGTCGA
GGAATTTACTATGGATCTTATATATTTATAGAAACATGAAATATCGGAGTAATTCTACTT
TTCGCAGTAATGGCTACCGCATTTATAGGCTACGTCCTTCCATGAGGACAGATATCATTT
TGAGGAGCAACAGTAATTACAAACTTACTATCAGCAATCCCATACATTGGAACCACCTTA
GTCGAATGAATCTGAGGCGGATTCTCAGTAGATAAAGCAACACTAACACGCTTCTTTGCA
TTTCACTTTATCCTCCCATTCATCATCGCAGCTCTAGTCTTTGTCCACCTTTTATTTCTA
CACGAGACTGGATCTAACAACCCAACAGGCCTAAGCTCTGACTCAGATAAAATTCCATTT
CATCCCTATTACACAATCAAAGACATTTTAGGAGTAATTATTATAGTTACATTACTAATA
ACCCTAGTCCTATTCTCTCCAGACTTACTAGGAGATCCAGACAATTACACACCAGCTAAC
CCACTAAATACCCCACCCCATATCAAACCAGAATGATACTTCCTATTTGCCTATGCCATT
CTACGGTCTATTCCTAACAAACTAGGAGGGGTTTTAGCCCTTATTCTATCAATCCTAATC
CTAGCCCTCCTACCTTTCCTCCACACATCCAAACAACGAAGCCTAATATTTCGCCCCATC
ACTCAATTCCTCTATTGAATCCTAGTAGCCAACCTCCTTATCCTAACCTGAATCGGAGGC
CAACCAGTAGAACACCCATTCATCATTATTGGTCAACTAGCATCAATTAGC---------
------------------------------------------------------------
----------------------------------
>gi|302633111|gb|HM443458.1| Praomys daltoni haplotype H10 cytochrome b (cytb) gene, partial cds; mitochondrial
------------------------------------------------------------
------------------------TCATGATGAAACTTTGGCTCACTGCTAGGAATTTGC
CTAACAATTCAAATCATCACAGGCCTTTTTCTAGCAATACATTATACATCAGACACAACA
ACAGCATTCTCATCAGTAACACATATCTGTCGAGACGTAAACTACGGATGACTAATCCGA
TATATACACGCAAACGGAGCATCAATATTCTTCATCTGCCTTTTTCTACATGTAGGTCGA
GGAATTTACTATGGATCTTATATATTTATAGAAACATGAAATATCGGAGTAATTCTACTT
TTCGCAGTAATGGCTACCGCATTTATAGGCTACGTCCTTCCATGAGGACAGATATCATTT
TGAGGAGCAACAGTAATTACAAACTTACTATCAGCAATCCCATACATTGGAACCACCTTA
GTCGAATGAATCTGAGGCGGATTCTCAGTAGATAAAGCAACACTAACACGCTTCTTTGCA
TTTCACTTTATCCTCCCATTCATCATCGCAGCTCTAGTCTTTGTCCACTTATTATTTCTA
CACGAGACTGGATCTAACAACCCAACAGGCCTAAACTCTGACTCAGATAAAATTCCATTT
CATCCCTATTACACAATCAAAGACATTTTAGGAGTAATTATTATAGTTATATTACTAATA
ACCCTAGTCCTATTCTCTCCAGACTTACTAGGAGATCCAGACAATTACACACCAGCTAAC
CCACTAAATACCCCACCCCATATCAAACCAGAATGATACTTCCTATTTGCCTATGCCATT
CTACGGTCTATTCCTAACAAACTAGGAGGGGTTTTAGCCCTTATTCTATCAATCCTAATC
CTAGCCCTCCTACCTTTCCTCCACACATCCAAACAACGAAGCCTAATATTTCGCCCCATC
ACTCAATTCCTCTATTGAATCCTAGTAGCCAACCTCCTTATCCTAACCTGAATCGGAGGC
CAACCAGTAGAACACCCATTCATCATTATTGGTCAACTAGCATCAATTAGC---------
------------------------------------------------------------
----------------------------------
>gi|302633109|gb|HM443457.1| Praomys daltoni haplotype H9 cytochrome b (cytb) gene, partial cds; mitochondrial
------------------------------------------------------------
------------------------TCATGATGAAACTTTGGCTCACTGCTAGGAATTTGC
CTAACAATTCAAATCATCACAGGCCTTTTTCTAGCAATACATTATACATCAGACACAACA
ACAGCATTCTCATCAGTAACACATATCTGTCGAGACGTAAACTACGGATGACTAATCCGA
TATATACACGCAAACGGAGCATCAATATTCTTCATCTGCCTTTTTCTACATGTAGGTCGA
GGAATTTACTATGGATCTTACATATTTATAGAAACATGAAATATCGGAGTAATTCTACTT
TTCGCAGTAATGGCTACCGCATTTATAGGCTACGTCCTTCCATGAGGACAGATATCATTT
TGAGGAGCAACAGTAATTACAAACTTACTATCAGCAATCCCATACATTGGAACCACCTTA
GTCGAATGAATCTGAGGCGGATTCTCAGTAGATAAAGCAACACTAACACGCTTCTTTGCA
TTTCACTTTATCCTCCCATTCATCATCGCAGCTCTAGTCTTTGTCCACTTATTATTTCTA
CACGAGACTGGATCTAACAACCCAACAGGCCTAAACTCTGACTCAGATAAAATTCCATTT
CATCCCTATTACACAATCAAAGACATTTTAGGAGTAATTATTATAGTTATATTACTAATA
ACCCTAGTCCTATTCTCTCCAGACTTACTAGGAGATCCAGACAATTACACACCAGCTAAC
CCACTAAATACCCCACCCCATATCAAACCAGAATGATACTTCCTATTTGCCTATGCCATT
CTACGGTCTATTCCTAACAAACTAGGAGGGGTTTTAGCCCTTATTCTATCAATCCTAATC
CTAGCCCTCCTACCTTTCCTCCACACATCCAAACAACGAAGCCTAATATTTCGCCCCATC
ACTCAATTCCTCTATTGAATCCTAGTAGCCAACCTCCTTATCCTAACCTGAATCGGAGGC
CAACCAGTAGAACACCCATTCATCATTATTGGTCAACTAGCATCAATTAGC---------
------------------------------------------------------------
----------------------------------
>gi|302633107|gb|HM443456.1| Praomys daltoni haplotype H8 cytochrome b (cytb) gene, partial cds; mitochondrial
------------------------------------------------------------
------------------------TCATGATGAAACTTTGGCTCACTGCTAGGAATTTGC
CTGACAATTCAAATCATCACAGGCCTTTTTCTAGCAATACATTATACATCAGACACAACA
ACAGCATTCTCATCAGTAACACATATCTGTCGAGACGTAAACTACGGATGACTAATCCGA
TATATACACGCAAATGGAGCATCAATATTCTTCATCTGCCTTTTTCTACATGTAGGTCGA
GGAATTTACTATGGATCTTATATATTTATAGAAACATGAAATATCGGAGTAATCCTACTT
TTCGCAGTAATGGCTACCGCATTTATAGGCTACGTCCTTCCATGAGGACAAATATCATTT
TGAGGAGCAACAGTAATTACAAACTTACTATCAGCAATCCCATACATTGGAACCACCTTA
GTCGAATGAATCTGAGGCGGATTCTCAGTAGATAAAGCAACACTAACACGCTTCTTTGCA
TTTCACTTTATCCTCCCATTCATCATCGCAGCTCTAGTCTTTGTCCACTTATTATTTCTA
CACGAGACTGGATCTAACAACCCAACAGGCCTAAACTCTGACTCAGATAAAATTCCATTT
CATCCCTATTACACAATTAAAGACATTTTAGGAGTAATTATTATAATTATATTACTAATA
ACCCTAGTCCTATTTTCTCCAGACTTACTAGGAGATCCAGACAATTACACACCAGCTAAC
CCACTAAATACCCCACCCCATATCAAACCAGAATGATATTTCCTATTTGCCTATGCCATC
CTACGATCTATTCCTAACAAACTAGGAGGGGTTTTAGCCCTTATTCTATCAATCCTAATC
CTAGCCCTCCTACCTTTCCTCCACACATCCAAACAACGAAGCCTAATATTTCGCCCCATC
ACTCAATTCCTCTATTGAATTCTAGTAGCCAACCTACTTATCCTAACCTGAATCGGAGGC
CAACCAGTAGAACACCCATTCATCATTATTGGTCAACTAGCATCAATTAGC---------
------------------------------------------------------------
----------------------------------
>gi|302633105|gb|HM443455.1| Praomys daltoni haplotype H7 cytochrome b (cytb) gene, partial cds; mitochondrial
------------------------------------------------------------
------------------------TCATGATGAAACTTTGGCTCACTACTAGGAATTTGC
CTAATAATTCAAATCATCACAGGCCTTTTTCTAGCAATACATTATACATCAGACACAACA
ACAGCATTCTCATCAGTAACACATATCTGTCGAGACGTAAACTACGGATGACTAATCCGA
TATATACACGCAAACGGAGCATCAATATTCTTCATCTGCCTTTTTCTACATGTAGGTCGA
GGAATTTACTATGGATCTTATATATTTATAGAAACATGAAATATCGGAGTAATTCTACTT
TTCGCAGTAATGGCTACCGCATTTATAGGCTACGTCCTTCCATGAGGACAGATATCATTT
TGAGGAGCAACAGTAATTACAAACTTACTATCAGCAATCCCATACATTGGAACCACCTTA
GTCGAATGAATCTGAGGCGGATTCTCAGTAGATAAAGCAACACTAACACGCTTCTTTGCA
TTTCACTTTATCCTCCCATTCATCATCGCAGCTCTAGTCTTTGTCCACTTATTATTTCTA
CACGAGACTGGATCTAACAACCCAACAGGCCTAAACTCTGACTCAGATAAAATTCCATTT
CATCCCTATTACACAATCAAAGACATTCTAGGAGTAATTATTATACTTATATTACTAATA
ACCCTAGTCCTATTCTCTCCAGACTTACTAGGAGATCCAGACAATTACACACCAGCTAAC
CCACTAAATACCCCACCTCATATCAAACCAGAATGATACTTCCTATTTGCCTATGCCATT
CTACGGTCTATTCCTAACAAACTAGGAGGGGTTTTAGCCCTTATTCTATCAATCCTAATC
CTAGCCCTCCTACCTTTCCTCCACACATCCAAACAACGAAGCCTAATATTTCGCCCCATC
ACTCAATTTCTCTATTGAATCCTAGTAGCCAACCTCCTTATCCTAACCTGAATCGGAGGC
CAACCAGTAGAACACCCATTCATCATTATTGGTCAACTAGCATCAATTAGC---------
------------------------------------------------------------
----------------------------------
>gi|302633103|gb|HM443454.1| Praomys daltoni haplotype H6 cytochrome b (cytb) gene, partial cds; mitochondrial
------------------------------------------------------------
------------------------TCATGATGAAACTTTGGCTCACTGCTAGGAATTTGC
CTAACAATTCAAATCATCACAGGCCTTTTTCTAGCAATACATTATACATCAGACACAACA
ACAGCATTCTCATCAGTAACACATATCTGTCGAGACGTAAACTACGGATGACTAATCCGA
TATATACACGCAAACGGAGCATCAATATTCTTCATCTGCCTTTTTCTACATGTAGGTCGA
GGAATTTACTATGGATCTTATATATTTATAGAAACATGAAATATCGGAGTAATTCTACTT
TTCGCAGTAATGGCTACCGCATTTATAGGCTACGTCCTTCCATGAGGACAGATATCATTT
TGAGGAGCAACAGTAATTACAAACTTACTATCAGCAATCCCATACATTGGAACCACCTTA
GTCGAATGAATCTGAGGCGGATTCTCAGTAGATAAAGCAACACTAACACGCTTCTTTGCA
TTTCACTTTATCCTCCCATTCATCATCGCAGCTCTAGTCTTCGTCCACTTATTATTTCTA
CATGAGACTGGATCTAACAACCCAACAGGCCTAAACTCTGACTCAGATAAAATTCCATTT
CATCCCTATTACACAATCAAAGACATTTTAGGAGTAATTATTATAGTTATATTACTAATA
ACCCTAGTCCTATTCTCTCCAGACTTACTAGGAGATCCAGACAATTACACACCAGCTAAC
CCACTAAATACCCCACCCCATATCAAACCAGAATGATACTTCCTATTTGCCTATGCCATT
CTACGGTCTATTCCTAACAAACTAGGAGGGGTTTTAGCCCTTATTCTATCAATCCTAATC
CTAGCCCTCCTACCTTTCCTCCACACATCCAAACAACGAAGCCTAATATTTCGCCCCATC
ACTCAATTCCTCTATTGAATCCTAGTAGCCAACCTCCTTATCCTAACCTGAATCGGAGGC
CAACCAGTAGAACACCCATTCATCATTATTGGTCAACTAGCATCAATTAGC---------
------------------------------------------------------------
----------------------------------
>gi|302633101|gb|HM443453.1| Praomys daltoni haplotype H5 cytochrome b (cytb) gene, partial cds; mitochondrial
------------------------------------------------------------
------------------------TCATGATGAAACTTTGGCTCACTGCTAGGAATTTGC
CTAACAATTCAAATCATCACAGGCCTTTTTCTAGCAATACATTATACATCAGACACAACA
ACAGCATTCTCATCAGTAACACATATCTGTCGAGACGTAAACTACGGATGACTAATCCGA
TATATACACGCAAATGGAGCATCAATATTCTTCATCTGCCTTTTTCTACATGTAGGTCGA
GGAATTTACTATGGATCTTATATATTTATAGAAACATGAAATATCGGAGTAATCCTACTT
TTCGCAGTAATGGCTACCGCATTTATAGGCTACGTCCTTCCATGAGGACAAATATCATTT
TGAGGAGCAACAGTAATTACAAACTTACTTTCAGCAATCCCATACATTGGAACCACCTTA
GTCGAATGAATCTGAGGCGGATTCTCAGTAGATAAAGCAACACTAACACGCTTCTTTGCA
TTTCACTTTATCCTCCCATTCATCATCGCAGCTCTAGTCTTTGTCCACTTATTATTTCTA
CACGAGACTGGATCTAACAACCCAACAGGCCTAAACTCTGACTCAGATAAAATTCCATTT
CATCCCTATTACACAATTAAAGACATTTTAGGAGTAATTATTATAATTATATTACTAATA
ACCCTAGTCCTATTTTCTCCAGACTTACTAGGAGATCCAGACAATTACACACCAGCTAAC
CCACTAAATACCCCACCCCATATCAAACCAGAATGGTATTTCCTATTTGCCTATGCCATC
CTACGATCTATTCCTAACAAATTAGGAGGGGTTTTAGCCCTTATTCTATCAATCCTAATC
CTAGCCCTCCTACCTTTCCTCCACACATCCAAACAACGAAGCCTAATATTTCGCCCCATC
ACTCAATTCCTCTATTGAATCCTAGTAGCCAACCTCCTTATCCTAACCTGAATCGGAGGC
CAACCAGTAGAACACCCATTCATCATTATTGGTCAACTAGCATCAATTAGC---------
------------------------------------------------------------
----------------------------------
>gi|302633099|gb|HM443452.1| Praomys daltoni haplotype H4 cytochrome b (cytb) gene, partial cds; mitochondrial
------------------------------------------------------------
------------------------TCATGATGAAACTTTGGCTCACTGCTAGGAATTTGC
CTAACAATTCAAATCATCACAGGCCTTTTTCTAGCAATACATTATACATCAGACACAACA
ACAGCATTCTCATCAGTAACACATATCTGTCGAGACGTAAACTACGGATGACTAATCCGA
TATATACACGCAAATGGAGCATCAATATTCTTTATCTGCCTTTTTCTACATGTAGGTCGA
GGAATTTACTATGGATCTTATATATTTATAGAAACATGAAATATCGGAGTAATCCTACTT
TTCGCAGTAATGGCTACCGCATTCATAGGCTACGTCCTTCCATGAGGACAAATATCATTT
TGAGGAGCAACAGTAATTACAAACTTACTATCAGCAATCCCATACATTGGAACCACCTTA
GTCGAATGAATCTGAGGGCGATTCTCAGTAGATAAAGCAACACTAACACGCTTCTTTGCA
TTTCACTTTATCCTCCCATTCATCATCGCAGCTCTAGTCTTTGTCCACTTATTATTTCTA
CACGAGACTGGATCTAACAACCCAACAGGCCTAAACTCTGACTCAGATAAAATTCCATTT
CATCCCTATTACACAATTAAAGACATTTTAGGAGTAATTATTATAATTATATTACTAATA
ACCCTAGTCCTATTTTCTCCAGACTTACTAGGAGATCCAGACAATTACACACCAGCTAAC
CCACTAAATACCCCACCCCATATCAAACCAGAATGGTATTTCCTATTTGCCTATGCCATC
CTACGATCTATTCCTAACAAACTAGGAGGGGTTTTAGCCCTTATTCTATCAATCCTAATC
CTAGCCCTCCTACCTTTCCTCCACACATCCAAACAACGAAGCCTAATATTTCGCCCCATC
ACTCAATTCCTCTATTGAATCCTAGTAGCCAACCTCCTTATCCTAACCTGAATCGGAGGC
CAACCAGTAGAACACCCATTCATCATTATTGGTCAACTAGCATCAATTAGC---------
------------------------------------------------------------
----------------------------------
>gi|302633097|gb|HM443451.1| Praomys daltoni haplotype H3 cytochrome b (cytb) gene, partial cds; mitochondrial
------------------------------------------------------------
------------------------TCATGATGAAACTTTGGCTCACTGCTAGGAATTTGC
CTAACAATTCAAATCATCACAGGCCTTTTTCTAGCAATACATTATACATCAGACACAACA
ACAGCATTCTCATCAGTAACACATATCTGTCGAGACGTAAACTACGGATGACTAATCCGA
TATATACACGCAAATGGAGCATCAATATTCTTTATCTGCCTTTTTCTACATGTAGGTCGA
GGAATTTACTATGGATCTTATATATTTATAGAAACATGAAATATCGGAGTAATCCTACTT
TTCGCAGTAATGGCTACCGCATTCATAGGCTACGTCCTTCCATGAGGACAAATATCATTT
TGAGGAGCAACAGTAATTACAAACTTACTATCAGCAATCCCATACATTGGAACCACCTTA
GTCGAATGAATCTGAGGCGGATTCTCAGTAGATAAAGCAACACTAACACGCTTCTTTGCA
TTTCACTTTATCCTCCCATTCATCATCGCAGCTCTAGTCTTTGTCCACTTATTATTTCTA
CACGAGACTGGATCTAACAACCCAACAGGCCTAAACTCTGACTCAGATAAAATTCCATTT
CATCCCTATTACACAATTAAAGACATTTTAGGAGTAATTATTATAATTATATTACTAATA
ACCCTAGTCCTATTTTCTCCAGACTTACTAGGAGATCCAGACAATTACACACCAGCTAAC
CCACTAAATACCCCACCCCATATCAAACCAGAATGGTATTTCCTATTTGCCTATGCCATC
CTACGATCTATTCCTAACAAACTAGGAGGGGTTTTAGCCCTTATTCTATCAATCCTAATC
CTAGCCCTCCTACCTTTCCTCCACACATCCAAACAACGAAGCCTAATATTTCGCCCCATC
ACTCAATTCCTCTATTGAATCCTAGTAGCCAACCTCCTTATCCTAACCTGAATCGGAGGC
CAACCAGTAGAACACCCATTCATCATTATTGGTCAACTAGCATCAATTAGC---------
------------------------------------------------------------
----------------------------------
>gi|302633095|gb|HM443450.1| Praomys daltoni haplotype H2 cytochrome b (cytb) gene, partial cds; mitochondrial
------------------------------------------------------------
------------------------TCATGATGAAACTTTGGCTCACTGCTAGGAATTTGC
CTAACAATTCAAATCATCACAGGCCTTTTTCTAGCAATACATTATACATCAGACACAACA
ACAGCATTCTCATCAGTAACACATATCTGTCGAGACGTAAACTACGGATGACTAATCCGA
TATATACACGCAAATGGAGCATCAATATTCTTCATCTGCCTTTTTCTACATGTAGGTCGA
GGAATTTACTATGGATCTTATATATTTATAGAAACATGAAATATCGGAGTAATCCTACTT
TTCGCAGTAATGGCTACCGCATTTATAGGCTACGTCCTTCCATGAGGACAAATATCATTT
TGAGGAGCAACAGTAATTACAAACTTACTATCAGCAATCCCATACATTGGAACCACCTTA
GTCGAATGAATCTGAGGCGGATTCTCAGTAGATAAAGCAACACTAACACGCTTCTTTGCA
TTTCACTTTATCCTCCCATTCATCATCGCAGCTCTAGTCTTTGTCCACTTATTATTTCTA
CACGAGACTGGATCTAACAACCCAACAGGCCTAAACTCTGACTCAGATAAAATTCCATTT
CATCCCTATTACACAATTAAAGACATTTTAGGAGTAATTATTATAATTATATTACTAATA
ACCCTAGTCCTATTTTCTCCAGACTTACTAGGAGATCCAGACAATTACACACCAGCTAAC
CCACTAAATACCCCACCCCATATCAAACCAGAATGATATTTCCTATTTGCCTATGCCATC
CTACGGTCTATTCCTAACAAACTAGGAGGGGTTTTAGCCCTTATTCTATCAATCCTAATT
CTAGCCCTCCTACCTTTCCTCCACACATCCAAACAACGAAGCCTAATATTTCGCCCCATC
ACTCAATTCCTCTATTGAATCCTAGTAGCCAACCTCCTTATCCTAACCTGAATCGGAGGC
CAACCAGTAGAACACCCATTCATCATTATTGGTCAACTAGCATCAATTAGC---------
------------------------------------------------------------
----------------------------------
>gi|302633093|gb|HM443449.1| Praomys daltoni haplotype H1 cytochrome b (cytb) gene, partial cds; mitochondrial
------------------------------------------------------------
------------------------TCATGATGAAACTTTGGCTCACTGCTAGGAATTTGC
CTAACAATTCAAATCATCACAGGCCTTTTTCTAGCAATACATTACACATCAGACACAACA
ACAGCATTTTCATCAGTAACACATATCTGTCGAGACGTAAACTACGGATGACTAATCCGA
TATATACACGCAAATGGAGCATCAATATTCTTCATCTGCCTTTTTCTACATGTAGGTCGA
GGAATTTACTATGGATCTTATATATTTATAGAAACATGAAATATCGGAGTAATCCTACTT
TTCGCAGTAATGGCTACCGCATTTATAGGCTACGTCCTTCCATGAGGACAAATATCATTT
TGAGGAGCAACAGTAATTACAAACTTACTATCAGCAATCCCATACATTGGAACCACCTTA
GTCGAATGAATCTGAGGCGGATTCTCAGTAGATAAAGCAACACTAACACGCTTCTTTGCA
TTTCACTTTATCCTCCCATTCATCATCGCAGCTCTAGTTTTTGTCCACTTATTATTTCTA
CACGAGACTGGATCTAACAACCCAACAGGCCTAAACTCTGAGTCAGATAAAATTCCATTT
CATCCCTATTACACAATTAAAGACATTTTAGGAGCAATTATTATAATTATATTACTAATA
ACCCTAGTCCTATTTTCTCCAGACTTACTAGGAGATCCAGACAATTACACACCAGCTAAC
CCACTAAATACCCCACCCCATATCAAACCAGAATGATATTTCCTATTTGCCTATGCCATC
CTACGGTCTATTCCTAACAAACTAGGAGGGGTTTTAGCCCTTATTCTATCAATCCTAATC
CTAGCCCTCCTACCTTTCCTCCACACATCCAAACAACGAAGCCTAATATTTCGCCCCATC
ACTCAATTCCTCTATTGAATCCTAGTAGCCAACCTCCTTATTCTAACCTGAATCGGAGGC
CAACCAGTAGAACACCCATTCATCATTATTGGTCAACTAGCATCAATTAGC---------
------------------------------------------------------------
----------------------------------
>gi|289152619|gb|GU136759.1| Cavia aperea guianae voucher TK17830 cytochrome B (cytb) gene, complete cds; mitochondrial
ATGACCCACCTACGAAAATCACACCCACTCATCAAAATCATTAACCACTCCCTAATCGAC
CTCCCAGCCCCATCCAACATTTCAACATGATGAAATTTCGGCTCCCTTTTAGGCATCTGT
CTAGGCCTACAAATTATCACAGGACTCTTCCTAGCAATACACTACACTGCAGATACTTCC
ACAGCATTCTCATCTGTCGCCCACATTTGCCGAGACGTGAACTATGGTTGACTAATCCGA
TATCTACATGCTAATGGAGCATCCATATTCTTTATTTTCCTATATTTACACATCGGGCGA
GGCATCTACTACGGATCATACACATTCCTAGAGACATGAAACATTGGAATTGCCCTTCTG
TTCGCGGTTATGGCTACCGCATTCATAGGGTACGTATTACCATGAGGACAAATATCCTTT
TGAGGTGCTACCGTTATCACTAATCTTCTATCAGCTATCCCTTATATTGGAACAACCCTT
GTAGAATGGATCTGGGGTGGGTTCTCAGTAGATAAAGCCACTCTAACACGATTCTTTGCC
TTCCATTTCATTCTTCCATTCATCATTACCGCCCTAGTAATAGTTCACCTCTTATTCCTT
CACGAAACAGGATCAAACAACCCAGCAGGATTAAATTCAGACTCAGATAAAATTCCATTC
CACCCTTATTACACAACCAAAGACATTTTAGGAGTTCTGTTCATAATACTAGCACTTCTG
TGCTTAGTACTTTTTACACCCGACCTATTAGGAGACCCAGATAACTACACACCCGCTAAC
CCATTAAACACACCACCACACATTAAACCAGAATGATACTTCCTATTTGCCTACGCAATC
CTCCGCTCTATCCCTAACAAACTAGGAGGCGTCCTAGCTCTAATTCTCTCTATCCTGATC
TTGGCCCTATTCCCCATTCTCCACACATCAAAACAACGTAGCATAACATTCCGCCCCCTC
AGCCAATGTCTTCTATGATTACTAGTAGCTAACCTCCTCATCCTCACATGAATTGGAGGA
CAACCCGTTGAACACCCCTACATCACCATCGGCCAGTTAGCCTCCATCTCCTACTTCTTC
ATCATCCTAATCCTTTTCCCCTTAACGAGCCTATTAGAAAATAAAATATTAAAATGAAGA
----------------------------------
>gi|289152617|gb|GU136758.1| Cavia aperea anolaimae voucher HACM1_1 cytochrome B (cytb) gene, complete cds; mitochondrial
ATGACCCACCTACGAAAATCACACCCACTCATCAAAATCATTAACCACTCCCTAATCGAC
CTCCCAACCCCAACCAACATTTCAACATGATGAAATTTCGGCTCACTTTTAGGCATCTGT
CTAGGCCTACAAATTATCACAGGACTCTTCCTAGCAATACACTACACTGCAGATACTTCC
ACAGCATTCTCATCTGTCGCCCACATTTGCCGAGACGTAAACTATGGTTGACTAATCCGA
TATCTACATGCTAATGGAGCATCCATATTCTTTATTTTCCTATATTTACACATCGGGCGA
GGCATCTACTACGGATCATACACATTCCTAGAGACATGAAACATTGGAATTGCCCTTCTG
TTCGCGGTTATGGCTACCGCATTCATAGGGTACGTATTACCATGAGGACAAATATCCTTT
TGAGGTGCTACCGTTATCACTAATCTTCTATCAGCTATCCCTTATATTGGAACAACCCTT
GTAGAATGGATCTGGGGTGGGTTCTCAGTAGATAAAGCCACTCTAACACGATTCTTTGCC
TTCCATTTCATTCTTCCATTCATCATTGCCGCCCTAGTAATAGTTCACCTCTTATTCCTT
CACGAAACAGGATCAAACAACCCATCAGGATTAAATTCAGACTCAGATAAAATTCCATTC
CACCCCTATTACACAATCAAAGACATTTTAGGAGTTCTGTTCATAATACTAGCACTTCTG
TGCTTAGTACTTTTTACACCCGACCTATTAGGAGACCCAGACAACTACACACCCGCTAAC
CCATTAAACACACCACCACATATTAAACCAGAATGATACTTCTTATTTGCCTACGCAATC
CTCCGCTCTATCCCTAACAAACTAGGAGGCGTCCTAGCTCTAATTCTCTCTATCCTGATC
CTAGCCCTATTCCCCATTCTCCACACATCAAAACAACGTAGCATAACATTCCGCCCCCTC
AGCCAATGTCTTCTATGATTACTAGTAGCTAACCTCCTCATCCTCACATGAATCGGAGGA
CAACCCGTTGAACACCCCTACATCACCATCGGCCAGTTAGCCTCCATCTCCTACTTCTTC
ATCATCCTAATCCTTTTCCCCTTAACGAGCCTGTTAGAAAATAAAATATTAAAATGAAGA
----------------------------------
>gi|289152615|gb|GU136757.1| Cavia aperea guianae voucher HACM3_1 cytochrome B (cytb) gene, complete cds; mitochondrial
ATGACCCACCTACGAAAATCACACCCACTCATCAAAATCATTAACCACTCCCTAATCGAC
CTCCCAACCCCAACCAACATTTCAACATGATGAAATTTCGGCTCACTTTTAGGCATCTGT
CTAGGCCTACAAATTATCACAGGACTCTTCCTAGCAATACACTACACTGCAGATACTTCC
ACAGCATTCTCATCTGTCGCCCACATTTGCCGAGACGTAAACTATGGTTGACTAATCCGA
TATCTACATGCTAATGGAGCATCCATATTCTTTATTTTCCTATATTTACACATCGGGCGA
GGCATCTACTACGGATCATACACATTCCTAGAGACATGAAACATTGGAATTGCCCTTCTG
TTCGCGGTTATGGCTACCGCATTCATAGGGTACGTATTACCATGAGGACAAATATCCTTT
TGAGGTGCTACCGTTATCACTAATCTTCTATCAGCTATCCCTTATATTGGAACAACCCTT
GTAGAATGGATCTGGGGTGGGTTCTCAGTAGATAAAGCCACTCTAACACGATTCTTTGCC
TTCCATTTCATTCTTCCATTCATCATTGCCGCCCTAGTAATAGTTCACCTCTTATTCCTT
CACGAAACAGGATCAAACAACCCATCAGGATTAAATTCAGACTCAGATAAAATTCCATTC
CACCCCTATTACACAATCAAAGACATTTTAGGAGTTCTGTTCATAATACTAGCACTTCTG
TGCTTAGTACTTTTTACACCCGACCTATTAGGAGACCCAGACAACTACACACCCGCTAAC
CCATTAAACACACCACCGCATATTAAACCAGAATGATACTTCTTATTTGCCTACGCAATC
CTCCGCTCTATCCCTAACAAACTAGGAGGCGTCCTAGCTCTAATTCTCTCTATCCTGATC
CTAGCCCTATTCCCCATTCTCCACACATCAAAACAACGTAGCATAACATTCCGCCCCCTC
AGCCAATGTCTTCTATGATTACTAGTAGCTAACCTCCTCATCCTCACATGAATCGGAGGA
CAACCCGTTGAACACCCCTACATCACCATCGGCCAGTTAGCCTCCATCTCCTACTTCTTC
ATCATCCTAATCCTTTTCCCCTTAACGAGCCTATTAGAAAATAAAATATTAAAATGAAGA
----------------------------------
>gi|289152613|gb|GU136756.1| Cavia aperea guianae voucher HACM3_3 cytochrome B (cytb) gene, complete cds; mitochondrial
ATGACCCACCTACGAAAATCACACCCACTCATCAAAATCATTAACCACTCCCTAATCGAC
CTCCCAACCCCAACCAACATTTCAACATGATGAAATTTCGGCTCACTTTTAGGCATCTGT
CTAGGCCTACAAATTATCACAGGACTCTTCCTAGCAATACACTACACTGCAGATACTTCC
ACAGCATTCTCATCTGTCGCCCACATTTGCCGAGACGTAAACTATGGTTGACTAATCCGA
TATCTACATGCTAATGGAGCATCCATATTCTTTATTTTCCTATATTTACACATCGGGCGA
GGCATCTACTACGGATCATACACATTCCTAGAGACATGAAACATTGGAATTGCCCTTCTG
TTCGCGGTTATGGCTACCGCATTCATAGGGTACGTATTACCATGAGGACAAATATCCTTT
TGAGGTGCTACCGTTATCACTAATCTTCTATCAGCTATCCCTTATATTGGAACAACCCTT
GTAGAATGGATCTGGGGTGGGTTCTCAGTAGATAAAGCCACTCTAACACGATTCTTTGCC
TTCCATTTCATTCTTCCATTCATCATTGCCGCCCTAGTAATAGTTCACCTCTTATTCCTT
CACGAAACAGGATCAAACAACCCATCAGGATTAAATTCAGACTCAGATAAAATTCCATTC
CACCCCTATTACACAATCAAAGACATTTTAGGAGTTCTGTTCATAATACTAGCACTTCTG
TGCTTAGTACTTTTTACACCCGACCTATTAGGAGACCCAGACAACTACACACCCGCTAAC
CCATTAAACACACCACCGCATATTAAACCAGAATGATACTTCTTATTTGCCTACGCAATC
CTCCGCTCTATCCCTAACAAACTAGGAGGCGTCCTAGCTCTAATTCTCTCTATCCTGATC
CTAGCCCTATTCCCCATTCTCCACACATCAAAACAACGTAGCATAACATTCCGCCCCCTC
AGCCAATGTCTTCTATGATTACTAGTAGCTAACCTCCTCATCCTCACATGAATCGGAGGA
CAACCCGTTGAACACCCCTACATCACCATCGGCCAGTTAGCCTCCATCTCCTACTTCTTC
ATCATCCTAATCCTTTTCCCCTTAACGAGCCTATTAGAAAATAAAATATTAAAATGAAGA
----------------------------------
>gi|289152611|gb|GU136755.1| Cavia aperea guianae voucher HACM3_6 cytochrome B (cytb) gene, complete cds; mitochondrial
ATGACCCACCTACGAAAATCACACCCACTCATCAAAATCATTAACCACTCCCTAATCGAC
CTCCCAACCCCAACCAACATTTCAACATGATGAAATTTCGGCTCACTTTTAGGCATCTGT
CTAGGCCTACAAATTATCACAGGACTCTTCCTAGCAATACACTACACTGCAGATACTTCC
ACAGCATTCTCATCTGTCGCCCACATTTGCCGAGACGTAAACTATGGTTGACTAATCCGA
TATCTACATGCTAATGGAGCATCCATATTCTTTATTTTCCTATATTTACACATCGGGCGA
GGCATCTACTACGGATCATACACATTCCTAGAGACATGAAACATTGGAATTGCCCTTCTG
TTCGCGGTTATGGCTACCGCATTCATAGGGTACGTATTACCATGAGGACAAATATCCTTT
TGAGGTGCTACCGTTATCACTAATCTTCTATCAGCTATCCCTTATATTGGAACAACCCTT
GTAGAATGGATCTGGGGTGGGTTCTCAGTAGATAAAGCCACTCTAACACGATTCTTTGCC
TTCCATTTCATTCTTCCATTCATCATTGCCGCCCTAGTAATAGTTCACCTCTTATTCCTT
CACGAAACAGGATCAAACAACCCATCAGGATTAAATTCAGACTCAGATAAAATTCCATTC
CACCCCTATTACACAATCAAAGACATTTTAGGAGTTCTGTTCATAATACTAGCACTTCTG
TGCTTAGTACTTTTTACACCCGACCTATTAGGAGACCCAGACAACTACACACCCGCTAAC
CCATTAAACACACCACCACATATTAAACCAGAATGATACTTCTTATTTGCCTACGCAATC
CTCCGCTCTATCCCTAACAAACTAGGAGGCGTCCTAGCTCTAATTCTCTCTATCCTGATC
CTAGCCCTATTCCCCATTCTCCACACATCAAAACAACGTAGCATAACATTCCGCCCCCTC
AGCCAATGTCTTCTATGATTACTAGTAGCTAACCTCCTCATCCTCACATGAATCGGAGGA
CAACCCGTTGAACACCCCTACATCACCATCGGCCAGTTAGCCTCCATCTCCTACTTCTTC
ATCATCCTAATCCTTTTCCCCTTAACGAGCCTGTTAGAAAATAAAATATTAAAATGAAGA
----------------------------------
>gi|289152609|gb|GU136754.1| Cavia aperea voucher NK11632 cytochrome B (cytb) gene, complete cds; mitochondrial
ATGACCCACCTACGAAAATCACACCCACTCATCAAAATCATTAACCACTCCCTAATCGAC
CTCCCAGCCCCATCCAACATTTCAACATGATGAAATTTCGGCTCCCTCCTAGGCATCTGT
CTAGGCCTACAAATTATCACAGGACTCTTCCTAGCAATACACTATACCGCAGACACTTCC
ACAGCATTCTCATCTGTCGCCCACATTTGCCGAGACGTAAACTATGGTTGACTAATCCGA
TATCTACATGCTAATGGAGCATCCATATTCTTTATTTTCCTATATTTACACATCGGGCGA
GGCATCTACTACGGATCATACACATTCCTAGAGACATGAAACATTGGAATTGCCCTTCTG
TTCGCGGTTATGGCTACTGCATTCATAGGGTACGTATTACCATGAGGGCAAATATCCTTT
TGAGGTGCTACCGTTATCACTAACCTTCTATCAGCTATCCCTTATATTGGAACGACCCTT
GTAGAATGAATCTGAGGCGGGTTCTCAGTAGATAAAGCCACTCTAACGCGATTTTTTGCC
TTCCACTTCATTCTTCCATTCATCATTGCCGCTCTAGTAATAGTTCACCTCTTATTCCTT
CACGAAACAGGGTCAAACAACCCGTCAGGACTAAATTCAGACTCAGACAAAATCCCATTC
CACCCTTATTACACAATCAAAGACATTTTAGGAGTTCTGTTCATAATACTAGCACTCCTA
TGCTTAGTACTCTTTACACCCGACCTATTAGGAGACCCAGATAACTACACACCCGCTAAC
CCATTAAACACACCACCACACATTAAACCAGAATGATACTTCTTATTTGCCTACGCAATC
CTCCGCTCTATCCCCAACAAACTAGGAGGCGTTCTAGCTCTAGTTCTCTCTATCCTAATC
CTAGCCCTATTCCCCATTCTCCACACATCAAAACAACGTAGCATAACATTCCGCCCCCTC
AGCCAATGTCTTCTATGATTACTAGTAGCCAACCTCCTCATCCTCACATGAATCGGAGGG
CAACCCGTTGAACACCCCTACATCACCATCGGCCAGTTAGCCTCCATCTCCTACTTCTTC
ATCATCCTAATCCTTTTCCCCCTAACGAGCCTATTAGAAAATAAAATATTAAAATGAAGA
----------------------------------
>gi|289152607|gb|GU136753.1| Cavia aperea voucher NK11816 cytochrome B (cytb) gene, complete cds; mitochondrial
ATGACCCACCTACGAAAATCACACCCACTCATCAAAATCATTAACCACTCCCTAATCGAC
CTCCCAGCCCCATCCAACATTTCAACATGATGAAATTTCGGCTCCCTCCTAGGCATCTGT
CTAGGCCTACAAATTATCACAGGACTCTTCCTAGCAATACACTATACCGCAGACACTTCC
ACAGCATTCTCATCTGTCGCCCACATTTGCCGAGACGTAAACTATGGTTGACTAATCCGA
TATCTACATGCTAATGGAGCATCCATATTCTTTATTTTCCTATATTTACACATCGGGCGA
GGCATCTACTACGGATCATACACATTCCTAGAGACATGAAACATTGGAGTTGCCCTTCTG
TTCGCGGGTATGGCTACTGCATTCATAGGGTACGTATTACCATGAGGGCAAATATCCTTT
TGAGGTGCTACCGTTATCACTAACCTTCTATCAGCTATCCCTTATATTGGAACGACCCTT
GTAGAATGAATCTGAGGCGGGTTCTCAGTAGATAAAGCCACTCTAACGCGATTTTTTGCC
TTCCACTTCATTCTTCCATTCATCATTGCCGCTCTAGTAATAGTCCACCTCTTATTCCTT
CACGAAACAGGGTCAAACAACCCGTCAGGACTAAATTCAGACTCAGACAAAATCCCATTC
CACCCTTATTACACAATCAAAGACATTTTAGGAGTTCTGTTCATAATACTAGCACTCCTA
TGCTTAGTACTCTTTACACCCGACCTATTAGGAGACCCAGATAACTACACGCCCGCTAAC
CCATTAAACACACCACCACACATTAAACCAGAATGATACTTCTTATTTGCCTACGCAATC
CTCCGCTCTATCCCCAACAAACTAGGAGGCGTTCTAGCTCTAGTTCTCTCTATCCTAATC
CTAGCCCTATTCCCCATTCTCCACACATCAAAACAACGTAGCATAACATTCCGCCCCCTC
AGCCAATGTCTTCTATGATTACTAGTAGCCAACCTCCTCATCCTCACATGAATCGGAGGG
CAACCCGTTGAACACCCCTACATCACCATCGGCCAGTTAGCCTCCATCTCCTACTTCTTC
ATCATCCTAATCCTTTTCCCCCTAACGAGCCTATTAGAAAATAAAATATTAAAATGAAGA
----------------------------------
>gi|289152605|gb|GU136752.1| Cavia aperea voucher NK22559 cytochrome B (cytb) gene, complete cds; mitochondrial
ATGACCCACCTACGAAAATCACACCCACTCATCAAAATTATTAACCACTCCCTAATCGAC
CTCCCAGCCCCATCCAACATTTCAACATGATGAAATTTCGGCTCCCTCCTAGGCATCTGT
CTAGGCCTACAAATTATCACAGGACTCTTCCTAGCAATACACTATACCGCAGACACTTCC
ACAGCATTCTCATCTGTCGCCCACATTTGCCGAGACGTAAACTACGGCTGACTAATCCGA
TATCTACATGCTAATGGAGCATCCATGTTCTTTATTTTCCTATATTTACACATCGGGCGA
GGTATCTACTACGGATCATACACATTCCTAGAGACATGAAACATTGGAATTGCCCTTCTG
TTCGCGGTTATGGCTACTGCATTCATAGGGTACGTATTACCATGAGGGCAAATATCCTTT
TGAGGTGCTACCGTTATCACTAACCTTCTATCAGCTATCCCTTATATTGGAACGACCCTT
GTAGAATGAATCTGAGGCGGGTTCTCAGTAGATAAAGCCACTCTAACGCGATTTTTTGCC
TTCCACTTCATTCTTCCATTCATCATTGCCGCCCTAGTGATAGTTCACCTCTTATTCCTT
CACGAAACAGGGTCAAACAACCCGTCAGGGCTAAATTCAGACTCAGACAAAATCCCATTC
CACCCTTATTACACAATCAAAGACATTTTAGGAGTTCTGTTCATAATACTAGCACTCCTA
TGCTTAGTACTCTTTACACCCGACCTATTAGGAGACCCAGATAACTACACGCCCGCTAAC
CCATTAAACACACCACCACACATTAAACCAGAATGATACTTCTTATTTGCCTACGCAATC
CTCCGCTCTATCCCCAACAAACTAGGAGGCGTCCTAGCTCTAGTTCTCTCTATCCTAATC
CTAGCCCTATTCCCCATTCTCCACACATCAAAACAACGTAGCATAACATTCCGCCCCCTC
AGCCAATGTCTTCTATGATTACTAGTAGCCAACCTCCTCATCCTCACATGAATCGGAGGA
CAACCCGTTGAACACCCCTACATCACCATCGGCCAGTTAGCCTCCATCTCCTACTTCTTC
ATCATCCTAATCCTTTTCCCCCTAACGAGCCTATTAGAAAATAAAATATTAAAATGAAGA
----------------------------------
>gi|289152603|gb|GU136751.1| Cavia aperea pamparum voucher EL1105 cytochrome B (cytb) gene, complete cds; mitochondrial
ATGACCCACCTACCAAAATCACACCCACTCATCAAAATCATTAACCACTCCCTAATCGAC
CTCCCAGCCCCATCCAACATTTCAACATGATGAAATTTCGGCTCCCTCTTAGGCATCTGT
CTAGGCCTACAAATTATCACAGGACTCTTCCTAGCAATACACTATACCGCAGACACTTCC
ACAGCATTCTCATCTGTCGCCCACATTTGCCGAGACGTAAACTATGGTTGACTAATCCGA
TATCTACATGCCAATGGAGCATCCATATTCTTTATCTTCCTATATTTACACATCGGGCGA
GGTATCTACTACGGATCATACACATTCCTAGAGACATGGAACATTGGAATCGCCCTTCTG
TTCGCGGTTATGGCTACCGCATTCATAGGGTACGTATTACCATGAGGGCAAATATCCTTT
TGAGGTGCTACCGTTATCACTAATCTTCTATCAGCTATCCCTTATATTGGAACAACCCTT
GTAGAATGAATCTGAGGTGGCTTCTCAGTAGATAAAGCCACTCTAACGCGATTCTTTGCC
TTCCACTTCATTCTTCCATTCATCATTGCCGCCCTAGTAATAGTTCACCTCTTATTCCTT
CACGAAACAGGATCAAACAACCCATCAGGACTAAATTCAGACTCAGACAAAATCCCATTC
CACCCTTATTACACAATCAAAGACATTTTAGGAGTTCTGTTCATAATATTAACACTTCTG
TGCTTAGTACTTTTTACACCCGACCTATTAGGAGACCCAGATAACTACACACCCGCTAAC
CCATTAAACACACCACCACACATTAAACCAGAATGGTACTTCTTATTTGCCTACGCAATC
CTCCGCTCTATCCCCAACAAACTAGGAGGAGTCCTAGCTCTAATTCTCTCTATCCTAATC
CTAGCCCTATTCCCCATTCTCCACACATCAAAGCAACGTAGCATAACATTCCGCCCCCTC
AGCCAATGTCTTCTATGATTACTAGTAGCCAACCTCCTCATCCTCACATGAATTGGAGGA
CAACCCGTTGAACACCCCTACATCACCATCGGCCAGTTAGCCTCCATCTCCTACTTCTTT
ATCATCCTAATCCTTTTCCCCCTAACGAGCCTATTAGAAAATAAAATATTAAAATGAAGA
----------------------------------
>gi|289152601|gb|GU136750.1| Cavia aperea pamparum voucher NK112985 cytochrome B (cytb) gene, complete cds; mitochondrial
ATGACCCACCTACGAAAATCACACCCACTCATCAAAATCATTAACCACTCCCTAATCGAC
CTCCCAGCCCCATCCAACATTTCAACATGATGAAATTTCGGCTCCCTCTTAGGCATCTGT
CTAGGCCTACAAATTATCACAGGACTCTTCCTAGCAATACACTACACCGCAGACACTTCC
ACAGCATTCTCATCTGTCGCCCACATTTGCCGAGACGTAAACTATGGCTGACTAATCCGA
TATCTACATGCCAATGGAGCATCCATATTCTTTATCTTCCTATATTTACACATCGGGCGA
GGTGTCTACTACGGATCATACACATTCCTAGAGACATGGAACATTGGAATCGCCCTTCTG
TTCGCGGTTATGGCTACCGCATTCATAGGGTACGTATTACCATGAGGGCAAATATCCTTT
TGAGGTGCTACCGTTATCACTAATCTTCTATCAGCTATCCCTTATATTGGAACAACCCTT
GTAGAATGAATCTGAGGTGGCTTCTCAGTAGATAAAGCCACTCTAACGCGATTCTTTGCC
TTCCACTTCATTCTTCCATTCATTATTACCGCCCTAGTAATAGTTCACCTCTTATTCCTT
CACGAAACAGGATCAAACAACCCATCAGGACTAAATTCAGACTCAGACAAAATCCCATTC
CACCCTTATTACACAATCAAAGACATTTTAGGAGTTCTGTTCATAATATTAACACTTCTG
TGCTTAGTACTTTTTACACCCGACCTATTAGGAGACCCAGATAACTACACACCTGCTAAC
CCATTAAACACACCACCACACATTAAACCAGAATGGTACTTCTTATTTGCCTACGCAATC
CTCCGCTCTATCCCCAACAAACTAGGAGGAGTTCTAGCTCTAATTCTCTCTATCCTAATC
CTAGCCCTATTCCCCATTCTCCACACATCAAAGCAACGTAGCATAACATTCCGCCCCCTC
AGCCAATGTCTTCTATGATTACTAGTAGCCAACCTCCTCATCCTCACATGAATTGGAGGT
CAACCCGTTGAACACCCCTACATCACCATCGGCCAATTAGCCTCCATCTCCTACTTCTTT
ATCATCCTAATCCTTTTCCCCCTAACGAGCCTATTAGAAAATAAAATATTAAAATGAAGA
----------------------------------
>gi|289152599|gb|GU136749.1| Cavia aperea pamparum voucher NK113570 cytochrome B (cytb) gene, complete cds; mitochondrial
ATGACCCACCTACGAAAATCACACCCACTCATCAAAATCATTAACCACTCCCTAATCGAC
CTCCCAGCCCCATCCAACATTTCAACATGATGAAATTTCGGCTCCCTCTTAGGCATCTGT
CTAGGCCTACAAATTATCACAGGACTCTTCCTAGCAATACACTATACCGCAGACACTTCC
ACAGCATTCTCATCTGTCGCCCACATTTGCCGAGACGTAAACTATGGTTGACTAATCCGA
TATCTACATGCCAATGGAGCATCCATATTCTTTATCTTCCTATATTTACACATCGGACGA
GGTATCTACTACGGATCATACACATTCCTAGAGACATGGAACATTGGAATCGCCCTTCTG
TTCGCGGTTATGGCTACCGCATTCATAGGGTACGTATTACCATGAGGGCAAATATCCTTT
TGAGGTGCTACCGTTATCACTAATCTTCTATCAGCTATCCCTTATATTGGAACAACCCTT
GTAGAATGAATCTGAGGTGGCTTCTCAGTAGATAAAGCCACCCTAACGCGATTCTTTGCC
TTCCACTTCATTCTTCCATTCATCATTGCCGCCCTAGTAATAGTTCACCTCTTATTCCTT
CACGAAACAGGATCAAACAACCCATCAGGACTAAATTCAGACTCAGACAAAATCCCATTC
CACCCTTATTACACAATCAAAGACATTTTAGGAGTTCTGTTCATAATATTAACACTTCTG
TGCTTAGTACTTTTTACACCCGACCTATTAGGAGACCCAGATAACTACACACCCGCTAAC
CCATTAAACACACCACCACACATTAAACCAGAATGGTACTTCTTATTTGCCTACGCAATC
CTCCGCTCTATCCCCAACAAACTAGGAGGAGTCCTAGCTCTAATTCTCTCTATCCTAATC
CTAGCCCTATTCCCCATTCTCCACACATCAAAGCAACGTAGCATAACATTCCGCCCCCTC
AGCCAATGTCTTCTATGATTACTAGTAGCCAACCTCCTCATCCTCACATGAATTGGAGGA
CAACCCGTTGAACACCCCTACATCACCATCGGCCAGTTAGCCTCCATCTCCTACTTCTTT
ATCATCCTAATCCTTTTCCCCCTAACGAGCCTATTAGAAAATAAAATATTAAAATGAAGA
----------------------------------
>gi|289152597|gb|GU136748.1| Cavia aperea pamparum voucher NK114341 cytochrome B (cytb) gene, complete cds; mitochondrial
ATGACCCACCTACCAAAATCACACCCACTCATCAAAATCATTAACCACTCCCTAATCGAC
CTCCCAGACCCATCCAACATTTCAACATGATGAAATTTCGGCTCCCTCTTAGGCATCTGT
CTGGGCCTACAAATTATCACAGGACTCTTCCTAGCAATACACTATACCGCAGACACTTCC
ACAGCATTCTCATCTGTCGCCCACATTTGCCGAGACGTAAACTATGGTTGACTAATCCGA
TATCTACATGCCAATGGAGCATCTATATTCTTTATCTTCCTCTATTTACACATCGGGCGA
GGTATCTACTACGGATCATACACATTCCTAGAGACATGGAACATTGGAATCGCCCTTCTG
TTCGCGGTTATGGCTACCGCATTCATAGGGTACGTATTACCATGAGGGCAAATATCCTTT
TGAGGTGCTACCGTTATCACTAATCTTCTATCAGCTATCCCTTATATTGGAACAACCCTT
GTAGAATGAATCTGAGGTGGTTTCTCAGTAGATAAAGCCACTCTAACGCGATTCTTTGCC
TTCCACTTCATTCTTCCATTCATCATTGCCGCCCTAGTAATAGTTCACCTCTTATTCCTT
CACGAAACAGGATCAAACAACCCATCAGGACTAAATTCAGACTCAGACAAAATCCCATTC
CACCCTTATTACACAATCAAAGACATTTTAGGAGTTCTGTTCATAATATTAACACTTCTG
TGCTTAGTACTTTTTACACCCGACCTATTAGGAGACCCAGATAACTACACACCCGCTAAC
CCATTAAACACACCACCACACATTAAACCAGAATGGTACTTCTTATTTGCCTACGCAATC
CTCCGCTCTATCCCCAATAAACTAGGAGGAGTCCTAGCTCTAATTCTCTCTATCCTAATC
CTAGCCCTATTCCCCATTCTCCACACATCAAAGCAACGTAGCATAACATTCCGCCCCCTC
AGCCAATGTCTTCTATGATTACTAGTAGCCAACCTCCTCATCCTCACATGAATTGGAGGA
CAACCCGTTGAACACCCCTACATCACCATCGGCCAGTTAGCCTCCATCTCCTACTTCTTT
ATCATCCTAATCCTTTTCCCCCTAACGAGCCTATTAGAAAATAAAATATTAAAATGAAGA
----------------------------------
>gi|289152595|gb|GU136747.1| Cavia aperea pamparum voucher NK110550 cytochrome B (cytb) gene, complete cds; mitochondrial
ATGACCCACCTACGAAAATCACACCCACTCATCAAAATCATTAACCACTCCCTAATCGAC
CTCCCAGCCCCATCCAACATTTCAACATGATGAAATTTCGGCTCCCTCTTAGGCATCTGT
CTAGGCCTACAAATTATCACAGGACTCTTCCTAGCAATACACTACACCGCAGACACCTCC
ACAGCATTCTCATCTGTCGCCCACATTTGCCGAGACGTAAACTATGGCTGACTAATCCGA
TATCTACATGCCAATGGAGCATCCATATTCTTTATCTTCCTATACTTACACATCGGGCGA
GGTGTCTACTACGGATCATACACATTCCTAGAGACATGGAACATTGGAATCGCCCTTCTG
TTCGCGGTTATGGCTACCGCATTCATAGGGTACGTATTACCATGAGGGCAAATATCCTTT
TGAGGTGCTACCGTTATCACTAATCTTCTATCAGCTATCCCTTATATTGGAACAACCCTT
GTAGAATGAATCTGAGGTGGCTTCTCAGTAGATAAAGCCACTCTAACACGATTCTTTGGC
TTCCACTTCATTCTTTCATTCATCATTGCCGCCCTAGTAATAGTTCACCTCTTATTCCTT
CACGAAACAGGATCAAACAACCCATCAGGACTAAATTCAGACTCAGACAAAATCCCATTC
CGCCCTTATTACACAATCAAAGACATTTTAGGAGTTCTGTTCATAATACTAACACTTCTG
TGCTTAGTACTTTTTACACCCGACCTATTAGGAGACCCAGATAACTACACACCCGCTAAC
CCATTAAACACACCACCACACATTAAACCAGAATGGTACTTCTTATTTGCCTACGCAATC
CTCCGCTCTATCCCCAACAAACTAGGAGGAGTTCTAGCTCTAATTCTCTCTATCCTAATC
CTAGCCCTATTCCCCATTCTCCACACATCAAAGCAACGTAGCATAACATTCCGCCCCCTC
AGCCAATGTCTTCTATGATTACTAGTAGCCAACCTCCTCATCCTCACATGAATTGGAGGA
CAACCCGTTGAACACCCCTACATCACCATCGGCCAGTTAGCCTCCATCTCCTACTTCTTT
ATCATCCTAATCCTTTTCCCCCTAACGAGCCTATTAGAAAATAAAATATTAAAATGAAGA
----------------------------------
>gi|289152593|gb|GU136746.1| Cavia aperea pamparum voucher NK113024 cytochrome B (cytb) gene, complete cds; mitochondrial
ATGACCCACCTACGAAAATCACACCCACTCATCAAAATCATTAACCACTCCCTAATCGAC
CTCCCAGCCCCATCCAACATTTCAACATGATGAAATTTCGGCTCCCTCTTAGGCATCTGT
CTAGGCCTACAAATTATCACAGGACTCTTCCTAGCAATACACTATACTGCAGACACTTCC
ACAGCATTCTCATCTGTCGCCCACATTTGCCGAGACGTAAACTATGGTTGACTAATCCGA
TATCTACATGCTAATGGAGCATCCATATTCTTTATTTTCCTATATTTACACATCGGGCGA
GGCATCTACTACGGATCCTACACATTCCTAGAGACATGAAACATTGGAATTGCCCTTCTG
TTCGCGGTTATGGCTACTGCATTCATAGGGTACGTATTACCATGAGGGCAAATATCCTTT
TGAGGTGCTACCGTTATTACTAACCTTCTATCAGCTATCCCTTATATTGGAACGACCCTT
GTAGAATGAATCTGAGGCGGGTTCTCAGTAGATAAAGCCACTCTAACGCGATTCTTTGCC
TTCCACTTCATTCTTCCATTCATCATTGCCGCCCTAGTAATAGTTCACCTCTTATTCCTT
CACGAAACAGGATCAAACAACCCATCAGGACTAAACTCAGACTCAGACAAAATCCCATTC
CACCCTTATTACACAATCAAAGACATTTTAGGAATTCTGTTCATAATACTAGCACTTCTA
TGCTTAGTACTCTTTACACCCGACCTATTAGGAGACCCAGATAACTACACACCCGCTAAC
CCATTAAACACACCACCACACATTAAACCAGAATGATACTTCTTATTTGCCTACGCAATC
CTCCGCTCTATCCCCAACAAACTAGGAGGCGTTCTAGCCCTAATTCTCTCTATCCTAATC
CTAGCCCTATTCCCCATTCTCCACACATCAAAACAACGTAGCATAACATTCCGCCCCCTC
AGCCAATGTCTTCTATGATTACTAGTAGCCAACCTCCTCATCCTCACATGAATCGGAGGA
CAACCCGTTGAACACCCCTACATCACCATCGGTCAGTTAGCCTCCATCTCCTACTTCTTC
ATCATCCTAATCCTTTTTCCCCTAACGAGCCTATTAGAAAATAAAATATTAAAATGAAGA
----------------------------------
>gi|289152591|gb|GU136745.1| Cavia aperea pamparum voucher NK113574 cytochrome B (cytb) gene, partial cds; mitochondrial
ATGACCCACCTACGAAAATCACACCCACTCATCAAAATCATTAACCACTCCCTAATCGAC
CTCCCAGCCCCATCCAACATTTCAACATGATGAAATTTCGGCTCCCTCTTAGGCATCTGT
CTAGGCCTACAAATTATCACAGGACTCTTCCTAGCAATACACTACACCGCAGACACCTCC
ACAGCATTCTCATCTGTCGCCCACATTTGCCGAGACGTAAACTATGGCTGACTAATCCGA
TATCTACATGCCAATGGAGCATCCATATTCTTTATCTTCCTATACTTACACATCGGGCGA
GGTGTCTACTACGGATCATACACATTCCTAGAGACATGGAACATTGGAATCGCCCTTCTG
TTCGCGGTTATGGCTACCGCATTCATAGGGTACGTATTACCATGAGGGCAAATATCCTTT
TGAGGTGCTACCGTTATCACTAATCTTCTATCAGCTATCCCTTATATTGGAACAACCCTT
GTAGAATGAATCTGAGGTGGCTTCTCAGTAGATAAAGCCACTCTAACACGATTCTTTGCC
TTCCACTTCATTCTTCCATTCATCATTGCCGCCCTAGTAATAGTTCACCTCTTATTCCTT
CACGAAACAGGATCAAACAACCCATCAGGACTAAATTCAGACTCAGACAAAATCCCATTC
CACCCTTATTACACAATCAAAGACATTTTAGGAGTTCTGTTCATAATACTAACACTTCTG
TGCTTAGTACTTTTTACACCCGACCTATTAGGAGACCCAGATAACTACACACCCGCTAAC
CCATTAAACACACCACCACACATTAAACCAGAATGGTACTTCTTATTTGCCTACGCAATC
CTCCGCTCTATTCCCAACAAACTAGGAGGAGTTCTAGCTCTAATTCTCTCTATCCTAATC
CTAGCCCTATTCCCCATTCTCCACACATCAAAGCTACGTAGCATAACATTCCGCCCCCTC
AGCCAATGTCTTCTATGATTACTAGTAGCCAACCTCCTCATCCTCACATGAATTGGAGGA
CAACCCGTTGAACACCCCTACATCACCATCGGCCAGTTAGCCTCCATCTCCTACTTCTTT
ATCATCCTATTCCTTTTCCCCCTAGC----------------------------------
----------------------------------
>gi|289152589|gb|GU136744.1| Cavia aperea pamparum voucher NK113587 cytochrome B (cytb) gene, complete cds; mitochondrial
ATGACCCACCTACGAAAATCACACCCACTCATCAAAATCATTAACCACTCCCTAATCGAC
CTCCCAGCCCCATCCAACATTTCAACATGATGAAATTTCGGCTCCCTCTTAGGCATCTGT
CTAGGCCTACAAATTATCACAGGACTCTTCCTAGCAATACACTACACCGCAGACACTTCC
ACAGCATTCTCATCTGTCGCCCACATTTGCCGAGACGTAAACTATGGCTGACTAATCCGA
TATCTACATGCCAATGGAGCATCCATATTCTTTATCTTCCTATATTTACACATCGGGCGA
GGTGTCTACTACGGATCATACACATTCCTAGAGACATGGAACATTGGAATCGCCCTTCTG
TTCGCGGTTATGGCTACCGCATTCATAGGGTACGTATTACCATGAGGGCAAATATCCTTT
TGAGGTGCTACCGTTATCACTAATCTTCTATCAGCTATCCCTTATATTGGAACAACCCTT
GTAGAATGAATCTGAGGTGGCTTCTCAGTAGATAAAGCCACTCTAACGCGATTCTTTGCC
TTCCACTTCATTCTTCCATTCATTATTGCCGCCCTAGTAATAGTTCACCTCTTATTCCTT
CACGAAACAGGATCAAACAACCCATCAGGACTAAATTCAGACTCAGACAAAATCCCATTC
CACCCTTATTACACAATCAAAGACATTTTAGGAGTTCTGTTCATAATATTAACACTTCTG
TGCTTAGTACTTTTTACACCCGACCTATTAGGAGACCCAGATAACTACACACCTGCTAAC
CCATTAAACACACCACCACACATTAAACCAGAATGGTACTTCTTATTTGCCTACGCAATC
CTCCGCTCTATCCCCAACAAACTAGGAGGAGTTCTAGCTCTAATTCTCTCTATCCTAATC
CTAGCCCTATTCCCCATTCTCCACACATCAAAGCAACGTAGCATAACATTCCGCCCCCTC
AGCCAGTGTCTTCTATGATTACTAGTAGCCAACCTCCTCATCCTCACATGAATTGGAGGT
CAACCCGTTGAACACCCCTACATCACCATCGGCCAGTTAGCCTCCATCTCCTACTTCTTT
ATCATCCTAATCCTTTTCCCCCTAACGAGCCTATTAGAAAATAAAATATTAAAATGAAGA
----------------------------------
>gi|289152587|gb|GU136743.1| Cavia aperea voucher NK37808 cytochrome B (cytb) gene, complete cds; mitochondrial
ATGACCCACCTACGAAAATCACACCCACTCATCAAAATCATTAACCACTCCCTAATCGAC
CTCCCAGCCCCATCCAACATTTCAACATGATGAAATTTCGGCTCCCTCCTAGGCATCTGT
CTAGGCCTACAAATTATCACAGGACTCTTCCTAGCAATACACTATACCGCAGACACTTCC
ACAGCATTCTCATCTGTCGCCCACATTTGCCGAGACGTAAACTATGGTTGACTAATCCGA
TATCTACATGCTAATGGAGCATCCATATTCTTTATTTTCCTATATTTACACATCGGGCGA
GGCATCTACTACGGATCATACACATTCCTAGAGACATGAAACATTGGAGTTGCCCTTCTG
TTCGCGGTTATGGCTACTGCATTCATAGGGTACGTATTACCATGAGGGCAAATATCCTTT
TGAGGTGCTACCGTTATCACTAACCTTCTATCAGCTATCCCTTATATTGGAACGACCCTT
GTAGAATGAATCTGAGGCGGGTTCTCAGTAGATAAAGCCACTCTAACGCGATTTTTTGCC
TTCCACTTCATTCTTCCATTCATCATTGCCGCTCTAGTAATAGTTCACCTCTTATTCCTT
CACGAAACAGGGTCAAACAACCCGTCAGGACTAAATTCAGACTCAGACAAAATCCCATTC
CACCCTTATTACACAATCAAAGACATTTTAGGAGTTCTGTTCATAATACTAGCACTCCTA
TGCTTAGTACTCTTTACACCCGACCTATTAGGAGACCCAGATAACTACACACCCGCTAAC
CCATTAAACACACCACCACACATTAAACCAGAATGATACTTCTTATTTGCCTACGCAATC
CTCCGCTCTATCCCTAACAAACTAGGAGGCGTTCTAGCTCTAGTTCTCTCTATCCTAATC
CTAGCCCTATTCCCCATTCTCCACACATCAAAACAACGTAGCATAACATTCCGCCCCCTC
AGCCAATGTCTTCTATGATTACTAGTAGCCAACCTCCTCATCCTCACATGAATCGGAGGG
CAACCCGTTGAACACCCCTACATCACCATCGGCCAGTTAGCCTCCATCTCCTACTTCTTC
ATCATCCTAATCCTTTTCCCCCTAACGAGCCTATTAGAAAATAAAATATTAAAATGAAGA
----------------------------------
>gi|289152585|gb|GU136742.1| Cavia aperea voucher NK22548 cytochrome B (cytb) gene, complete cds; mitochondrial
ATGACCCACCTACGAAAATCACACCCACTCATCAAAATTATTAACCACTCCCTAATCGAC
CTCCCAGCCCCATCCAACATTTCAACATGATGAAATTTCGGCTCCCTCCTAGGCATCTGT
CTAGGCCTACAAATTATCACAGGACTCTTCCTAGCAATACACTATACCGCAGACACTTCC
ACAGCATTCTCATCTGTCGCCCACATTTGCCGAGACGTAAACTACGGCTGACTAATCCGA
TATCTACATGCTAATGGAGCATCCATGTTCTTTATTTTCCTATATTTACACATCGGGCGA
GGTATCTACTACGGATCATACACATTCCTAGAGACATGAAACATTGGAATTGCCCTTCTG
TTCGCGGTTATGGCTACTGCATTCATAGGGTACGTATTACCATGAGGGCAAATATCCTTT
TGAGGTGCTACCGTTATCACTAACCTTCTATCAGCTATCCCTTATATTGGAACGACCCTT
GTAGAATGAATCTGAGGCGGGTTCTCAGTAGATAAAGCCACTCTAACGCGATTTTTTGCC
TTCCACTTCATTCTTCCATTCATCATTGCCGCCCTAGTGATAGTTCACCTCTTATTCCTT
CACGAAACAGGGTCAAACAACCCGTCAGGGCTAAATTCAGACTCAGACAAAATCCCATTC
CACCCTTATTACACAATCAAAGACATTTTAGGAGTTCTGTTCATAATACTAGCACTCCTA
TGCTTAGTACTCTTTACACCCGACCTATTAGGAGACCCAGATAACTACACGCCCGCTAAC
CCATTAAACACACCACCACACATTAAACCAGAATGATACTTCTTATTTGCCTACGCAATC
CTCCGCTCTATCCCCAACAAACTAGGAGGCGTCCTAGCTCTAGTTCTCTCTATCCTAATC
CTAGCCCTATTCCCCATTCTCCACACATCAAAACAACGTAGCATAACATTCCGCCCCCTC
AGCCAATGTCTTCTATGATTACTAGTAGCCAACCTCCTCATCCTCACATGAATCGGAGGA
CAACCCGTTGAACACCCCTACATCACCATCGGCCAGTTAGCCTCCATCTCCTACTTCTTC
ATCATCCTAATCCTTTTCCCCCTAACGAGCCTATTAGAAAATAAAATATTAAAATGAAGA
----------------------------------
>gi|289152583|gb|GU136741.1| Cavia aperea voucher NK21047 cytochrome B (cytb) gene, complete cds; mitochondrial
ATGACCCACCTACGAAAATCACACCCACTCATCAAAATCATTAACCACTCCCTAATCGAC
CTCCCAGCCCCATCCAACATTTCAACATGATGAAATTTCGGCTCCCTCCTAGGCATCTGT
CTAGGCCTACAAATTATCACAGGACTCTTCCTAGCAATACACTATACCGCAGACACTTCC
ACAGCATTCTCATCTGTCGCCCACATTTGCCGAGACGTAAACTATGGCTGACTAATCCGA
TATCTACATGCTAATGGAGCATCCATATTCTTTATTTTCCTATATTTACACATCGGGCGA
GGCATCTACTACGGATCATACACATTCCTAGAGACATGAAACATTGGAATTGCCCTTCTG
TTCGCGGTTATGGCTACTGCATTCATAGGGTACGTATTACCATGAGGGCAAATATCCTTT
TGAGGTGCTACCGTTATCACTAACCTTTTATCAGCTATCCCTTATATTGGAACGACCCTT
GTAGAATGAATCTGAGGCGGGTTCTCAGTAGATAAAGCCACTCTAACGCGATTTTTTGCC
TTCCACTTCATTCTTCCATTCATCATTGCCGCTCTAGTAATAGTTCACCTCTTATTCCTT
CACGAAACAGGGTCAAACAACCCGTCAGGACTAAATTCAGACTCAGACAAAATCCCACTC
CACCCTTATTACACAATCAAAGACATTTTAGGAGTTCTGTTCATAATACTAGCACTCCTA
TGCTTAGTACTATTTACACCCGACCTATTAGGAGACCCAGATAACTACACACCCGCTAAC
CCATTAAACACACCACCACACATTAAACCAGAATGATACTTCTTATTTGCCTACGCAATC
CTCCGCTCTATCCCCAACAAACTAGGAGGCGTTCTAGCTCTAGTTCTCTCTATCCTAATC
CTAGCCCTATTCCCCATTCTCCACACATCAAAACAACGTAGCATAACATTCCGCCCCCTC
AGCCAATGTCTTCTATGATTACTAGTAGCCAACCTCCTCATCCTCACATGAATCGGAGGG
CAACCCGTTGAACACCCCTACATCACCATCGGCCAGTTAGCCTCCATCTCCTACTTCTTC
ATCATCCTAATCCTTTTCCCCCTAACGAGCCTATTAGAAAATAAAATATTAAAATGAAGA
----------------------------------
>gi|289152581|gb|GU136740.1| Cavia aperea hypoleuca voucher NK27546 cytochrome B (cytb) gene, complete cds; mitochondrial
ATGACCCACCTACGAAAATCACACCCACTCATCAAAATCATTAACCACTCCCTAATCGAC
CTCCCAGCCCCATCCAACATTTCAACATGATGAAATTTCGGCTCCCTCTTAGGCATCTGT
CTAGGCCTACAAATTATCACAGGACTCTTCCTAGCAATACATTATACTGCAGACACTTCC
ACAGCATTCTCATCTGTCGCCCACATTTGCCGAGACGTAAACTATGGTTGACTAATCCGA
TATCTACATGCTAATGGAGCATCCATATTCTTTATTTTCCTATATTTACACATCGGGCGA
GGCATCTACTACGGATCCTACACATTCCTAGAGACATGAAACATTGGAATTGCCCTTCTG
TTCGCGGGTATGGCTACTGCATTCATAGGGTACGTATTACCATGAGGGCAAATATCCTTT
TGAGGTGCTACCGTTATTACTAACCTTCTATCAGCTATCCCTTATATTGGAACGACCCTT
GTAGAATGAATCTGAGGCGGGTTCTCAGTAGATAAAGCCACTCTAACGCGATTCTTTGCC
TTCCACTTCATTCTTCCATTCATCATTGCCGCCCTAGTAATAGCTCACCTCTTATTCCTT
CACGAAACAGGATCAAACAACCCATCAGGATTAAACTCAGACTCAGACAAAATCCCATTC
CACCCTTATTACACAATCAAACACATTTTAGGAATTGTGTTCATAATAGTAGCACTTCTA
TGTTTAGTACTCTTTACACCCGACCTATTAGGAGACCCAGATAACTACACACCCGCTAAC
CCATTAAACACACCACCACACATTAAACCAGAATGATACTTCTTATTTGCCTACGCAATC
CTCCGCTCTATCCCCAACAAACTAGGAGGCGTTCTAGCCCTAATTCTCTCTATCCTAATC
CTAGCCCTATTCCCCATTCTCCACACATCAAAACAACGTAGCATAACATTCCGCCCCCTC
AGCCAATGTCTTCTATGATTACTAGTAGCCAACCTCCTCATCCTCACATGAATCGGAGGA
CAACCCGTTGAACACCCCTACATCACCATCGGTCAGTTAGCCTCCATCTCCTACTTCTTC
ATCATCCTAATCCTTTTTCCCCTAACGAGCCTATTAGAAAATAAAATATTAAAATGAAGA
----------------------------------
>gi|289152573|gb|GU136736.1| Cavia magna voucher UB1 cytochrome B (cytb) gene, complete cds; mitochondrial
ATGACCCACCTACGAAAATCACACCCACTCATCAAAATCATCAATCATTCCCTAATTGAC
CTCCCAGCCCCATCCAATATTTCAACATGATGAAATTTCGGTTCCCTCCTAGGAATCTGC
TTGGGCCTACAAATTATTACAGGACTCTTTCTAGCAATACACTACACTGCAGACACCTCC
ACAGCATTCTCATCCGTCGCCCACATTTGTCGAGACGTAAACTATGGCTGACTCATCCGA
TACTTACATGCCAACGGAGCGTCAATATTCTTCATTTTTCTATACTTACACATCGGACGA
GGTATCTACTACGGATCATATACATTTCTAGAGACATGAAATATTGGAATTGCTCTCCTA
TTTGCAGTTATGGCTACTGCATTCATAGGGTACGTATTGCCATGAGGACAAATATCCTTT
TGAGGCGCTACCGTCATTACCAACCTTTTATCAGCTATCCCTTACATTGGAACAACTCTT
GTAGAATGAATTTGAGGGGGGTTTTCAGTAGACAAAGCCACCCTAACACGATTCTTTGCC
TTCCATTTTATTCTCCCATTCATCATCGCCGCCCTAGTAATAGTCCATCTTTTATTCCTC
CACGAAACAGGATCAAACAATCCATCAGGATTAAATTCTGATTCCGACAAAATCCCATTC
CACCCTTACTACACAATCAAGGACATTTTAGGAGCCTTATTCATAATACTAGCACTCCTA
TGCTTAGTACTTTTTACACCAGACCTACTAGGAGACCCAGATAATTACACACCCGCTAAC
CCCTTAAATACACCCCCACACATTAAACCAGAGTGGTACTTTCTATTTGCCTACGCAATC
CTTCGCTCTATTCCCAACAAACTAGGAGGAGTCTTAGCCCTAGTACTCTCCATCCTAGTC
CTAGCCCTATTCCCCATACTCCACATATCAAAACAACGTAGCATAACATTCCGCCCCTTC
AGCCAATGCCTCCTATGATTACTAGTAGCCAATCTTCTTATCCTCACATGAATCGGAGGT
CAACCCGTCGAACACCCCTACGTCACCATCGGTCAACTGGCCTCCATCTCCTACTTCTTC
ATTATCCTAATTCTTTTCCCCCTAACAAGCCTAATAGAAAACAAGATATTAAAGTGAAGA
----------------------------------
>gi|289152571|gb|GU136735.1| Cavia magna voucher UB2 cytochrome B (cytb) gene, complete cds; mitochondrial
ATGACCCACCTACGAAAATCACACCCACTCATCAAAATCATCAATCATTCCCTAATTGAC
CTCCCAGCCCCATCCAATATTTCAACATGATGAAATTTCGGTTCCCTCCTAGGAATCTGC
TTGGGCCTACAAATTATTACAGGACTCTTTCTAGCAATACACTACACTGCAGACACCTCC
ACAGCATTCTCATCCGTCGCCCACATTTGTCGAGACGTAAACTATGGCTGACTCATCCGA
TACTTACATGCCAACGGAGCGTCAATATTCTTCATTTTTCTATACTTACACATCGGACGA
GGTATCTACTACGGATCATATACATTTCTAGAGACATGAAATATTGGAATTGCTCTCCTA
TTTGCAGTTATGGCTACTGCATTCATAGGGTACGTATTGCCATGAGGACAAATATCCTTT
TGAGGCGCTACTGTCATTACCAACCTTTTATCAGCTATCCCTTACATTGGAACAACTCTT
GTAGAATGAATTTGAGGGGGGTTTTCAGTAGACAAAGCCACCCTAACACGATTCTTTGCC
TTCCATTTTATTCTCCCATTCATCATCGCCGCCCTAGTAATAGTCCATCTTTTATTCCTC
CACGAAACAGGATCAAACAATCCATCAGGATTAAATTCTGATTCCGACAAAATCCCATTC
CACCCTTACTACACAATCAAGGACATTTTAGGAGCCTTATTCATAATACTAGCACTCCTA
TGCTTAGTACTTTTTACACCAGACCTACTAGGAGACCCAGATAATTACACACCCGCTAAC
CCCTTAAATACACCCCCACACATTAAACCAGAGTGGTACTTTCTATTTGCCTACGCAATC
CTTCGCTCTATTCCCAACAAACTAGGAGGAGTCTTAGCCCTAGTACTCTCCATCCTAGTC
CTAGCCCTATTCCCCATACTCCACATATCAAAACAACGTAGCATAACATTCCGCCCCTTC
AGCCAATGCCTCCTATGATTACTAGTAGCCAATCTTCTTATCCTCACATGAATCGGAGGT
CAACCCGTCGAACACCCCTACGTCACCATCGGTCAACTGGCCTCCATCTCCTACTTCTTC
ATTATCCTAATTCTTTTCCCCCTAACAAGCCTAATAGAAAACAAGATATTAAAGTGAAGA
----------------------------------
>gi|289152569|gb|GU136734.1| Cavia magna voucher UB3 cytochrome B (cytb) gene, complete cds; mitochondrial
ATGACCCACCTACGAAAATCACACCCACTCATCAAAATCATCAATCATTCCCTAATTGAC
CTCCCAGCCCCATCCAATATTTCAACATGATGAAATTTCGGTTCCCTCCTAGGAATCTGC
TTGGGCCTACAAATTATTACAGGACTCTTTCTAGCAATACACTACACTGCAGACACCTCC
ACAGCATTCTCATCCGTCGCCCACATTTGTCGAGACGTAAACTATGGCTGACTCATCCGA
TACTTACATGCCAACGGAGCGTCAATATTCTTCATTTTTCTATACTTACACATCGGACGA
GGTATCTACTACGGATCATATACATTTCTAGAGACATGAAATATTGGAATTGCTCTCCTA
TTTGCAGTTATGGCTACTGCATTCATAGGGTACGTATTGCCATGAGGACAAATATCCTTT
TGAGGCGCTACTGTCATTACCAACCTTTTATCAGCTATCCCTTACATTGGAACAACTCTT
GTAGAATGAATTTGAGGGGGGTTTTCAGTAGACAAAGCCACCCTAACACGATTCTTTGCC
TTCCATTTTATTCTCCCATTCATCATCGCCGCCCTAGTAATAGTCCATCTTTTATTCCTC
CACGAAACAGGATCAAACAATCCATCAGGATTAAATTCTGATTCCGACAAAATCCCATTC
CACCCTTACTACACAATCAAGGACATTTTAGGAGCCTTATTCATAATACTAGCACTCCTA
TGCTTAGTACTTTTTACACCAGACCTACTAGGAGACCCAGATAATTACACACCCGCTAAC
CCCTTAAATACACCCCCACACATTAAACCAGAGTGGTACTTTCTATTTGCCTACGCAATC
CTTCGCTCTATTCCCAACAAACTAGGAGGAGTCTTAGCCCTAGTACTCTCCATCCTAGTC
CTAGCCCTATTCCCCATACTCCACATATCAAAACAACGTAGCATAACATTCCGCCCCTTC
AGCCAATGCCTCCTATGATTACTAGTAGCCAATCTTCTTATCCTCACATGAATCGGAGGT
CAACCCGTCGAACACCCCTACGTCACCATCGGTCAACTGGCCTCCATCTCCTACTTCTTC
ATTATCCTAATTCTTTTCCCCCTAACAAGCCTAATAGAAAACAAGATATTAAAGTGAAGA
----------------------------------
>gi|289152567|gb|GU136733.1| Cavia porcellus voucher LCM2347 cytochrome B (cytb) gene, complete cds; mitochondrial
ATGACCCACCTACGAAAATCACACCCACTCATCAAAATCATTAACCACTCCCTAATTGAC
CTCCCAGCTCCATCCAGCATTTCAACGTGATGAAACTTCGGCTCCCTCTTAGGCATCTGT
CTAGGCCTGCAAATTATTACAGGACTTTTCCTAGCAATACACTATACTGCAGACACTTCC
ACGGCATTCTCGTCTGTCGCCCACATTTGCCGAGACGTAAACTATGGCTGACTGATCCGA
TATCTACATGCCAACGGAGCATCCATATTCTTTATTTTCCTATATCTACACATCGGACGA
GGTATTTACTACGGATCATACACATTCCTAGAGACATGAAATATTGGAATTGCTCTTCTG
TTCGCAGTTATGGCTACCGCATTCATAGGGTACGTATTGCCATGGGGTCAAATATCCTTT
TGAGGTGCTACCGTTATTACTAATCTTCTATCAGCTATCCCCTACATCGGGACAACCCTT
GTTGAGTGAATCTGAGGGGGGTTCTCAGTAGACAAAGCCACCCTAACACGATTCTTTGCC
TTCCACTTTATTCTTCCATTCATCATCACCGCCCTAGTGATAGTCCACCTCTTATTCCTC
CACGAGACAGGATCAAACAACCCATCAGGACTAAACTCAGACTCCGACAAAATCCCATTC
CACCCTTATTACACAATCAAAGACATTTTAGGAGCCTTATTTATAATACTAGCTCTTCTA
TGCCTAGTACTCTTTACACCCGACCTATTAGGAGACCCAGATAACTACACACCCGCCAAC
CCGCTGAATACGCCACCACACATTAAACCAGAGTGGTATTTCTTATTTGCCTACGCAATC
CTCCGCTCTATCCCTAACAAACTAGGAGGGGTCCTAGCCCTAGTTCTCTCTATTCTAATC
CTAGCCCTATTCCCCATACTCCACACATCAAAACAACGTAGCATAGCATTCCGCCCCCTC
AGCCAATGCCTTCTATGATTACTAGCAGCCAATCTCCTCATCCTCACATGAATCGGAGGA
CAACCCGTTGAGCATCCCTACATCACCATTGGCCAGTTGGCCTCCATCTCCTACTTCTTC
ATTATCCTAATCCTTTTCCCCCTGACGAGCCTATTAGAAAACAAAATATTAAAATGAAGA
----------------------------------
>gi|289152565|gb|GU136732.1| Cavia porcellus voucher NK116550 cytochrome B (cytb) gene, complete cds; mitochondrial
ATGACCCACCTACGAAAATCACACCCACTCATCAAAATCATTAACCACTCCCTAATTGAC
CTCCCAGCTCCATCCAGCATTTCAACGTGATGAAACTTCGGCTCCCTCTTAGGCATCTGT
CTAGGCCTGCAAATTATTACAGGACTCTTCCTAGCAATACACTATACTGCAGACACTTCC
ACGGCATTCTCGTCTGTCGCCCACATTTGCCGAGACGTAAACTATGGCTGACTGATCCGA
TATCTACATGCCAACGGAGCATCCATATTCTTTATTTTCCTATATCTACACATCGGACGA
GGTATTTACTACGGATCATACACATTCCTAGAGACATGAAATATTGGGATTGCTCTTCTG
CTTGCAGTTATGGCTACCGCATTCATAGGGTACGTATTGCCATGGGGACAAATATCCTTT
TGAGGTGCTACCGTTATTACTAATCTTCTATCAGCTATCCCCTACATCGGGACAACCCTT
GTAGAGTGAATCTGAGGGGGGTTCTCAGTAGACAAAGCCACCCTAACACGATTCTTTGCC
TTCCACTTTATTCTTCCATTCATCATCACCGCCCTAGTGATAGTCCACCTCTTATTCCTC
CACGAGACAGGATCAAACAACCCGTCAGGACTAAGCTCAGACTCCGACAAAATCCCATTC
CACCCCTATTACACAATCAAAGACATTTTAGGAGCCTTATTTATAATACTAGCTCTTCTA
TGCCTAGTACTCTTTACACCCGACCTATTAGGAGACCCAGATAACTACACACCCGCCAAC
CCGCTGAATACGCCACCACACATTAAACCAGAGTGGTATTTCTTATTTGCCTACGCAATC
CTCCGCTCTATCCCTAACAAACTAGGAGGTGTCCTAGCCCTAGTTCTCTCTATTCTAATC
CTAGCCCTATTCCCCATACTCCACACATCAAAACAACGTAGCATAGCATTCCGCCCCCTC
AGCCAATGCCTTCTATGATTACTAGTAGCCAATCTCCTTATCCTAACATGAATCGGAGGA
CAACCCGTTGAGCACCCCTACATCACCATTGGCCAGTTGGCCTCCATCTCCTACTTCTTC
ATTATCCTAATCCTTTTCCCCCTGACGAGCCTATTAGAAAACAAAATATTAAAATGAAGA
----------------------------------
>gi|289152563|gb|GU136731.1| Cavia tschudii voucher LHE1348 cytochrome B (cytb) gene, complete cds; mitochondrial
ATGACCCACCTACGAAAATCACACCCACTTATCAAAATCATCAACCACTCCCTAATTGAC
CTCCCAACCCCATCCAACATTTCAACATGATGAAACTTCGGCTCCCTCTTAGGCATCTGT
CTAGGCCTACAAATTATTACAGGACTTTTCTTAGCAATACATTATACTGCAGACATTTCC
ACAGCATTCTCGTCTGTCACCCACATTTGCCGAGACGTAAACTATGGCTGATTGATCCGA
TATCTACATGCCAACGGAGCATCCATATTCTTTATTTTCCTATATCTACACATCGGACGA
GGTATTTACTACGGATCATACACATTCCTAGAGACATGAAATATTGGGATTGCCCTTCTG
TTCGCAGTTATGGCTACCGCATTCATAGGGTACGTATTGCCATGGGGACAAATATCCTTT
TGAGGTGCTACCGTTATTACTAATCTCCTATCAGCTATCCCTTATATCGGAACAACCCTT
GTAGAGTGAATCTGAGGGGGTTTCTCAGTAGATAAAGCCACCCTAACACGATTCTTTGCC
TTCCACTTTATTCTTCCATTCATCATCACCGCCTTAGTAATAGTCCACCTCTTATTCCTC
CACGAAACAGGATCAAACAATCCATCAGGTTTAAACTCAGACTCCGACAAAATCCCATTC
CACCCCTACTACACGATCAAAGACATTTTAGGAGTTCTATTTATAATACTAGTTCTTCTA
TGCCTAGTACTTTTTACACCCGACCTATTAGGAGACCCAGATAACTATACACCCGCCAAC
CCACTAAATACACCACCACACATTAAACCAGAATGATATTTCTTATTTGCCTACGCAATC
CTCCGCTCTATCCCTAACAAACTAGGGGGCGTCCTAGCCCTAGTTCTCTCTATTCTAATC
CTAGCCCTATTCCCCATACTCCACACATCAAAACAACGTAGCATAGCATTCCGCCCCCTC
AGCCAATGCCTTCTATGATTACTAGTGGCCAATCTCCTTATCCTCACATGAATTGGAGGG
CAACCCGTTGAACATCCCTACATCACCATTGGCCAGTTGGCCTCCATCTCCTACTTCTTC
ATTATCCTAATCCTTTTCCCCCTGACGAGCCTATTAGAAAACAAAATATTAAAATGAAGA
----------------------------------
>gi|289152561|gb|GU136730.1| Cavia tschudii osgoodi voucher LCM2495 cytochrome B (cytb) gene, complete cds; mitochondrial
ATGACCCACCTACGAAAATCACACCCACTCATCAAAATCATCAACCACTCCCTAATTGAC
CTCCCAACCCCATCCAACATTTCAACGTGATGAAACTTCGGCTCCCTCCTAGGCATCTGT
CTAGGTCTACAAATTATTACAGGACTCTTCCTAGCAATACACTATACTGCAGACACTTCC
ACAGCATTCTCGTCTGTTGCCCACATTTGCCGAGACGTAAACTATGGCTGACTGATCCGA
TATCTACATGCCAACGGAGCATCCATATTCTTTATTTTCCTATATCTACATATCGGGCGA
GGTATTTACTACGGATCCTACACATTCCTAGAGACATGAAATATTGGGATTGCTCTTCTG
TTCGCAGTTATGGCTACCGCATTCATAGGGTACGTATTGCCATGGGGACAAATATCCTTT
TGAGGTGCTACCGTTATTACTAACCTTCTATCAGCCATCCCCTATATCGGAACAACCCTT
GTAGAGTGAATCTGAGGGGGGTTCTCAGTAGATAAAGCCACCCTAACACGATTCTTCGCC
TTCCACTTTATTCTCCCATTCATCATCACCGCCTTAGTGATAGTCCACCTCTTATTCCTT
CACGAAACAGGATCAAACAACCCATCAGGGCTAAACTCAGACTCCGACAAAATCCCATTC
CACCCTTACTACACAATCAAAGACATTTTAGGAATCCTATTTATAATACTAGTTCTTCTA
TGCCTAGTACTTTTTACACCCGACCTATTAGGAGACCCAGATAATTACACACCCGCCAAC
CCGCTGAATACACCACCACACATTAAACCAGAATGATATTTCTTATTCGCCTACGCAATC
CTCCGCTCCATCCCTAACAAACTAGGAGGTGTCCTAGCCCTAGTTCTCTCTATTCTAATC
CTAGCTCTATTCCCCATACTCCACACATCAAAACAACGTAGCATAGCATTCCGCCCCCTC
AGCCAATGCCTTCTATGATTACTAGTAGCCAATCTCCTCATCCTCACATGAATCGGAGGA
CAACCTGTTGAACACCCCTACATCACCATTGGCCAATTGGCCTCCATCTCCTACTTCTTC
ATTATCCTAATCCTTTTCCCCCTGACAAGCCTATTAGAAAACAAAATATTAAAATGAAGA
----------------------------------
>gi|289152559|gb|GU136729.1| Cavia tschudii voucher NK22907 cytochrome B (cytb) gene, complete cds; mitochondrial
ATGACCCACCTACGAAAATCACACCCACTCATCAAAATCATTAACCACTCCCTAATTGAC
CTCCCAACTCCATCCAACATTTCAACGTGATGAAACTTCGGCTCCCTCTTAGGCATCTGT
CTAGGTCTACAAATTGTCACAGGACTCTTCCTAGCAATACACTATACTGCAGACACTTCC
ACAGCATTCTCATCTGTTGCCCACATTTGCCGAGACGTAAACTATGGTTGACTGATCCGA
TATCTACATGCCAACGGAGCATCCATATTCTTTATTTTCCTATATCTACATATCGGACGA
GGTATTTACTACGGATCCTACACATTCCTAGAGACATGAAATATTGGGATTGCTCTTCTG
TTCGCAGTTATGGCTACCGCATTCATAGGGTACGTATTGCCATGAGGGCAAATATCCTTT
TGAGGTGCTACCGTTATTACTAATCTTCTATCAGCTATCCCCTATATCGGAACAACCCTT
GTAGAGTGAATCTGAGGGGGGTTCTCAGTAGATAAAGCCACCCTAACACGATTCTTCGCC
TTCCACTTTATCCTTCCATTCATCATCACCGCCTTAGTGATAGTCCACCTCTTATTCCTC
CACGAAACAGGATCAAACAACCCATCAGGGCTAAACTCAGACTCCGACAAAATCCCATTC
CACCCTTACTACACAATCAAAGACATTTTAGGAGTCCTATTTATAATACTAGTTCTTCTA
TGCCTAGTACTTTTTACACCCGACCTATTAGGAGACCCAGATAACTACACACCCGCCAAC
CCACTGAATACACCACCACACATTAAACCAGAATGATATTTCTTATTTGCCTACGCAATC
CTCCGCTCCATCCCTAACAAACTAGGAGGTGTCCTAGCCCTAGTTCTCTCTATCCTAATC
CTAGCTCTATTCCCCATACTCCACACATCAAAACAACGTAGCATAGCATTCCGCCCCCTC
AGCCAATGCCTTCTATGATTACTAGTAGCCAATCTCCTCATCCTCACATGAATCGGAGGA
CAACCCGTCGAACACCCCTACATCACCATTGGCCAATTGGCCTCCATCTCCTACTTCTTT
ATTATCCTAATCCTTTTCCCCCTAACGAGCCTATTAGAAAACAAAATATTAAAATGAAGA
----------------------------------
>gi|289152557|gb|GU136728.1| Cavia tschudii voucher EV1466 cytochrome B (cytb) gene, complete cds; mitochondrial
ATGACCCACCTACGAAAATCACACCCACTCATCAAAATCATTAACCACTCCCTAATTGAC
CTCCCAGCTCCATCCAGCATTTCAACGTGATGAAACTTCGGCTCCCTCTTAGGCATCTGT
CTAGGCCTGCAAATTATTACAGGACTCTTCCTAGCAATACACTATACTGCAGACACTTCC
ACGGCATTCTCGTCTGTCGCCCACATTTGCCGAGACGTAAACTATGGCTGACTGATCCGA
TATCTACATGCCAACGGAGCATCCATATTCTTTATTTTCCTATATCTACACATCGGACGA
GGTATTTACTACGGATCATACACATTCCTAGAGACATGAAATATTGGAATTGCTCTTCTG
TTCGCAGTTATGGCTACCGCATTCATAGGGTACGTATTGCCATGGGGTCAAATATCCTTT
TGAGGTGCTACCGTTATTACTAATCTTCTATCAGCTATCCCCTACATCGGGACAACCCTT
GTAGAGTGAATCTGAGGGGGGTTCTCAGTAGACAAAGCCACCCTAACACGATTCTTTGCC
TTCCACTTTATTCTTCCATTCATCATCACCGCCCTAGTGATAGTCCACCTCTTATTCCTC
CACGAGACAGGATCAAACAACCCATCAGGACTAAACTCAGACTCCGACAAAATCCCATTC
CACCCTTATTACACAATCAAAGACATTTTAGGAGCCTTATTTATAATACTAGCTCTTCTA
TGCCTAGTACTCTTTACACCCGACCTATTAGGAGACCCAGATAACTACACACCCGCCAAC
CCGCTGAATACGCCACCACACATTAAACCAGAGTGGTATTTCTTATTTGCCTACGCAATC
CTCCGCTCTATCCCTAACAAACTAGGAGGGGTCCTAGCCCTAGTTCTCTCTATTCTAATC
CTAGCCCTATTCCCCATACTCCACACATCAAAACAACGTAGCATAGCATTCCGCCCCCTC
AGCCAATGCCTTCTATGATTACTAGCAGCCAATCTCCTCATCCTCACATGAATCGGAGGA
CAACCCGTTGAGCATCCCTACATCACCATTGGCCAGTTGGCCTCCATCTCCTACTTCTTC
ATTATCCTAATCCTTTTCCCCCTGACGAGCCTATTAGAAAACAAAATATTAAAATGAAGA
----------------------------------
>gi|289152555|gb|GU136727.1| Cavia tschudii voucher VPT2822 cytochrome B (cytb) gene, complete cds; mitochondrial
ATGACCCACCTACGAAAATCACACCCACTCATCAAAATCATTAACCACTCCCTAATTGAC
CTCCCAGCTCCATCCAGCATTTCAACGTGATGAAACTTCGGCTCCCTCTTAGGCATCTGT
CTAGGCCTGCAAATTATTACAGGACTCTTCCTAGCAATACACTATACTGCAGACACTTCC
ACGGCATTCTCGTCTGTCGCCCACATTTGCCGAGACGTAAACTATGGCTGACTGATCCGA
TATCTACATGCCAACGGAGCATCCATATTCTTTATTTTCCTATATCTACACATCGGACGA
GGTATTTACTACGGATCATACACATTCCTAGAGACATGAAATATTGGGATTGCTCTTCTG
TTCGCAGTTATGGCTACCGCATTCATAGGGTACGTATTGCCATGGGGACAAATATCCTTT
TGAGGTGCTACAGTTATTACTAATCTTCTATCAGCTATCCCCTACATCGGGACAACCCTT
GTAGAGTGAATCTGAGGGGGGTTCTCAGTAGACAAAGCCACCCTAACACGATTCTTTGCC
TTCCACTTTATTCTTCCATTCATCATCACCGCCCTAGTGATAGTCCACCTCTTATTCCTC
CACGAGACAGGATCAAACAACCCATCAGGGCTAAACTCAGACTCCGACAAAATCCCATTC
CACCCCTATTACACAATCAAAGACATTTTAGGAGCCTTATTTATAATACTAGCTCTTCTA
TGCCTAGTACTCTTTACACCCGACCTATTAGGAGACCCAGATAACTACACACCCGCCAAC
CCGCTGAATACGCCACCACACATTAAACCAGAGTGGTATTTCTTATTTGCCTACGCAATC
CTCCGCTCTATCCCTAACAAACTAGGAGGTGTCCTAGCCCTAGTTCTCTCTATTCTAATC
CTAGCCCTATTCCCCATACTCCACACATCAAAACAACGTAGCATAGCATTCCGCCCCCTC
AGCCAATGCCTTCTATGATTACTAGTAGCCAATCTCCTTATCCTCACATGAATCGGAGGA
CAACCCGTTGAGCATCCCTACATCACCATTGGCCAGTTGGCCTCCATCTCCTACTTCTTC
ATTATCCTAATCCTTTTCCCCCTGACGAGCCTATTAGAAAACAAAATATTAAAATGAAGA
----------------------------------
>gi|289152551|gb|GU136725.1| Microcavia niata voucher NK14529 cytochrome B (cytb) gene, complete cds; mitochondrial
ATGACCCACCTACGAAAATCACACCCGTTATTCAAAATCATCAATTATTCACTTATTGAT
CTCCCAGCTCCATCCAACATTTCATCATGATGAAATTTTGGCTCCCTTCTAGGTGCATGC
CTAGGAATACAAATTATCACAGGTTTATTTTTAGCCATACACTACACTGCAGACACAACC
ATAGCCTTCTCTTCTGTTACACATATCTGCCGAGATGTAAACTATGGCTGACTAATCCGA
TATTTACATGCTAACGGAGCATCAATATTCTTTATTTTTTTATATCTGCACATCGGGCGA
GGTATTTACTATGGCTCCTACACATTCATAGAGACCTGAAACATTGGAATTATTCTTCTA
TTCGCAGTAATAGCTACCGCCTTCATAGGTTACGTCCTACCATGGGGACAAATATCATTT
TGAGGTGCTACTGTAATTACAAACCTTTTATCAGCTATCCCATACATTGGAACAACCCTT
GTTGAATGAATTTGAGGTGGATTCTCAGTAGACAAAGCCACCCTCACACGATTTTTTGCT
TTCCATTTTATTTTACCCTTCATCATTGCTGCTCTAGTTATAGTTCACCTACTATTTCTT
CACGAAACAGGATCAAATAACCCCTCAGGCCTTAACTCGGATTCTGACAAAATCCCATTC
CACCCTTATTATACAATTAAAGACATTCTCGGGTTCCTACTTATAATCTTAACACTAATA
ACCTTAGTTCTCTTTTCACCAGACCTCCTTGGAGACCCAGACAACTATACCCCTGCTAAC
CCCCTAAATACTCCTCCACACATCAAACCAGAATGATATTTCCTATTTGCATATGCAATC
CTACGCTCTATCCCAAATAAACTAGGAGGAGTACTAGCCCTAGTGCTCTCTATTCTAGTC
TTAGCTTTATTTCCCTTCCTACATATATCAAAACAACGCAGCATAATTTTCCGTCCTTTT
AGCCAATGTCTTCTATGACTTTTAGTAGCCAACCTATTTATCCTCACATGAATTGGAGGT
CAGCCAGTTGAATACCCCTACATTATAATTGGCCAATTAGCATCCATCACCTATTTCTTT
ATTATTTTAATTCTCTTTCCTCTAACAAGCCTAATAGAAAACAAAATCATAAAATGAAGA
----------------------------------
>gi|289152549|gb|GU136724.1| Dolichotis patagonum centricola voucher JCT1106 cytochrome B (cytb) gene, complete cds; mitochondrial
ATGACCCACATACGAAAATCACACCCACTAATCAAAATTATCAACCACTCATTCATCGAC
CTTCCCGCCCCATCCAACATCTCAGCATGATGAAACTTTGGTTCTCTTCTAGGAATCTGC
CTTGGATTACAAATTATCACAGGGCTATTCTTAGCAATACACTACACGGCAGACACAATC
ACAGCATTTTCATCTGTAACCCACATCTGCCGAGATGTAAACTACGGCTGACTAATCCGA
TACCTACATGCCAATGGAGCATCCATATTCTTTATTCTCCTCTATCTTCACATCGGACGA
GGCATTTATTATGGATCATACACATTTATAGAGACCTGAAACATCGGAATCCTTCTTCTA
TTTGCAGTCATAGCTACTGCTTTCATAGGGTATGTACTGCCATGAGGACAAATATCATTT
TGAGGTGCTACCGTAATTACCAACCTCCTGTCGGCCATTCCTTATATCGGAACAACCCTT
GTCGAATGAATCTGAGGCGGGTTTTCAGTCGACAAAGCTACCCTAACACGATTCTTTGCC
TTCCACTTCATTCTACCCTTCATCATTACCGCTCTAGTCATAATCCACTTACTTTTCTTA
CACGAAACAGGATCAAATAATCCCTCAGGGCTAAACTCTGACTCTGACAAAATCCCATTC
CACCCATACTACACAATCAAAGATATTATAGGATTACTTATCATAATACTAGCCCTCATA
TCCCTAGTCCTCTTCTCACCCGACCTCCTTGGCGATCCGGACAACTACACCCCTGCCAAC
CCCCTAAACACTCCCCCACATATTAAACCAGAGTGATATTTCCTATTCGCATACGCCATT
CTCCGCTCCATCCCCAATAAACTAGGAGGTGTTTTAGCCCTCGTACTCTCAATTTTAGTT
CTAGCCCTATTTCCTATACTCCACCTATCAAAGCAACGCAGCATGACATTTCGACCCTTC
AGCCAATGTCTCCTATGAATACTAACCGCTAATTTATTTATCCTCACATGAATCGGAGGC
CAACCAGTAGAATACCCCTATATTACAATTGGTCAACTAGCATCAATTAACTACTTCTTC
ACCATCCTCATCCTTTTCCCGCTGGTTAGCCTAATAGAAAACAAAATCCTAAAGTGAAGA
----------------------------------
>gi|289152547|gb|GU136723.1| Dolichotis salinicola voucher TK65003 cytochrome B (cytb) gene, complete cds; mitochondrial
ATGACCCACATACGAAAATCACACCCACTAATCAAAATCATCAACCACTCATTCATCGAC
CTCCCTGCTCCATCTAACATCTCAGCATGATGAAACTTCGGCTCCCTTCTAGGAGTTTGT
CTCGGATTACAAATCATCACCGGATTATTCCTAGCAATACACTATACCGCAGATACAACC
ACAGCATTCTCCTCCGTAACTCACATTTGCCGAGACGTAAACTACGGTTGACTGATCCGA
TACCTACACGCCAACGGAGCTTCCATATTCTTCATTTTCCTTTACCTTCATATCGGACGA
GGCATTTATTACGGATCCTACACATTTATGGAGACCTGAAACATTGGAATTCTTCTCCTA
TTTTCAGTCATAGCTACTGCTTTCATAGGATACGTTCTACCATGAGGACAAATATCATTC
TGAGGTGCCACCGTAATTACCAACCTTTTATCCGCTATTCCCTATATTGGGACAACTCTA
GTTGAATGAATCTGAGGGGGCTTCTCAGTTGACAAAGCCACACTAACACGATTTTTTGCT
TTCCACTTCATCCTACCCTTCATTATTGCTGCCCTAGTAATAATTCACCTACTCTTCTTA
CATGAAACAGGATCAAATAACCCTTCAGGGCTGAACTCAGACTCAGATAAAATCCCATTT
CACCCATATTACACAATCAAAGACATCATAGGACTACTACTTATAATACTAGTACTCATA
TCCTTAGTCCTCTTCTCACCCGACCTCCTCGGTGACCCTGACAACTATACCCCTGCTAAT
CCACTAAACACACCCCCACACATCAAGCCAGAATGATACTTTCTATTTGCATATGCCATC
CTCCGTTCAATCCCTAACAAGCTAGGAGGAGTGCTAGCTCTCGTATTCTCAATCCTAATC
CTAGCCCTATTCCCAACCCTACATTTATCAAAACAACGCAGCATAATATTCCGGCCTTTT
AGCCAATGTCTACTATGAATACTAACCGCTAACCTATTCATCCTTACATGAATCGGAGGG
CAACCAGTAGAACACCCCTATATTACAATCGGTCAACTAGCATCCATTACATACTTCTTC
ACCATCCTTATCCTATTCCCACTAGTAACTCTAATAGAAAACAAAATCCTAAAATGAAGA
----------------------------------
>gi|289152545|gb|GU136722.1| Kerodon rupestris voucher KR40 cytochrome B (cytb) gene, partial cds; mitochondrial
ATGACCCACATGCGAAAATCACACCCACTAATCAAAATTATCAACCATTCACTCATCGAC
CTTCCGGCCCCATCCAACATCTCAGCATGATGAAACTTCGGCTCACTTTTAGGAGTCTGC
CTCGGACTACAAATTATTACGGGTTTATTTCTAGCAATACACTACACCGCAGACACAACC
ACAGCCTTCTCATCCGTCGCCCACATTTGCCGAGATGTCAACTACGGCTGATTGATTCGA
TATATACACGCAAACGGAGCATCCATATTCTTTATCTTCCTTTATCTTCACATTGGACGA
GGTATTTATTATGGATCTTACATATTTCTAGAAACCTGAAATATTGGCATCCTCCTCTTA
TTTTCAGTTATAGCCACTGCATTCATAGGTTACGTATTACCATGAGGACAAATATCCTTC
TGAGGCGCCACTGTAATCACGAACCTCTTATCAGCAATCCCCTACATTGGAACAACCTTA
GTCGAATGAATCTGAGGAGGTTTCTCAGTCGACAAAGCCACTCTCACACGCTTTTTCGCC
TTTCACTTTATTCTTCCCTTCGTCATCGCAGCCCTAGTCCTAGTCCACCTCCTATTCCTC
CACGAAACAGGATCAAACAATCCCTCAGGACTAAACTCTGACACTGACAAAATTCCCTTC
CACCCCTACTACACAATTAAAGATATCATAGGATTACTATTCACAATTCTAACCCTCTCA
GCACTAGTCCTATTCTCACCCGACCTCCTCGGTGACCCAGACAACTACACCCCAGCCAAC
CCACTAAACACACCCCCACACATCAAACCAGAATGATACTTTCTATTTGCATACGCAATT
CTCCGCTCCATCCCTAATAAACTAGGAGGAGTCCTCGCCCTCGTACTGTCAATTTTAGTC
CTAGCGCTATTTCCAATACTCCACCTATCAAAACATCGCAGCATAACATTCCGCCCCTTC
AGCCAATGTCTTTTATGACTACTAGTAGCTAACCTCATTATCCTCACATGAATTGGAGGC
CAACCAGTCGAACACCCTTACATCACAATCGGCCAACTGGCATCCATTACCTATTTCCTC
ACCATCCTCGTCCTTTTCCCCCTAGTAAGCTTAGCAGAAAACAAAATT------------
----------------------------------
>gi|289152543|gb|GU136721.1| Hydrochoerus hydrochaeris voucher NK27254 cytochrome B (cytb) gene, complete cds; mitochondrial
ATGACCCACCTACGAAAATCACACCCACTAATCAAAATCATCAACCACTCATTCATTGAT
CTTCCAGCCCCATCCAACATCTCAGCATGATGAAATTTCGGCTCACTATTAGGAATCTGC
CTCGGATTCCAAATCGTCACAGGTCTATTCCTAGCAATACACTACACCGCAGACACCACC
ACAGCATTTTCATCTGTCACCCACATTTGCCGAGATGTCAACTACGGCTGGCTCATCCGA
TACCTACACGCAAACGGAGCATCCATATTCTTTATTCTTCTCTATCTCCACATTGGTCGA
GGAATCTACTATGGATCTTATACATTTACAGAAACCTGAAATATCGGAATCCTACTCCTA
TTTACAGTTATAGCCACCGCGTTCATAGGTTACGTATTACCCTGAGGACAAATATCCTTC
TGAGGTGCTACAGTAATTACCAACCTCCTATCAGCTATCCCTTACATCGGAACAACCCTT
GTTGAATGGATTTGAGGGGGTTTCTCAGTTGACAAAGCTACCCTTACACGCTTCTTCGCC
TTCCACTTCATCCTTCCTTTCATCATCACAGCTCTTGTCATAGTCCATCTCTTATTCCTC
CATGAGACAGGATCAAACAACCCCTCAGGCCTTAACTCAAATTCCGACAAAATCCCATTC
CACCCCTACTACACAATCAAAGACATCCTAGGACTGCTACTCATAATACTAGCACTCACA
AGCCTAGTCCTCTTCACACCAGACCTCCTTGGTGACCCAGACAACTACACCCCAGCTAAC
CCATTAAACACTCCCCCACATATCAAACCAGAATGATACTTCCTATTTGCTTACGCAATC
CTCCGCTCCATTCCTAACAAACTAGGGGGTGTATTAGCCCTTGTACTCTCTATCCTAATC
TTAGCCTTATTTCCAATACTCCACCTATCCAAGCAACGCAGTATAATATTTCGCCCCCTC
AGCCAATGTCTCCTTTGATTACTAGTAGCAAACCTCATTATCCTCACATGAATTGGAGGA
CAACCAGTTGAACACCCCTATATCACAATCGGCCAACTAGCATCCATCTCCTATTTCCTT
ATTATTCTTATCCTTTTCCCACTAGCAAACATAGCAGAAAACAAAATCCTAAAATGAAGA
----------------------------------
>gi|323147100|gb|GU830871.1| Hylomyscus sp. CIV843 cytochrome b (cytb) gene, complete cds; mitochondrial
ATGACAAACATCCGAAAAACACACCCGTTATTTAAAATTATTAACCAATCCTTCGTTGAT
CTACCCGCACCATCAAACATCTCATCATGATGAAACTTTGGTTCACTCTTAGGAATTTGC
CTAATAATCCAAATTATTACAGGATTATTTTTAGCAATACATTATACATCAGATACAATA
ACAGCATTTTCATCAGTCACACATATCTGCCGAGACGTAAACTATGGATGATTAATTCGA
TACATACACGCAAACGGAGCATCAATATTTTTCATTTGCCTATTCCTTCATGTAGGACGA
GGAATATATTACGGATCTTACACTTTCATAGAAACATGAAATATCGGAGTAGTCCTTCTA
TTCACAGTTATAGCCACAGCATTCATAGGCTACGTACTTCCATGAGGACAAATATCATTC
TGAGGCGCAACAGTAATTACCAACCTTCTTTCAGCTATTCCATATATTGGAACCACCCTA
GTAGAATGAATCTGAGGAGGATTCTCAGTTGACAAAGCCACTCTAACACGCTTCTTCGCA
TTCCACTTTATTCTCCCATTCATTATTACAGCCCTAGTAATTGTCCACCTTCTCTTTCTT
CATGAAACAGGTTCAAACAACCCAACCGGTCTAAACTCCGACTCAGACAAAATTCCATTC
CACCCTTATTACACAATTAAAGACATCTTAGGAGTAATTCTAATAATTATATTCTTAATA
ACCCTAGTACTATTTTTCCCTGACCTATTAGGAGATCCTGACAACTATACACCAGCTAAC
CCACTAAATACCCCACCCCACATCAAACCAGAATGATATTTCCTATTTGCTTACGCCATT
CTCCGATCAATTCCCAATAAACTAGGAGGTGTCCTAGCCTTAATCTTATCAATTCTAGTA
TTAACACTTCTACCATTCCTCCATACTTCCAAACTACGAAGTCTTATATTCCGTCCTATC
ACCCAAACACTTTACTGAATTTTAGTAGCCAACCTACTTGTCCTAACTTGAATTGGAGGA
CAACCAGTAGAACACCCATTCATTATTATTGGCCAATTAGCATCAATTAGTTATTTCGCC
ATTATTCTAATCTTTATACCAATCGCAGGCATCATTGAAGACAGCCTACTCAAATTTAAT
TAATGTCTTAATAGTATAAACTATTACTCTA---
>gi|323147098|gb|GU830869.1| Mus setulosus voucher CIV1290 cytochrome b (cytb) gene, complete cds; mitochondrial
ATGACAATAATTCGTAAAACACATCCACTATTTAAAATAATTAACCATTCTTTTATTGAT
TTACCTGCTCCATCCAACATTTCATCATGATGAAACTTTGGATCTCTTTTAGGAGTCTGC
CTCATAGTACAAATTCTTACAGGCCTATTCCTAGCAATACATTATACATCAGATACATTA
ACAGCCTTTTCATCAGTAACCCATATTTGCCGAGATGTAAACTATGGATGACTAATTCGA
TACTTACATGCAAACGGAGCCTCCATATTTTTTATTTGCTTATTTTTGCATGTAGGACGA
GGAATATATTACGGATCATATACATTCATAGAAACATGAAACATTGGAGTAATTTTACTA
TTTGCTGTAATAGCCACAGCATTCATAGGTTACGTTCTTCCATGAGGACAAATATCATTC
TGAGGAGCAACAGTAATTACAAATTTACTATCAGCCATCCCATATGTAGGAACCACTCTA
GTAGAATGAATCTGAGGAGGATTCTCAGTTGATAAAGCCACACTAACCCGATTCTTCGCT
TTCCACTTTATTTTACCATTCATCATTGCAGCCCTAGTGATTGTTCATTTACTTTTCCTT
CACGAAACAGGATCAAACAACCCTACAGGCCTAAACTCTGACGCAGACAAAATCCCATTT
CACCCATATTATACTATTAAAGACATCCTAGGAGTCCTAATAATACTTATATTTCTTATA
ACCCTAGTTCTCTTTTTTCCAGATATTCTAGGTGATCCTGATAATTATATACCAGCCAAT
CCACTTAATACCCCACCTCATATTAAACCAGAATGATATTTCCTATTCGCATATGCTATT
CTCCGTTCTATTCCTAATAAACTAGGAGGAGTCCTAGCCCTAATTTTGTCCATCCTTATC
CTAGCATTACTCCCATTCCTTCATACATCAAAACAACGAAGCCTAATATTTCGTCCAATT
ACCCAAACCTTATACTGAATTCTAGTAGCCAACCTCCTAGTCCTTACTTGAATCGGGGGC
CAACCAGTAGAACACCCATTTATCATTATTGGCCAACTAGCCTCCATCTCATACTTCTCA
ATTATCCTCATTCTTATACCAATCTCAGGTATCATCGAAGACAAACTACTAAAATTATAT
TCATGTCTTGATAGTATAAAAATTACTCAG----
>gi|323147096|gb|GU830867.1| Mus setulosus voucher CIV674 cytochrome b (cytb) gene, complete cds; mitochondrial
ATGACAATCATACGTAAAACACATCCACTATTTAAAATAATTAACCATTCTTTTATTGAT
TTACCTGCTCCATCCAACATTTCATCATGATGAAACTTTGGATCTCTTTTGGGAGTCTGC
CTTATAGTACAAATTCTTACAGGCCTATTCCTAGCAATACATTATACATCAGACACATTA
ACAGCCTTTTCATCAGTAACCCATATTTGCCGAGATGTAAACTATGGATGACTAATTCGA
TACTTACATGCAAACGGAGCCTCCATATTTTTTATTTGCTTATTTTTGCATGTAGGACGA
GGAATATATTACGGATCATATACATTCATAGAAACATGAAACATTGGAGTAATTTTATTA
TTTGCTGTAATAGCCACAGCATTTATAGGTTATGTTCTTCCATGAGGACAAATATCATTC
TGAGGAGCAACAGTAATTACAAATCTACTATCAGCCATCCCATATGTAGGAACCACTCTA
GTCGAATGAATCTGAGGAGGATTCTCAGTTGATAAAGCCACACTAACCCGATTCTTCGCT
TTCCACTTTATTTTACCATTTATCATTGCAGCTCTAGTGATTGTCCATCTACTTTTCCTT
CACGAAACAGGATCAAACAACCCTACAGGCCTAAACTCTGACGCAGACAAAATCCCATTT
CACCCATATTATACTATTAAAGACATCCTAGGAGTCCTAATAATACTTATATTTCTTATA
ACCCTAGTTCTCTTTTTTCCAGATATTCTAGGTGATCCTGATAATTATATACCAGCCAAT
CCACTCAACACCCCACCTCATATTAAACCAGAATGATATTTCCTATTCGCATATGCTATT
CTCCGCTCTATTCCTAATAAACTAGGAGGAGTCCTAGCCCTAATTTTATCCATCCTCATC
CTAGCATTACTCCCATTCCTTCATACATCAAAACAACGAAGCCTAATATTTCGTCCAATT
ACCCAAACCTTATACTGAATTCTAGTAGCCAACCTCCTAGTCCTTACTTGAATCGGGGGT
CAACCAGTAGAACACCCATTTATCATTATTGGCCAACTAGCCTCCATCTCATACTTCTCA
ATTATCCTCATTCTTATACCAATCTCAGGTATCATCGAAGACAAACTACTAAAATTATAT
TCATGTCTTGATAGTATAAAAATTACTCAG----
>gi|323147094|gb|GU830865.1| Mus setulosus voucher CIV608 cytochrome b (cytb) gene, complete cds; mitochondrial
ATGACAATAATTCGTAAAACACATCCACTATTTAAAATAATTAACCATTCTTTTATTGAT
TTACCTGCTCCATCCAACATTTCATCATGATGAAACTTTGGATCTCTTTTAGGAATCTGC
CTCATAGTACAAATTCTTACAGGCCTATTCCTAGCAATACATTATACATCAGATACATTA
ACAGCCTTTTCATCAGTAACCCATATTTGCCGAGATGTAAACTATGGATGACTAATTCGA
TACTTACATGCAAACGGAGCCTCCATATTTTTTATTTGCTTATTTTTGCATGTAGGACGA
GGAATATATTACGGATCATATACATTCATAGAAACATGAAACATTGGAGTAATTTTACTA
TTTGCTGTAATAGCCACAGCATTCATAGGTTACGTTCTTCCATGAGGACAAATATCATTC
TGAGGAGCAACAGTAATTACAAATTTACTATCAGCCATCCCATATGTAGGAACCACTCTA
GTAGAATGAATCTGAGGAGGATTCTCAGTTGATAAAGCCACACTAACCCGATTCTTCGCT
TTCCACTTTATTTTACCATTCATCATTGCAGCCCTAGTGATTGTTCATTTACTTTTCCTT
CACGAAACAGGATCAAACAACCCTACAGGCCTAAACTCTGACGCAGACAAAATCTCATTT
CACCCATATTATACTATTAAAGACATCCTAGGAGTCCTAATAATACTTATATTTCTTATA
ACCCTAGTTCTCTTTTTTCCAGATATTCTAGGTGATCCTGATAATTATATACCAGCCAAT
CCACTTAATACCCCACCTCATATTAAACCAGAATGATATTTCCTATTCGCATATGCTATT
CTCCGTTCTATTCCTAATAAACTAGGAGGAGTCCTAGCCCTAATTTTGTCCATCCTTATC
CTAGCATTACTCCCATTCCTTCATACATCAAAACAACGAAGCCTAATATTTCGTCCAATT
ACCCAAACCTTATACTGAATTCTAGTAGCCAACCTCCTAGTCCTTACTTGAATCGGGGGC
CAACCAGTAGAACACCCATTTATCATTATTGGCCAACTAGCCTCCATCTCATACTTCTCA
ATTATCCTCATTCTTATACCAATCTCAGGTATCATCGAAGACAAACTACTAAAATTATAT
TCATGTCTTGATAGTATAAAAATTACTCAG----
>gi|321271886|gb|GU457019.1| Leopoldamys sabanus isolate K48 cytochrome b (Cytb) gene, partial cds; mitochondrial
ATGACAAACATCCGAAAAACTCACCCCCTATTTAAAATCATTAACCACTCCTTCATTGAC
CTCCCCACCCCATCCAACATCTCATCATGATGAAACTTTGGCTCTCTTCTAGGCGTCTGC
CTTATAGTACAAATCATTACAGGCCTATTCTTAGCAATACACTACACATCCGATACAATA
ACAGCATTTTCATCCGTCACTCACATCTGCCGAGACGTAAATTACGGTTGACTAATCCGA
TACCTACATGCAAACGGAGCTTCCATATTCTTCATCTGCCTATTTCTTCACGTAGGACGA
GGAATATACTACGGATCATACACTTTTATAGAAACATGAAACATCGGAGTAATCCTGCTA
TTTGCAGTAATAGCAACTGCATTCATAGGCTACGTCCTCCCATGAGGACAGATGTCCTTC
TGAGGCGCTACAGTAATTACAAATCTATTATCAGCCATCCCATACATCGGAACCACCCTA
GTAGAATGAATCTGAGGCGGTTTCTCAGTAGATAAAGCAACCTTAACACGATTTTTCGCA
TTCCACTTCATCCTCCCCTTCATCATCGCAGCCCTTGTAATTGTCCACCTTTTATTCCTA
CATGAAACAGGATCAAACAACCCTACTGGACTAGACTCCGACGCAGATAAAATCCCATTC
CACCCATATTACACAATCAAAGACCTCCTAGGAGTTCTCATTCTTCTCCTACTCCTCATA
ACCCTGGTTTTATTTTGCCCAGACCTCCTAGGAGACCCAGACAACTATACACCTGCTAAT
CCTCTAAACACCCCACCTCACATTAAACCAGAATGGTATTTCCTCTTCGCTTACGCCATT
CTACGCTCCATCCCCAACAAACTAGGAGGAGTCGTAGCCCTAGTCCTATCAATCCTAGTC
CTAGCTCTTCTACCATTCCTACACACCTCAAAACAACGTACTCTTACTTTCCGTCCAATC
ACCCAGACCCTCTACTGAATCCTAGTAGCTAACCTTTTTGTCCTAACATGAATCGGCGGA
CAGCCAGTCGAACACCCATTCATCATCATCGGCCAACTAGCCTCCATCAGCTACTTCTCA
ATTATCCTCATCTTAATGCCAATCTCCGGAATTATCGAAGACAAAATACTAAAATGAAGC
TCA-------------------------------
>gi|321271884|gb|GU457018.1| Niviventer confucianus isolate SH-156 cytochrome b (Cytb) gene, partial cds; mitochondrial
ATGACAAACATCCCAAAAACCCATCCTCTTCTTAAAATTATTAACCACGCCTTCATCGAC
TTGCCCGCCCCATCCAACATCTCAACATGATGAAACTTTGGCTCTCTCCTAGGACTATGC
CTTATAGTACAAATCATTACAGGCCTTTTTCTAGCAATACACTACACATCAGACACAATA
ACAGCATTCTCATCAGTCACCCATATCTGCCGAGACGTAAACTACGGCTGATTAATCCGT
TACCTTCACGCCAACGGAGCCTCCATATTCTTCATCTGCTTGTTCCTCCACGTAGGACGA
GGAATATACTACGGATCCTATACTTTTCTAGAAACATGAAACATTGGAGTAGTCCTTCTA
TTCGCAGTCATAGCAACTGCATTCATAGGGTATGTACTTCCATGAGGACAAATATCCTTC
TGAGGTGCTACAGTAATTACAAATCTTCTATCAGCCATCCCTTATATCGGAACCACCCTA
GTAGAATGAATCTGAGGCGGCTTCTCAGTAGATAAAGCAACTCTAACACGCTTTTTCGCA
TTCCATTTTATTCTTCCTTTCATCATTGCAGCTCTAGTAATTGTTCACCTACTATTTCTC
CATGAAACAGGTTCAAACAACCCCACAGGCTTAAATTCTGACGCAGATAAAATCCCATTC
CACCCCTACTACACAATCAAAGACCTACTAGGAGTATTTATTCTACTTCTATTTTTAATA
ACTTTAGTCCTATTTTTCCCAGACCTCTTAGGAGACCCAGATAACTATTCACCAGCCAAC
CCACTAAATACTCCACCCCACATCAAACCAGAATGATATTTCCTATTTGCTTATGCCATC
CTCCGATCTATCCCTAATAAACTAGGAGGGGTAGTAGCCCTAGTACTATCAATTTTAATC
CTAGCCCTCCTACCCTTCCTTCACACTTCTAAACAACGCAGCCTCACCTTCCGCCCAATT
ACCCAAACTCTTTACTGAATCCTAGTAGCCAATCTCTTCATCCTAACATGAATCGGAGGT
CAACCAGTTGAACATCCATTCATCATCATTGGACAACTAGCCTCTATCAGCTACTTCTCA
ATTATCCTTATCCTCATACCTATCTCCGGAATCATCGAAGACAAAATACTAAAATGAAAC
TCA-------------------------------
>gi|321271882|gb|GU457017.1| Niviventer confucianus isolate SH-135 cytochrome b (Cytb) gene, partial cds; mitochondrial
ATGACAAACATCCGAAAAACCCATCCTCTTCTTAAAATTATTAACCACGCCTTCATCGAC
TTGCCCGCCCCATCCAACATCTCATCATGATGAAACTTTGGCTCTCTCCTAGGACTATGC
CTTATAGTACAAATCATTACAGGCCTTTTTCTAGCAATACACTACACATCAGACACAATA
ACAGCATTCTCATCAGTCACCCATATCTGCCGAGACGTAAACTACGGCTGATTAATCCGT
TACCTTCACGCCAACGGAGCCTCCATATTCTTCATCTGCTTGTTCCTCCACGTAGGACGA
GGAATATACTACGGATCCTATACTTTTCTAGAAACATGAAACATTGGAGTAGTCCTTCTA
TTCGCAGTCATAGCAACTGCATTCATAGGGTATGTACTTCCATGAGGACAAATATCCTTC
TGAGGTGCTACAGTAATTACAAATCTTCTATCAGCCATCCCTTATATCGGAACCACCCTA
GTAGAATGAATCTGAGGCGGCTTCTCAGTAGATAAAGCAACTCTAACACGCTTTTTCGCA
TTCCATTTTATTCTTCCTTTCATCATTGCAGCTCTAGTAATTGTTCACCTACTATTTCTC
CATGAAACAGGTTCAAACAACCCCACAGGCTTAAATTCTGACGCAGATAAAATCCCATTC
CACCCCTACTACACAATCAAAGACCTACTAGGAGTATTTATTCTACTTCTATTTTTAATA
ACTTTAGTCCTATTTTTCCCAGACCTCTTAGGAGACCCAGATAACTATTCACCAGCCAAC
CCACTAAATACTCCACCCCACATCAAACCAGAATGATATTTCCTATTTGCTTATGCCATC
CTCCGATCTATCCCTAATAAACTAGGAGGGGTAGTAGCCCTAGTACTATCAATTTTAATC
CTAGCCCTCCTACCCTTCCTTCACACTTCTAAACAACGCAGCCTCACCTTCCGCCCAATT
ACCCAAACTCTTTACTGAATCCTAGTAGCCAATCTCTTCATCCTAACATGAATCGGAGGT
CAACCAGTTGAACATCCATTCATCATCATTGGACAACTAGCCTCTATCAGCTACTTCTCA
ATTATCCTTATCCTCATACCTATCTCCGGAATCATCGAAGACAAAATACTAAAATGAAAC
TCA-------------------------------
>gi|321271880|gb|GU457016.1| Niviventer tenaster isolate BD9-54 cytochrome b (Cytb) gene, partial cds; mitochondrial
ATGACAAATATCCGAAAAACCCATCCCCTTCTTAAAATTATTAACCATACTTTCATCGAC
CTACCCGCTCCATCTAACATTTCATCATGATGAAATTTTGGCTCTCTTCTAGGATTATGC
CTTATCGTACAAATCATTACAGGCCTCTTTTTAGCGATACACTATACATCAGACACAATA
ACAGCATTTTCATCAGTCACCCACATCTGCCGAGACGTAAACTACGGATGATTAATCCGT
TACTTACACGCCAATGGAGCTTCCATATTCTTCATCTGCTTATTCCTCCACGTAGGACGA
GGAATATACTATGGATCCTACACCTTCCTAGAAACATGGAACATTGGAGTAATTCTTCTA
TTCGCAGTTATAGCAACTGCATTCATAGGATACGTACTTCCATGAGGACAAATATCTTTC
TGAGGTGCTACAGTAATCACAAATCTTTTATCAGCTATCCCTTATATTGGGACCACCCTA
GTAGAATGAATCTGAGGAGGATTCTCAGTAGACAAAGCAACCTTAACACGTTTTTTTGCA
TTTCATTTTATTCTCCCTTTTATTATCGCAGCTATAGTAATTGTCCACCTACTATTTCTC
CATGAAACAGGTTCAAACAACCCCACAGGCTTAAACTCTGACGCAGATAAAATTCCATTT
CACCCCTACTATACAATCAAAGACCTATTAGGAGTCTTTATTCTACTTCTATTCCTAATA
ATTTTAGTCCTATTCTTCCCAGATCTCTTAGGAGACCCAGACAACTACTCACCAGCAAAT
CCACTAAACACTCCTCCCCACATCAAACCAGAATGATACTTCCTATTCGCTTACGCCATT
CTCCGATCCATCCCTAATAAACTAGGAGGCGTAGTAGCCCTAGTCCTATCAATTTTAATC
CTAGTCCTCCTACCCTTCCTTCATACCTCTAAACAGCGTAGTCTCATTTTCCGCCCAATT
ACCCAAACTCTCTACTGAATCCTAGTAGCTAATCTCCTCATTCTAACATGAATCGGAGGC
CAACCAGTTGAACATCCATTCATCATCATTGGACAACTAGCCTCCATCAGTTACTTCTCA
ATTATTCTTATCATTATACCTATTTCCGGAATCATCGAAGACAAAATAATAAAATGAAAC
TCA-------------------------------
>gi|321271878|gb|GU457015.1| Niviventer tenaster isolate BD9-53 cytochrome b (Cytb) gene, partial cds; mitochondrial
ATGACAAATATCCGAAAAACCCATCCCCTTCTTAAAATTATTAACCATGCTTTCATCGAC
CTACCCGCTCCATCTAACATTTCATCATGATGAAATTTTGGCTCTCTTCTAGGATTATGC
CTTATCGTACAAATCATTACAGGCCTCTTTTTAGCGATACACTATACATCAGACACAATA
ACAGCATTTTCATCAGTCACCCACATCTGCCGAGACGTAAACTACGGATGATTAATCCGT
TACTTACACGCCAATGGAGCTTCCATATTCTTCATCTGCTTATTCCTCCACGTAGGACGA
GGAATATACTATGGATCCTACACCTTCCTAGAAACATGAAACATTGGAGTAGTTCTTCTA
TTCGCAGTTATAGCAACTGCATTCATAGGATACGTACTTCCATGAGGACAAATATCTTTC
TGAGGTGCTACAGTAATCACAAATCTTTTATCAGCTATCCCTTATATTGGGACCACCCTA
GTAGAATGAATCTGAGGAGGATTCTCAGTAGACAAAGCAACCTTAACACGTTTTTTTGCA
TTTCATTTTATTCTCCCTTTTATTATCGCAGCTATAGTAATTGTCCACCTACTATTTCTC
CATGAAACAGGTTCAAACAACCCCACAGGCTTAAACTCTGACGCAGATAAAATTCCATTT
CACCCCTACTATACAATCAAAGACCTATTAGGAGTCTTTATTCTACTCCTATTCCTAATA
ATTTTAGTCCTATTCTTCCCAGATCTCTTAGGAGACCCAGACAACTACTCACCAGCAAAT
CCACTAAACACTCCTCCCCACATCAAACCAGAATGATACTTCCTATTCGCTTACGCCATT
CTCCGATCCATCCCTAATAAACTAGGAGGCGTAGTAGCCCTAGTCCTATCAATTTTAATC
CTAGTCCTCCTACCCTTCCTTCATACCTCTAAACAGCGTAGTCTCATTTTCCGCCCAATT
ACCCAAACTCTCTACTGAATCCTAGTAGCTAATCTCCTCATTCTAACATGAATCGGAGGC
CAACCAGTTGAACATCCATTCATCATCATTGGACAACTAGCCTCCATCAGTTACTTCTCA
ATTATTCTTATCCTAATACCTATTTCCGGAATCATCGAAGACAAAATACTAAAATGAAAC
CTA-------------------------------
>gi|321271876|gb|GU457014.1| Niviventer tenaster isolate BD9-45 cytochrome b (Cytb) gene, partial cds; mitochondrial
ATGACAAATATCCGAAAAACCCATCCCCTTCTTAAAATTATTAACCATGCTTTCATCGAC
CTACCCGCTCCATCTAACATTTCATCATGATGAAATTTTGGCTCTCTTCTAGGATTATGC
CTTATCGTACAAATCATTACAGGCCTCTTTTTAGCGATACACTATACATCAGACACAATA
ACAGCATTTTCATCAGTCACCCACATCTGCCGAGACGTAAACTACGGATGATTAATCCGT
TACTTACACGCCAATGGAGCTTCCATATTCTTCATCTGCTTATTCCTCCACGTAGGACGA
GGAATATACTATGGATCCTACACCTTCCTAGAAACATGAAACATTGGAGTAGTTCTTCTA
TTCGCAGTTATAGCAACTGCATTCATAGGATACGTACTTCCATGAGGACAAATATCTTTC
TGAGGTGCTACAGTAATCACAAATCTTTTATCAGCTATCCCTTATATTGGGACCACCCTA
GTAGAATGAATCTGAGGAGGATTCTCAGTAGACAAAGCAACCTTAACACGTTTTTTTGCA
TTTCATTTTATTCTCCCTTTTATTATCGCAGCTATAGTAATTGTCCACCTACTATTTCTC
CATGAAACAGGTTCAAACAACCCCACAGGCTTAAACTCTGACGCAGATAAAATTCCATTT
CACCCCTACTATACAATCAAAGACCTATTAGGAGTCTTTATTCTACTCCTATTCCTAATA
ATTTTAGTCCTATTCTTCCCAGATCTCTTAGGAGACCCAGACAACTACTCACCAGCAAAT
CCACTAAACACTCCTCCCCACATCAAACCAGAATGATACTTCCTATTCGCTTACGCAATT
CTCCGATCCATCCCTAATAAACTAGGAGGCGTAGTAGCCCTAGTCCTATCAATTTTAATC
CTAGCTCTCCTACCCTTCCTTCATACCTCTAAACAGCGTAGTCTCATTTTCCGCCCAATT
ACCCAAACTCTCTACTGAATCCTAGTAGCTAATCTCCTCATTCTAACATGAATCGGAGGC
CAACCAGTTGAACATCCATTCATCATCATTGGACAACTAGCCTCCATCAGTTACTTCTCA
ATTATTCTTATCCTAATACCTATTTCCGGAATCATCGAAGACAAAATAATAAAATGAAAC
TCA-------------------------------
>gi|321271874|gb|GU457013.1| Niviventer tenaster isolate BD9-30 cytochrome b (Cytb) gene, partial cds; mitochondrial
ATGACAAATATCCGAAAAACCCATCCCCTTCTTAAAATTATTAACCATGCTTTCATCGAC
CTACCCGCTCCATCTAACATTTCATCATGATGAAATTTTGGCTCTCTTCTAGGATTATGC
CTTATCGTACAAATCATTACAGGCCTCTTTTTAGCGATACACTATACATCAGACACAATA
ACAGCATTTTCATCAGTCACCCACATCTGCCGAGACGTAAACTACGGATGATTAATCCGT
TACTTACACGCCAATGGAGCTTCCATATTCTTCATCTGCTTATTCCTCCACGTAGGACGA
GGAATATACTATGGATCCTACACCTTCCTAGAAACATGGAACATTGGAGTAATTCTTCTA
TTCGCAGTTATAGCAACTGCATTCATAGGATACGTACTTCCATGAGGACAAATATCTTTC
TGAGGTGCTACAGTAATCACAAATCTTTTATCAGCTATCCCTTATATTGGGACCACCCTA
GTAGAATGAATCTGAGGAGGATTCTCAGTAGACAAAGCAACCTTAACACGTTTTTTTGCA
TTTCATTTTATTCTCCCTTTTATTATCGCAGCTATAGTAATTGTCCACCTACTATTTCTC
CATGAAACAGGTTCAAACAACCCCACAGGCTTAAACTCTGACGCAGATAAAATTCCATTT
CACCCCTACTATACAATCAAAGACCTATTAGGAGTCTTTATTCTACTTCTATTCCTAATA
ATTTTAGTCCTATTCTTCCCAGATCTCTTAGGAGACCCAGACAACTACTCACCAGCAAAT
CCACTAAACACTCCTCCCCACATCAAACCAGAATGATACTTCCTATTCGCTTACGCCATT
CTCCGATCCATCCCTAATAAACTAGGAGGCGTAGTAGCCCTAGTCCTATCAATTTTAATC
CTAGCTCTCCTACCCTTCCTTCATACCTCTAAACAGCGTAGTCTCATTTTCCGCCCAATT
ACCCAAACTCTCTACTGAATCCTAGTAGCTAATCTCCTCATTCTAACATGAATCGGAGGC
CAACCAGTTGAACATCCATTCATCATCATTGGACAACTAGCCTCCATCAGTTACTTCTCA
ATTATTCTTATCCTAATACCTATTTCCGGAATCATCGAAGACAAAATACTAAAATGAAAC
CTA-------------------------------
>gi|321271872|gb|GU457012.1| Niviventer tenaster isolate BD9-27 cytochrome b (Cytb) gene, partial cds; mitochondrial
ATGACAAATATCCGAAAAACCCATCCCCTTCTTAAAATTATTAACCATGCTTTCATCGAC
CTACCCGCTCCATCTAACATTTCATCATGATGAAATTTTGGCTCTCTTCTAGGATTATGC
CTTATCGTACAAATCATTACAGGCCTCTTTTTAGCGATACACTATACATCAGACACAATA
ACAGCATTTTCATCAGTCACCCACATCTGCCGAGACGTAAACTACGGATGATTAATCCGT
TACTTACACGCCAATGGAGCTTCCATATTCTTCATCTGCTTATTCCTCCACGTAGGACGA
GGAATATACTATGGATCCTACACCTTCCTAGAAACATGGAACATTGGAGTAATTCTTCTA
TTCGCAGTTATAGCAACTGCATTCATAGGATACGTACTTCCATGAGGACAAATATCTTTC
TGAGGTGCTACAGTAATCACAAATCTTTTATCAGCTATCCCTTATATTGGGACCACCCTA
GTAGAATGAATCTGAGGAGGATTCTCAGTAGACAAAGCAACCTTAACACGTTTTTTTGCA
TTTCATTTTATTCTCCCTTTTATTATCGCAGCTATAGTAATTGTCCACCTACTATTTCTC
CATGAAACAGGTTCAAACAACCCCACAGGCTTAAACTCTGACGCAGATAAAATTCCATTT
CACCCCTACTATACAATCAAAGACCTATTAGGAGTCTTTATTCTACTTCTATTCCTAATA
ATTTTAGTCCTATTCTTCCCAGATCTCTTAGGAGACCCAGACAACTACTCACCAGCAAAT
CCACTAAACACTCCTCCCCACATCAAACCAGAATGATACTTCCTATTCGCTTACGCCATT
CTCCGATCCATCCCTAATAAACTAGGAGGCGTAGTAGCCCTAGTCCTATCAATTTTAATC
CTAGCTCTCCTACCCTTCCTTCATACCTCTAAACAACGTAGTCTCATTTTCCGCCCAATT
ACCCAAACTCTCTACTGAATCCTAGTAGCTAATCTCCTCATTCTAACATGAATCGGAGGC
CAACCAGTTGAACATCCATTCATCATCATTGGACAACTAGCCTCCATCAGTTACTTCTCA
ATTATTCTTATCCTAATACCTATTTCCGGAATCATCGAAGACAAAATAATAAAATGAAAC
TCA-------------------------------
>gi|321271870|gb|GU457011.1| Niviventer tenaster isolate BD-87 cytochrome b (Cytb) gene, partial cds; mitochondrial
ATGACAAATATCCGAAAAACCCATCCCCTTCTTAAAATTATTAACCATGCTTTCATCGAC
CTACCCGCTCCATCTAACATTTCATCATGATGAAATTTTGGCTCTCTTCTAGGATTATGC
CTTATCGTACAAATCATTACAGGCCTCTTTTTAGCGATACACTATACATCAGACACAATA
ACAGCATTTTCATCAGTCACCCACATCTGCCGAGACGTAAACTACGGATGATTAATCCGT
TATTTACACGCCAATGGAGCTTCCATATTCTTCATCTGCTTATTCCTCCACGTAGGACGA
GGAATATACTATGGATCCTACACCTTCCTAGAAACATGAAACATTGGAGTAGTTCTTCTA
TTCGCAGTTATAGCAACTGCATTCATAGGATACGTACTTCCATGAGGACAAATATCTTTC
TGAGGTGCTACAGTAATCACAAATCTTTTATCAGCTATCCCTTATATTGGGACCACCCTA
GTAGAATGAATCTGAGGAGGATTCTCAGTAGACAAAGCAACCTTAACACGTTTTTTTGCA
TTTCATTTTATTCTCCCTTTTATTATCGCAGCTATAGTAATTGTCCACCTACTATTTCTC
CATGAAACAGGTTCAAACAACCCCACAGGCTTAAACTCTGACGCAGACAAAATTCCATTT
CACCCCTACTATACAATCAAAGACCTATTAGGAGTCTTTATTCTACTTCTATTCCTAATA
ATTTTAGTCCTATTCTTCCCAGATCTCTTAGGAGACCCAGACAACTACTCACCAGCAAAT
CCACTAAACACTCCTCCCCACATCAAACCAGAATGATACTTCCTATTCGCTTACGCCATT
CTCCGATCCATCCCTAATAAACTAGGAGGCGTAGTAGCCCTAGTCCTATCAATTTTAATC
CTAGCTCTCCTACCCTTCCTTCATACCTCTAAACAGCGTAGTCTCATTTTCCGCCCAATT
ACCCAAACTCTCTACTGAATCCTAGTAGCTAATCTCCTCATTCTAACATGAATCGGAGGC
CAACCAGTTGAACATCCATTCATCATCATTGGACAACTAGCCTCCATCAGTTACTTCTCA
ATTATTTTTTTCCTAATACCTATTTCCGGAATCATCGAAGACAAAATACTAAAATGAAAC
CTA-------------------------------
>gi|321271868|gb|GU457010.1| Niviventer tenaster isolate BD-86 cytochrome b (Cytb) gene, partial cds; mitochondrial
ATGACAAATATCCGAAAAACCCATCCCCTTCTTAAAATTATTAACCATGCTTTCATCGAC
CTACCCGCTCCATCTAACATTTCATCATGATGAAATTTTGGCTCTCTTCTAGGATTATGC
CTTATCGTACAAATCATTACAGGCCTCTTTTTAGCGATACACTATACATCAGACACAATA
ACAGCATTTTCATCAGTCACCCACATCTGCCGAGACGTAAACTACGGATGATTAATCCGT
TATTTACACGCCAATGGAGCTTCCATATTCTTCATCTGCTTATTCCTCCACGTAGGACGA
GGAATATACTATGGATCCTACACCTTCCTAGAAACATGAAACATTGGAGTAGTTCTTCTA
TTCGCAGTTATAGCAACTGCATTCATAGGATACGTACTTCCATGAGGACAAATATCTTTC
TGAGGTGCTACAGTAATCACAAATCTTTTATCAGCTATCCCTTATATTGGGACCACCCTA
GTAGAATGAATCTGAGGAGGATTCTCAGTAGACAAAGCAACCTTAACACGTTTTTTTGCA
TTTCATTTTATTCTCCCTTTTATTATCGCAGCTATAGTAATTGTCCACCTACTATTTCTC
CATGAAACAGGTTCAAACAACCCCACAGGCTTAAACTCTGACGCAGACAAAATTCCATTT
CACCCCTACTATACAATCAAAGACCTATTAGGAGTCTTTATTCTACTTCTATTCCTAATA
ATTTTAGTCCTATTCTTCCCAGATCTCTTAGGAGACCCAGACAACTACTCACCAGCAAAT
CCACTAAACACTCCTCCCCACATCAAACCAGAATGATACTTCCTATTCGCTTACGCCATT
CTCCGATCCATCCCTAATAAACTAGGAGGCGTAGTAGCCCTAGTCCTATCAATTTTAATC
CTAGCTCTCCTACCCTTCCTTCATACCTCTAAACAGCGTAGTCTCATTTTCCGCCCAATT
ACCCAAACTCTCTACTGAATCCTAGTAGCTAATCTCCTCATTCTAACATGAATCGGAGGC
CAACCAGTTGAACATCCATTCATCATCATTGGACAACTAGCCTCCATCAGTTACTTCTCA
ATTATTCTTATCCTAATACCTATTTCCGGAATCATCGAAGACAAAATACTAAAATGAAAC
CTA-------------------------------
>gi|321271866|gb|GU457009.1| Niviventer langbianis isolate BD-109 cytochrome b (Cytb) gene, partial cds; mitochondrial
ATGACAAACATCCGAAAAACTCACCCACTACTCAAAATTATTAACCACGCATTCATTGAC
CTACCTGCTCCATCCAACATTTCATCATGATGAAATTTCGGCTCTCTCCTTGGTATATGC
CTCATCGTACAAATTATCACAGGATTATTCCTAGCAATACACTACACATCCGACACAATA
ACAGCATTCTCATCAGTAACTCATATCTGCCGAGACGTTAATTACGGATGACTAATTCGA
TATATACATGCTAACGGAGCCTCTATATTTTTCATCTGCCTATTCCTTCACGTAGGACGA
GGAATATACTACGGATCCTACACCTTCCTAGAAACATGAAACATCGGAGTAATTCTCCTA
TTCGCAGTAATAGCAACTGCATTCATAGGATATGTACTTCCATGAGGACAAATATCCTTC
TGAGGTGCCACAGTCATTACAAATCTCCTCTCAGCTATTCCCTACATCGGAACAACCTTA
GTAGAATGAATCTGAGGCGGCTTCTCAGTAGATAAAGCAACCCTAACACGTTTTTTCGCA
TTCCACTTCATCCTCCCCTTTATCATCGCAGCCCTAGCAATTGTTCATCTACTGTTTCTC
CACGAAACCGGATCAAACAACCCAACAGGACTAAACTCCGACGCCGACAAAATTCCATTT
CACCCCTACTATACAATTAAAGACCTACTAGGAATATTCATCCTACTCATATTCCTAATG
TCCTTAGTCTTATTCTTCCCAGACCTCCTAGGAGATCCAGATAACTACTCACCTGCCAAC
CCTCTAAATACCCCACCCCATATTAAACCAGAATGATACTTTCTATTCGCCTACGCTATC
CTACGTTCCATCCCTAACAAACTAGGAGGCGTAGTAGCCCTAGTATTATCAATTCTAATC
TTAGCCCTTCTTCCATTCCTACACACCTCAAAACAACGTAGCCTTACATTCCGCCCAATC
ACACAAACCCTCTATTGAATTCTCGTAGCAAACCTTTTTATCCTAACATGAATTGGAGGC
CAACCCGTCGAACACCCATTCATTATTATTGGCCAACTAGCCTCCATCAGCTATTTCTCA
ATTATCCTATTTCTAATACCAATTTCTGGAATAATCGAAGACAAAATACTAAAATGAAAC
TCA-------------------------------
>gi|321271864|gb|GU457008.1| Niviventer langbianis isolate BD-50 cytochrome b (Cytb) gene, complete cds; mitochondrial
ATGACAAACATCCGAAAAACTCACCCACTACTCAAAATTATTAACCACGCATTCATTGAC
CTACCTGCTCCATCCAACATTTCATCATGATGAAATTTCGGCTCTCTCCTTGGTATATGC
CTCATCGTACAAATTATCACAGGATTATTCCTAGCAATACACTACACATCCGACACAATA
ACAGCATTCTCATCAGTAACTCATATCTGCCGAGACGTTAATTACGGATGACTAATTCGA
TATATACATGCTAACGGAGCCTCTATATTTTTCATCTGCCTATTCCTTCACGTAGGACGA
GGAATATACTACGGATCCTACACCTTCCTAGAAACATGAAACATCGGAGTAATTCTCCTA
TTCGCAGTAATAGCAACTGCATTCATAGGATATGTACTTCCATGAGGACAAATATCCTTC
TGAGGTGCCACAGTCATTACAAATCTCCTCTCAGCTATTCCCTACATCGGAACAACCTTA
GTAGAATGAATCTGAGGCGGCTTCTCAGTAGATAAAGCAACCCTAACACGTTTTTTCGCA
TTCCACTTCATCCTCCCCTTTATCATCGCAGCCCTAGCAATTGTTCATCTACTGTTCCTC
CACGAAACCGGATCAAACAACCCAACAGGACTAAACTCCGACGCCGACAAAATTCCATTT
CACCCCTACTATACAATTAAAGACCTACTAGGAATATTCATCCTACTCGTATTCCTAATG
TCCTTAGTCTTATTCTTCCCAGACCTCCTAGGAGATCCAGATAACTACTCACCTGCCAAC
CCTCTAAATACCCCACCCCATATTAAACCAGAATGATACTTTCTATTCGCCTACGCTATC
CTACGTTCCATCCCTAACAAACTAGGAGGCGTAGTAGCCCTAGTATTATCAATTCTAATC
TTAGCCCTTCTTCCATTCCTACACACCTCAAAACAACGTAGCCTTACATTCCGCCCAATC
ACACAAACCCTCTATTGAATTCTCGTAGCAAACCTTTTTATCCTAACATGAATTGGAGGC
CAACCCGTCGAACACCCATTCATTATTATTGGCCAACTAGCCTCCATCAGCTATTTCTCA
ATTATCCTGATTCTAATACCAATTTCTGGAATAATCGAAGACAAAATACTAAAATGAAAC
TAA-------------------------------
>gi|321271862|gb|GU457007.1| Niviventer langbianis isolate BD-48 cytochrome b (Cytb) gene, complete cds; mitochondrial
ATGACAAACATCCGAAAAACTCACCCACTACTCAAAATTATTAACCACGCATTCATTGAC
CTACCTGCTCCATCCAACATTTCATCATGATGAAATTTCGGCTCTCTCCTTGGTATATGC
CTCATCGTACAAATTATCACAGGATTATTCCTAGCAATACACTACACATCCGACACAATA
ACAGCATTCTCATCAGTAACTCATATCTGCCGAGACGTTAATTACGGATGACTAATTCGA
TATATACATGCTAACGGAGCCTCTATATTTTTCATCTGCCTATTCCTTCACGTAGGACGA
GGAATATACTACGGATCCTACACCTTCCTAGAAACATGAAACATCGGAGTAATTCTCCTA
TTCGCAGTAATAGCAACTGCATTCATAGGATATGTACTTCCATGAGGACAAATATCCTTC
TGAGGTGCCACAGTCATTACAAATCTCCTCTCAGCTATTCCCTACATCGGAACAACCTTA
GTAGAATGAATCTGAGGCGGCTTCTCAGTAGATAAAGCAACCCTAACACGTTTTTTCGCA
TTCCACTTCATCCTCCCCTTTATCATCGCAGCCCTAGCAATTGTTCATCTACTGTTCCTC
CACGAAACCGGATCAAACAACCCAACAGGACTAAACTCCGACGCCGACAAAATTCCATTT
CACCCCTACTATACAATTAAAGACCTACTAGGAATATTCATCCTACTCGTATTCCTAATG
TCCTTAGTCTTATTCTTCCCAGACCTCCTAGGAGATCCAGATAACTACTCACCTGCCAAC
CCTCTAAATACCCCACCCCATATTAAACCAGAATGATACTTTCTATTCGCCTACGCTATC
CTACGTTCCATCCCTAACAAACTAGGAGGCGTAGTAGCCCTAGTATTATCAATTCTAATC
TTAGCCCTTCTTCCATTCCTACACACCTCAAAACAACGTAGCCTTACATTCCGCCCAATC
ACACAAACCCTCTATTGAATTCTCGTAGCAAACCTTTTTATCCTAACATGAATTGGAGGC
CAACCCGTCGAACACCCATTCATTATTATTGGCCAACTAGCCTCCATCAGCTATTTCTCA
ATTATCCTGATTCTAATACCAATTTCTGGAATAATCGAAGACAAAATACTAAAATGAAAC
TAA-------------------------------
>gi|321271860|gb|GU457006.1| Niviventer langbianis isolate BD-10 cytochrome b (Cytb) gene, complete cds; mitochondrial
ATGACAAACATCCGAAAAACTCACCCACTACTCAAAATTATTAACCACGCATTCATTGAC
CTACCTGCTCCATCCAACATTTCATCATGATGAAATTTCGGCTCTCTCCTTGGTATATGC
CTCATCGTACAAATTATCACAGGATTATTCCTAGCAATACACTACACATCCGACACAATA
ACAGCATTCTCATCAGTAACTCATATCTGCCGAGACGTTAATTACGGATGACTAATTCGA
TATATACATGCTAACGGAGCCTCTATATTTTTCATCTGCCTATTCCTTCACGTAGGACGA
GGAATATACTACGGATCCTACACCTTCCTAGAAACATGAAACATCGGAGTAATTCTCCTA
TTCGCAGTAATAGCAACTGCATTCATAGGATATGTACTTCCATGAGGACAAATATCCTTC
TGAGGTGCCACAGTCATTACAAATCTCCTCTCAGCTATTCCCTACATCGGAACAACCTTA
GTAGAATGAATCTGAGGCGGCTTCTCAGTAGATAAAGCAACCCTAACACGTTTTTTCGCA
TTCCACTTCATCCTCCCCTTTATCATCGCAGCCCTAGCAATTGTTCATCTACTGTTCCTC
CACGAAACCGGATCAAACAACCCAACAGGACTAAACTCCGACGCCGACAAAATTCCATTT
CACCCCTACTATACAATTAAAGACCTACTAGGAATATTCATCCTACTTGTATTCCTAATG
TCCTTAGTCTTATTCTTCCCAGACCTCCTAGGAGATCCAGATAACTACTCACCTGCCAAC
CCTCTAAATACCCCACCCCATATTAAACCAGAATGATACTTTCTATTCGCCTACGCTATC
CTACGTTCCATCCCTAACAAACTAGGAGGCGTAGTAGCCCTAGTATTATCAATTCTAATC
TTAGCCCTTCTTCCATTCCTACACACCTCAAAACAACGTAGCCTTACATTCCGCCCAATC
ACACAAACCCTCTATTGAATTCTCGTAGCAAACCTTCTTATCCTAACATGAATTGGAGGC
CAACCCGTCGAACACCCATTCATTATTATTGGCCAACTAGCCTCCATCAGCTATTTCTCA
ATTATCCTGATTCTAATACCAATTTCTGGAATAATCGAAGACAAAATACTAAAATGAAAC
TAA-------------------------------
>gi|321271858|gb|GU457005.1| Niviventer fulvescens isolate SH-127 cytochrome b (Cytb) gene, partial cds; mitochondrial
ATGACAAACATCCGAAAAACTCACCCCTTACTTAAAATTGTTAACCACGCCTTCATTGAC
TTACCCGCCCCATCCAACATCTCATCATGATGAAATTTCGGTTCCCTACTAGGCCTGTGC
CTTATTGTACAAATTATTACAGGCCTATTTCTAGCTATACACTACACATCCGATACAATA
ACAGCATTCTCATCAGTCACCCATATCTGCCGAGACGTAAATTATGGATGACTAATTCGA
TATCTACACGCAAATGGAGCTTCTATATTTTTCATCTGCCTATTCCTTCATGTAGGACGA
GGGATATACTATGGATCTTATACTTTCCTAGAAACGTGAAACATCGGAGTAGTTCTACTA
TTTGCAGTCATAGCAACTGCATTCATAGGATATGTACTCCCATGAGGGCAAATATCCTTC
TGAGGGGCCACAGTAATTACTAATCTTCTATCAGCTATTCCTTATATCGGAACAACCTTA
GTAGAATGAATCTGAGGCGGATTCTCAGTAGATAAGGCAACTTTAACACGCTTTTTCGCA
TTCCATTTCATTCTCCCCTTTATCATTGCAGCTCTAGCAATTGTTCATCTTCTATTTCTT
CACGAAACAGGATCAAATAATCCAACAGGCCTAAACTCCGACGCAGACAAAATTCCGTTT
CACCCCTACTACACTATTAAAGACCTCCTAGGGGTCTTTATTCTACTTCTGCTACTAATA
ACCTTAGTCTTATTCTTCCCAGACCTTCTAGGAGACCCAGATAACTACTCACCTGCCAAC
CCCCTAAACACCCCACCACACATTAAACCAGAATGATACTTTCTATTTGCTTACGCTATT
CTTCGCTCCATCCCTAATAAATTAGGAGGAGTAATTGCCCTAATCTTATCCATCCTAATT
TTAGCCTTCCTACCATTCCTCCATACTTCTAAACAACGAAGCCTTACATTCCGCCCAATC
ACTCAAACCCTCTATTGAATTCTTGTAGCCAACCTACTTATTCTAACATGAATTGGAGGT
CAACCAGTCGAACACCCATTTATTATCATTGGACAGTTAGCCTCTATCAGCTACTTCTCC
ATTATCTTTATCCTAATACCAATCTCCGGAATCATCGAAGACAAAATACTAAAATGAAAC
TCA-------------------------------
>gi|321271856|gb|GU457004.1| Niviventer fulvescens isolate SH-157 cytochrome b (Cytb) gene, partial cds; mitochondrial
ATGACAAACATCCGAAAAACTCACCCCTTACTTAAAATTGTTAACCACGCCTTCATTGAC
TTACCCACCCCATCCAACATCTCATCATGATGAAATTTCGGTTCCCTACTAGGCCTGTGC
CTTATTGTACAAATTATTACAGGTCTATTTCTAGCTATACACTACACATCCGATACAATA
ACAGCATTCTCATCAGTCACCCATATCTGCCGAGACGTAAATTATGGATGACTAATTCGA
TATCTACACGCAAATGGAGCTTCTATATTTTTCATCTGCCTATTCCTTCATGTAGGACGA
GGGATATACTATGGATCTTATACTTTCCTAGAAACGTGAAACATCGGAGTAGTTCTACTA
TTTGCAGTCATAGCAACTGCATTCATAGGATATGTACTCCCATGAGGGCAAATATCCTTC
TGAGGGGCCACAGTAATTACTAATCTTCTATCAGCTATTCCTTATATCGGAACAACCTTA
GTAGAGTGAATCTGAGGCGGATTCTCAGTAGATAAGGCAACTTTAACACGCTTTTTCGCA
TTCCATTTTATTCTCCCCTTTATCATTGCAGCTCTAGCAATTGTTCATCTTCTATTTCTT
CACGAAACAGGATCAAATAATCCAACAGGCCTAAACTCCGACGCAGACAAAATTCCGTTT
CACCCCTACTACACTATTAAAGACCTCCTAGGGGTCTTTATTCTACTTCTGCTACTAATA
ACCTTAGTCTTATTCTTCCCAGACCTTCTAGGAGACCCAGATAACTACTCACCTGCCAAC
CCCCTAAACACCCCACCACACATTAAACCAGAATGATACTTTCTATTTGCTTACGCTATT
CTTCGCTCCATCCCTAATAAATTAGGAGGAGTAATTGCCCTAATCTTATCCATCCTAATT
TTAGCCTTCCTACCATTCCTCCATACTTCTAAACAACGAAGCCTTACATTCCGCCCAATC
ACTCAAACCCTCTATTGAATTCTTGTAGCCAACCTACTTATTCTAACATGAATTGGAGGT
CAACCAGTCGAACACCCATTTATTATCATTGGACAGTTAGCCTCTATCAGCTACTTCTCC
ATTATCTTAATCCTAATACCAATCTCCGGAATCATCGAAGACAAAATACTAAAATGAAAC
TCA-------------------------------
>gi|321271854|gb|GU457003.1| Niviventer fulvescens isolate SH-164 cytochrome b (Cytb) gene, partial cds; mitochondrial
ATGACAAACATCCGAAAAACTCACCCCTTACTTAAAATTGTTAACCACGCCTTCATTGAC
TTACCCGCCCCATCCAACATCTCATCATGATGAAATTTCGGTTCCCTACTAGGCCTATGC
CTTATTGTACAAATTATTACAGGTCTATTTCTAGCTATACACTACACATCCGATACAATA
ACAGCATTCTCATCAGTCACCCATATCTGCCGAGACGTAAATTATGGATGACTAATTCGA
TATCTGCACGCAAATGGAGCTTCTATATTTTTCATCTGCCTATTCCTTCATGTAGGACGA
GGGATATACTATGGATCTTATACTTTCCTAGAAACGTGAAACATCGGAGTAGTTCTACTA
TTTGCAGTCATAGCAACTGCATTCATAGGATATGTACTCCCATGAGGGCAAATATCCTTC
TGAGGGGCCACAGTAATTACTAATCTTCTATCAGCTATTCCTTATATCGGAACAACCTTA
GTAGAATGAATCTGAGGCGGATTCTCAGTAGATAAGGCAACTTTAACACGCTTTTTCGCA
TTCCATTTTATTCTCCCCTTTATCATTGCAGCTCTAGCAATTGTTCACCTTCTATTTCTT
CACGAAACAGGATCAAATAACCCAACAGGCCTAAACTCCGACGCAGACAAAATTCCGTTT
CACCCCTACTACACTATTAAAGACCTCCTAGGGGTCTTTATTCTACTACTGCTACTAATA
ACCTTAGTCTTATTCTTCCCAGACCTTCTAGGAGACCCAGATAACTACTCACCTGCCAAC
CCCCTAAACACCCCACCACACATTAAACCAGAATGATACTTTCTATTTGCTTACGCTATT
CTTCGCTCCATCCCTAATAAATTAGGAGGAGTAATTGCCCTAATCTTATCCATCCTAATT
TTAGCCTTCCTACCATTCCTCCATACTTCTAAACAACGAAGCCTTACATTCCGCCCAATC
ACTCAAACCCTTTATTGAATTCTTGTAGCCAACCTACTTATTCTAACATGAATTGGAGGT
CAACCAGTCGAACACCCATTTATTATCATTGGACAGTTAGCCTCTATCAGCTACTTCTCC
ATTATCTTTATCCTAATACCAATCTCCGGAATCATCGAAGGCAAAATACTAAAATGAAAC
TCA-------------------------------
>gi|321271844|gb|GU456998.1| Niviventer niviventer isolate SH-161 cytochrome b (Cytb) gene, partial cds; mitochondrial
ATGACAAACATCCGCAAAATCCATCCCTCTCTTAAAATTATTAACCACGCTGTTCATGAT
CTACCTGCTCCATCTAACATCTTATCATGATGAAATTTTGGCTCTCTCCTAGGACTATGC
CTTATCGTACAAATTATTACAGGTCTTTTCTTAGCAATACACTACACATCAGATACAATA
ACAGCATTCTCATCAGTCACCCATATCTGTCGAGACGTAAACTACGGCTGATTAATCCGT
TACTTACACGCCAACGGAGCCTCCATATTCTTCATCTGTTTATTCCTCCACGTAGGACGA
GGAATATACTACGGATCCTACACCTTCCTAGAAACATGAAACATCGGAGTAGTCCTTCTA
TTCGCAGTTATAGCAACCGCATTCATAGGATATGTCCTTCCATGAGGACAAATATCTTTC
TGAGGCGCTACAGTAATCACAAACCTTCTATCAGCTATTCCTTATATCGGTACCACCCTA
GTAGAATGAATCTGAGGCGGTTTCTCAGTAGATAAAGCAACTTTAACACGCTTTTTTGCA
TTTCATTTCATCCTCCCTTTCATTATCGCAGCCCTAGTAATTGTCCATCTACTATTTCTC
CATGAAACAGGTTCAAACAACCCCACAGGCTTAAACTCTGACGCAGATAAAATTCCATTC
CACCCATACTACACAATTAAAGACCTATTAGGAGTCTTTATCCTACTCCTATTCCTAATA
ACTTTAGTCCTATTTTTTCCAGACCTCTTAGGAGACCCAGACAACTATTCACCAGCCAAT
CCACTAAATACTCCACCCCACATCAAACCAGAATGGTACTTCCTATTCGCCTATGCTATC
CTCCGATCTATCCCTAACAAATTAGGAGGTGTAGTAGCCCTAGTCTTATCAATTTTAATC
CTAGCCTTCCTACCCTTCCTTCATACTTCTAAACAACGAAGCCTCACTTTCCGCCCAATC
ACCCAAACTCTTTACTGAATCCTAGTGGCTAACCTCTTTATTCTAACATGAATCGGAGGC
CAACCAGTTGAACATCCATTCATTATCATCGGACAGCTAGCCTCCATCAGTTACTTCTCA
ATTATTCTCTTCCTAATACCTATTTCCGGAATCATCGAAGACAAAATACTAAAATGAAAC
TCA-------------------------------
>gi|321271826|gb|GU456989.1| Niviventer huang isolate LO9 cytochrome b (Cytb) gene, partial cds; mitochondrial
ATGACAAACATCCGAAAAACTCACCCCTTACTTAAAATTATTAATCATGCCTTCATTGAC
CTACCTGCCCCATCCAACATTTCATCATGATGAAATTTCGGCTCCCTATTAGGCCTATGC
CTTATTGTACAAATTATTACAGGCCTATTTCTAGCTATACACTATACATCTGACACAATA
ACAGCATTTTCATCAGTCACCCACATCTGCCGAGACGTAAATTATGGTTGACTAATTCGG
TATCTACACGCAAATGGAGCTTCTATATTCTTTATCTGCTTATTTCTTCATGTAGGACGA
GGTATATATTACGGATCCTACACTTTCCTAGAAACATGAAACATCGGAGTAATTCTTCTA
TTTGCAGTCATAGCAACTGCATTCATAGGATACGTACTCCCATGAGGACAAATATCCTTC
TGAGGAGCCACAGTAATTACTAATCTTCTATCAGCTATTCCTTATATTGGTACCACCTTA
GTAGAGTGAATCTGAGGTGGCTTCTCAGTAGATAAAGCAACTCTAACACGTTTTTTCGCA
TTCCATTTCATTCTCCCCTTTATTATCGCAGCTCTAGCAATTGTTCACCTTCTATTTCTT
CATGAAACAGGATCAAACAACCCAACAGGACTAAACTCAGACGCAGACAAAATTCCATTT
CACCCCTACTACACTATTAAAGACCTCCTAGGAATCTTTATTCTACTACTTCTACTAATA
TCTTTAGTCCTATTCTTCCCAGACCTCCTAGGGGATCCAGATAATTATTCACCTGCCAAT
CCCCTAAATACCCCACCACATATCAAACCAGAATGATACTTTCTATTTGCATACGCTATT
CTCCGCTCTATCCCTAACAAATTAGGGGGAGTAGTAGCCCTAGTCTTATCTATCCTAATC
TTAGCTTTCCTTCCATTACTTCACACTTCCAAACAACGTAGCCTTACATTCCGCCCAATC
ACTCAAACCCTCTACTGAATTCTTGTAGCCAACCTACTTATTCTAACATGAATTGGAGGT
CAACCAGTTGAACATCCATTTATTATCATCGGACAATTAGCCTCCATCAGCTATTTCTCC
ATTATCTTAATCCTTATACCAATCTCCGGAATCATCGAAGACAAAATACTAAAATGAAAC
CTA-------------------------------
>gi|321271824|gb|GU456988.1| Niviventer huang isolate LO-4 cytochrome b (Cytb) gene, partial cds; mitochondrial
ATGACAAACATCCGAAAAACTCACCCCTTACTTAAAATTATTAATCATGCCTTCATTGAC
CTACCTGCCCCATCCAACATTTCATCATGATGAAATTTCGGCTCCCTATTAGGCCTATGC
CTTATTGTACAAATTATTACAGGCCTATTTCTAGCTATACACTACACATCTGACACAATA
ACAGCATTTTCATCAGTCACCCACATCTGCCGAGACGTAAATTATGGTTGACTAATTCGA
TATCTACACGCAAACGGAGCTTCCATATTCTTTATCTGCTTATTTCTTCATGTAGGACGA
GGTATATATTACGGATCCTATACTTTCCTAGAAACATGAAACATCGGAGTAATTCTTCTA
TTTGCAGTCATAGCAACTGCATTCATAGGATATGTACTCCCATGAGGACAAATATCCTTC
TGAGGAGCCACAGTAATTACTAATCTTCTATCAGCTATTCCTTATATTGGTACCACCTTA
GTAGAGTGAATCTGAGGAGGCTTCTCAGTAGATAAAGCAACTTTAACACGTTTTTTCGCA
TTCCATTTTATTCTCCCTTTTATTATTGCAGCTCTAGCAATTGTTCACCTTCTATTTCTT
CATGAAACAGGATCAAACAACCCAACAGGCCTAAACTCAGACGCAGACAAAATTCCATTT
CACCCCTACTACACTATTAAAGACCTCCTAGGAATCTTTATTCTACTACTTCTACTAATA
TCTTTAGTCCTATTCTTCCCAGACCTCCTAGGAGATCCAGATAATTATTCACCTGCCAAT
CCCCTAAATACCCCACCACATATCAAACCAGAATGATACTTTCTATTTGCATACGCTATT
CTCCGCTCCATCCCTAACAAATTAGGAGGAGTAGTAGCCCTAGTCTTATCTATCCTAATC
TTAGCTTTCCTTCCATTACTTCACACCTCTAAACAACGTAGCCTTACATTCCGCCCAATC
ACTCAAACCCTCTATTGAATTCTTGTAGCCAACCTACTTATTCTAACATGAATTGGAGGT
CAACCAGTTGAACATCCATTTATTATCATCGGACAATTAGCCTCCATCAGCTATTTCTCT
ATCATCTTAATCCTTATACCAATCTCCGGAATCATCGAAGACAAAATACTAAAATGAAAC
CTA-------------------------------
>gi|321271822|gb|GU456987.1| Niviventer bukit isolate BD9-46 cytochrome b (Cytb) gene, partial cds; mitochondrial
ATGACAAATATCCGAAAAACCCATCCCCTTCTTAAAATCATCAACCATGCTTTCATCGAC
TTACCCGCCCCATCCAACATCTCATCATGATGAAACTTTGGCTCTCTCCTAGGACTATGC
CTTATTGTACAAATTATTACAGGCCTTTTTTTAGCAATACACTACACATCAGACACAATA
ACAGCATTTTCATCAGTCACCCATATCTGTCGAGACGTAAATTACGGCTGATTAATCCGC
TACATACACGCCAACGGTGCCTCCATATTCTTCATTTGCTTATTTCTTCACGTAGGACGA
GGAATATACTACGGATCCTATACTTTCCTAGAAACATGAAACATTGGAGTAGTCCTTTTA
TTCGCAGTTATAGCAACTGCATTCATAGGATATGTACTTCCATGAGGACAAATGTCCTTC
TGAGGGGCCACAGTAATTACAAACCTTTTATCAGCTATTCCTTATATTGGAACTACCCTA
GTAGAATGAATCTGAGGCGGTTTCTCAGTAGATAAAGCAACCTTAACACGCTTTTTCGCA
TTCCATTTTATTCTACCCTTCATCATCGCAGCCCTAGTAATTGTTCACCTACTATTCCTC
CATGAAACAGGTTCAAACAACCCCACAGGCTTAAATTCTGACGCAGATAAAATCCCATTC
CACCCCTACTACACAATCAAAGACCTATTAGGAGTCTTTATCCTACTTCTATTTCTAATA
ACTTTAGTCTTATTTTTCCCAGACCTCTTAGGAGACCCAGATAACTACTCACCAGCCAAC
CCACTAAACACTCCACCCCACATCAAACCAGAATGATACTTCCTATTTGCTTATGCCATC
CTCCGATCTATCCCTAATAAACTAGGAGGTGTAGTAGCCCTAGTCTTATCAATTTTAATC
CTAGCCCTCCTGCCCTTCCTCCACACTTCTAAACAACGCAGCCTCACCTTCCGCCCAATC
ACCCAAACTCTTTACTGAATCCTAGTAGCCAACCTCCTTATCTTAACATGAATCGGAGGT
CAACCAGTTGAACATCCATTCATCATCATTGGACAACTAGCCTCCATCAGTTACTTCTCA
ATTATCCTTATCCTTATACCTATTTCCGGAATCATCGAAGACAAGATACTAAAATGAAAC
TCA-------------------------------
>gi|321271820|gb|GU456986.1| Niviventer bukit isolate BD9-36 cytochrome b (Cytb) gene, partial cds; mitochondrial
ATGACAAATATCCGAAAAACCCATCCCCTTCTTAAAATCATCAACCATGCTTTCATCGAC
TTACCCGCCCCATCCAACATCTCATCATGATGAAACTTTGGCTCTCTCCTAGGACTATGC
CTTATTGTACAAATTATTACAGGCCTTTTTTTAGCAATACACTACACATCAGACACAATA
ACAGCATTTTCATCAGTCACCCATATCTGTCGAGACGTAAATTACGGCTGATTAATCCGC
TACATACACGCCAACGGTGCCTCCATATTCTTCATTTGCTTATTTCTTCACGTAGGACGA
GGAATATACTACGGATCCTATACTTTCCTAGAAACATGAAACATTGGAGTAGTCCTTTTA
TTCGCAGTTATAGCAACTGCATTCATAGGATATGTACTTCCATGAGGACAAATGTCCTTC
TGAGGGGCCACAGTAATTACAAACCTTTTATCAGCTATTCCTTATATTGGAACTACCCTA
GTAGAATGAATCTGAGGCGGTTTCTCAGTAGATAAAGCAACCTTAACACGCTTTTTCGCA
TTCCATTTTATTCTACCCTTCATCATCGCAGCCCTAGTAATTGTTCACCTACTATTCCTC
CATGAAACAGGTTCAAACAACCCCACAGGCTTAAATTCTGACGCAGATAAAATCCCATTC
CACCCCTACTACACAATCAAAGACCTATTAGGAGTCTTTATCCTACTTCTATTTCTAATA
ACTTTAGTCTTATTTTTCCCAGACCTCTTAGGAGACCCAGATAACTACTCACCAGCCAAC
CCACTAAACACTCCACCCCACATCAAACCAGAATGATACTTCCTATTTGCTTATGCCATC
CTCCGATCTATCCCTAATAAACTAGGAGGTGTAGTAGCCCTAGTCTTATCAATTTTAATC
CTAGCCCTCCTGCCCTTCCTCCACACTTCTAAACAACGCAGCCTCACCTTCCGCCCAATC
ACCCAAACTCTTTACTGAATCCTAGTAGCCAACCTCCTTATCTTAACATGAATCGGAGGT
CAACCAGTTGAACATCCATTCATCATCATTGGACAACTAGCCTCCATCAGTTACTTCTCA
ATTATCCTTATCCTTATACCTATTTCCGGAATCATCGAAGACAAAATACTAAAATGAAAC
TCA-------------------------------
>gi|321271818|gb|GU456985.1| Niviventer bukit isolate BD9-32 cytochrome b (Cytb) gene, partial cds; mitochondrial
ATGACAAATATCCGAAAAACCCATCCCCTTCTTAAAATCATCAACCATGCTTTCATCGAC
TTACCCGCCCCATCCAACATCTCATCATGATGAAACTTTGGCTCTCTCCTAGGACTATGC
CTTATTGTACAAATTATTACAGGCCTTTTTTTAGCAATACACTACACATCAGACACAATA
ACAGCATTTTCATCAGTCACCCATATCTGTCGAGACGTAAATTACGGCTGATTAATCCGC
TACATACACGCCAACGGTGCCTCCATATTCTTCATTTGCTTATTTCTTCACGTAGGACGA
GGAATATACTACGGATCCTATACTTTCCTAGAAACATGAAACATTGGAGTAGTCCTTTTA
TTCGCAGTTATAGCAACTGCATTCATAGGATATGTACTTCCATGAGGACAAATGTCCTTC
TGAGGAGCCACAGTAATTACAAACCTTTTATCAGCTATTCCTTATATTGGAACTACCCTA
GTAGAATGAATCTGAGGCGGTTTCTCAGTAGATAAAGCAACCTTAACACGCTTTTTCGCA
TTCCATTTTATTCTACCCTTCATCATCGCAGCCCTAGTAATTGTTCACCTACTATTCCTC
CATGAAACAGGTTCAAACAACCCCACAGGCTTAAATTCTGACGCAGATAAAATCCCATTC
CACCCCTACTACACAATCAAAGACCTATTAGGAGTCTTTATCCTACTTCTATTTCTAATA
ACTTTAGTCTTATTTTTCCCAGACCTCTTAGGAGACCCAGATAACTACTCACCAGCCAAC
CCACTAAACACTCCACCCCACATCAAACCAGAATGATACTTCCTATTTGCTTATGCCATC
CTCCGATCTATCCCTAATAAACTAGGAGGTGTTGTAGCCCTAGTCTTATCAATTTTAATC
CTAGCCCTCCTACCCTTCCTCCACACTTCTAAACAACGCAGCCTCACCTTCCGCCCAATC
ACCCAAACTCTTTACTGAATCCTAGTAGCCAACCTCCTTATCTTAACATGAATCGGAGGT
CAACCAGTTGAACATCCATTCATCATCATTGGACAACTAGCCTCCATCAGTTACTTCTCA
ATTATCCTTATCCTTATACCTATTTCCGGAATCATCGAAGACAAAATACTAAAATGAAAC
TCA-------------------------------
>gi|321271816|gb|GU456984.1| Niviventer bukit isolate BD9-31 cytochrome b (Cytb) gene, partial cds; mitochondrial
ATGACAAATATCCGAAAAACCCATCCCCTTCTTAAAATCATCAACCATGCTTTCATCGAC
TTACCCGCCCCATCCAACATCTCATCATGATGAAACTTTGGCTCTCTCCTAGGACTATGC
CTTATTGTACAAATTATTACAGGCCTTTTTTTAGCAATACACTACACATCAGACACAATA
ACAGCATTTTCATCAGTCACCCATATCTGTCGAGACGTAAATTACGGCTGATTAATCCGC
TACATACACGCCAACGGTGCCTCCATATTCTTCATTTGCTTATTTCTTCACGTAGGACGA
GGAATATACTACGGATCCTATACTTTCCTAGAAACATGAAACATTGGAGTAGTCCTTTTA
TTCGCAGTTATAGCAACTGCATTCATAGGATATGTACTTCCATGAGGACAAATGTCCTTC
TGAGGAGCCACAGTAATTACAAACCTTTTATCAGCTATTCCTTATATTGGAACTACCCTA
GTAGAATGAATCTGAGGCGGTTTCTCAGTAGATAAAGCAACCTTAACACGCTTTTTCGCA
TTCCATTTTATTCTACCCTTCATCATCGCAGCCCTAGTAATTGTTCACCTACTATTCCTC
CATGAAACAGGTTCAAACAACCCCACAGGCTTAAATTCTGACGCAGATAAAATCCCATTC
CACCCCTACTACACAATCAAAGACCTATTAGGAGTCTTTATCCTACTTCTATTTCTAATA
ACTTTAGTCTTATTTTTCCCAGACCTCTTAGGAGACCCAGATAACTACTCACCAGCCAAC
CCACTAAACACTCCACCCCACATCAAACCAGAATGATACTTCCTATTTGCTTATGCCATC
CTCCGATCTATCCCTAATAAACTAGGAGGTGTTGTAGCCCTAGTCTTATCAATTTTAATC
CTAGCCCTCCTACCCTTCCTCCACACTTCTAAACAACGCAGCCTCACCTTCCGCCCAATC
ACCCAAACTCTTTACTGAATCCTAGTAGCCAACCTCCTTATCTTAACATGAATCGGAGGT
CAACCAGTTGAACATCCATTCATCATCATTGGACAACTAGCCTCCATCAGTTACTTCTCA
ATTATCCTTATCCTTATACCTATTTCCGGAATCATCGAAGACAAAATACTAAAATGAAAC
CTA-------------------------------
>gi|321271814|gb|GU456983.1| Niviventer bukit isolate BD9-26 cytochrome b (Cytb) gene, partial cds; mitochondrial
ATGACAAATATCCGAAAAACCCATCCCCTTCTTAAAATCATCAACCATGCTTTCATCGAC
TTACCCGCCCCATCCAACATCTCATCATGATGAAACTTTGGCTCTCTCCTAGGACTATGC
CTTATTGTACAAATTATTACAGGCCTTTTTTTAGCAATACACTACACATCAGACACAATA
ACAGCATTTTCATCAGTCACCCATATCTGTCGAGACGTAAATTACGGCTGATTAATCCGC
TACATACACGCCAACGGTGCCTCCATATTCTTCATTTGCTTATTTCTTCACGTAGGACGA
GGAATATACTACGGATCCTATACTTTCCTAGAAACATGAAACATTGGAGTAGTCCTTTTA
TTCGCAGTTATAGCAACTGCATTCATAGGATATGTACTTCCATGAGGACAAATGTCCTTC
TGAGGGGCCACAGTAATTACAAACCTTTTATCAGCTATTCCTTATATTGGAACTACCCTA
GTAGAATGAATCTGAGGCGGTTTCTCAGTAGATAAAGCAACCTTAACACGCTTTTTCGCA
TTCCATTTTATTCTACCCTTCATCATCGCAGCCCTAGTAATTGTTCACCTACTATTCCTC
CATGAAACAGGTTCAAACAACCCCACAGGCTTAAATTCTGACGCAGATAAAATCCCATTC
CACCCCTACTACACAATCAAAGACCTATTAGGAGTCTTTATCCTACTTCTATTTCTAATA
ACTTTAGTCTTATTTTTCCCAGACCTCTTAGGAGACCCAGATAACTACTCACCAGCCAAC
CCACTAAACACTCCACCCCACATCAAACCAGAATGATACTTCCTATTTGCTTATGCCATC
CTCCGATCTATCCCTAATAAACTAGGAGGTGTAGTAGCCCTAGTCTTATCAATTTTAATC
CTAGCCCTCCTGCCCTTCCTCCACACTTCTAAACAACGCAGCCTCACCTTCCGCCCAATC
ACCCAAACTCTTTACTGAATCCTAGTAGCCAACCTCCTTATCTTAACATGAATCGGAGGT
CAACCAGTTGAACATCCATTCATCATCATTGGACAACTAGCCTCCATCAGTTACTTCTCA
ATTATCCTTATCCTTATACCTATTTCCGGAATCATCGAAGACAAAATAATAAAATGAAAC
TCA-------------------------------
>gi|321271812|gb|GU456982.1| Niviventer bukit isolate BD9-25 cytochrome b (Cytb) gene, partial cds; mitochondrial
ATGACAAATATCCGAAAAACCCATCCCCTTCTTAAAATCATCAACCATGCTTTCATCGAC
TTACCCGCCCCATCCAACATCTCATCATGATGAAACTTTGGCTCTCTCCTAGGACTATGC
CTTATTGTACAAATTATTACAGGCCTTTTTTTAGCAATACACTACACATCAGACACAATA
ACAGCATTTTCATCAGTCACCCATATCTGTCGAGACGTAAATTACGGCTGATTAATCCGC
TACATACACGCCAACGGTGCCTCCATATTCTTCATTTGCTTATTTCTTCACGTAGGACGA
GGAATATACTACGGATCCTATACTTTCCTAGAAACATGAAACATTGGAGTAGTCCTTTTA
TTCGCAGTTATAGCAACTGCATTCATAGGATATGTACTTCCATGAGGACAAATGTCCTTC
TGAGGAGCCACAGTAATTACAAACCTTTTATCAGCTATTCCTTATATTGGAACTACCCTA
GTAGAATGAATCTGAGGCGGTTTCTCAGTAGATAAAGCAACCTTAACACGCTTTTTCGCA
TTCCATTTTATTCTACCCTTCATCATCGCAGCCCTAGTAATTGTTCACCTACTATTCCTC
CATGAAACAGGTTCAAACAACCCCACAGGCTTAAATTCTGACGCAGATAAAATCCCATTC
CACCCCTACTACACAATCAAAGACCTATTAGGAGTCTTTATCCTACTTCTATTTCTAATA
ACTTTAGTCTTATTTTTCCCAGACCTCTTAGGAGACCCAGATAACTACTCACCAGCCAAC
CCACTAAACACTCCACCCCACATCAAACCAGAATGATACTTCCTATTTGCTTATGCCATC
CTCCGATCTATCCCTAATAAACTAGGAGGTGTTGTAGCCCTAGTCTTATCAATTTTAATC
CTAGCCCTCCTACCCTTCCTCCACACTTCTAAACAACGCAGCCTCACCTTCCGCCCAATC
ACCCAAACTCTTTACTGAATCCTAGTAGCCAACCTCCTTATCTTAACATGAATCGGAGGT
CAACCAGTTGAACATCCATTCATCATCATTGGACAACTAGCCTCCATCAGTTACTTCTCA
ATTATCCTTATCCTTATACCTATTTCCGGAATCATCGAAGACAAAATAATAAAATGAAAC
TCA-------------------------------
>gi|321271810|gb|GU456981.1| Niviventer bukit isolate BD9-24 cytochrome b (Cytb) gene, partial cds; mitochondrial
ATGACAAATATCCGAAAAACCCATCCCCTTCTTAAAATCATCAACCATGCTTTCATCGAC
TTACCCGCCCCATCCAACATCTCATCATGATGAAACTTTGGCTCTCTCCTAGGACTATGC
CTTATTGTACAAATTATTACAGGCCTTTTTTTAGCAATACACTACACATCAGACACAATA
ACAGCATTTTCATCAGTCACCCATATCTGTCGAGACGTAAATTACGGCTGATTAATCCGC
TACATACACGCCAACGGTGCCTCCATATTCTTCATTTGCTTATTTCTTCACGTAGGACGA
GGAATATACTACGGATCCTATACTTTCCTAGAAACATGAAACATTGGAGTAGTCCTTTTA
TTCGCAGTTATAGCAACTGCATTCATAGGATATGTACTTCCATGAGGACAAATGTCCTTC
TGAGGGGCCACAGTAATTACAAACCTTTTATCAGCTATTCCTTATATTGGAACTACCCTA
GTAGAATGAATCTGAGGCGGTTTCTCAGTAGATAAAGCAACCTTAACACGCTTTTTCGCA
TTCCATTTTATTCTACCCTTCATCATCGCAGCCCTAGTAATTGTTCACCTACTATTCCTC
CATGAAACAGGTTCAAACAACCCCACAGGCTTAAATTCTGACGCAGATAAAATCCCATTC
CACCCCTACTACACAATCAAAGACCTATTAGGAGTCTTTATCCTACTTCTATTTCTAATA
ACTTTAGTCTTATTTTTCCCAGACCTCTTAGGAGACCCAGATAACTACTCACCAGCCAAC
CCACTAAACACTCCACCCCACATCAAACCAGAATGATACTTCCTATTTGCTTATGCCATC
CTCCGATCTATCCCTAATAAACTAGGAGGTGTAGTAGCCCTAGTCTTATCAATTTTAATC
CTAGCCCTCCTGCCCTTCCTCCACACTTCTAAACAACGCAGCCTCACCTTCCGCCCAATC
ACCCAAACTCTTTACTGAATCCTAGTAGCCAACCTCCTTATCTTAACATGAATCGGAGGT
CAACCAGTTGAACATCCATTCATCATCATTGGACAACTAGCCTCCATCAGTTACTTCTCA
ATTATCCTTATCCTTATACCTATTTCCGGAATCATCGAAGACAAAATACTAAAATGAAAC
TCA-------------------------------
>gi|321271808|gb|GU456980.1| Niviventer bukit isolate BD9-21 cytochrome b (Cytb) gene, partial cds; mitochondrial
ATGACAAATATCCGAAAAACCCATCCCCTTCTTAAAATCATCAACCATGCTTTCATCGAC
TTACCCGCCCCATCCAACATCTCATCATGATGAAACTTTGGCTCTCTCCTAGGACTATGC
CTTATTGTACAAATTATTACAGGCCTTTTTTTAGCAATACACTACACATCAGACACAATA
ACAGCATTTTCATCAGTCACCCATATCTGTCGAGACGTAAATTACGGCTGATTAATCCGC
TACATACACGCCAACGGTGCCTCCATATTCTTCATTTGCTTATTTCTTCACGTAGGACGA
GGAATATACTACGGATCCTATACTTTCCTAGAAACATGAAACATTGGAGTAGTCCTTTTA
TTCGCAGTTATAGCAACTGCATTCATAGGATATGTACTTCCATGAGGACAAATGTCCTTC
TGAGGAGCCACAGTAATTACAAACCTTTTATCAGCTATTCCTTATATTGGAACTACCCTA
GTAGAATGAATCTGAGGCGGTTTCTCAGTAGATAAAGCAACCTTAACACGCTTTTTCGCA
TTCCATTTTATTCTACCCTTCATCATCGCAGCCCTAGTAATTGTTCACCTACTATTCCTC
CATGAAACAGGTTCAAACAACCCCACAGGCTTAAATTCTGACGCAGATAAAATCCCATTC
CACCCCTACTACACAATCAAAGACCTATTAGGAGTCTTTATCCTACTTCTATTTCTAATA
ACTTTAGTCTTATTTTTCCCAGACCTCTTAGGAGACCCAGATAACTACTCACCAGCCAAC
CCACTAAACACTCCACCCCACATCAAACCAGAATGATACTTCCTATTTGCTTATGCCATC
CTCCGATCTATCCCTAATAAACTAGGAGGTGTTGTAGCCCTAGTCTTATCAATTTTAATC
CTAGCCCTCCTACCCTTCCTCCACACTTCTAAACAACGCAGCCTCACCTTCCGCCCAATC
ACCCAAACTCTTTACTGAATCCTAGTAGCCAACCTCCTTATCTTAACATGAATCGGAGGT
CAACCAGTTGAACATCCATTCATCATCATTGGACAACTAGCCTCCATCAGTTACTTCTCA
ATTATCCTTTTCCTTATACCTATTTCCGGAATCATCGAAGACAAAATAATAAAATGAAAC
TCA-------------------------------
>gi|321271806|gb|GU456979.1| Niviventer bukit isolate BD9-20 cytochrome b (Cytb) gene, partial cds; mitochondrial
ATGACAAATATCCGAAAAACCCATCCCCTTCTTAAAATCATCAACCATGCTTTCATCGAC
TTACCCGCCCCATCCAACATCTCATCATGATGAAACTTTGGCTCTCTCCTAGGACTATGC
CTTATTGTACAAATTATTACAGGCCTTTTTTTAGCAATACACTACACATCAGACACAATA
ACAGCATTTTCATCAGTCACCCATATCTGTCGAGACGTAAATTACGGCTGATTAATCCGC
TACATACACGCCAACGGTGCCTCCATATTCTTCATTTGCTTATTTCTTCACGTAGGACGA
GGAATATACTACGGATCCTATACTTTCCTAGAAACATGAAACATTGGAGTAGTCCTTTTA
TTCGCAGTTATAGCAACTGCATTCATAGGATATGTACTTCCATGAGGACAAATGTCCTTC
TGAGGGGCCACAGTAATTACAAACCTTTTATCAGCTATTCCTTATATTGGAACTACCCTA
GTAGAATGAATCTGAGGCGGTTTCTCAGTAGATAAAGCAACCTTAACACGCTTTTTCGCA
TTCCATTTTATTCTACCCTTCATCATCGCAGCCCTAGTAATTGTTCACCTACTATTCCTC
CATGAAACAGGTTCAAACAACCCCACAGGCTTAAATTCTGACGCAGATAAAATCCCATTC
CACCCCTACTACACAATCAAAGACCTATTAGGAGTCTTTATCCTACTTCTATTTCTAATA
ACTTTAGTCTTATTTTTCCCAGACCTCTTAGGAGACCCAGATAACTACTCACCAGCCAAC
CCACTAAACACTCCACCCCACATCAAACCAGAATGATACTTCCTATTTGCTTATGCCATC
CTCCGATCTATCCCTAATAAACTAGGAGGTGTAGTAGCCCTAGTTTTATCAATTTTAATC
CTAGCCCTCCTGCCCTTCCTCCACACTTCTAAACAACGCAGCCTCACCTTCCGCCCAATC
ACCCAAACTCTTTACTGAATCCTAGTAGCCAACCTCCTTATCTTAACATGAATCGGAGGT
CAACCAGTTGAACATCCATTCATCATCATTGGACAACTAGCCTCCATCAGTTACTTCTCA
ATTATCCTTATCCTTATACCTATTTCCGGAATCATCGAAGACAAAATACTAAAATGAAAC
TCA-------------------------------
>gi|321271804|gb|GU456978.1| Niviventer bukit isolate BD9-18 cytochrome b (Cytb) gene, partial cds; mitochondrial
ATGACAAATATCCGAAAAACCCATCCCCTTCTTAAAATCATCAACCATGCTTTCATCGAC
TTACCCGCCCCATCCAACATCTCATCATGATGAAACTTTGGCTCTCTCCTAGGACTATGC
CTTATTGTACAAATTATTACAGGCCTTTTTTTAGCAATACACTACACATCAGACACAATA
ACAGCATTTTCATCAGTCACCCATATCTGTCGAGACGTAAATTACGGCTGATTAATCCGC
TACATACACGCCAACGGTGCCTCCATATTCTTCATTTGCTTATTTCTTCACGTAGGACGA
GGAATATACTACGGATCCTATACTTTCCTAGAAACATGAAACATTGGAGTAGTCCTTTTA
TTCGCAGTTATAGCAACTGCATTCATAGGATATGTACTTCCATGAGGACAAATGTCCTTC
TGAGGAGCCACAGTAATTACAAACCTTTTATCAGCTATTCCTTATATTGGAACTACCCTA
GTAGAATGAATCTGAGGCGGTTTCTCAGTAGATAAAGCAACCTTAACACGCTTTTTCGCA
TTCCATTTTATTCTACCCTTCATCATCGCAGCCCTAGTAATTGTTCACCTACTATTCCTC
CATGAAACAGGTTCAAACAACCCCACAGGCTTAAATTCTGACGCAGATAAAATCCCATTC
CACCCCTACTACACAATCAAAGACCTATTAGGAGTCTTTATCCTACTTCTATTTCTAATA
ACTTTAGTCTTATTTTTCCCAGACCTCTTAGGAGACCCAGATAACTACTCACCAGCCAAC
CCACTAAACACTCCACCCCACATCAAACCAGAATGATACTTCCTATTTGCTTATGCCATC
CTCCGATCTATCCCTAATAAACTAGGAGGTGTTGTAGCCCTAGTCTTATCAATTTTAATC
CTAGCCCTCCTACCCTTCCTCCACACTTCTAAACAACGCAGCCTCACCTTCCGCCCAATC
ACCCAAACTCTTTACTGAATCCTAGTAGCCAACCTCCTTATCTTAACATGAATCGGAGGT
CAACCAGTTGAACATCCATTCATCATCATTGGACAACTAGCCTCCATCAGTTACTTCTCA
ATTATCCTTATCCTTATACCTATTTCCGGAATCATCGAAGACAAAATAATAAAATGAAAC
TCA-------------------------------
>gi|321271802|gb|GU456977.1| Niviventer bukit isolate BD9-13 cytochrome b (Cytb) gene, partial cds; mitochondrial
ATGACAAATATCCGAAAAACCCATCCCCTTCTTAAAATCATCAACCATGCTTTCATCGAC
TTACCCGCCCCATCCAACATCTCATCATGATGAAACTTTGGCTCTCTCCTAGGACTATGC
CTTATTGTACAAATTATTACAGGCCTTTTTTTAGCAATACACTACACATCAGACACAATA
ACAGCATTTTCATCAGTCACCCATATCTGTCGAGACGTAAATTACGGCTGATTAATCCGC
TACATACACGCCAACGGTGCCTCCATATTCTTCATTTGCTTATTTCTTCACGTAGGACGA
GGAATATACTACGGATCCTATACTTTCCTAGAAACATGAAACATTGGAGTAGTCCTTTTA
TTCGCAGTTATAGCAACTGCATTCATAGGATATGTACTTCCATGAGGACAAATGTCCTTC
TGAGGAGCCACAGTAATTACAAACCTTTTATCAGCTATTCCTTATATTGGAACTACCCTA
GTAGAATGAATCTGAGGCGGTTTCTCAGTAGATAAAGCAACCTTAACACGCTTTTTCGCA
TTCCATTTTATTCTACCCTTCATCATCGCAGCCCTAGTAATTGTTCACCTACTATTCCTC
CATGAAACAGGTTCAAACAACCCCACAGGCTTAAATTCTGACGCAGATAAAATCCCATTC
CACCCCTACTACACAATCAAAGACCTATTAGGAGTCTTTATCCTACTTCTATTTCTAATA
ACTTTAGTCTTATTTTTCCCAGACCTCTTAGGAGACCCAGATAACTACTCACCAGCCAAC
CCACTAAACACTCCACCCCACATCAAACCAGAATGATACTTCCTATTTGCTTATGCCATC
CTCCGATCTATCCCTAATAAACTAGGAGGTGTTGTAGCCCTAGTCTTATCAATTTTAATC
CTAGCCCTCCTACCCTTCCTCCACACTTCTAAACAACGCAGCCTCACCTTCCGCCCAATC
ACCCAAACTCTTTACTGAATCCTAGTAGCCAACCTCCTTATCTTAACATGAATCGGAGGT
CAACCAGTTGAACATCCATTCATCATCATTGGACAACTAGCCTCCATCAGTTACTTCTCA
ATTATCCTTATCCTTATACCTATTTCCGGAATCATTGAAGACAAAATAATAAAATTCAAC
TCA-------------------------------
>gi|321271800|gb|GU456976.1| Niviventer bukit isolate BD-108 cytochrome b (Cytb) gene, partial cds; mitochondrial
ATGACAAATATCCGAAAAACCCATCCCCTTCTTAAAATCATCAACCATGCTTTCATCGAC
TTACCCGCCCCATCCAACATCTCATCATGATGAAACTTTGGCTCTCTCCTAGGACTATGC
CTTATTGTACAAATTATTACAGGCCTTTTTTTAGCAATACACTACACATCAGACACAATA
ACAGCATTTTCATCAGTCACCCATATCTGTCGAGACGTAAATTACGGCTGATTAATCCGC
TACATACACGCCAACGGTGCCTCCATATTCTTCATTTGCTTATTTCTTCACGTAGGACGA
GGAATATACTACGGATCCTATACTTTCCTAGAAACATGAAACATTGGAGTAGTCCTTTTA
TTCGCAGTTATAGCAACTGCATTCATAGGATATGTACTTCCATGAGGACAAATGTCCTTC
TGAGGAGCCACAGTAATTACAAACCTTTTATCAGCTATTCCTTATATTGGAACTACCCTA
GTAGAATGAATCTGAGGCGGTTTCTCAGTAGATAAAGCAACCTTAACACGCTTTTTCGCA
TTCCATTTTATTCTACCCTTCATCATCGCAGCCCTAGTAATTGTTCACCTACTATTCCTC
CATGAAACAGGTTCAAACAACCCCACAGGCTTAAATTCTGACGCAGATAAAATCCCATTC
CACCCCTACTACACAATCAAAGACCTATTAGGAGTCTTTATCCTACTTCTATTTCTAATA
ACTTTAGTCTTATTTTTCCCAGACCTCTTAGGAGACCCAGATAACTACTCACCAGCCAAC
CCACTAAACACTCCACCCCACATCAAACCAGAATGATACTTCCTATTTGCTTATGCCATC
CTCCGATCTATCCCTAATAAACTAGGAGGTGTTGTAGCCCTAGTCTTATCAATTTTAATC
CTAGCCCTCCTACCCTTCCTCCACACTTCTAAACAACGCAGCCTCACCTTCCGCCCAATC
ACCCAAACTCTTTACTGAATCCTAGTAGCCAACCTCCTTATCTTAACATGAATCGGAGGT
CAACCAGTTGAACATCCATTCATCATCATTGGACAACTAGCCTCCATCAGTTACTTCTCA
ATTATCCTTTTCCTTATACCTATTTCCGGAATCATCGAAGACAAAATACTAAAATGAAAC
TCA-------------------------------
>gi|321271798|gb|GU456975.1| Niviventer bukit isolate BD-104 cytochrome b (Cytb) gene, partial cds; mitochondrial
ATGACAAATATCCGAAAAACCCATCCCCTTCTTAAAATCATCAACCATGCTTTCATCGAC
TTACCCGCCCCATCCAACATCTCATCATGATGAAACTTTGGCTCTCTCCTAGGACTATGC
CTTATTGTACAAATTATTACAGGCCTTTTTTTAGCAATACACTACACATCAGACACAATA
ACAGCATTTTCATCAGTCACCCATATCTGTCGAGACGTAAATTACGGCTGATTAATCCGC
TACATACACGCCAACGGTGCCTCCATATTCTTCATTTGCTTATTTCTTCACGTAGGACGA
GGAATATACTACGGATCCTATACTTTCCTAGAAACATGAAACATTGGAGTAGTCCTTTTA
TTCGCAGTTATAGCAACTGCATTCATAGGATATGTACTTCCATGAGGACAAATGTCCTTC
TGAGGAGCCACAGTAATTACAAACCTTTTATCAGCTATTCCTTATATTGGAACTACCCTA
GTAGAATGAATCTGAGGCGGTTTCTCAGTAGATAAAGCAACCTTAACACGCTTTTTCGCA
TTCCATTTTATTCTACCCTTCATCATCGCAGCCCTAGTAATTGTTCACCTACTATTCCTC
CATGAAACAGGTTCAAACAACCCCACAGGCTTAAATTCTGACGCAGATAAAATCCCATTC
CACCCCTACTACACAATCAAAGACCTATTAGGAGTCTTTATCCTACTTCTATTTCTAATA
ACTTTAGTCTTATTTTTCCCAGACCTCTTAGGAGACCCAGATAACTACTCACCAGCCAAC
CCACTAAACACTCCACCCCACATCAAACCAGAATGATACTTCCTATTTGCTTATGCCATC
CTCCGATCTATCCCTAATAAACTAGGAGGTGTTGTAGCCCTAGTCTTATCAATTTTAATC
CTAGCCCTCCTACCCTTCCTCCACACTTCTAAACAACGCAGCCTCACCTTCCGCCCAATC
ACCCAAACTCTTTACTGAATCCTAGTAGCCAACCTCCTTATCTTAACATGAATCGGAGGT
CAACCAGTTGAACATCCATTCATCATCATTGGACAACTAGCCTCCATCAGTTACTTCTCA
ATTATCCTTATCCTTATACCTATTTCCGGAATCATCGAAGACAAAATACTAAAATGAAAC
TCA-------------------------------
>gi|321271796|gb|GU456974.1| Niviventer bukit isolate BD-96 cytochrome b (Cytb) gene, partial cds; mitochondrial
ATGACAAATATCCGAAAAACCCATCCCCTTCTTAAAATCATCAACCATGCTTTCATCGAC
TTACCCGCCCCATCCAACATCTCATCATGATGAAACTTTGGCTCTCTCCTAGGACTATGC
CTTATTGTACAAATTATTACAGGCCTTTTTTTAGCAATACACTACACATCAGACACAATA
ACAGCATTTTCATCAGTCACCCATATCTGTCGAGACGTAAATTACGGCTGATTAATCCGC
TACATACACGCCAACGGTGCCTCCATATTCTTCATTTGCTTATTTCTTCACGTAGGACGA
GGAATATACTACGGATCCTATACTTTCCTAGAAACATGAAACATTGGAGTAGTCCTTTTA
TTCGCAGTTATAGCAACTGCATTCATAGGATATGTACTTCCATGAGGACAAATGTCCTTC
TGAGGAGCCACAGTAATTACAAACCTTTTATCAGCTATTCCTTATATTGGAACTACCCTA
GTAGAATGAATCTGAGGCGGTTTCTCAGTAGATAAAGCAACCTTAACACGCTTTTTCGCA
TTCCATTTTATTCTACCCTTCATCATCGCAGCCCTAGTAATTGTTCACCTACTATTCCTC
CATGAAACAGGTTCAAACAACCCCACAGGCTTAAATTCTGACGCAGATAAAATCCCATTC
CACCCCTACTACACAATCAAAGACCTATTAGGAGTCTTTATCCTACTTCTATTTCTAATA
ACTTTAGTCTTATTTTTCCCAGACCTCTTAGGAGACCCAGATAACTACTCACCAGCCAAC
CCACTAAACACTCCACCCCACATCAAACCAGAATGATACTTCCTATTTGCTTATGCCATC
CTCCGATCTATCCCTAATAAACTAGGAGGTGTTGTAGCCCTAGTCTTATCAATTTTAATC
CTAGCCCTCCTACCCTTCCTCCACACTTCTAAACAACGCAGCCTCACCTTCCGCCCAATC
ACCCAAACTCTTTACTGAATCCTAGTAGCCAACCTCCTTATCTTAACATGAATCGGAGGT
CAACCAGTTGAACATCCATTCATCATCATTGGACAACTAGCCTCCATCAGTTACTTCTCA
ATTATCCTTATCCTTATACCTATTTCCGGAATCATCGAAGACAAAATACTAAAATGAAAC
TCA-------------------------------
>gi|321271794|gb|GU456973.1| Niviventer bukit isolate BD-95 cytochrome b (Cytb) gene, partial cds; mitochondrial
ATGACAAATATCCGAAAAACCCATCCCCTTCTTAAAATCATCAACCATGCTTTCATCGAC
TTACCCGCCCCATCCAACATCTCATCATGATGAAACTTTGGCTCTCTCCTAGGACTATGC
CTTATTGTACAAATTATTACAGGCCTTTTTTTAGCAATACACTACACATCAGACACAATA
ACAGCATTTTCATCAGTCACCCATATCTGTCGAGACGTAAATTACGGCTGATTAATCCGC
TACATACACGCCAACGGTGCCTCCATATTCTTCATTTGCTTATTTCTTCACGTAGGACGA
GGAATATACTACGGATCCTATACTTTCCTAGAAACATGAAACATTGGAGTAGTCCTTTTA
TTCGCAGTTATAGCAACTGCATTCATAGGATATGTACTTCCATGAGGACAAATGTCCTTC
TGAGGAGCCACAGTAATTACAAACCTTTTATCAGCTATTCCTTATATTGGAACTACCCTA
GTAGAATGAATCTGAGGCGGTTTCTCAGTAGATAAAGCAACCTTAACACGCTTTTTCGCA
TTCCATTTTATTCTACCCTTCATCATCGCAGCCCTAGTAATTGTTCACCTACTATTCCTC
CATGAAACAGGTTCAAACAACCCCACAGGCTTAAATTCTGACGCAGATAAAATCCCATTC
CACCCCTACTACACAACCAAAGACCTATTAGGAGTCTTTATCCTACTTCTATTTCTAATA
ACTTTAGTCTTATTTTTCCCAGACCTCTTAGGAGACCCAGATAACTACTCACCAGCCAAC
CCACTAAACACTCCACCCCACATCAAACCAGAATGATACTTCCTATTTGCTTATGCCATC
CTCCGATCTATCCCTAATAAACTAGGAGGTGTTGTAGCCCTAGTCTTATCAATTTTAATC
CTAGCCCTCCTGCCCTTCCTCCACACTTCTAAACAACGCAGCCTCACCTTCCGCCCAATC
ACCCAAACTCTTTACTGAATCCTAGTAGCCAACCTCCTTATCTTAACATGAATCGGAGGT
CAACCAGTTGAACATCCATTCATCATCATTGGACAACTAGCCTCCATCAGTTACTTCTCA
ATTATCCTTATCCTTATACCTATTTCCGGAATCATCGAAGACAAAATACTAAAATGAAAC
TCA-------------------------------
>gi|321271792|gb|GU456972.1| Niviventer bukit isolate BD-34 cytochrome b (Cytb) gene, complete cds; mitochondrial
ATGACAAATATCCGAAAAACCCATCCCCTTCTTAAAATCATCAACCATGCTTTCATCGAC
TTACCCGCCCCATCCAACATCTCATCATGATGAAACTTTGGCTCTCTCCTAGGACTATGC
CTTATTGTACAAATTATTACAGGCCTTTTTTTAGCAATACACTACACATCAGACACAATA
ACAGCATTTTCATCAGTCACCCATATCTGTCGAGACGTAAATTACGGCTGATTAATCCGC
TACATACACGCCAACGGTGCCTCCATATTCTTCATTTGCTTATTTCTTCACGTAGGACGA
GGAATATACTACGGATCCTATACTTTCCTAGAAACATGAAACATTGGAGTAGTCCTTTTA
TTCGCAGTTATAGCAACTGCATTCATAGGATATGTACTTCCATGAGGACAAATGTCCTTC
TGAGGAGCCACAGTAATTACAAACCTTTTATCAGCTATTCCTTATATTGGAACTACCCTA
GTAGAATGAATCTGAGGCGGTTTCTCAGTAGATAAAGCAACCTTAACACGCTTTTTCGCA
TTCCATTTTATTCTACCCTTCATCATCGCAGCCCTAGTAATTGTTCACCTACTATTCCTC
CATGAAACAGGTTCAAACAACCCCACAGGCTTAAATTCTGACGCAGATAAAATCCCATTC
CACCCCTACTACACAATCAAAGACCTATTAGGAGTCTTTATCCTACTTCTATTTCTAATA
ACTTTAGTCTTATTTTTCCCAGACCTCTTAGGAGACCCAGATAACTACTCACCAGCCAAC
CCACTAAACACTCCACCCCACATCAAACCAGAATGATACTTCCTATTTGCTTATGCCATC
CTCCGATCTATCCCTAATAAACTAGGAGGTGTTGTAGCCCTAGTCTTATCAATTTTAATC
CTAGCCCTCCTACCCTTCCTCCACACTTCTAAACAACGCAGCCTCACCTTCCGCCCAATC
ACCCAAACTCTTTACTGAATCCTAGTAGCCAACCTCCTTATCTTAACATGAATCGGAGGT
CAACCAGTTGAACATCCATTCATCATCATTGGACAACTAGCCTCCATCAGTTACTTCTCA
ATTATCCTTATCCTTATACCTATTTCCGGAATCATCGAAGACAAAATACTAAAATGAAAC
TAA-------------------------------
>gi|321271790|gb|GU456971.1| Niviventer bukit isolate F19 cytochrome b (Cytb) gene, partial cds; mitochondrial
ATGACAAATATCCGAAAAACCCATCCCCTTCTTAAAATCATCAACCATGCTTTCATCGAC
TTACCCGCCCCATCCAACATCTCATCATGATGAAACTTTGGCTCTCTCCTAGGACTATGC
CTTATTGTACAAATTATTACAGGCCTTTTTTTAGCAATACACTACACATCAGACACAATA
ACAGCATTTTCATCAGTCACCCATATCTGTCGAGACGTAAATTACGGCTGATTAATCCGC
TACATACACGCCAACGGTGCCTCCATATTCTTCATTTGCTTATTTCTTCACGTAGGACGA
GGAATATACTACGGATCCTATACTTTCCTAGAAACATGAAACATTGGAGTAGTCCTTTTA
TTCGCAGTTATAGCAACTGCATTCATAGGATATGTACTTCCATGAGGACAAATGTCCTTC
TGAGGGGCCACAGTAATTACAAACCTTTTATCAGCTATTCCTTATATTGGAACTACCCTA
GTAGAATGAATCTGAGGCGGTTTCTCAGTAGATAAAGCAACCTTAACACGCTTTTTCGCA
TTCCATTTTATTCTACCCTTCATCATCGCAGCCCTAGGAATTGTTCACCTACTATTCCTC
CATGAAACAGGTTCAAACAACCCCACAGGCTTAAATTCTGACGCAGATAAAATCCCATTC
CACCCCTACTACACAATCAAAGACCTATTAGGAGTCTTTATCCTACTTCTATTTCTAATA
ACTTTAGTCTTATTTTTCCCAGACCTCTTAGGAGACCCAGATAACTACTCACCAGCCAAC
CCACTAAACACTCCACCCCACATCAAACCAGAATGATACTTCCTATTTGCTTATGCCATC
CTCCGATCTATCCCTAATAAACTAGGAGGTGTAGTAGCCCTAGTCTTATCAATTTTAATC
CTAGCCCTCCTGCCCTTCCTCCACACTTCTAAACAACGCAGCCTCACCTTCCGCCCAATC
ACCCAAACTCTTTACTGAATCCTAGTAGCCAACCTCCTTATCTTAACATGAATCGGAGGT
CAACCAGTTGAACATCCATTCATCATCATTGGACAACTAGCCTCCATCAGTTACTTCTCA
ATTATCCTTATCCTTATACCTATTTCCGGAATCATCGAAGACAAAATACTAAAATGAAAC
TCA-------------------------------
>gi|304636375|gb|HQ141733.1| Thomomys umbrinus voucher LSUMZ:34355 cytochrome b (cytb) gene, complete cds; mitochondrial
ATGACAATTATACGCAAGTCTCACCCATTATTCAAAATTGTAAACCATGCCTTCATTGAC
CTACCTACACCCCCAAATATTTCTGGCTGATGAAATTTCGGCTCCCTACTAGGCATATGC
TTAGTTCTACAGATTTTAACAGGCCTTTTCCTGGCCATACACTATACATCCGATACTTTG
ACAGCTTTCTCATCAGTCACCCATATCTGCCGAGACGTAAATTACGGTTGACTAATCCGC
TACATACATGCCAATGGAGCCTCCCTATTCTTCATCTGCCTATATATTCATATCGGACGA
GGTATTTACTATGGTTCTTATCTCTATAAAGAAACATGAAACGTAGGCATCCTACTCTTA
TTCTTAACGATAGCTACCGCATTCGTTGGATACGTATTACCCTGAGGACAAATATCATTT
TGAGGAGCTACTGTTATTACAAATCTACTGTCAGCTATCCCTTATATCGGCCAAGATCTA
GTAGAATGAATTTGAGGTGGTTTTTCAGTAGACAAAGCCACTCTTACACGATTTTTCGCA
TTTCACTTTATTCTCCCATTCATTATTGCAGCTATAGCCACAGTTCACCTTTTATTCCTA
CATGAAACAGGGTCAAACAATCCCCTAGGTATTCCATCAGACTGCGACAAAATTCCATTT
CACCCATACTACTCAACCAAAGACTTTCTAGGAGCAATAATACTAATTATGTTTTTCATA
ACTTTAGTCCTATATTTTCCAGACAAATTAGGAGACCCAGACAACTACACTCCTGCAAAC
CCTCTTAACACCCCACCCCATATTAAACCCGAGTGATACTTTTTATTTGCCTACGCTATT
CTACGATCTATTCCCAATAAACTAGGTGGGGTTGTAGCCCTAATCCTATCAATCCTAGTC
CTAGCCTTACTCCCATATCTTCACACATCCAACCAACGAAGCTTGTTATTTCGCCCAATT
AGCCAATTCCTATTCTGAGCCCTGGTATCAGACCTATTCCTACTCACATGAATTGGAGGA
CAACCAGTCGAACCCCCATTTATTATTATCGGACAAACAGCCTCAATCTTGTACTTTGCT
ATTATCTTAATTCTTATACCATTAGCAGGCTTAATTGAAAATAAAATACTCAAATGAAGA
----------------------------------
>gi|304636373|gb|HQ141732.1| Thomomys atrovarius voucher CNMA 44507 cytochrome b (cytb) gene, complete cds; mitochondrial
ATGACAGTTATTCGCAAGTCTCACCCATTATTCAAGATTGTAAATCACGCCTTTATCGAT
CTTCCCACCCCACCAAACATTTCGGGATGATGAAACTTTGGTTCCCTACTAGGCATATGC
TTAATTTTACAAATCCTAACCGGCCTTTTCCTAGCCATACATTATACATCCGATACTTTA
ACAGCCTTCTCATCAGTTACCCATATTTGTCGAGACGTAAACTACGGCTGATTAATCCGC
TACATACACGCAAATGGAGCCTCCATATTCTTTATTTGCCTATATATTCATATCGGACGC
GGAATCTACTACGGCTCTTACCTCTACAAAGAAACATGAAATGTTGGTATCCTACTCCTA
TTCTTAACAATAGCTACTGCATTTGTTGGGTACGTATTACCATGAGGACAAATATCATTC
TGAGGAGCTACTGTTATCACAAACCTATTATCAGCTATTCCCTACATCGGTCAAGACCTA
GTAGAATGGATCTGAGGAGGATTTTCAGTAGACAAAGCAACCCTTACGCGATTTTTTGCA
TTTCATTTTATTCTCCCATTTATTATTGCAGCTCTAGCCACAGTCCATCTTTTATTCCTA
CACGAAACAGGATCAAATAATCCCCTAGGTATCCCATCAGACTGCGCCAAAATTCCATTC
CATCCATATTACTCAACCAAGGACTTTTTAGGAGCAATAATATTAATCATATTATTCATG
ACCTTAGTATTATACTTTCCAGACAAACTGGGAGACCCTGACAATTATACTCCCGCCAAT
CCCCTAAACACCCCACCACATATTAAACCTGAATGATATTTTTTATTTGCTTACGCTATC
CTACGATCTATCCCCAATAAACTAGGTGGCGTTGTAGCCCTAGTATTATCAATCCTAGTC
TTAGCCCTATTTCCCTACCTTCATACATCTAAACAACGAAGTATGCTACTTCGCCCAATT
AGCCAATTCCTATTTTGAACTCTAGTATCAGACTTACTTCTACTCACATGAATCGGAGGC
CAACCAGTTGAACCCCCATTCATCATCATTGGACAAACTGCCTCAATCCTATATTTTATA
ATTATCCTGATTCTTATACCTTTAGCAGGCCTAATTGAAAACAAGATACTCAAATGATAA
----------------------------------
>gi|304636371|gb|HQ141731.1| Thomomys atrovarius voucher CNMA 44503 cytochrome b (cytb) gene, complete cds; mitochondrial
ATGACAGTTATTCGCAAGTCTCACCCATTATTCAAGATTGTAAACCACGCCTTTATCGAT
CTACCCACCCCACCGAATATCTCGGGCTGATGAAATTTTGGCTCTCTACTAGGAATATGC
TTAGTTTTACAAATCCTAACCGGTCTTTTCCTAGCTATACACTACACATCTGATACTTTA
ACAGCCTTCTCATCAGTCACCCATATTTGCCGGGACGTAAACTACGGTTGATTAATCCGC
TACATGCATGCAAACGGAGCCTCTACATTCTTCATCTGCCTATATATTCACATCGGACGC
GGAATCTATTACGGTTCTTACCTTTACAAAGAAACATGAAATATTGGCATCCTACTATTA
TTCTTAACAATAGCCACCGCATTTGTCGGGTACGTATTACCATGAGGACAAATATCATTC
TGAGGGGCTACTGTTATTACAAACCTACTATCAGCCATTCCTTATATTGGCCAAGACCTA
GTAGAGTGAATTTGAGGGGGGTTTTCAGTAGATAAAGCCACCCTTACACGATTCTTCGCA
TTTCATTTCATTCTCCCATTTATTATCGCAGCCCTAGCCACAGTTCACCTCTTATTCCTA
CATGAAACAGGATCAAATAATCCCCTAGGTATCCCATCAGACTGTGCCAAAATTCCATTT
CACCCCTATTACTCAACCAAAGACTTTTTAGGAGCAATAATACTAATCCTACTTTTCATA
ACTCTAGTTTTATATCTACCAGATAAATTAGGAGATCCAGATAACTACACCCCCGCTAAT
CCACTGAATACCCCACCACACATTAAGCCGGAATGATATTTCTTATTTGCCTACGCTATC
CTACGATCTATTCCCAACAAACTAGGCGGAGTTGTAGCCCTAGTACTATCAATCTTAGTC
CTAGCTCTACTCCCATACCTCCATACATCCAACCAACGAAGCCTATTATTTCGCCCAATT
AGCCAATTCCTATTTTGAGCCCTAGTGTCAGACTTACTCTTACTCACATGAATTGGAGGA
CAACCAGTTGAACCCCCATTCATCATCATTGGACAAACTGCCTCTATCTTATACTTTACT
ATCATCCTAATCCTTATACCATTAGCAGGATTAATTGAAAATAAAATGCTCAAGTGAAGA
----------------------------------
>gi|304636369|gb|HQ141730.1| Thomomys umbrinus voucher LSUMZ:36750 cytochrome b (cytb) gene, complete cds; mitochondrial
ATGACAACCATTCGTAAGTCCCACCCATTATTCAAAATTGTAAACCACGCCTTCATCGAC
CTACCTGCCCCGCCAAATATCTCAGGTTGATGAAACTTTGGCTCCCTATTAGGCATATGC
TTGGTTCTACAAATTTTAACTGGCCTCTTTCTATCCATACACTATACATCAGACACTCTA
ACAGCCTTCTCATCAGTCACCCACATCTGCCGAGATGTAAACTACGGCTGACTAATCCGC
TATATACACGCTAATGGAGCCTCCCTATTCTTCATCTGCTTATATATTCACATCGGACGT
GGAATATACTACGGCTCTTATCTATATAAAGAAACATGAAGTATTGGCATCTTACTCTTA
TTCCTAACGATAGCCACTGCATTTGTTGGGTACGTACTACCATGAGGACAGATATCATTT
TGAGGGGCTACAGTCATCACTAATCTCCTTTCAGCAATCCCTTATATTGGCCAAGATTTA
GTAGAATGAATTTGAGGTGGATTTTCAGTAGATAAAGCCACCCTTACGCGATTTTTTGCC
TTCCACTTTATCCTACCATTTATTATTGCAGCCCTAGCCACAGTTCACCTTCTATTCCTA
CACGAAACAGGATCAAATAACCCCCTAGGTATTACATCAAACAGCAGCATAATCCCATTC
CACCCATACTACTCAACCAAAGACTTCTTAGGAGCAATAATGCTAATTATATTTTTCATA
ATCCTAGTACTATACTTCCCAGACAAACTAGGAGACCCAGACAACTACACTCCTGCCAAT
CCCCTCAACACCCCACCCCATATTAAACCTGAGTGGTATTTTCTATTTGCCTACGCTATC
CTACGATCTATTCCCAATAAACTAGGAGGCGTTCTAGCCCTAATCCTATCAATCCTAGTC
TTAGCTCTACTACCATACATCCACACATCCAAGCAACGAAGCATAATATTCCGCCCAATT
AGCCAATTCCTATTTTGAACCTTAGTCTCAGACTTGCTTCTACTCACATGAATTGGAGGA
CAACCAGTTGAACCCCCATTTATTATCATCGGACAAATAGCCTCTATCTTATATTTTATA
ATTATACTAATCCTTATACCATTAGCAGGCTTAATTGAAAACAAAATACTCAAATGAAGG
----------------------------------
>gi|304636367|gb|HQ141729.1| Thomomys atrovarius voucher LSUMZ:36711 cytochrome b (cytb) gene, complete cds; mitochondrial
ATGACAATTATCCGCAAGTCTCACCCATTATTCAAGATTGTAAATCACGCCTTTATCGAC
CTACCAACCCCACTGAATATTTCAGGATGATGAAATTTTGGCTCCCTACTAGGCATATGC
TTAATCTTACAAATCCTAACAGGCCTTTTCCTAGCCATACACTACACATCCGACACTCTA
ACAGCCTTCTCATCAGTCACCCATATTTGTCGAGACGTAAACTACGGCTGATTAATCCGC
CACATACATGCCAACGGAGCCTCTATGTTCTTCATCTGCCTATACATTCACATCGGACGC
GGAATCTATTACGGCTCCTACCTTTACAAAGAAACATGAAATGTTGGCATCCTACTCCTA
TTTCTAACAATGGCTACTGCATTTGTCGGTTATGTACTACCATGAGGACAAATATCATTT
TGAGGGGCTACCGTTATTACAAATCTACTATCCGCTATTCCTTACATTGGCCAAGACCTA
GTAGAGTGAATCTGAGGGGGATTTTCAGTAGATAAAGCCACCCTTACACGATTTTTCGCA
TTTCACTTTATTCTTCCATTTATTATTACAGCCCTAGCCATAGTTCACCTCTTATTTCTA
CACGAGACAGGTTCAAATAATCCCCTAGGTATCCAATCAGACTGCGCCAAAATTCCATTT
CACCCTTATTACTCAACCAAAGACTTTCTGGGAGCGATAATACTAATCATATTTTTCATG
ACTCTAGTTTTATATTTCCCAGATAAACTAGGAGACCCTGATAATTATACACCCGCTAAC
CCACTAAACACCCCACCACATATTAAACCTGAATGATACTTTCTATTTGCCTATGCTATC
CTACGATCTATTCCAAATAAACTAGGCGGGGTTGTAGCCCTAGTACTATCAATTCTAGTC
TTAGCTATACTCCCATATCTCCACACATCCAACCAACGAAGTCTGCTATTTCGCCCAATT
AGCCAATTCCTGTTTTGAACCCTAGTATCAGACCTACTCCTACTCACATGAATTGGAGGG
CAGCCAGTTGAACCTCCATTCATCATCATCGGACAAACTGCCTCAATTCTATACTTTACT
ATCATCTTAATCCTTATACCACTAGCAGGATTAATTGAAAACAAGATACTCAAATGAAGA
----------------------------------
>gi|304636365|gb|HQ141728.1| Thomomys atrovarius voucher LSUMZ:36642 cytochrome b (cytb) gene, complete cds; mitochondrial
ATGACAATTATCCGCAAGTCTCACCCATTATTCAAGATTGTAAATCACGCCTTTATCGAC
CTACCCACCCCACTGAATATCTCAGGATGATGAAACTTTGGCTCCCTACTAGGCATATGC
TTAATCTTACAAATCCTAACAGGCCTTTTCCTAGCCATACACTATACATCCGACACTCTA
ACAGCCTTCTCATCAGTCACCCATATTTGTCGAGACGTAAACTACGGCTGATTAATCCGC
CACATACATGCCAACGGAGCCTCTATGTTCTTCATCTGCCTATACATCCACATCGGACGC
GGAATCTATTACGGCTCCTACCTTTACAAAGAAACATGAAATGTTGGCATCCTACTCCTA
TTTCTAACAATGGCTACCGCATTTGTCGGTTATGTACTACCATGAGGACAAATATCATTC
TGAGGAGCTACCGTTATTACAAATCTACTGTCCGCCATTCCTTATATTGGCCAAGACCTA
GTAGAGTGAGTCTGAGGGGGATTTTCAGTAGATAAAGCCACCCTTACACGATTTTTCGCA
TTTCACTTTATTCTTCCATTTATTATTACAGCCCTAGCCATAGTTCACCTTCTATTTCTA
CACGAGACAGGTTCAAATAATCCCCTAGGTATCCAATCAAACTGCGCCAAAATTCCATTT
CACCCCTATTACTCAACCAAAGACTTTCTGGGAGCAATAATACTAATCATATTTTTCATG
ACTCTAGTCTTATATTTCCCAGATAAACTAGGAGACCCAGATAACTATACACCCGCTAAC
CCACTAAACACCCCACCACATATTAAACCTGAATGATACTTTCTATTTGCCTATGCTATC
CTACGATCTATTCCAAACAAACTAGGCGGGGTTGTAGCCCTAGTATTATCAATCCTGGTA
TTAGCTATACTCCCATATCTCCACACATCCAACCAACGAAGCCTGTTATTTCGCCCAATT
AGCCAATTCCTGTTTTGAACCCTAGTATCAGACCTACTTCTACTCACATGAATTGGAGGG
CAGCCAGTTGAACCCCCATTCATCATCATTGGGCAAACTGCCTCAATTCTATACTTTACT
ATCATCTTAATCCTTATACCACTAGCAGGATTAATTGAAAATAAGATACTCAAATGAAGA
----------------------------------
>gi|304636363|gb|HQ141727.1| Thomomys atrovarius voucher LSUMZ:36641 cytochrome b (cytb) gene, complete cds; mitochondrial
ATGACAATTATCCGCAAGTCTCACCCATTATTCAAGATTGTAAATCACGCCTTTATCGAC
CTACCAACCCCACTGAATATTTCAGGATGATGAAATTTTGGCTCCCTACTAGGCATATGC
TTAATCCTACAAATCCTAACAGGCCTTTTCCTAGCCATACACTATACATCCGACACTCTA
ACAGCCTTCTCATCAGTCACCCATATTTGTCGAGACGTAAACTACGGCTGATTAATCCGC
TACATACATGCCAACGGAGCCTCCATGTTCTTCATCTGCCTATACATTCACATCGGACGC
GGAATCTACTACGGCTCCTACCTTTACAAAGAAACATGAAATGTTGGCATCCTACTCCTA
TTTCTAACAATGGCCACTGCATTTGTCGGTTATGTACTACCATGAGGACAAATATCATTT
TGAGGAGCTACCGTTATTACAAACCTACTGTCCGCTATTCCTTATATCGGCCAAGACCTA
GTAGAATGAATCTGAGGGGGATTTTCAGTGGATAAAGCCACCCTTACACGATTTTTCGCA
TTTCACTTTATTCTTCCATTTATTATTACAGCCCTAACCACAGTTCACCTTTTATTTCTA
CACGAAACAGGTTCAAATAACCCCCTAGGTATTCAATCAGACTGCGCCAAAATTCCATTT
CACCCCTATTACTCAACCAAAGACTTTTTGGGAGCAATAATACTAATCATATTTTTCATA
[truncated: 11,525,668 more chars]
