# Supplementary material for: Next-Generation Sequencing for Rodent Barcoding: Species Identification from Fresh, Degraded and Environmental Samples
Source: PLoS One. 2012 Nov 7;7(11):e48374. doi: 10.1371/journal.pone.0048374 (PMC3492341; doi:10.1371/journal.pone.0048374)
Supplement: Fasta S4 — Alignment of rodent haplotypes obtained from the 265 reference samples. (FAS) [file pone.0048374.s006.fas]

>Acomys_airensis_MALI_M4073
CTACTACACAATCAAAGACCTCTTAGGTGTATTCCTCATACTGTCAGTCCTCCTCCTATT
AGTACTTTTCTCCCCAGACCTATTAGGAGACCCCGACAACTATACACCAGCTAACCCCCT
AAACACCCCTCCTCAC
>Acomys_airensis_MALI_M4588
CTACTACACAATCAAAGACCTCTTAGGTGTATTCCTCATACTGTCAGTCCTCCTCCTATT
AGTACTTTTCTCCCCAGACCTATTAGGAGACCCCGACAACTATACACCAGCTAACCCCCT
AAACACCCCTCCTCAC
>Acomys_airensis_NIGER_M5300
CTACTACACAATCAAAGACCTCTTAGGTGTATTCCTCATACTGTCAGTCCTCCTCCTATT
AGTACTTTTCTCCCCAGACCTATTAGGAGACCCCGACAACTATACACCAGCTAACCCCCT
AAATACCCCTCCTCAC
>Acomys_johannis_CAMEROON_C331
CTACTACACAATCAAAGACCTCTTAGGCGCATTTCTCATACTATTAATTCTCCTACTATT
AGTACTGTTTTCCCCGGACTTATTAGGAGACCCCGACAACTATACACCAGCCAACCCCCT
AAATACCCCTCCCCAC
>Acomys_johannis_MALI_M4848
CTACTACACAATAAAAGATCTTTTAGGCGTGTTTCTCATACTATTAATCCTCCTCCTACT
AGTACTATTTTCCCCAGATCTATTAGGAGACCCTGACAACTATACACCGGCTAATCCCCT
AAACACCCCCCCTCAC
>Acomys_johannis_NIGER_N4182
CTACTATACAATCAAAGACCTCTTAGGCGCACTCCTCATACTACTAGTTCTCCTACTATT
AGTACTATTTTCCCCAGACTTATTAGGAGACCCCGACAACTACACACCAGCCAACCCTCT
AAATACCCCTCCCCAC
>Alticola_argentatus_CHINA_NT0609ST02
TTACTATACAATCAAAGATTTCTTAGGGGTCCTATTCCTATTAATAGTTCTCATAATTTT
GGTATTGTTTTTCCCAGATGTTCTCGGAGACCCGGATAATTACACTCCTGCAAATCCACT
CAACACTCCAGCACAC
>Alticola_argentatus_CHINA_NT0609TA01
TTACTATACAATCAAAGATTTCTTAGGGGTCCTATTCCTATTAATAGTTCTCATAATTTT
GGTATTGTTTTTCCCAGATGTTCTCGGAGACCCGGATAATTACACTCCTGCAAATCCACT
CAACACTCCAGCACAC
>Alticola_argentatus_CHINA_NT0609TA02
TTACTATACAATCAAAGATTTCTTAGGGGTCCTATTCCTATTAATAGTTCTCATAATTTT
GGTATTGTTTTTCCCAGATGTTCTCGGAGACCCGGATAATTACACTCCTGCAAATCCACT
CAACACTCCAGCACAC
>Apodemus_flavicollis_FRANCE_4604
GTACTATACAATTAAAGACATTCTAGGGGTACTCATAATAGTGTCATTCCTAATAACCTT
AGTTCTCTTCTTCCCAGACCTTCTAGGTGACCCGGACAACTATATACCTGCCAACCCACT
AAATACCCCACCACAC
>Apodemus_flavicollis_FRANCE_4620
GTACTATACAATTAAAGACATTCTAGGAGTACTCATAATAGTGTCATTCCTATTAACCTT
AGTTCTCTTCTTCCCAGACCTTCTAGGTGACCCGGACAACTATATACCTGCCAACCCACT
AAATACCCCACCACAC
>Apodemus_flavicollis_FRANCE_4733
GTACTATACAATTAAAGACATTCTAGGAGTACTCATAATAGTGTCATTCCTATTAACCTT
AGTTCTCTTCTTCCCAGACCTTCTAGGTGACCCGGACAACTATATACCTGCCAACCCACT
AAATACCCCACCACAC
>Apodemus_sylvaticus_FRANCE_3980
ATACTATACTATCAAAGATATTCTAGGTGTACTAATAATAGTTTCCTTCCTAATAACTTT
AGTCCTTTTCTTTCCAGACCTACTAGGCGACCCGGACAATTATATACCTGCCAACCCACT
TAACACCCCACCCCAT
>Apodemus_sylvaticus_FRANCE_4178
TTACTATACAATTAAAGATATTCTAGGTGTACTAATAATAGTTTCCTTCCTAATAACTTT
AGTCCTCTTCTTTCCAGACCTTTTAGGTGATCCGGACAACTACATGCCTGCTAACCCACT
TAACACCCCACCTCAT
>Apodemus_sylvaticus_FRANCE_4919
ATACTATACTATCAAAGATATTCTAGGTGTACTAATAATAGTTTCCTTCCTAATAACTTT
AGTCCTTTTCTTTCCAGATCTACTAGGCGACCCGGACAATTATATACCTGCCAACCCACT
TAACACCCCACCCCAT
>Arvicanthis_ANI2_CAMEROON_C239
TTACTATACTATTAAAGACATTCTAGGAATCCTAATTATAATCACAGTCTTAATAGTACT
AGTATTATTCTTCCCAGACCTATTAGGAGACCCAGACAACTACACACCAGCCAATCCACT
CAACACTCCCCCACAT
>Arvicanthis_ANI2_CAMEROON_C243
TTACTATACTATTAAAGACATTCTAGGAATCCTAATTATAATCACAGTCTTAATAGTACT
AGTATTATTCTTCCCAGACCTATTAGGAGACCCAGACAACTACATACCAGCCAATCCACT
CAACACTCCCCCACAT
>Arvicanthis_ANI2_CAMEROON_C332
TTACTATACTATTAAAGACATTCTAGGAATCCTAATTATAATCACAGTCTTAATAGTACT
AGTATTATTCTTCCCAGACCTATTAGGAGACCCAGACAACTACATACCAGCCAATCCACT
CAACACTCCCCCACAT
>Arvicanthis_ansorgei_BURKINA_FASO_M6068
ATATTATACTATTAAAGATATCCTAGGAGCCCTAATTATAATTGTAGTATTAATAACTCT
AGTTCTATTCTCCCCAGACCTATTAGGAGACCCCGACAATTATATACCAGCTAATCCACT
CAACACTCCTCCTCAT
>Arvicanthis_ansorgei_MALI_M4154
ATATTATACTATTAAAGATATCTTAGGAGCTCTAATTATAATTGTAGTATTAATAACTCT
AGTTCTATTCTCCCCAGACCTATTAGGAGACCCTGACAATTATATACCAGCTAATCCACT
CAACACTCCTCCTCAT
>Arvicanthis_ansorgei_MALI_M5619
ATATTATACTATTAAAGATATCCTAGGAGCCCTAATTATAATTGTAGTATTAATAACTCT
AGTTCTATTCTCCCCAGACCTATTAGGAGACCCTGACAATTATATACCAGCTAATCCACT
CAACACTCCTCCTCAT
>Arvicanthis_niloticus_CAMEROON_C308
ATATTACACTATTAAAGATATCCTAGGAGCCTTAATCATATTTACTATCCTAATAATTTT
AGTATTATTTTTCCCAGACCTACTAGGAGACCCTGATAATTATATACCAGCTAACCCACT
CAATACACCACCACAC
>Arvicanthis_niloticus_MALI_M4619
ATATTACACTATTAAAGACATCCTAGGAGCCTTAATTATATTTACCCTCCTAATAATTTT
AGTACTATTTTTCCCAGACCTACTAGGAGACCCTGACAATTATATACCAGCTAACCCACT
CAATACACCACCCCAC
>Arvicanthis_niloticus_SUDAN_71
ATACTATACTATCAAAGACATCCTAGGAATCCTAATAATATTTATTTTCCTAATAACCTT
AGTACTATTCTTTCCAGACCTACTAGGAGACCCTGACAATTATATACCAGCCAACCCACT
CAATACACCACCCCAC
>Arvicanthis_rufinus_BENIN_M4414
ATACTATACCATCAAAGACATTCTAGGAATCCTAATTATATTCACAGTCTTAATAATTCT
AGTACTATTCTTTCCTGACCTATTAGGAGACCCAGACAACTACATACCAGCTAACCCACT
TAACACTCCCCCACAC
>Arvicanthis_rufinus_BENIN_M5320
ATACTATACCATCAAAGACATTCTAGGAATCCTAATTATATTTACAGTCTTAATAATTCT
AGTACTATTCTTTCCTGACCTATTAGGAGACCCAGACAACTACATACCAGCTAACCCACT
TAACACTCCCCCACAC
>Arvicola_terrestris_FRANCE_3735
TTATTATACAATCAAAGACCTCCTAGGAGTCCTTATCTTATTAATAGTTCTCATAATTTT
GGTTTTATTTTTCCCAGATGTTCTCGGAGACCCTGATAATTTTACTCCTGCAAATCCACT
CAATACTCCACCACAC
>Arvicola_terrestris_FRANCE_5129
TTATTATACAATCAAAGACCTCCTAGGAGGTCTTATCTTATTAATAGTTCTCATAATTTT
GGTTTTATTTTTCCCAGATGTTCTCGGAGACCCTGATAATTTTACCCCTGCAAATCCACT
CAATACTCCACCACAC
>Arvicola_terrestris_FRANCE_5150
TTATTATACAATCAAAGACCTCCTAGGAGGTCTTATCTTATTAATAGTTCTCATAATTTT
GGTTTTATTTTTCCCAGATGTTCTCGGAGACCCTGATAATTTTACTCCTGCAAATCCACT
CAATACTCCACCACAC
>Bandicota_indica_CAMBODIA_C0443
ATACTACACAACCAAGGACCTACTAGGAGTATTCTTACTTCTCCTATTTTTAATAGCACT
AGTTCTATTTTTCCCAGACCTATTAGGAGACCCGGATAATTATACACCAGCCAACCCCCT
CAACACCCCACCACAT
>Bandicota_indica_LAOPDR_L0142
ATACTACACAATCAAGGACCTACTAGGAGTATTCTTACTTCTTCTATTTTTAATAGCACT
AGTTCTATTCTTCCCAGACCTATTAGGAGACCCGGATAATTATACACCAGCCAACCCCCT
CAACACCCCACCACAT
>Bandicota_indica_THAILAND_R5313
ATACTACACAATCAAGGACCTACTAGGAGTATTCTTACTTCTTCTATTTTTAATAGCACT
AGTTCTATTCTTCCCAGACCTATTAGGAGACCCGGATAATTATACACCAGCCAACCCCCT
CAACACCCCACCACAT
>Bandicota_savilei_CAMBODIA_C0356
CTATTACACAATTAAAGACCTACTAGGAGTATTCCTACTACTCCTATTTTTAATAACACT
AGTTCTATTCTTCCCAGATCTATTAGGAGACCCGGATAATTATACACCAGCCAACCCCCT
CAACACCCCACCACAT
>Bandicota_savilei_LAOPDR_L0333
CTATTACACAATTAAAGACCTACTAGGAGTATTCCTACTACTCCTATTTTTAATAACACT
AGTTCTATTCTTCCCAGATCTATTAGGAGACCCGGATAATTATACACCAGCCAACCCCCT
CAACACCCCACCACAT
>Bandicota_savilei_THAILAND_R3550
CTATTACACAATTAAAGACCTACTAGGAGTATTCCTACTACTCCTATTTTTAATAACACT
AGTTCTATTCTTCCCAGATCTATTAGGAGACCCGGATAATTATACACCAGCCAACCCCCT
CAACACCCCACCACAT
>Berylmys_berdmorei_CAMBODIA_C0799
ATATTATACAATCAAAGACCTCCTAGGAGTATTTATTTTACTCCTAGTTCTAATAATTCT
AGTCCTATTCTTCCCAGACCTCCTAGGAGACCCAGATAATTACACACCCGCAAACCCCCT
AAACACCCCACCTCAC
>Berylmys_berdmorei_LAOPDR_L0006
ATATTACACAATCAAAGACCTCCTAGGAGTATTTATCCTGCTACTAATTCTAATAACCCT
AGTTTTATTCTTCCCAGACCTCCTAGGAGACCCAGATAATTACACACCCGCCAACCCCCT
AAACACCCCACCTCAT
>Berylmys_berdmorei_THAILAND_R5310
ATATTATACAATCAAAGACCTCCTAGGAGTATTTATTCTGCTACTAATTCTAATAACCCT
AGTTTTATTCTTCCCAGACCTCCTAGGAGACCCAGATAATTACACACCCGCCAACCCCCT
AAACACCCCACCTCAT
>Berylmys_bowersi_LAOPDR_L0151
ATACTATACAATTAAAGACCTCCTAGGAGTATTTATATTACTTCTACTTCTAATAACTCT
AGTCCTATTTTTCCCAGATCTCTTAGGAGACCCAGACAACTATACACCCGCTAATCCCCT
AAACACTCCACCCCAT
>Berylmys_bowersi_THAILAND_R3268
ATACTATACAATTAAAGACCTCCTAGGAGTATTTATACTACTTCTACTTCTAATAACCCT
AGTCCTATTTTTCCCAGATCTCTTAGGAGATCCAGACAACTATACACCCGCTAACCCCCT
AAACACCCCACCCCAT
>Berylmys_bowersi_THAILAND_R5410
ATACTATACAATTAAAGACCTCCTAGGAGTATTTATATTACTTCTACTCCTAATAACTCT
AGTCCTATTTTTCCCAGATCTCCTAGGAGACCCAGACAACTATACACCCGCTAACCCCCT
AAACACTCCACCCCAC
>Cannomys_badius_LAOPDR_L0436
CTATTACACTATAAAAGATATTCTAGGTTTTATCTTAATAGGACTTATATTAATCTCCCT
CACTCTATTTTCTCCTGACCTTATAGGAGACCCAGATAATTATATCCCCGCTAACCCCCT
CAACACTCCACCCCAT
>Chionomys_nivalis_FRANCE_4167
ATACTACACAATCAAAGACTTTTTAGGGGTCCTTATTCTATTAATAGCTCTCATAATTTT
GGTTTTATTTTTCCCAGATATTCTCGGAGACCCCGATAATTACACTCCTGCAAATCCACT
CAACACCCCACCACAC
>Chionomys_nivalis_FRANCE_4261
ATACTACACAATCAAAGACTTTTTAGGAGTCCTTATTCTATTAATAGCTTTCATAATTTT
GGTTTTATTTTTCCCAGATATTCTCGGAGACCCCGATAATTACACTCCTGCAAATCCACT
CAACACTCCACCACAC
>Chionomys_nivalis_FRANCE_4621
ATACTACACAATCAAAGACTTCTTAGGGATCCTTATTCTATTAATAGCTTTCATAATTTT
GGTTTTATTTTTCCCAGATATTCTCGGAGACCCCGATAATTACACTCCTGCAAATCCACT
CAACACCCCACCACAC
>Chionomys_nivalis_FRANCE_7464
ATACTACACAATCAAAGACTTTTTAGGAGTCCTTATTCTATTAATAGCTTTCATAATTTT
GGTTTTATTTTTCCCAGATATTCTCGGAGACCCCGATAATTACACTCCTGCAAATCCACT
CAACACCCCACCACAC
>Cricetomys_gambianus_BURKINA_FASO_09MS3
ATACTACACCATCAAAGACATCCTAGGAGCACTACTACTAGTCCTCTTTTTAATCTCCCT
AGTATTATTTTCCCCAGACCTATTAGGAGACCCAGACAACTATACCCCAGCAAATCCCCT
AAACACACCCCCACAC
>Cricetomys_gambianus_CAMEROON_C324
GTACTACACCATCAAAGACATCCTAGGAGCACTGCTACTAATCCTCTTTTTAATCTCCCT
AGTATTATTTTCCCCAGACCTATTAGGAGACCCAGACAACTATACCCCAGCAAACCCTCT
AAACACACCCCCACAC
>Cricetullus_kamensis_CHINA_XQ0207AN04
TTACTACACAATTAAAGACCTGTTGGGGGCCCTTCTGCTATTAATTGCTCTCATGACTTT
AGTATTGTTTTTCCCTGATATTTTAGGAGACCCAGATAATTACACTCCTGCAAATCCACT
TAATACTCCCGCACAC
>Cricetullus_kamensis_CHINA_XQ0207BC01
TTACTACACAATTAAAGACCTGTTGGGGGCCCTTCTGCTATTAATTGCTCTCATGACTTT
AGTATTGTTTTTCCCTGATATTTTAGGAGACCCAGATAATTACACTCCTGCAAATCCACT
TAATACTCCCGCACAC
>Cricetullus_kamensis_CHINA_XQ0207CU01
TTACTACACAATTAAAGACCTGTTGGGGGCCCTTCTGCTATTAATTGCTCTCATGACTTT
AGTATTGTTTTTCCCTGATATTTTAGGAGACCCAGATAATTACACTCCTGCAAATCCACT
TAATACTCCCGCACAC
>Cricetullus_longicaudatus_CHINA_XJ0309AI01
CTACTACACAATTAAAGACCTGTTAGGGGCCCTTCTGCTATTAATTGCTCTCATGACTTT
AGTATTGTTTTTCCCTGATATTTTAGGAGACCCAGATAATTACACTCCTGCAAATCCACT
TAATACTCCCGCACAC
>Cricetullus_longicaudatus_CHINA_XJ0309AJ01
CTACTACACAATTAAAGACCTGTTAGGGGCCCTTCTGCTATTAATTGCTCTCATGACTTT
AGTATTGTTTTTCCCTGATATTTTAGGAGACCCAGATAATTACACTCCTGCAAATCCACT
TAATACTCCCGCACAC
>Cricetullus_longicaudatus_CHINA_XJ0309BK01
CTACTACACAATTAAAGACCTGTTAGGGGCCCTTCTGCTATTAATTGCTCTCATGACTTT
AGTATTGTTTTTCCCTGATATTTTAGGAGACCCAGATAATTACACTCCTGCAAATCCACT
TAATACTCCCGCACAC
>Cricetullus_longicaudatus_CHINA_XJ0309CD01
CTACTACACAATTAAAGACCTGTTAGGGGCCCTTCTGCTATTAATTGCTCTCATGACTTT
AGTATTGTTTTTCCCTGATATTTTAGGAGACCCAGATAATTACACTCCTGCAAATCCACT
TAATACTCCCGCACAC
>Dasymys_rufulus_MALI_M4742
GTACTACACCGTTAAAGATATCCTAGGAGTACTCATCATATTCCTAACACTAATAATTCT
GGTCCTCTTCTTTCCTGACATACTAGGAGACCCAGACAACTACACACCAGCCAACCCTCT
CAACACCCCCCCTCAC
>Dasymys_rufulus_MALI_M5623
GTACTACACCGTTAAAGATATTCTAGGAGTACTCATCATATTCCTAACACTAATAATTCT
AGTCCTCTTCTTTCCTGATATACTAGGAGACCCAGACAACTACACACCAGCCAACCCTCT
CAACACCCCCCCTCAC
>Desmodilliscus_braueri_CAMEROON_C437
TTATTATACTGTCAAAGACATATTAGGTGTTATTATTTTAATTTTATTTTTCACATTAAT
AGTTCTATTCTTTCCAGACATACTAGGAGACCCAGATAACTACACCCCAGCCAACCCCTT
AAATACACCACCTCAC
>Desmodilliscus_braueri_MALI_M4094
GTATTATACTATCAAAGACATATTAGGCGTAATTATTTTAATTTTATTTTTCACGTTAAT
AGTCCTATTCTTTCCAGACATACTTGGAGACCCAGACAACTACACCCCAGCTAACCCCCT
AAATACACCACCCCAC
>Desmodillus_auricularis_SOUTH_AFRICA_DESMO
ATACTATACCTTTAAAGACTTTCTAGGAGTTGCAACACTACTTCTATTCTTTTTAATCCT
AGTACTCTTCTTCCCAGATCTATTAGGAGACCCAGACAACTACACACCAGCCAATCCACT
AAATACACCCCCACAT
>Dipodillus_campestris_MALI_M6066
TTACTATACAGTAAAAGATTACCTAGGAGTAATTTTACTACTCCTATTCTTCATAACTTT
AGTTCTATTTTTCCCTGACCTGCTCGGAGATCCAGACAACTATACACCCGCCAACCCACT
CAACACTCCCCCTCAC
>Dipodillus_campestris_MOROCCO_LG78
TTACTATACAGTAAAAGATTACCTAGGAGTAATTCTACTACTCCTATTCTTTATAACTTT
AGTTCTATTTTTCCCTGACCTGCTCGGAGATCCAGACAACTACACACCCGCCAACCCACT
CAACACTCCCCCTCAC
>Dipodillus_campestris_MOROCCO_LG85
TTACTATACAGTAAAAGATTACCTAGGAGTAATTTTACTACTCCTATTCTTTATAACTTT
AGTTCTATTTTTCCCTGACCTGCTCGGAGACCCAGACAACTATACACCCGCCAACCCACT
CAACACTCCCCCTCAC
>Dipodillus_rupicola_MALI_M4936
CTACTATACAGTAAAAGATTACCTAGGAGTAATTTTACTACTCCTATTCTTCATAACCTT
AGTTCTATTTTTCCCTGACCTGCTCGGAGATCCAGACAACTATACACCCGCCAACCCACT
CAACACTCCCCCTCAC
>Ellobius_tancrei_CHINA_NT0609SA02
TTATTACACAGTTAAAGACTTCCTGGGCGCTCTATTACTACTAGCAACTCTCATAATATT
AGCTTTATTTTTCCCAGACGCTCTTGGAGACCCAGACAATTTCACCCCAGCAAATCCACT
CAACACCCCACCACAC
>Ellobius_tancrei_CHINA_NT0609SA03
TTATTACACAGTTAAAGACTTCCTGGGCGCTCTATTACTACTAGCAACTCTCATAATATT
AGCTTTATTTTTCCCAGACGCTCTTGGAGACCCAGACAATTTCACCCCAGCAAATCCACT
CAACACCCCACCACAC
>Ellobius_tancrei_CHINA_NT0609SA16
TTATTACACAGTTAAAGACTTCCTGGGCGCTCTATTACTACTAGCAACTCTCATAATATT
AGCTTTATTTTTCCCAGACGCTCTTGGAGACCCAGACAATTTCACCCCAGCAAATCCACT
CAACACCCCACCACAC
>Ellobius_tancrei_CHINA_NT0609SA17
TTATTACACAGTTAAAGACTTCCTGGGCGCTCTATTACTACTAGCAACTCTCATAATATT
AGCTTTATTTTTCCCAGACGCTCTTGGAGACCCAGACAATTTCACCCCAGCAAATCCACT
CAACACCCCACCACAC
>Eospalax_fontanierii_CHINA_MK0509CW01
TTATTATACTATCAAAGATATCCTAGGGTTCATTATTATATTTCTATTCCTCATAATCCT
AGTCTTATTTTCACCAGACATACTAGGAGATCCAGATAACTACACCCCAGCAAACCCACT
AAACACACCACCTCAT
>Eospalax_fontanierii_CHINA_XJ0309SD01
TTACTATACCATTAAAGATATTCTAGGTTTCATTATCATATTCTTGTTTCTCATAATTCT
AGTTTTATTCTCACCAGACATACTAGGAGACCCTGACAACTACACCCCAGCAAATCCACT
AAACACACCACCCCAT
>Funisciurus_anerythrus_BENIN_M6070
TTACTATACTATCAAAGACATCCTAGGCCTACTCCTACTTATCCTCGCACTACTCATCCT
AGTCCTATTCTCCCCTGACCTCTTAGGAGATCCAGACAATTACACTCCTGCTAATCCCCT
AAACACCCCGCCCCAC
>Funisciurus_pyrropus_MALI_M6336
TTACTATACCATCAAAGACATTCTAGGCCTGCTCTTACTTATCCTCGCACTACTCACCCT
AGTTCTATTCTTCCCCGACCTCTTAGGAGACCCAGATAATTACACACCTGCCAACCCCCT
AAACACCCCTCCACAC
>Gerbilliscus_afra_SOUTH_AFRICA_twf4
ATATTACACAATCAAAGATTTTTTAGGGGTAATTCTATTACTATTTATATTCATACTAGT
AGTACTATTCTCACCTGATCTTTTAGGAGACCCAGACAACTATATACCAGCTAACCCATT
AAATACCCCACCACAT
>Gerbilliscus_gambianus_CAMEROON_C166
ATACTATACAATTAAAGACTTTCTAGGAGTAATTTTACTATTACTTTTATTTATACTTAT
AGTTTTATTCTCACCTGACCTCCTAGGAGATCCAGATAACTATATACCAGCCAACCCATT
AAATACTCCCCCTCAT
>Gerbilliscus_gambianus_NIGER_N4142
ATACTATACAATTAAAGACTTTCTAGGAGTAATTTTACTATTACTTTTATTTATACTTAT
AGTTTTATTCTCACCTGACCTCCTAGGAGATCCAGATAACTATATACCAGCCAACCCATT
AAATACTCCCCCTCAT
>Gerbilliscus_guineae_BURKINA_FASO_115BS2
ATATTATACAATTAAGGACTTCCTAGGAGCAATCTTATTATTATTACTATTAATACTTAT
AGTCCTATTTTCACCTGACCTTCTAGGAGACCCAGACAACTATATACCAGCTAATCCATT
AAATACTCCCCCTCAT
>Gerbilliscus_guineae_BURKINA_FASO_120BS2
ATATTATACAATTAAGGACTTCCTAGGAGCAATCTTATTATTATTACTATTAATACTTAT
AGTCCTATTTTCACCTGACCTTCTAGGAGACCCAGACAACTATATACCAGCTAATCCATT
AAATACTCCCCCTCAT
>Gerbilliscus_kempi_BENIN_M4413
ATACTACACAATTAAAGATTTCCTAGGAGTAGTCTTATTATTAATACTATTCATACTTAT
AGTCCTATTTTCACCTGACCTTCTAGGAGATCCAGACAACTACATACCAGCCAACCCACT
TAACACTCCTCCTCAT
>Gerbilliscus_kempi_CAMEROON_C333
ATACTACACAATTAAAGATTTCCTAGGAGTAATCTTATTATTACTACTATTCATACTTAT
AGTTCTATTCTCACCTGATCTTCTAGGAGACCCAGACAACTACACACCAGCCAATCCACT
TAATACTCCTCCTCAC
>Gerbilliscus_kempi_CHAD_M4137
ATACTACACAATTAAAGATTTCCTAGGAGTAATCTTATTATTACTACTATTCATACTTAT
AGTTCTATTTTCACCCGATCTTCTAGGAGACCCAGACAACTACACACCAGCCAATCCACT
TAATACTCCCCCTCAT
>Gerbilliscus_leucogaster_MOZAMBIQUE_MOZ1
ATATTATACAGTCAAAGACTTCCTAGGAGTTATTCTATTACTATCTACATTCCTACTGGT
AGTACTATTTTCACCTGACCTTTTAGGAGACCCAGATAATTACATACCAGCTAATCCACT
AAATACTCCACCACAC
>Gerbilliscus_leucogaster_SOUTH_AFRICA_DM7523
ATATTATACAGTCAAAGACTTTCTAGGAATGATCCTACTACTATTTATATTCCTACTGGT
AGTACTATTTTCACCTGATCTTTTAGGAGACCCAGATAATTATATACCAGCTAACCCACT
AAATACTCCACCACAC
>Gerbilliscus_leucogaster_SOUTH_AFRICA_DM7524
ATATTATACAGTCAAAGACTTTCTAGGAATGATCCTACTACTATTTACATTCCTACTGGT
AGTACTATTTTCACCTGATCTTTTAGGAGACCCAGATAATTATATACCAGCTAACCCACT
AAATACTCCACCACAC
>Gerbillus_gerbillus_MALI_M4595
ATACTACACAGTAAAAGATTTTCTCGGAGTAATTCTACTACTTCTATTTTTCACAATTTT
AGTCCTCTTCTTCCCTGACTTACTTGGAGATCCAGACAACTACACACCCGCTAACCCCCT
TAACACTCCCCCCCAC
>Gerbillus_gerbillus_MAURITANIA_1999280
ATACTACACAGTAAAAGATTTTCTCGGAGTAATTCTACTACTTCTATTTTTCACAATTTT
AGTCCTCTTCTTCCCTGACTTACTTGGAGATCCAGACAACTACACACCCGCTAACCCCCT
TAACACTCCCCCTCAC
>Gerbillus_gerbillus_MOROCCO_LG124
ATACTACACAGTAAAAGATTTTCTCGGAGTAATTCTACTACTTCTATTTTTCACAATTTT
AGTCCTCTTCTTCCCTGACTTACTTGGAGATCCAGACAACTACACACCCGCTAACCCCCT
TAACACTCCCCCCCAC
>Gerbillus_henleyi_MALI_AD355
CTATTACACAGTAAAAGACTTTCTAGGGGTAATTTTCCTCCTCCTATTCTTCTTAACAAT
AGTCCTATTCTTTCCAGACTTACTCGGAGACCCAGACAACTACACACCTGCCAACCCACT
CAACACCCCTCCCCAC
>Gerbillus_henleyi_NIGER_N4292
CTATTACACAGTAAAAGACTTTCTAGGGGTAATTTTCCTCCTCCTATTCTTCTTAACAAT
AGTCCTATTCTTTCCAGACTTACTCGGAGACCCAGACAACTACACACCTGCCAACCCACT
CAACACCCCTCCCCAC
>Gerbillus_henleyi_NIGER_N4293
CTATTACACAGTAAAAGACTTTCTAGGGGTAATTTTCCTCCTCTTATTCTTCTTAACAAT
AGTCCTATTCTTTCCAGACTTACTCGGAGACCCAGACAACTACACACCTGCCAACCCACT
CAACACCCCTCCCCAC
>Gerbillus_hoogstrali_MOROCCO_LG65
CTACTACACAGTAAAAGATTTCCTCGGAGTAATTTTACTACTTCTATTCTTTATAATTTT
AGTTCTCTTCTTTCCTGACTTACTTGGAGATCCAGACAATTACACACCTGCCAACCCACT
TAATACTCCCCCCCAC
>Gerbillus_hoogstrali_MOROCCO_LG71
CTACTACACAGTAAAAGATTTCCTCGGAGTAATTTTACTACTTCTATTCTTTATAATTTT
AGTTCTCTTCTTTCCTGACTTACTTGGAGATCCAGACAATTACACACCTGCCAACCCACT
TAATACTCCCCCCCAC
>Gerbillus_MAR1_MOROCCO_LG79
CTATTACACAGTAAAAGACTTTTTAGGAGTAATTTTACTACTCCTATTCTTCATAATCCT
AGTTCTCTTCTTTCCTGACTTACTTGGAGACCCAGACAATTACACACCTGCCAACCCACT
TAACACACCTCCTCAT
>Gerbillus_MAR1_MOROCCO_LG94
CTATTACACAGTAAAAGATTTTCTAGGAGTAATTTTACTACTTCTATTCTTCATAATCCT
AGTTCTCTTCTTTCCTGACTTACTTGGAGACCCAGACAATTACACACCTGCCAACCCACT
TAACACACCTCCTCAT
>Gerbillus_nancillus_MALI_M4077
TTACTATACAGTTAAAGATTTCTTAGGGGTTAGCCTACTCCTCCTATTCTTCACAATTAT
AGTCCTATTTTTTCCTGACTTACTTGGAGACCCAGACAACTACACACCTGCCAACCCACT
CAACACCCCTCCCCAT
>Gerbillus_nanus_MALI_M4928
CTACTATACAGTAAAAGACTTCCTAGGGGTTATTATCTTTATTTTATTCTTCACAATAAT
AGTCCTATTTTTCCCAGACTTACTTGGAGACCCAGACAACTACACACCCGCCAATCCACT
TAACACCCCTCCTCAC
>Gerbillus_nigeriae_CHAD_MNHNLAC27
ATACTACACAGTAAAAGATTTTCTCGGAGTAATTTTACTACTTTTATTCTTTACAATCTT
AGTTCTCTTCTTTCCTGACTTACTTGGAGACCCAGACAATTATACACCCGCCAACCCACT
TAACACCCCTCCTCAT
>Gerbillus_nigeriae_MALI_M4606
ATACTACACAGTAAAAGATTTTCTTGGAGTAATTTTACTACTTTTATTCTTTACAATCTT
AGTTCTCTTCTTTCCTGACTTACTTGGAGACCCAGACAATTATACACCCGCCAACCCACT
TAACACCCCTCCTCAT
>Gerbillus_nigeriae_MAURITANIA_19971471
ATACTACACAGTAAAAGATTTTCTTGGAGTAATCTTACTACTTTTATTCTTTACAATCTT
AGTTCTCTTCTTTCCTGACTTACTTGGAGACCCAGACAATTATACACCCGCCAACCCACT
TAACACCCCTCCTCAT
>Gerbillus_occiduus_MOROCCO_LG103
CTATTACACAGTAAAAGATTTTCTCGGAGTAATTTTACTACTTCTATTTTTCATAATCCT
AGTTCTCTTCTTTCCTGACTTACTTGGAGACCCAGACAATTACACACCTGCTAACCCACT
CAACACACCTCCCCAT
>Gerbillus_occiduus_MOROCCO_LG115
CTATTACACAGTAAAAGATTTTCTCGGAGTAATTTTACTACTTCTATTTTTCATAATCCT
AGTTCTCTTCTTCCCTGACTTACTTGGAGACCCAGACAATTACACACCTGCTAACCCACT
CAACACACCTCCCCAT
>Gerbillus_occiduus_MOROCCO_LG138
CTATTACACAGTAAAAGATTTTCTCGGAGTAATTTTACTACTTCTATTTTTCATAATCCT
AGTTCTCTTCTTTCCTGACTTACTTGGAGACCCAGACAATTACACACCTGCTAACCCACT
CAACACACCTCCCCAT
>Gerbillus_pyramidum_CHAD_2002309
CTATTATACAGTAAAAGATTTTCTCGGAGTAATCTTACTACTTCTATTCTTCACAATTTT
AGTCCTCTTCTTCCCCGACCTACTTGGAGACCCAGACAATTACACACCCGCCAACCCACT
TAATACTCCCCCTCAT
>Gerbillus_pyramidum_MALI_M5978
CTATTATACAGTAAAAGATTTTCTCGGAGTAATCTTACTACTTCTATTCTTCACAATTTT
AGTCCTCTTCTTTCCCGACCTACTTGGAGACCCAGACAATTACACACCCGCCAACCCACT
TAATACTCCCCCTCAT
>Gerbillus_pyramidum_MAURITANIA_JMD893
CTATTATACAGTAAAAGATTTTCTCGGAGTAATCTTACTACTTCTATTCTTCACAATTTT
AGTCCTCTTCTTCCCCGACCTACTTGGAGACCCAGACAATTACACACCCGCCAACCCACT
TAATACTCCCCCTCAT
>Gerbillus_pyramidum_NIGER_2002285
CTATTATACAGTAAAAGATTTTCTCGGAGTAATCTTACTACTTCTATTCTTCACAATTTT
AGTCCTCTTCTTCCCCGACCTACTTGGAGACCCAGACAATTACACACCCGCCAACCCACT
TAATACTCCCCCTCAT
>Gerbillus_tarabuli_MALI_M4930
CTATTACACAGTAAAAGATTTTCTCGGAGTAATTTTACTACTTCTATTCTTCATAATCCT
AGTTCTCTTCTTCCCTGACCTACTTGGAGACCCAGACAATTACACACCTGCTAACCCACT
CAACACACCTCCCCAT
>Gerbillus_tarabuli_MAURITANIA_1999003
CTATTACACAGTAAAAGATTTTCTCGGAGTAATTTTACTACTTCTATTCTTCATAATCCT
AGTTCTCTTCTTTCCTGACCTACTTGGAGACCCAGACAATTACACACCTGCTAACCCACT
CAACACACCTCCCCAT
>Graphiurus_kelleni_NIGER_N4027
TTACTATACAATTAAAGATATCCTAGGACTATTACTATTAATCTTCCTTCTTATAACTCT
AGTGTTATTTTCCCCAGATCTTTTAGGAGACCCAGACAATTATACCCCCGCTAACCCACT
CAACACCCCACCACAT
>Graphiurus_kelleni_NIGER_N4237
CTACTACACAATTAAAGATATCCTAGGGCTATTACTATTAATCTTCCTTCTCATAACTCT
AGTGTTATTTTCCCCAGATCTTTTAGGAGACCCAGACAATTATACCCCCGCTAACCCACT
CAACACCCCACCACAT
>Hapalomys_delacouri_THAILAND_R5237
CTACTACACTATTAAAGACCTACTAGGAGTATTCATTCTAATTCTATTTCTAATAACACT
AGTTCTCTTCTTCCCAGACCTATTAGGAGACCCAGACAACTATACCCCAGCAAACCCCCT
AAACACCCCTCCCCAT
>Heliosciurus_gambianus_MALI_M4738
CTACTATACAATCAAAGATATCCTCGGTTTACTTCTTCTCCTTCTTCTTCTTATAGTCCT
TACTCTATTTTTCCCAGACATGTTAGGAGACCCGGACAACTATATACCTGCAAATCCCCT
TAACACACCTCCCCAT
>Heliosciurus_gambianus_MALI_M4915
CTACTATACAATCAAAGATATCCTCGGTTTACTTCTTCTCCTTCTTCTTCTTATAGTCCT
TACTCTATTTTTCCCAGACATGTTAGGAGACCCGGACAACTATATACCTGCAAATCCCCT
TAACACACCTCCCCAT
>Jaculus_jaculus_MALI_M4635
CTACTACACAATCAAAGACGCCCTAGGTTTTCTCCTAATATTCCTAGTTCTCCTCTCCTT
AGTCCTTTTCTGCCCAGACATACTGGGAGACCCTGATAACTACATACCTGCAAACCCACT
TAATACACCACCCCAT
>Jaculus_jaculus_MAURITANIA_BM33
CTACTACACAATCAAAGACGCCCTAGGTTTTCTCCTAATATTCCTAGTTCTCCTCTCCTT
AGTCCTTTTCTGCCCAGACATACTGGGAGACCCTGACAACTACATACCTGCAAACCCACT
TAATACGCCACCCCAT
>Jaculus_orientalis_EGYPT_JO477
TTACTATACAATCAAAGACGCCCTAGGTTTCTTCATAATATTCCTAGTCCTTCTCTCCTT
AGTCCTTTTCTGCCCAGATATACTAGGAGACCCTGACAATTATATACCCGCAAACCCCCT
AAATACACCTCCCCAT
>Jaculus_orientalis_LIBYA_JO436
CTACTATACAATCAAAGACGCCCTAGGTTTCTTCCTAATATTCCTAGTTCTTCTCTCCTT
AGTTCTTTTCTGCCCAGATATACTAGGAGACCCTGATAACTATATACCCGCAAACCCCCT
AAATACACCTCCCCAT
>Lemniscomys_linulus_MALI_M4714
ATATTATACTATCAAAGACATCTTAGGAGTCCTAATCATAATAGTGCTACTAATAACCCT
AGTCTTATTTTCCCCAGACTTATTAGGAGACCCTGACAACTATATACCAGCTAACCCACT
TAATACCCCCCCACAT
>Lemniscomys_rosalia_MOZAMBIQUE_MOZ30
ATACTACACTATTAAAGATATCTTAGGAATCCTACTTATAATTGTTCTCCTAATATCCCT
AGTACTATTCTCCCCAGACTTACTAGGAGATCCTGATAACTATATACCAGCCAACCCACT
CAATACTCCCCCACAT
>Lemniscomys_striatus_MALI_WOR12
ATACTATACTATTAAAGACATTCTAGGAGTTCTCATTATAATAGTATTCCTAATAATCCT
AGTTCTATTTTTCCCAGACTTATTAGGAGACCCTGATAATTATATACCAGCCAACCCACT
TAATACTCCTCCTCAT
>Lemniscomys_zebra_CAMEROON_C130
CTACTATACAATTAAAGACATTCTAGGCATCTTGATCATAATTGTTTTCCTAATAACTCT
TGTCCTATTTTTCCCTGACTTACTAGGAGACCCTGATAACTATATACCAGCCAATCCACT
CAATACCCCTCCCCAT
>Lemniscomys_zebra_CHAD_M4140
CTACTATACAATCAAAGATATTCTAGGTATCCTTATCATAATTGTTTTCCTAATAACTCT
CGTCCTATTCTTTCCTGACTTACTAGGAGACCCTGATAATTATATACCAGCCAACCCACT
CAATACCCCTCCCCAT
>Lemniscomys_zebra_MALI_M4097
CTACTACACCATTAAAGACATCCTAGGAATCCTGATTATAATTGTCTTCCTAATAACTCT
TGTCCTATTTTCTCCTGATTTACTAGGAGACCCTGACAACTATATACCAGCCAACCCACT
CAATACTGCCCCCCAT
>Leopoldamys_edwardsi_CAMBODIA_C0421
ATATTACACAATCAAAGACCTCCTAGGAGTTCTCATTCTTCTCCTACTCCTCATAACCCT
GGTTTTATTTTGCCCAGACCTCCTAGGAGACCCAGACAACTATACACCTGCTAATCCTCT
AAACACCCCACCTCAC
>Leopoldamys_edwardsi_THAILAND_R4222
ATACTACACAATCAAAGACCTCCTAGGAGTTCTCATTCTCCTCCTACTCCTCATAACCCT
AGTTTTATTTTTCCCAGACCTCCTAGGAGACCCAGACAATTATACACCTGCTAATCCTCT
AAACACCCCACCTCAC
>Leopoldamys_edwardsi_THAILAND_R4350
ATACTACACAATCAAAGACCTCCTAGGAGTTCTCATTCTCCTCCTACTCCTCATAACCCT
AGTTTTATTTTTCCCAGACCTCCTAGGAGACCCAGACAATTATACACCTGCTAATCCTCT
AAACACCCCACCTCAC
>Leopoldamys_edwardsi_THAILAND_R4370
ATATTACACAATCAAAGACCTCCTAGGAGTTCTCATTCTCCTCCTACTCCTCATAACCCT
AGTTTTATTTTTCCCAGACCTCCTAGGAGACCCAGACAATTATACACCTGCTAATCCTCT
AAACACCCCACCTCAC
>Leopoldamys_edwardsi_THAILAND_R5078
ATATTACACAATCAAAGACCTCCTAGGAGTTCTCATTCTCCTCCTACTCCTCATAACCCT
AGTTTTATTTTTCCCAGACCTCCTAGGAGACCCAGACAATTATACACCTGCTAATCCTCT
AAACACCCCACCTCAC
>Leopoldamys_neilli_THAILAND_R4471
ATACTACACAATCAAAGATCTTCTAGGAGCCCTTATTCTCCTTCTACTCCTCATAACTCT
AGTCCTATTTTTCCCAGATCTCTTAGGAGACCCAGACAACTATACACCTGCTAACCCCCT
AAACACCCCACCCCAC
>Leopoldamys_neilli_THAILAND_R4527
ATACTACACAATCAAAGATCTTCTAGGAGCCCTTATTCTCCTTCTACTCCTCATAACTCT
AGTCCTATTTTTCCCAGATCTCTTAGGAGACCCAGACAACTATACACCTGCTAACCCCCT
AAACACCCCACCCCAC
>Leopoldamys_neilli_THAILAND_R5098
ATACTACACAATCAAAGATCTTCTAGGAGCCCTTATTCTCCTTCTACTCCTCATAACTCT
AGTCCTATTTTTCCCAGATCTCTTAGGAGACCCAGACAACTATACACCTGCTAACCCCCT
AAACACCCCACCCCAC
>Leopoldamys_sabanus_THAILAND_R3033
ATACTATACAATCAAAGATCTCCTAGGAATCCTCATCCTACTCCTACTTCTCATAACCCT
AGTCCTATTTTTCCCAGACCTCTTAGGAGACCCTGACAATTATACACCCGCTAACCCTTT
AAACACCCCACCCCAC
>Mastomys_coucha_SOUTH_AFRICA_1999104
GTACTACACAATTAAAGACATTCTCGGAATTATCATAATAATTGTATTCCTAATGACACT
AGTACTATTTTTCCCAGACTTACTAGGAGACCCAGACAATTATACACCAGCTAACCCACT
AAATACCCCTCCCCAT
>Mastomys_coucha_SOUTH_AFRICA_1999106
GTACTACACAATTAAAGACATTCTCGGAATTATCATAATAATTGTATTCCTAATGACACT
AGTACTATTTTTCCCAGACTTACTAGGAGACCCAGACAATTATACACCAGCTAACCCACT
AAATACCCCTCCCCAT
>Mastomys_erythroleucus_BENIN_BN260
ATACTATACAATTAAAGACATTCTTGGAGCTATCATAATAATTACTCTCCTAATGATACT
AGTACTATTTTTCCCAGACTTACTAGGAGACCCCGACAACTATACACCAGCCAACCCACT
AAACACCCCTCCCCAT
>Mastomys_erythroleucus_CAMEROON_C410
ATACTATACAATTAAAGACATTCTTGGAGCTATCATAATAATTACTCTCCTAATGATACT
AGTACTATTTTTCCCAGACTTACTAGGAGACCCCGACAACTACACACCAGCCAACCCACT
AAACACCCCTCCCCAT
>Mastomys_erythroleucus_MALI_KM666
ATACTATACAATTAAAGACATTCTAGGGGCTATTATAATAATTACTCTCCTAATAATACT
AGTACTGTTCTCCCCAGACTTACTGGGAGACCCCGACAACTACACACCAGCCAATCCACT
AAACACCCCTCCCCAC
>Mastomys_huberti_MALI_M3648
ATACTATACTATCAAAGACATTCTTGGAATTATCATAATGATCATGCTACTAATGACTCT
AGTACTATTTTTCCCAGACTTACTAGGCGATCCAGATAACTACACACCAGCCAACCCCCT
CAATACCCCTCCCCAC
>Mastomys_huberti_SENEGAL_KB1349
ATACTATACTATTAAAGACATTCTTGGGGTTATCATAATGATTATACTACTAATGACCCT
AGTACTATTTTTCCCAGACTTACTAGGTGACCCAGACAACTACACACCAGCCAACCCTCT
CAATACCCCTCCCCAC
>Mastomys_huberti_SENEGAL_KB2132
ATACTATACTATTAAAGACATTCTTGGAGTTATCATAATGATTATACTTCTAATGACTCT
AGTACTATTTTTCCCAGACTTACTAGGTGATCCAGACAACTACACACCAGCCAACCCTCT
CAATACCCCTCCCCAC
>Mastomys_kollmanspergeri_CAMEROON_C17
ATACTATACAATTAAAGATATCCTTGGAGTCATCATAATAATTTTATTCCTAATAACTCT
AGTTCTATTTTTCCCAGACTTATTAGGAGACCCAGACAATTATATACCAGCTAACCCACT
CAACACCCCCCCTCAC
>Mastomys_kollmanspergeri_CAMEROON_C383
ATACTACACAATTAAAGATATCCTTGGAGTCATCATAATAATTTTATTCCTAATAACTCT
AGTTCTATTTTTCCCAGACTTATTAGGAGACCCAGACAATTATATACCAGCTAACCCACT
CAACACCCCCCCTCAC
>Mastomys_kollmanspergeri_CHAD_M4125
ATACTATACAATTAAAGATATCCTTGGAGTCATCATAATAATTTTATTCCTAATAACTCT
AGTTCTATTTTTCCCAGACTTATTAGGAGACCCAGACAATTATATACCAGCTAACCCACT
CAACACCCCCCCTCAC
>Mastomys_natalensis_BENIN_BE175
GTACTATACAATTAAAGACATTCTTGGGGTCATCATAATAATTGCTCTCCTAATGATCCT
AGTACTATTCTTTCCAGATTTACTAGGAGACCCCGACAATTATACACCAGCCAACCCACT
CAACACACCTCCCCAT
>Mastomys_natalensis_CHAD_M4151
ATACTATACAATTAAAGACATTCTTGGAATTATCATAATAATTGCTCTCCTAATGATTCT
AGTACTATTCTTTCCAGATTTACTAGGAGACCCAGACAACTATACACCAGCCAACCCACT
CAACACACCTCCTCAT
>Mastomys_natalensis_MOZAMBIQUE_MOZ26
GTACTATACAATCAAAGACATTCTTGGAGTCATCATAATAATTGCTCTCCTAATGATTCT
AGTACTATTCTTTCCAGATTTACTAGGAGACCCCGACAACTATACACCAGCCAACCCACT
CAACACACCTCCCCAT
>Maxomys_surifer_LAOPDR_L0267
CTACTACACCATCAAAGATCTCCTAGGAATCCTTATCCTAATCCTCTCCCTAATAATCTT
AGTCTTATTCTTCCCAGACCTACTAGGAGACCCAGACAATTACACCCCTGCAAATCCCCT
AAACACACCACCCCAC
>Maxomys_surifer_THAILAND_R4223
CTACTATACCATCAAAGACCTCTTAGGGATCTTCATTCTAATCCTCTTCCTAATAACCTT
AGTCCTATTCTTTCCAGATCTACTAGGAGATCCAGATAACTACACCCCTGCAAATCCACT
AAACACACCACCCCAC
>Microtus_agrestis_FRANCE_3579
ATACTACACAATCAAAGATTTTCTCGGAGTCCTTATCCTATTAATAGCTTTCATAATTTT
AGCTTTATTTTTCCCAGATCTGCTCGGAGACCCCGACAATTACACTCCTGCAAATCCACT
CAATACTCCACCACAC
>Microtus_agrestis_FRANCE_4625
GTACTACACAATCAAAGATTTTCTCGGAGTCCTTATCCTATTAATAGCTTTCATAATTTT
AGCTTTATTTTTCCCAGATCTGCTCGGAGACCCCGACAATTACACTCCTGCAAATCCACT
CAATACTCCACCACAC
>Microtus_agrestis_FRANCE_4647
ATACTACACAATCAAAGACTTTCTTGGAGTCCTTATCCTATTAATAGCTTTCATAATTTT
AGCTTTATTTTTCCCAGATCTGCTCGGAGACCCCGACAATTACACTCCTGCAAATCCACT
CAATACTCCACCACAC
>Microtus_arvalis_FRANCE_3822
CTATTATACAGTCAAAGATTTCCTAGGAGTCCTTATCCTATTAATAGCTTTCATAATTTT
GACTTTATTTTTCCCAGATATTCTCGGAGACCCCGACAATTACACCCCTGCAAATCCACT
CAACACACCACCCCAT
>Microtus_arvalis_FRANCE_3822bis
CTATTATACAGTCAAAGATTTCCTAGGAGTCCTTATCCTATTAATAGCTTTCATAATTTT
GACTTTATTTTTCCCAGATATTCTCGGAGACCCCGACAATTACACCCCTGCAAATCCACT
CAACACACCACCCCAT
>Microtus_arvalis_FRANCE_3854
TTATTATACAGTCAAAGATTTCCTAGGAGTCCTTATCCTATTAATAGCTTTCATAATTTT
GACTTTATTTTTCCCAGATATTCTCGGAGACCCCGACAATTACACCCCTGCAAATCCACT
CAACACACCACCCCAT
>Microtus_arvalis_FRANCE_7425
CTATTATACAGTCAAAGATTTCCTAGGAGTCCTTATCCTATTAATAGCTTTCATAATTTT
GACTTTATTTTTCCCAGATATTCTCGGAGACCCCGACAATTACACCCCTGCAAATCCACT
CAACACACCACCCCAT
>Microtus_arvalis_FRANCE_7440
CTATTATACAGTCAAAGATTTCCTAGGAGTCCTTATCCTATTAATAGCTTTCATAATTTT
GACTTTATTTTTCCCAGATATTCTCGGAGACCCCGACAATTACACCCCTGCAAATCCACT
CAACACACCACCCCAT
>Microtus_duodecimcostatus_FRANCE_3240
CTACTACACAATTAAAGACCTCCTCGGAGTCCTTGTTCTATTAATAGCTTTCATAATTTT
AACTTTATTTTTCCCAGATATTCTCGGAGACCCTGATAATTACACCCCTGCAAATCCACT
CAACACTCCACCACAC
>Microtus_duodecimcostatus_FRANCE_3534
CTACTACACAATTAAAGACCTCCTCGGAGTCCTTGTTCTATTAATAGCTTTCATAATTTT
AACTTTATTTTTCCCAGATATTCTCGGAGACCCTGATAATTACACCCCTGCAAATCCACT
CAACACTCCACCACAC
>Microtus_duodecimcostatus_FRANCE_6135
CTACTACACAATTAAAGACCTCCTAGGAGTCCTTGTTCTATTAGTAGCTTTCATAATTTT
AACTTTATTTTTCCCAGATATTCTCGGAGACCCTGATAATTACACCCCTGCAAATCCACT
CAACACTCCACCACAC
>Microtus_gregalis_CHINA_NT0609AN01
CTACTACACAGTCAAAGACTTCCTAGGAGTCCTTATCCTACTAATAACTTTCATAATCCT
AGTTTTATTTTTCCCGGACATTCTAGGAGACCCTGACAATTTTACCCCCGCGAACCCACT
CAACACCCCACCCCAT
>Microtus_gregalis_CHINA_NT0609AN02
CTACTACACAGTCAAAGACTTCCTAGGAGTCCTTATCCTACTAATAACTTTCATAATCCT
AGTTTTATTTTTCCCGGACATTCTAGGAGACCCTGACAATTTTACCCCCGCGAACCCACT
CAACACCCCACCCCAT
>Microtus_gregalis_CHINA_NT0609SR01
CTACTACACAGTCAAAGACTTCCTAGGAGTCCTTATCCTACTAATAACTTTCATAATCCT
AGTTTTATTTTTCCCGGACATTCTAGGAGACCCTGACAATTTTACCCCCGCGAACCCACT
CAACACCCCACCCCAT
>Microtus_irene_CHINA_HL0709AQ01
TTATTACACAATCAAAGACTTTTTAGGGGTTCTCATCCTATTAATAGTTCTCATAATTTT
GGCTTTATTTTTCCCAGATGTGCTCGGAGACCCTGACAATTTTACTCCTGCAAATCCACT
CAATACTCCACCACAC
>Microtus_irene_CHINA_HL0709BC01
TTATTACACAATCAAAGACTTTTTAGGGGTTCTCATCCTATTAATAGTTCTCATAATTTT
GGCTTTATTTTTCCCAGATGTGCTCGGAGACCCTGACAATTTTACTCCTGCAAATCCACT
CAATACTCCACCACAC
>Microtus_irene_CHINA_HL0709SZ01
TTATTACACAATCAAAGACTTTTTAGGGGTTCTCATCCTATTAATAGTTCTCATAATTTT
GGCTTTATTTTTCCCAGATGTGCTCGGAGACCCTGACAATTTTACTCCTGCAAATCCACT
CAATACTCCACCACAC
>Microtus_irene_CHINA_XQ0207AD01
TTATTACACAATCAAAGACTTTTTAGGGGTTCTCATCCTATTAATAGTTCTCATAATTTT
GGCTTTATTTTTCCCAGATGTGCTCGGAGACCCTGACAATTTTACTCCTGCAAATCCACT
CAATACTCCACCACAC
>Microtus_leucurus_CHINA_TT0607SA01
CTACTATACAATCAAAGACCTGCTGGGGGTCCTCTTCTTATTAATAGTTCTCATAATTTT
GGCTTTATTTTTCCCAGATGTGCTCGGAGACCCCGACAATTTTACTCCTGCAAATCCACT
CAACACTCCACCACAC
>Microtus_leucurus_CHINA_XQ0207AS01
CTACTATACAATCAAAGACCTGCTGGGGGTCCTCTTCTTATTAATAGTTCTCATAATTTT
GGCTTTATTTTTCCCAGATGTGCTCGGAGACCCCGACAATTTTACTCCTGCAAATCCACT
CAACACTCCACCACAC
>Microtus_leucurus_CHINA_XQ0207BB02
ATACTATACAATCAAAGACCTGCTGGGGGTCCTCTTCTTATTAATAGTTCTCATAATTTT
GGCTTTATTTTTCCCAGATGTGCTCGGAGACCCCGACAATTTTACTCCTGCAAATCCACT
CAACACTCCACCACAC
>Microtus_limnophilus_CHINA_RT0406SU01
CTACTACACAATCAAAGACTTCCTAGGCATCCTTATCCTATTAATAGTTTTCATAATTTT
GGCTTTATTTTTCCCAGATATTCTCGGAGACCCCGACAATTACACTCCTGCAAATCCACT
CAACACTCCGCCCCAC
>Microtus_limnophilus_CHINA_RT0406SU02
CTACTACACAATCAAAGACTTCCTAGGCATCCTTATCCTATTAATAGTTTTCATAATTTT
GGCTTTATTTTTCCCAGATATTCTCGGAGACCCCGACAATTACACTCCTGCAAATCCACT
CAACACTCCGCCCCAC
>Microtus_limnophilus_CHINA_XQ0207AC01
CTACTACACAATCAAAGACTTCCTAGGCATCCTTGTCCTATTAATAGTTTTCATAATTTT
GGCTTTATTTTTCCCAGATATTCTCGGAGACCCCGACAATTACACTCCTGCAAATCCACT
CAATACTCCGCCCCAC
>Microtus_limnophilus_CHINA_XQ0207AE01
CTACTACACAATCAAAGACTTCCTAGGCATCCTTGTCCTATTAATAGTTTTCATAATTTT
GGCTTTATTTTTCCCAGATATTCTCGGAGACCCCGACAATTACACTCCTGCAAATCCACT
CAATACTCCGCCCCAC
>Microtus_lusitanicus_FRANCE_5189
CTACTACACAATTAAAGACCTCCTAGGAGTCCTTGTTCTATTAATAGCTTTCATAATTTT
AACTTTATTTTTCCCAGATATTCTCGGAGACCCCGATAATTACACCCCTGCAAATCCACT
CAACACTCCACCACAC
>Microtus_lusitanicus_FRANCE_6069
CTACTACACAATTAAAGACCTCCTAGGAGTCCTTGTTCTATTAATAGCTTTCATAATTTT
AACTTTATTTTTCCCAGATATTCTCGGAGACCCCGATAATTACACCCCTGCAAATCCACT
CAACACTCCACCACAC
>Microtus_multiplex_FRANCE_4340
CTATTATACAATCAAAGACTTTCTAGGAGTCCTTATCCTATTAATAGCTTTCATAATTTT
AACTTTATTTTTCCCAGATATTCTCGGAGACCCCGACAATTACACCCCTGCAAATCCACT
CAACACTCCACCACAC
>Microtus_multiplex_FRANCE_5024
CTATTATACAATCAAAGACTTTCTAGGAGTCCTTATCCTATTAATAGCTTTCATAATTTT
AACTTTATTTTTCCCAGATATTCTCGGAGACCCCGACAATTACACCCCTGCAAATCCACT
CAACACTCCACCACAC
>Microtus_multiplex_FRANCE_5084
CTATTATACAATCAAAGACTTTCTAGGAGTCCTTATCCTATTAATAGCTTTCATAATTTT
AACTTTATTTTTCCCAGATATTCTCGGAGACCCCGACAATTACACCCCTGCAAATCCACT
CAACACTCCACCACAC
>Microtus_obscurus_CHINA_NT0609AI01
CTATTATACAGTCAAAGATTTCTTAGGAGTCCTTATCCTATTAATAGCTTTCATAATTTT
GACTTTATTTTTCCCAGATATTCTCGGAGACCCCGACAATTACACCCCTGCAAATCCACT
CAACACACCACCCCAT
>Microtus_obscurus_CHINA_NT0609BB02
CTATTATACAGTCAAAGATTTCTTAGGAGTCCTTATCCTATTAATAGCTTTCATAATTTT
GACTTTATTTTTCCCAGATATTCTCGGAGACCCCGACAATTACACCCCTGCAAATCCACT
CAACACACCACCCCAT
>Microtus_obscurus_CHINA_NT0609SI05
CTATTATACAGTCAAAGATTTCTTAGGAGTCCTTATCCTATTAATAGCTTTCATAATTTT
GACTTTATTTTTCCCAGATATTCTCGGAGACCCCGACAATTACACCCCTGCAAATCCACT
CAACACACCACCCCAT
>Microtus_obscurus_CHINA_NT0609SP03
CTATTATACAGTCAAAGATTTCTTAGGAGTCCTTATCCTATTAATAGCTTTCATAATTTT
GACTTTATTTTTCCCAGATATTCTCGGAGACCCCGACAATTACACCCCTGCAAATCCACT
CAACACACCACCCCAT
>Microtus_subterraneus_FRANCE_3994
ATATTATACAGTCAAAGATTTTTTAGGAGTCCTTATCTTATTAATAGCTTCCATAATTTT
AACTCTATTTTTCCCAGATATTCTCGGAGACCCCGATAATTACACCCCTGCAAATCCACT
CAACACCCCACCACAC
>Microtus_subterraneus_FRANCE_6037
ATATTATACAGTCAAAGATTTTTTAGGAGTCCTTATCTTATTAATAGCTTTCATAATTTT
AACTCTATTTTTCCCAGATATTCTCGGAGACCCCGATAATTACACCCCTGCAAATCCACT
CAACACCCCACCACAC
>Mus_caroli_CAMBODIA_C0423
TTACTACACAATCAAAGATATCTTAGGAATCCTCATAATATTCCTATTCCTTATAACTTT
AGTATTATTTTTTCCAGATATATTAGGAGACCCAGATAACTATATACCAGCAAATCCACT
TAACACCCCACCCCAC
>Mus_caroli_LAOPDR_L0275
TTACTACACAATCAAAGATATCTTAGGTATCCTTATCATATTCCTATTCCTTATAACTTT
AGTATTATTTTTCCCAGATATATTAGGAGATCCAGATAACTATATACCAGCAAATCCACT
TAACACCCCACCCCAC
>Mus_caroli_THAILAND_R5669
TTACTACACAATCAAAGATATCTTAGGTATCCTTATCATATTCCTATTCCTCATAACTTT
AGTATTATTTTTCCCAGATATATTAGGAGATCCAGATAACTATATACCAGCAAATCCACT
TAACACCCCACCCCAC
>Mus_cervicolor_THAILAND_K0071
TTATTATACAATTAAAGATATCCTAGGAGTCCTAATCATACTTTCATTCCTTATAACCCT
AGTACTATTCTTCCCAGACATACTAGGAGACCCAGACAACTACATACCAGCCAACCCACT
CAACACCCCACCTCAC
>Mus_cervicolor_THAILAND_R5197
TTATTATACAATTAAAGATATCCTAGGAGTCCTAATCATACTTTCATTCCTTATAACCCT
AGTACTATTCTTCCCAGACATACTAGGAGACCCAGACAACTACATACCAGCCAACCCACT
CAACACCCCACCTCAC
>Mus_cervicolor_THAILAND_R5482
TTATTATACAATTAAAGATATCCTAGGAGTCCTAATCATACTTTCATTCCTTATAACCCT
AGTACTATTCTTCCCAGACATACTAGGAGACCCAGACAACTACATACCAGCCAACCCACT
CAACACCCCACCTCAC
>Mus_cervicolor_THAILAND_R5671
TTACTATACAATTAAAGATATCCTAGGAGTCCTAATTATACTTTCATTTCTTATAACCCT
AGTACTATTCTTCCCAGACATACTAGGAGACCCAGACAACTACATACCAGCCAACCCACT
CAACACCCCACCCCAC
>Mus_cookii_LAOPDR_L0429
CTATTACACAATTAAAGACATTTTAGGAGTCATCATCATATTTCTATTTCTCATGACTTT
AGTACTATTCTTTCCAGACATATTAGGAGATCCAGACAACTACATACCAGCCAATCCACT
CAACACCCCACCTCAC
>Mus_cookii_THAILAND_R4074
CTATTACACAATTAAAGACATTTTAGGAGTCATCATCATATTTCTATTTCTCATGACTTT
AGTACTATTCTTTCCAGACATATTAGGAGATCCAGACAACTACATACCAGCCAATCCACT
CAACACCCCACCTCAC
>Mus_cookii_THAILAND_R4147
CTATTACACAATTAAAGACATTTTAGGAGTCATCATCATATTTCTATTTCTCATGACTTT
AGTACTATTCTTTCCAGACATATTAGGAGATCCAGACAACTACATACCAGCCAATCCACT
CAACACCCCACCTCAC
>Mus_fragilicauda_THAILAND_R5125
CTACTATACAATCAAAGATATCCTAGGAATCCTAATCATATTCTTATTTCTCATAACTCT
AGTACTATTTTTCCCTGACATACTAGGAGACCCAGACAACTACATACCCGCCAACCCACT
TAACACTCCACCACAC
>Mus_haussa_NIGER_N4085
TTACTATACTATTAAAGATATCCTTGGAGCCCTCATTATACTCCTTTTCCTCATAACTTT
AGTCCTCTTCTTCCCAGACATACTAGGAGATCCTGATAATTATACGCCAGCCAACCCACT
AAATACCCCACCTCAC
>Mus_haussa_NIGER_N4179
TTACTATACTATTAAAGACATCCTTGGAGCCCTCATTATACTCCTTTTCCTCATAACTTT
AGTCCTCTTCTTCCCAGACATACTAGGAGATCCTGATAATTATACGCCAGCCAACCCACT
AAATACCCCACCTCAC
>Mus_mattheyi_MALI_BIN64
GTACTATACCATCAAAGACATCCTAGGAGTCATTATTATACTTCTATTTCTTATAACCTT
AGTCCTCTTCTTTCCAGACATATTAGGTGACCCTGACAATTATATACCAGCCAACCCACT
AAACACCCCACCTCAC
>Mus_minutoides_MALI_WOR16
TTACTATACTATCAAAGACATCCTAGGAGTCCTAATTATGCTCCTGTTCCTTATAACCTT
AGTCCTATTCTTCCCAGACATATTAGGTGACCCCGACAATTATATACCAGCCAACCCACT
AAACACTCCACCCCAT
>Mus_minutoides_MOZAMBIQUE_MOZ2
TTACTACACCATCAAAGACATCCTAGGAGTCCTAATTATACTCCTCTTTCTTATAACCTT
AGTCCTCTTCTTCCCAGACATATTAGGTGACCCCGACAATTATATACCAGCCAACCCACT
AAACACTCCACCTCAT
>Mus_musculoides_MALI_M6204
TTACTATACCATCAAAGACATCCTAGGTGTCCTAATAATATTCCTATTTCTTATAACTCT
AGTTCTTTTCTTCCCAGACATACTAGGAGATCCTGATAATTATATACCAGCCAACCCACT
AAACACACCACCTCAT
>Mus_musculoides_MALI_M6205
TTACTATACCATCAAAGACATCCTAGGTGTCCTAATAATATTCCTATTTCTTATAACTCT
AGTTCTTTTCTTCCCAGACATACTAGGAGATCCTGATAATTATATACCAGCCAACCCACT
AAACACACCACCTCAT
>Myodes_centralis_CHINA_NT0609AB02
CTACTACACAATCAAAGATTTTTTAGGGGTCCTTATCTTATTAATAGGTCTCATAATTTT
AGTATTGTTTTTCCCAGATGTTCTCGGAGACCCGGATAATTACACTCCTGCAAATCCACT
CAACACTCCAGCACAC
>Myodes_centralis_CHINA_NT0609BH01
CTACTACACAATCAAAGATTTTTTAGGGGTCCTTATCTTATTAATAGGTCTCATAATTTT
AGTATTGTTTTTCCCAGATGTTCTCGGAGACCCGGATAATTACACTCCTGCAAATCCACT
CAACACTCCAGCACAC
>Myodes_centralis_CHINA_NT0609SI06
CTACTACACAATCAAAGATTTTTTAGGGGTCCTTATCTTATTAATAGGTCTCATAATTTT
AGTATTGTTTTTCCCAGATGTTCTCGGAGACCCGGATAATTACACTCCTGCAAATCCACT
CAACACTCCAGCACAC
>Myodes_centralis_CHINA_NT0609SK01
CTACTACACAATCAAAGATTTTTTAGGGGTCCTTATCTTATTAATAGGTCTCATAATTTT
AGTATTGTTTTTCCCAGATGTTCTCGGAGACCCGGATAATTACACTCCTGCAAATCCACT
CAACACTCCAGCACAC
>Myodes_glareolus_FRANCE_3991
CTATTATACAATCAAAGATTTTTTAGGAGTCCTTATCTTATTAACAGGTCTCATAATTTT
GGTACTGTTTTTCCCAGATGTTCTCGGAGACCCAGATAATTACACTCCTGCAAATCCACT
CAACACTCCAGCACAC
>Myodes_glareolus_FRANCE_4158
CTATTATACAATTAAAGATTTTTTAGGAGTCCTTATCTTATTAATAGGTCTCATAATTTT
GGTACTGTTTTTCCCAGATGTTCTCGGAGACCCAGATAATTACACTCCTGCAAATCCACT
CAACACTCCAGCACAC
>Myodes_glareolus_FRANCE_4262
CTATTATACAATTAAAGATTTTTTAGGAGTCCTTATCTTATTAATAGGTCTCATAATTTT
GGTACTGTTTTTCCCAGATGTTCTCGGAGACCCAGATAATTACACTCCTGCAAATCCACT
CAACACTCCAGCACAC
>Myodes_glareolus_FRANCE_5722
CTATTATACAATTAAAGATTTTTTAGGGGTCCTTATCTTATTAATAGGTCTCATAATTTT
GGTACTGTTTTTCCCAGATGTTCTCGGAGACCCAGATAATTACACTCCTGCAAATCCACT
CAACACTCCAGCACAC
>Niviventer_fulvescens_CAMBODIA_C0370
CTACTACACTATTAAAGACCTCCTAGGAATCTTTATTCTACTACTTCTACTAATATCTTT
AGTCCTATTCTTCCCAGACCTCCTAGGAGATCCAGATAATTATTCACCTGCCAATCCCCT
AAATACCCCACCACAT
>Niviventer_fulvescens_LAOPDR_L0273
CTACTACACTATTAAAGACCTCCTAGGAATCTTTATTCTACTACTTCTACTAATATCTTT
AGTCCTATTCTTCCCAGACCTCCTAGGGGATCCAGATAATTATTCACCTGCCAATCCCCT
AAATACCCCACCACAT
>Niviventer_fulvescens_THAILAND_R4525
CTACTACACTATTAAAGACCTCCTAGGAATCTTTATTCTACTACTTCTACTAATATCTTT
AGTCCTATTCTTCCCTGACCTCCTAGGGGACCCAGATAATTATTCACCTGCCAATCCCCT
AAATACCCCACCACAT
>Niviventer_langbianis_LAOPDR_R3796
CTACTACACAATTAAAGATCTACTAGGAATATTCATCCTGCTTGTATTCCTAATATCTCT
AGTCCTATTCTTCCCAGACCTCTTAGGAGACCCAGATAACTACTCACCTGCCAACCCTCT
AAACACCCCACCCCAT
>Pachyuromys_duprasi_MAURITANIA_JMD877
ATATTATACAGTAAAAGATTTTTTAGGAGTAATTTTACTAATTCTGTTCTTCATACTTAT
AGTCCTCTTCACTCCCGACATATTAGGAGATCCAGATAATTATACACCAGCTAACCCACT
AAACACCCCACCCCAT
>Praomys_daltoni_BURKINA_FASO_M4764
TTATTACACAATCAAAGACATTCTAGGAGTAATTATTATAATCATATTACTAATAACCCT
AGTCCTGTTCTTTCCAGACTTACTAGGAGACCCAGATAATTACACACCAGCTAACCCACT
AAATACCCCACCCCAT
>Praomys_daltoni_CAMEROON_C319
CTATTATACAATTAAAGATATTCTGGGGGTAATTATTATAATTATATTCCTAATAACCCT
AGTACTATTTTTCCCAGACTTACTAGGAGACCCAGACAATTACACACCAGCCAACCCACT
AAATACCCCACCCCAT
>Praomys_daltoni_NIGER_N4181
TTATTACACAATTAAAGACATTCTAGGAGTAATTATAATAATTACATTCCTAATAACCCT
AGTACTATTCTTTCCAGACTTACTAGGAGACCCAGACAATTACACACCAGCTAACCCACT
AAACACCCCACCCCAT
>Praomys_rostratus_BURKINA_FASO_M6001
TTATTACACAATCAAAGATATTCTAGGAGTAATCATAATAATTATATTCTTAATAACCCT
AGTATTATTTTTTCCAGATTTACTAGGAGACCCAGACAACTACACACCAGCTAATCCACT
TAATACTCCACCCCAC
>Praomys_rostratus_IVORY_COAST_M4329
TTATTATACAATCAAAGATATTCTAGGAGTAATCATAATAATTATATTCTTAATAACCCT
AGTATTATTTTTCCCAGATTTACTAGGAGACCCAGACAACTACACACCAGCTAACCCACT
TAACACCCCACCCCAC
>Praomys_rostratus_MALI_M5681
TTATTATACAATCAAAGACATTCTAGGAGTAATCATAATAATTATATTCTTAATAACCCT
AGTATTATTTTTCCCAGATTTACTAGGAGACCCAGACAACTACACACCAGCTAACCCACT
TAACACCCCACCCCAC
>Rattus_andamanensis_LAOPDR_L0052
ATACTATACAATCAAAGACCTACTCGGAGTATTTATACTTCTCCTATTTTTAATAACCCT
AGTATTATTCTTCCCAGACTTACTAGGAGACCCAGACAATTACACACCCGCCAACCCCCT
AAATACCCCACCACAT
>Rattus_andamanensis_THAILAND_R3087
ATACTATACAATCAAAGACCTACTAGGAGTATTTATACTTCTCCTATTTTTAATAACCCT
AGTATTATTCTGCCCAGACTTACTAGGAGACCCAGACAATTACACACCCGCCAACCCCCT
AAATACCCCACCACAT
>Rattus_argentiventer_CAMBODIA_C0001
ATACTATACAATCAAAGACCTACTAGGAGTATTCATATTACTTCTACTTTTAATAACCCT
AGTACTATTCTTCCCAGACTTACTAGGAGACCCAGACAATTACACACCTGCTAATCCCCT
AAATACCCCACCACAT
>Rattus_argentiventer_THAILAND_R5674
ATACTATACAATCAAAGACCTACTAGGAGTATTCATATTACTTCTACTTTTAATAACCCT
AGTATTATTCTTCCCAGACTTACTAGGAGACCCAGACAATTACACACCTGCTAATCCCCT
AAATACCCCACCACAT
>Rattus_argentiventer_THAILAND_R6208
ATACTATACAATCAAAGACCTACTAGGAGTATTCATATTACTTCTACTTTTAATAACCCT
AGTATTATTCTTCCCAGACTTACTAGGAGACCCAGACAATTACACACCTGCTAATCCCCT
AAATACCCCACCACAT
>Rattus_exulans_CAMBODIA_C0353
ATACTACACAATTAAAGACCTACTAGGAGTATTTATGTTACTTCTATTTTTAATAACCCT
AGTATTATTCTTCCCAGACTTACTAGGAGACCCAGACAATTATATACCTGCCAACCCCCT
AAATACCCCACCACAC
>Rattus_exulans_LAOPDR_L0271
ATACTACACAATTAAAGACCTACTAGGAGTATTTATATTACTTCTACTTTTAATAACCCT
AGTATTATTCTTCCCAGACTTACTAGGAGACCCAGACAATTATATACCTGCCAACCCCCT
AAATACCCCACCACAC
>Rattus_exulans_THAILAND_R5349
ATACTACACAATTAAAGACCTACTAGGAGTATTTATATTACTTCTACTTTTAATAACCCT
AGTATTATTCTTCCCAGACTTACTAGGAGACCCAGACAATTATATACCTGCCAACCCCCT
AAATACCCCACCACAC
>Rattus_nitidus_LAOPDR_L0010
ATATTACACAATCAAAGACCTCCTAGGTGTATTTATATTACTACTATTCTTAATAACCCT
AGTACTATTCTTCCCAGACCTACTAGGAGATCCAGACAATTATACACCCGCTAACCCTCT
TAACACCCCACCCCAC
>Rattus_nitidus_THAILAND_R4846
ATATTACACAATCAAAGACCTCCTAGGTGTATTTATATTACTACTATTCTTAATAACCCT
AGTACTATTCTTCCCAGACCTACTAGGAGACCCAGACAATTATACACCCGCTAACCCTCT
TAACACCCCACCCCAC
>Rattus_norvegicus_CAMBODIA_C0210
ATATTATACAATTAAAGACCTCCTAGGTGTATTTATATTACTATTATTCCTAATAACCCT
AGTACTATTCTTCCCAGACCTACTAGGAGACCCAGACAATTATACACCCGCTAACCCCCT
CAACACCCCACCCCAC
>Rattus_norvegicus_FRANCE_Br10160
ATATTATACAATTAAAGACCTCCTAGGTGTATTTATATTACTATTATTCCTAATAACCCT
AGTACTATTCTTCCCAGACCTACTAGGAGACCCAGACAATTATACACCCGCTAACCCCCT
CAACACCCCACCCCAC
>Rattus_norvegicus_SOUTH_AFRICA_SA01
ATATTATACAATTAAAGACCTCCTAGGTGTATTTATATTACTATTATTCCTAATAACCCT
AGTACTATTCTTCCCAGACCTACTAGGAGACCCAGACAATTATACGCCCGCTAACCCCCT
CAACACCCCACCCCAC
>Rattus_norvegicus_THAILAND_R0115
ATATTATACAATTAAAGACCTCCTAGGTGTATTTATATTACTATTATTCCTAATAACCCT
AGTACTATTCTTCCCAGACCTACTAGGAGACCCAGACAATTATACACCCGCTAACCCCCT
CAACACCCCACCCCAC
>Rattus_R3_CAMBODIA_C0028
ATACTACACAATTAAAGACCTACTTGGAGTATTCATACTACTCCTATTTCTAATAACTCT
AGTATTATTCTTCCCAGACCTACTAGGAGACCCAGACAATTACACACCTGCTAATCCACT
AAATACCCCACCACAT
>Rattus_R3_CAMBODIA_C0385
ATACTACACAATTAAAGACCTACTTGGAGTATTCATACTACTCCTATTTCTAATAACTCT
AGTATTATTCTTCCCAGACCTACTAGGAGACCCAGACAATTACACACCTGCTAATCCACT
AAATACCCCACCACAT
>Rattus_R3_LAOPDR_L0242
ATACTACACAATTAAAGACCTTCTTGGAGTATTCATACTACTCCTATTTCTAATAACTCT
AGTATTATTCTTCCCAGACCTACTAGGAGACCCAGACAATTACACACCTGCTAATCCACT
AAATACCCCACCACAT
>Rattus_R3_THAILAND_R4188
ATACTACACAATTAAAGACCTACTTGGAGTATTCCTACTACTCCTATTTCTAATAACTCT
AGTATTATTCTTCCCAGACCTACTAGGAGACCCAGACAATTACACACCTGCTAATCCACT
AAATACCCCACCACAT
>Rattus_R3_THAILAND_R6260
ATACTACACAATTAAAGACCTACTTGGAGTATTCATACTACTCCTATTTCTAATAACTCT
AGTATTATTCTTCCCAGACCTACTAGGAGACCCAGACAATTACACACCTGCTAATCCACT
AAATACCCCACCACAT
>Rattus_rattus_ETHIOPIA_ET35
ATACTACACAATTAAAGACTTACTTGGAGTATTCATGTTACTCCTATTTCTAATAACTCT
AGTATTATTCTTCCCAGACTTACTAGGAGACCCAGACAACTACACACCTGCTAACCCACT
AAATACCCCACCACAT
>Rattus_rattus_MADAGASCAR_MDZ10
ATACTACACAATTAAAGACTTACTTGGAGTATTCATGTTACTCCTATTTCTAATAACTCT
AGTATTATTCTTCCCAGACTTACTAGGAGACCCAGACAACTACACACCTGCTAACCCACT
AAATACCCCACCACAT
>Rattus_rattus_SOUTH_AFRICA_CAP1
ATACTACACAATTAAAGACTTACTTGGAGTATTCATGTTACTCCTATTTCTAATAACTCT
AGTATTATTCTTCCCAGACTTACTAGGAGACCCAGACAACTACACACCTGCTAACCCACT
AAATACCCCACCACAT
>Rattus_sakeratensis_LAOPDR_L0268
ATACTACACAATTAAAGACCTACTTGGAGTATTCATACTACTCCTATTTCTAATAACCCT
AGTATTATTCTTCCCAGACCTACTAGGAGACCCAGACAATTACACACCTGCTAATCCATT
AAATACCCCACCACAT
>Rattus_sakeratensis_THAILAND_R4402
ATACTACACAATTAAAGACCTACTTGGAGTATTCATACTACTCCTATTTCTAATAACCCT
AGTATTATTCTTCCCAGACCTACTAGGAGACCCAGACAATTACACACCTGCTAATCCATT
AAATACCCCACCACAT
>Rattus_sakeratensis_THAILAND_R5603
ATACTACACAATTAAAGACCTACTTGGAGTATTCATACTACTCCTATTTCTAATAACCCT
AGTATTATTCTTCCCAGACCTACTAGGAGACCCAGACAATTACACACCTGCTAATCCATT
AAATACCCCACCACAT
>Rattus_tanezumi_LAOPDR_L0100
ATACTACACAATTAAAGACCTACTGGGAGTATTCATATTACTCCTATTTCTAATAACTCT
AGTATTATTTTTCCCAGACTTACTAGGAGACCCAGACAATTACACACCTGCTAACCCACT
AAATACCCCACCACAT
>Rattus_tanezumi_THAILAND_R6013
ATACTACACAATTAAAGACCTACTGGGAGTATTCATATTACTCCTATTTCTAATAACTCT
AGTATTATTTTTCCCAGACTTACTAGGAGACCCAGACAATTACACACCTGCTAACCCACT
AAATACCCCACCACAT
>Rattus_tiomanicus_THAILAND_R1833
ATACTACACAATTAAAGACCTACTTGGAGTATTCATTCTACTCCTATGTCTGATAACTCT
AGTATTATTCTTCCCAGACTTACTAGGAGACCCAGACAATTACACACCTGCTAACCCATT
AAACACCCCACCACAT
>Sicista_concolor_CHINA_MK0509BL02
CTACTACACTATTAAAGACTCTCTTGGCTTCCTCCTCCTGTTTTTCATCCTCCTATCCCT
AGTCCTATTCTCCCCAGATCTCCTAGGAGACCCAGACAATTACATACCAGCTAACCCCCT
CAGCACCCCTCCCCAT
>Sicista_tianshanica_CHINA_NT0609BB01
CTATTACACCATCAAAGACACCCTTGGCTTTCTACTTCTGTTTTTAATCCTCCTGACCCT
GGTATTATTTTCCCCAGACCTCCTGGGGGACCCTGACAACTACATACCTGCCAACCCCCT
CAGCACCCCCCCACAC
>Sicista_tianshanica_CHINA_NT0609BP01
CTACTATGCCATCAAAGACACACTGGGCTTCCTTCTCCTGTTCTTAGTCTTCCTGACCCT
TGTCTTATTCTTCCCAGAGCTCCTAGGAGACCCAGACAACCACATACGAACTAACCCTCT
CAGCACCCCTCCTCAT
>Sicista_tianshanica_CHINA_NT0609BX04
CTACTATGCCATCAAAGACACACTGGGCTTCCTTCTCCTGTTCTTAGTCTTCCTGACCCT
TGTCTTATTCTTCCCAGAGCTCCTAGGAGACCCAGACAACCACATACGAACTAACCCTCT
CAGCACCCCTCCTCAT
>Steatomys_caurinus_BURKINA_FASO_M5999
ATATTATACTATTAAAGACATTCTAGGAATTTTCATTCTCATCCTAGCCTTAATTTCTCT
AGTCCTATTCGCCCCAGACCTGTTAGGCGACCCCGACAACTATACCCCAGCAAACCCACT
CAATACACCCCCTCAT
>Steatomys_caurinus_MALI_M4020
ATATTATACTATTAAAGACATTCTAGGAATTTTTATTCTCATCCTAGCCTTAATTTCTCT
AGTCCTATTCGCCCCAGACCTGTTAGGCGACCCCGACAACTATACCCCAGCAAACCCACT
CAATACACCCCCTCAT
>Steatomys_caurinus_SENEGAL_KB5940
ATATTATACTATTAAAGACATTCTAGGAATTTTCATTCTCATCCTAGCCTTAATTTCTCT
AGTCCTATTCGCCCCAGACCTGTTAGGCGACCCCGACAACTATACCCCAGCAAACCCACT
CAATACACCCCCTCAT
>Steatomys_parvus_MOZAMBIQUE_MOZ6
CTACTACACCTTTAAAGACATCCTAGGCGTAATTATCCTCATCCTTTTCCTCATCTCACT
AGTCCTTTTTACCCCTGACCTGCTAGGTGACCCAGACAACTACACCCCTGCCAACCCCCT
TAATACCCCCCCACAT
>Steatomys_parvus_UNKNOWN_I173
CTACTACACTTTCAAAGACATTCTAGGTGTAATTATCCTAATCCTATTCCTCATCTCCCT
AGTATTATTCGCCCCAGACCTTCTAGGGGACCCAGATAACTACACCCCAGCCAACCCTCT
TAACACCCCCCCTCAC
>Steatomys_parvus_UNKNOWN_K8550
CTACTACACCATCAAAGACATCCTAGGAATCATTATCCTTATCCTATTACTAATTTCCCT
AGTATTATTTACCCCAGACCTTCTAGGAGACCCCGACAATTATACCCCAGCCAATCCACT
CAACACACCCCCTCAC
>Tscherkia_triton_CHINA_XJ0309AG02
TTACTACACAATCAAAGACCTGCTTGGGGTGTTCCTGCTATTAACTGTTCTCATAATTTT
AGTATTATTTTTCCCAGATGTTCTCGGAGACCCTGATAATTTTACTCCTGCAAATCCACT
TAATACTCCAGAACAC
>Tscherkia_triton_CHINA_XJ0309CB01
TTACTACACAATCAAAGACCTGCTTGGGGTGTTCCTGCTATTAACTGTTCTCATAATTTT
AGTATTATTTTTCCCAGATGTTCTCGGAGACCCTGATAATTTTACTCCTGCAAATCCACT
TAATACTCCAGAACAC
>Tscherkia_triton_CHINA_XJ0309SA01
TTACTACACAATCAAAGACCTACTTGGGGTGTTCCTGCTATTAACTGTTCTCATAATTTT
AGTATTATTTTTCCCAGATGTTCTCGGAGACCCTGATAATTTTACTCCTGCAAATCCACT
TAATACTCCAGAACAC
>Tscherkia_triton_CHINA_XJ0309SA02
TTACTACACAATCAAAGACCTGCTTGGGGTGTTCCTGCTATTAACTGTTCTCATAATTTT
AGTATTATTTTTCCCAGATGTTCTCGGAGACCCTGATAATTTTACTCCTGCAAATCCACT
TAATACTCCAGAACAC
>Tscherkia_triton_CHINA_XJ0309SA05
TTACTACACAATCAAAGACCTACTTGGGGTGTTCCTGCTATTAACTGTTCTCATAATTTT
AGTATTATTTTTCCCAGATGTTCTCGGAGACCCTGATAATTTTACTCCTGCAAATCCACT
TAATACTCCAGAACAC
>Uranomys_ruddi_CHAD_C232
CTATTATACAATTAAAGATATTCTAGGTATTTTATTACTACTATTAACACTCCTACTATT
AGTCCTATTTTCTCCAGACTTATTAGGAGATCCAGATAACTACTCACCCGCAAACCCACT
AAATACCCCTCCACAT
>Uranomys_ruddi_MALI_M5625
CTATTATACAATTAAAGATATTCTAGGCATCTTACTACTACTATTAATACTCCTATTATT
AGTCCTATTCTCTCCAGACTTACTAGGAGACCCAGACAACTACTCACCCGCAAACCCACT
AAACACCCCTCCACAT
