# Supplementary material for: Next-Generation Sequencing for Rodent Barcoding: Species Identification from Fresh, Degraded and Environmental Samples
Source: PLoS One. 2012 Nov 7;7(11):e48374. doi: 10.1371/journal.pone.0048374 (PMC3492341; doi:10.1371/journal.pone.0048374)
Supplement: Fasta S5 — Alignment of the rodent haplotypes obtained from ethanol preserved samples. (FAS) [file pone.0048374.s007.fas]

>1|marker=CYTB|samples_count=1
ATACTACACCATCAAAGACATCCTAGGAGCACTACTACTAGTCCTCTTTTTAATCTCCCTAGTATTATTTTCCCCAGACCTATTAGGAGACCCAGACAACTATACCCCAGCAAATCCCCTAAACACACCCCCACAC
>2|marker=CYTB|samples_count=3
ATATTATACAATTAAGGACTTCCTAGGAGCAATCTTATTATTATTACTATTAATACTTATAGTCCTATTTTCACCTGACCTTCTAGGAGACCCAGACAACTATATACCAGCTAATCCATTAAATACTCCCCCTCAT
>3|marker=CYTB|samples_count=1
ATACTACACAGTAAAAGATTTTCTTGGAGTAATCTTACTACTTTTATTCTTTACAATCTTAGTTCTCTTCTTTCCTGACTTACTTGGAGACCCAGACAATTATACACCCGCCAACCCACTTAACACCCCTCCTCAT
>4|marker=CYTB|samples_count=1
CTATTACACAGTAAAAGATTTTCTCGGAGTAATTTTACTACTTCTATTCTTCATAATCCTAGTTCTCTTCTTTCCTGACCTACTTGGAGACCCAGACAATTACACACCTGCTAACCCACTCAACACACCTCCCCAT
>5|marker=CYTB|samples_count=2
GTACTACACAATTAAAGACATTCTCGGAATTATCATAATAATTGTATTCCTAATGACACTAGTACTATTTTTCCCAGACTTACTAGGAGACCCAGACAATTATACACCAGCTAACCCACTAAATACCCCTCCCCAT
>6|marker=CYTB|samples_count=1
ATACTACACAGTAAAAGATTTTCTCGGAGTAATTCTACTACTTCTATTTTTCACAATTTTAGTCCTCTTCTTCCCTGACTTACTTGGAGATCCAGACAACTACACACCCGCTAACCCCCTTAACACTCCCCCTCAC
>7|marker=CYTB|samples_count=4
CTATTATACAGTAAAAGATTTTCTCGGAGTAATCTTACTACTTCTATTCTTCACAATTTTAGTCCTCTTCTTCCCCGACCTACTTGGAGACCCAGACAATTACACACCCGCCAACCCACTTAATACTCCCCCTCAT
>8|marker=CYTB|samples_count=2
ATACTATACTATCAAAGACATCCTAGGAATCCTAATAATATTTATTTTCCTAATAACCTTAGTACTATTCTTTCCAGACCTACTAGGAGACCCTGACAATTATATACCAGCCAACCCACTCAATACACCACCCCAC
>9|marker=CYTB|samples_count=2
CTATTACACAGTAAAAGACTTTCTAGGGGTAATTTTCCTCCTCCTATTCTTCTTAACAATAGTCCTATTCTTTCCAGACTTACTCGGAGACCCAGACAACTACACACCTGCCAACCCACTCAACACCCCTCCCCAC
>10|marker=CYTB|samples_count=1
GTACTATACAATTAAAGACATTCTTGGGGTCATCATAATAATTGCTCTCCTAATGATCCTAGTACTATTCTTTCCAGATTTACTAGGAGACCCCGACAATTATACACCAGCCAACCCACTCAACACACCTCCCCAT
>11|marker=CYTB|samples_count=1
GTACTATACCATCAAAGACATCCTAGGAGTCATTATTATACTTCTATTTCTTATAACCTTAGTCCTCTTCTTTCCAGACATATTAGGTGACCCTGACAATTATATACCAGCCAACCCACTAAACACCCCACCTCAC
>12|marker=CYTB|samples_count=1
CTACTACACAATCAAAGACGCCCTAGGTTTTCTCCTAATATTCCTAGTTCTCCTCTCCTTAGTCCTTTTCTGCCCAGACATACTGGGAGACCCTGACAACTACATACCTGCAAACCCACTTAATACGCCACCCCAT
>13|marker=CYTB|samples_count=1
ATACTATACAATTAAAGACATTCTTGGAGCTATCATAATAATTACTCTCCTAATGATACTAGTACTATTTTTCCCAGACTTACTAGGAGACCCCGACAACTATACACCAGCCAACCCACTAAACACCCCTCCCCAT
>14|marker=CYTB|samples_count=1
CTACTATACAATTAAAGACATTCTAGGCATCTTGATCATAATTGTTTTCCTAATAACTCTTGTCCTATTTTTCCCTGACTTACTAGGAGACCCTGATAACTATATACCAGCCAATCCACTCAATACCCCTCCCCAT
>15|marker=CYTB|samples_count=2
ATACTATACAATTAAAGACTTTCTAGGAGTAATTTTACTATTACTTTTATTTATACTTATAGTTTTATTCTCACCTGACCTCCTAGGAGATCCAGATAACTATATACCAGCCAACCCATTAAATACTCCCCCTCAT
>16|marker=CYTB|samples_count=2
ATACTATACAATTAAAGATATCCTTGGAGTCATCATAATAATTTTATTCCTAATAACTCTAGTTCTATTTTTCCCAGACTTATTAGGAGACCCAGACAATTATATACCAGCTAACCCACTCAACACCCCCCCTCAC
>17|marker=CYTB|samples_count=1
CTATTATACAATTAAAGATATTCTAGGTATTTTATTACTACTATTAACACTCCTACTATTAGTCCTATTTTCTCCAGACTTATTAGGAGATCCAGATAACTACTCACCCGCAAACCCACTAAATACCCCTCCACAT
>18|marker=CYTB|samples_count=1
TTACTATACTATTAAAGACATTCTAGGAATCCTAATTATAATCACAGTCTTAATAGTACTAGTATTATTCTTCCCAGACCTATTAGGAGACCCAGACAACTACACACCAGCCAATCCACTCAACACTCCCCCACAT
>19|marker=CYTB|samples_count=2
TTACTATACTATTAAAGACATTCTAGGAATCCTAATTATAATCACAGTCTTAATAGTACTAGTATTATTCTTCCCAGACCTATTAGGAGACCCAGACAACTACATACCAGCCAATCCACTCAACACTCCCCCACAT
>20|marker=CYTB|samples_count=1
ATATTACACTATTAAAGATATCCTAGGAGCCTTAATCATATTTACTATCCTAATAATTTTAGTATTATTTTTCCCAGACCTACTAGGAGACCCTGATAATTATATACCAGCTAACCCACTCAATACACCACCACAC
>21|marker=CYTB|samples_count=1
CTATTATACAATTAAAGATATTCTGGGGGTAATTATTATAATTATATTCCTAATAACCCTAGTACTATTTTTCCCAGACTTACTAGGAGACCCAGACAATTACACACCAGCCAACCCACTAAATACCCCACCCCAT
>22|marker=CYTB|samples_count=1
GTACTACACCATCAAAGACATCCTAGGAGCACTGCTACTAATCCTCTTTTTAATCTCCCTAGTATTATTTTCCCCAGACCTATTAGGAGACCCAGACAACTATACCCCAGCAAACCCTCTAAACACACCCCCACAC
>23|marker=CYTB|samples_count=1
CTACTACACAATCAAAGACCTCTTAGGCGCATTTCTCATACTATTAATTCTCCTACTATTAGTACTGTTTTCCCCGGACTTATTAGGAGACCCCGACAACTATACACCAGCCAACCCCCTAAATACCCCTCCCCAC
>24|marker=CYTB|samples_count=1
ATACTACACAATTAAAGATTTCCTAGGAGTAATCTTATTATTACTACTATTCATACTTATAGTTCTATTCTCACCTGATCTTCTAGGAGACCCAGACAACTACACACCAGCCAATCCACTTAATACTCCTCCTCAC
>25|marker=CYTB|samples_count=1
ATACTACACAATTAAAGATATCCTTGGAGTCATCATAATAATTTTATTCCTAATAACTCTAGTTCTATTTTTCCCAGACTTATTAGGAGACCCAGACAATTATATACCAGCTAACCCACTCAACACCCCCCCTCAC
>26|marker=CYTB|samples_count=1
ATACTATACAATTAAAGACATTCTTGGAGCTATCATAATAATTACTCTCCTAATGATACTAGTACTATTTTTCCCAGACTTACTAGGAGACCCCGACAACTACACACCAGCCAACCCACTAAACACCCCTCCCCAT
>27|marker=CYTB|samples_count=1
TTATTATACTGTCAAAGACATATTAGGTGTTATTATTTTAATTTTATTTTTCACATTAATAGTTCTATTCTTTCCAGACATACTAGGAGACCCAGATAACTACACCCCAGCCAACCCCTTAAATACACCACCTCAC
>28|marker=CYTB|samples_count=31
ATACTACACAATTAAAGACTTACTTGGAGTATTCATGTTACTCCTATTTCTAATAACTCTAGTATTATTCTTCCCAGACTTACTAGGAGACCCAGACAACTACACACCTGCTAACCCACTAAATACCCCACCACAT
>29|marker=CYTB|samples_count=1
ATACTATACCTTTAAAGACTTTCTAGGAGTTGCAACACTACTTCTATTCTTTTTAATCCTAGTACTCTTCTTCCCAGATCTATTAGGAGACCCAGACAACTACACACCAGCCAATCCACTAAATACACCCCCACAT
>30|marker=CYTB|samples_count=1
ATATTATACAGTCAAAGACTTTCTAGGAATGATCCTACTACTATTTATATTCCTACTGGTAGTACTATTTTCACCTGATCTTTTAGGAGACCCAGATAATTATATACCAGCTAACCCACTAAATACTCCACCACAC
>31|marker=CYTB|samples_count=2
ATATTATACAGTCAAAGACTTTCTAGGAATGATCCTACTACTATTTACATTCCTACTGGTAGTACTATTTTCACCTGATCTTTTAGGAGACCCAGATAATTATATACCAGCTAACCCACTAAATACTCCACCACAC
>32|marker=CYTB|samples_count=1
CTACTACACTTTCAAAGACATTCTAGGTGTAATTATCCTAATCCTATTCCTCATCTCCCTAGTATTATTCGCCCCAGACCTTCTAGGGGACCCAGATAACTACACCCCAGCCAACCCTCTTAACACCCCCCCTCAC
>33|marker=CYTB|samples_count=2
TTACTACACAATCAAAGACGCCCTAGGATTTTTCCTAATATTCCTAGTTCTCCTTTCCCTAGTCCTCTTCTGCCCGGACATACTAGGAGACCCCGACAATTACATACCCGCAAACCCCCTTAATACACCACCCCAT
>34|marker=CYTB|samples_count=1
ATATTATACAGTAAAAGATTTTTTAGGAGTAATTTTACTAATTCTGTTCTTCATACTTATAGTCCTCTTCACTCCCGACATATTAGGAGATCCAGATAATTATACACCAGCTAACCCACTAAACACCCCACCCCAT
>35|marker=CYTB|samples_count=1
CTACTATACAATCAAAGACGCCCTAGGTTTCTTCCTAATATTCCTAGTTCTTCTCTCCTTAGTTCTTTTCTGCCCAGATATACTAGGAGACCCTGATAACTATATACCCGCAAACCCCCTAAATACACCTCCCCAT
>36|marker=CYTB|samples_count=1
TTACTATACAATCAAAGACGCCCTAGGTTTCTTCATAATATTCCTAGTCCTTCTCTCCTTAGTCCTTTTCTGCCCAGATATACTAGGAGACCCTGACAATTATATACCCGCAAACCCCCTAAATACACCTCCCCAT
>37|marker=CYTB|samples_count=1
CTACTACACCATCAAAGACATCCTAGGAATCATTATCCTTATCCTATTACTAATTTCCCTAGTATTATTTACCCCAGACCTTCTAGGAGACCCCGACAATTATACCCCAGCCAATCCACTCAACACACCCCCTCAC
>38|marker=CYTB|samples_count=1
ATACTATACTATTAAAGACATTCTTGGGGTTATCATAATGATTATACTACTAATGACCCTAGTACTATTTTTCCCAGACTTACTAGGTGACCCAGACAACTACACACCAGCCAACCCTCTCAATACCCCTCCCCAC
>39|marker=CYTB|samples_count=1
ATACTATACTATTAAAGACATTCTTGGAGTTATCATAATGATTATACTTCTAATGACTCTAGTACTATTTTTCCCAGACTTACTAGGTGATCCAGACAACTACACACCAGCCAACCCTCTCAATACCCCTCCCCAC
>40|marker=CYTB|samples_count=2
ATATTATACTATTAAAGACATTCTAGGAATTTTCATTCTCATCCTAGCCTTAATTTCTCTAGTCCTATTCGCCCCAGACCTGTTAGGCGACCCCGACAACTATACCCCAGCAAACCCACTCAATACACCCCCTCAT
>41|marker=CYTB|samples_count=1
ATACTATACAATTAAAGACATTCTAGGGGCTATTATAATAATTACTCTCCTAATAATACTAGTACTGTTCTCCCCAGACTTACTGGGAGACCCCGACAACTACACACCAGCCAATCCACTAAACACCCCTCCCCAC
>42|marker=CYTB|samples_count=2
CTATTACACAGTAAAAGATTTTCTCGGAGTAATTTTACTACTTCTATTTTTCATAATCCTAGTTCTCTTCTTTCCTGACTTACTTGGAGACCCAGACAATTACACACCTGCTAACCCACTCAACACACCTCCCCAT
>43|marker=CYTB|samples_count=1
CTATTACACAGTAAAAGATTTTCTCGGAGTAATTTTACTACTTCTATTTTTCATAATCCTAGTTCTCTTCTTCCCTGACTTACTTGGAGACCCAGACAATTACACACCTGCTAACCCACTCAACACACCTCCCCAT
>44|marker=CYTB|samples_count=2
ATACTACACAGTAAAAGATTTTCTCGGAGTAATTCTACTACTTCTATTTTTCACAATTTTAGTCCTCTTCTTCCCTGACTTACTTGGAGATCCAGACAACTACACACCCGCTAACCCCCTTAACACTCCCCCCCAC
>45|marker=CYTB|samples_count=3
CTACTACACAGTAAAAGATTTCCTCGGAGTAATTTTACTACTTCTATTCTTTATAATTTTAGTTCTCTTCTTTCCTGACTTACTTGGAGATCCAGACAATTACACACCTGCCAACCCACTTAATACTCCCCCCCAC
>46|marker=CYTB|samples_count=1
TTACTATACAGTAAAAGATTACCTAGGAGTAATTCTACTACTCCTATTCTTTATAACTTTAGTTCTATTTTTCCCTGACCTGCTCGGAGATCCAGACAACTACACACCCGCCAACCCACTCAACACTCCCCCTCAC
>47|marker=CYTB|samples_count=1
CTATTACACAGTAAAAGACTTTTTAGGAGTAATTTTACTACTCCTATTCTTCATAATCCTAGTTCTCTTCTTTCCTGACTTACTTGGAGACCCAGACAATTACACACCTGCCAACCCACTTAACACACCTCCTCAT
>48|marker=CYTB|samples_count=1
TTACTATACAGTAAAAGATTACCTAGGAGTAATTTTACTACTCCTATTCTTTATAACTTTAGTTCTATTTTTCCCTGACCTGCTCGGAGACCCAGACAACTATACACCCGCCAACCCACTCAACACTCCCCCTCAC
>49|marker=CYTB|samples_count=1
CTATTACACAGTAAAAGATTTTCTAGGAGTAATTTTACTACTTCTATTCTTCATAATCCTAGTTCTCTTCTTTCCTGACTTACTTGGAGACCCAGACAATTACACACCTGCCAACCCACTTAACACACCTCCTCAT
>50|marker=CYTB|samples_count=1
ATACTATACTATCAAAGACATTCTTGGAATTATCATAATGATCATGCTACTAATGACTCTAGTACTATTTTTCCCAGACTTACTAGGCGATCCAGATAACTACACACCAGCCAACCCCCTCAATACCCCTCCCCAC
>51|marker=CYTB|samples_count=1
ATATTATACTATTAAAGACATTCTAGGAATTTTTATTCTCATCCTAGCCTTAATTTCTCTAGTCCTATTCGCCCCAGACCTGTTAGGCGACCCCGACAACTATACCCCAGCAAACCCACTCAATACACCCCCTCAT
>52|marker=CYTB|samples_count=3
CTACTACACAATCAAAGACCTCTTAGGTGTATTCCTCATACTGTCAGTCCTCCTCCTATTAGTACTTTTCTCCCCAGACCTATTAGGAGACCCCGACAACTATACACCAGCTAACCCCCTAAACACCCCTCCTCAC
>53|marker=CYTB|samples_count=1
TTACTATACAGTTAAAGATTTCTTAGGGGTTAGCCTACTCCTCCTATTCTTCACAATTATAGTCCTATTTTTTCCTGACTTACTTGGAGACCCAGACAACTACACACCTGCCAACCCACTCAACACCCCTCCCCAT
>54|marker=CYTB|samples_count=1
GTATTATACTATCAAAGACATATTAGGCGTAATTATTTTAATTTTATTTTTCACGTTAATAGTCCTATTCTTTCCAGACATACTTGGAGACCCAGACAACTACACCCCAGCTAACCCCCTAAATACACCACCCCAC
>56|marker=CYTB|samples_count=1
CTACTACACCATTAAAGACATCCTAGGAATCCTGATTATAATTGTCTTCCTAATAACTCTTGTCCTATTTTCTCCTGATTTACTAGGAGACCCTGACAACTATATACCAGCCAACCCACTCAATACTGCCCCCCAT
>57|marker=CYTB|samples_count=1
TTATTATACAATCAAAGATATTCTAGGAGTAATCATAATAATTATATTCTTAATAACCCTAGTATTATTTTTCCCAGATTTACTAGGAGACCCAGACAACTACACACCAGCTAACCCACTTAACACCCCACCCCAC
>58|marker=CYTB|samples_count=1
ATACTACACAATTAAAGATTTCCTAGGAGTAGTCTTATTATTAATACTATTCATACTTATAGTCCTATTTTCACCTGACCTTCTAGGAGATCCAGACAACTACATACCAGCCAACCCACTTAACACTCCTCCTCAT
>59|marker=CYTB|samples_count=1
ATACTATACCATCAAAGACATTCTAGGAATCCTAATTATATTCACAGTCTTAATAATTCTAGTACTATTCTTTCCTGACCTATTAGGAGACCCAGACAACTACATACCAGCTAACCCACTTAACACTCCCCCACAC
>60|marker=CYTB|samples_count=1
ATACTACACAGTAAAAGATTTTCTTGGAGTAATTTTACTACTTTTATTCTTTACAATCTTAGTTCTCTTCTTTCCTGACTTACTTGGAGACCCAGACAATTATACACCCGCCAACCCACTTAACACCCCTCCTCAT
>61|marker=CYTB|samples_count=1
ATATTACACTATTAAAGACATCCTAGGAGCCTTAATTATATTTACCCTCCTAATAATTTTAGTACTATTTTTCCCAGACCTACTAGGAGACCCTGACAATTATATACCAGCTAACCCACTCAATACACCACCCCAC
>62|marker=CYTB|samples_count=1
CTACTACACAATCAAAGACGCCCTAGGTTTTCTCCTAATATTCCTAGTTCTCCTCTCCTTAGTCCTTTTCTGCCCAGACATACTGGGAGACCCTGATAACTACATACCTGCAAACCCACTTAATACACCACCCCAT
>63|marker=CYTB|samples_count=1
ATATTATACTATCAAAGACATCTTAGGAGTCCTAATCATAATAGTGCTACTAATAACCCTAGTCTTATTTTCCCCAGACTTATTAGGAGACCCTGACAACTATATACCAGCTAACCCACTTAATACCCCCCCACAT
>64|marker=CYTB|samples_count=2
CTACTATACAATCAAAGATATCCTCGGTTTACTTCTTCTCCTTCTTCTTCTTATAGTCCTTACTCTATTTTTCCCAGACATGTTAGGAGACCCGGACAACTATATACCTGCAAATCCCCTTAACACACCTCCCCAT
>65|marker=CYTB|samples_count=1
GTACTACACCGTTAAAGATATCCTAGGAGTACTCATCATATTCCTAACACTAATAATTCTGGTCCTCTTCTTTCCTGACATACTAGGAGACCCAGACAACTACACACCAGCCAACCCTCTCAACACCCCCCCTCAC
>66|marker=CYTB|samples_count=1
TTATTACACAATCAAAGACATTCTAGGAGTAATTATTATAATCATATTACTAATAACCCTAGTCCTGTTCTTTCCAGACTTACTAGGAGACCCAGATAATTACACACCAGCTAACCCACTAAATACCCCACCCCAT
>67|marker=CYTB|samples_count=1
CTACTACACAATAAAAGATCTTTTAGGCGTGTTTCTCATACTATTAATCCTCCTCCTACTAGTACTATTTTCCCCAGATCTATTAGGAGACCCTGACAACTATACACCGGCTAATCCCCTAAACACCCCCCCTCAC
>68|marker=CYTB|samples_count=1
CTACTATACAGTAAAAGACTTCCTAGGGGTTATTATCTTTATTTTATTCTTCACAATAATAGTCCTATTTTTCCCAGACTTACTTGGAGACCCAGACAACTACACACCCGCCAATCCACTTAACACCCCTCCTCAC
>69|marker=CYTB|samples_count=1
CTATTACACAGTAAAAGATTTTCTCGGAGTAATTTTACTACTTCTATTCTTCATAATCCTAGTTCTCTTCTTCCCTGACCTACTTGGAGACCCAGACAATTACACACCTGCTAACCCACTCAACACACCTCCCCAT
>70|marker=CYTB|samples_count=1
CTACTATACAGTAAAAGATTACCTAGGAGTAATTTTACTACTCCTATTCTTCATAACCTTAGTTCTATTTTTCCCTGACCTGCTCGGAGATCCAGACAACTATACACCCGCCAACCCACTCAACACTCCCCCTCAC
>71|marker=CYTB|samples_count=1
CTACTACACAATCAAAGACCTCTTAGGTGTATTCCTCATACTGTCAGTCCTCCTCCTATTAGTACTTTTCTCCCCAGACCTATTAGGAGACCCCGACAACTATACACCAGCTAACCCCCTAAATACCCCTCCTCAC
>72|marker=CYTB|samples_count=2
ATACTATACCATCAAAGACATTCTAGGAATCCTAATTATATTTACAGTCTTAATAATTCTAGTACTATTCTTTCCTGACCTATTAGGAGACCCAGACAACTACATACCAGCTAACCCACTTAACACTCCCCCACAC
>73|marker=CYTB|samples_count=1
ATATTATACTATTAAAGATATCCTAGGAGCCCTAATTATAATTGTAGTATTAATAACTCTAGTTCTATTCTCCCCAGACCTATTAGGAGACCCTGACAATTATATACCAGCTAATCCACTCAACACTCCTCCTCAT
>74|marker=CYTB|samples_count=1
GTACTACACCGTTAAAGATATTCTAGGAGTACTCATCATATTCCTAACACTAATAATTCTAGTCCTCTTCTTTCCTGATATACTAGGAGACCCAGACAACTACACACCAGCCAACCCTCTCAACACCCCCCCTCAC
>75|marker=CYTB|samples_count=1
CTATTATACAATTAAAGATATTCTAGGCATCTTACTACTACTATTAATACTCCTATTATTAGTCCTATTCTCTCCAGACTTACTAGGAGACCCAGACAACTACTCACCCGCAAACCCACTAAACACCCCTCCACAT
>76|marker=CYTB|samples_count=1
TTATTATACAATCAAAGACATTCTAGGAGTAATCATAATAATTATATTCTTAATAACCCTAGTATTATTTTTCCCAGATTTACTAGGAGACCCAGACAACTACACACCAGCTAACCCACTTAACACCCCACCCCAC
>77|marker=CYTB|samples_count=1
CTATTATACAGTAAAAGATTTTCTCGGAGTAATCTTACTACTTCTATTCTTCACAATTTTAGTCCTCTTCTTTCCCGACCTACTTGGAGACCCAGACAATTACACACCCGCCAACCCACTTAATACTCCCCCTCAT
>78|marker=CYTB|samples_count=1
TTATTACACAATCAAAGATATTCTAGGAGTAATCATAATAATTATATTCTTAATAACCCTAGTATTATTTTTTCCAGATTTACTAGGAGACCCAGACAACTACACACCAGCTAATCCACTTAATACTCCACCCCAC
>79|marker=CYTB|samples_count=2
TTACTATACAGTAAAAGATTACCTAGGAGTAATTTTACTACTCCTATTCTTCATAACTTTAGTTCTATTTTTCCCTGACCTGCTCGGAGATCCAGACAACTATACACCCGCCAACCCACTCAACACTCCCCCTCAC
>80|marker=CYTB|samples_count=1
ATATTATACTATTAAAGATATCCTAGGAGCCCTAATTATAATTGTAGTATTAATAACTCTAGTTCTATTCTCCCCAGACCTATTAGGAGACCCCGACAATTATATACCAGCTAATCCACTCAACACTCCTCCTCAT
>81|marker=CYTB|samples_count=1
TTACTATACTATCAAAGACATCCTAGGCCTACTCCTACTTATCCTCGCACTACTCATCCTAGTCCTATTCTCCCCTGACCTCTTAGGAGATCCAGACAATTACACTCCTGCTAATCCCCTAAACACCCCGCCCCAC
>82|marker=CYTB|samples_count=2
TTACTATACCATCAAAGACATCCTAGGTGTCCTAATAATATTCCTATTTCTTATAACTCTAGTTCTTTTCTTCCCAGACATACTAGGAGATCCTGATAATTATATACCAGCCAACCCACTAAACACACCACCTCAT
>83|marker=CYTB|samples_count=1
TTACTATACCATCAAAGACATTCTAGGCCTGCTCTTACTTATCCTCGCACTACTCACCCTAGTTCTATTCTTCCCCGACCTCTTAGGAGACCCAGATAATTACACACCTGCCAACCCCCTAAACACCCCTCCACAC
>84|marker=CYTB|samples_count=1
ATACTACACAGTAAAAGATTTTCTCGGAGTAATTTTACTACTTTTATTCTTTACAATCTTAGTTCTCTTCTTTCCTGACTTACTTGGAGACCCAGACAATTATACACCCGCCAACCCACTTAACACCCCTCCTCAT
>85|marker=CYTB|samples_count=1
ATATTATACAGTCAAAGACTTCCTAGGAGTTATTCTATTACTATCTACATTCCTACTGGTAGTACTATTTTCACCTGACCTTTTAGGAGACCCAGATAATTACATACCAGCTAATCCACTAAATACTCCACCACAC
>86|marker=CYTB|samples_count=1
TTACTACACCATCAAAGACATCCTAGGAGTCCTAATTATACTCCTCTTTCTTATAACCTTAGTCCTCTTCTTCCCAGACATATTAGGTGACCCCGACAATTATATACCAGCCAACCCACTAAACACTCCACCTCAT
>87|marker=CYTB|samples_count=1
GTACTATACAATCAAAGACATTCTTGGAGTCATCATAATAATTGCTCTCCTAATGATTCTAGTACTATTCTTTCCAGATTTACTAGGAGACCCCGACAACTATACACCAGCCAACCCACTCAACACACCTCCCCAT
>88|marker=CYTB|samples_count=1
ATACTACACTATTAAAGATATCTTAGGAATCCTACTTATAATTGTTCTCCTAATATCCCTAGTACTATTCTCCCCAGACTTACTAGGAGATCCTGATAACTATATACCAGCCAACCCACTCAATACTCCCCCACAT
>89|marker=CYTB|samples_count=1
CTACTACACCTTTAAAGACATCCTAGGCGTAATTATCCTCATCCTTTTCCTCATCTCACTAGTCCTTTTTACCCCTGACCTGCTAGGTGACCCAGACAACTACACCCCTGCCAACCCCCTTAATACCCCCCCACAT
>90|marker=CYTB|samples_count=1
TTACTATACAATTAAAGATATCCTAGGACTATTACTATTAATCTTCCTTCTTATAACTCTAGTGTTATTTTCCCCAGATCTTTTAGGAGACCCAGACAATTATACCCCCGCTAACCCACTCAACACCCCACCACAT
>91|marker=CYTB|samples_count=1
TTACTATACTATTAAAGATATCCTTGGAGCCCTCATTATACTCCTTTTCCTCATAACTTTAGTCCTCTTCTTCCCAGACATACTAGGAGATCCTGATAATTATACGCCAGCCAACCCACTAAATACCCCACCTCAC
>92|marker=CYTB|samples_count=1
TTACTATACTATTAAAGACATCCTTGGAGCCCTCATTATACTCCTTTTCCTCATAACTTTAGTCCTCTTCTTCCCAGACATACTAGGAGATCCTGATAATTATACGCCAGCCAACCCACTAAATACCCCACCTCAC
>93|marker=CYTB|samples_count=1
TTATTACACAATTAAAGACATTCTAGGAGTAATTATAATAATTACATTCCTAATAACCCTAGTACTATTCTTTCCAGACTTACTAGGAGACCCAGACAATTACACACCAGCTAACCCACTAAACACCCCACCCCAT
>94|marker=CYTB|samples_count=1
CTACTATACAATCAAAGACCTCTTAGGCGCACTCCTCATACTACTAGTTCTCCTACTATTAGTACTATTTTCCCCAGACTTATTAGGAGACCCCGACAACTACACACCAGCCAACCCTCTAAATACCCCTCCCCAC
>95|marker=CYTB|samples_count=1
CTACTACACAATTAAAGATATCCTAGGGCTATTACTATTAATCTTCCTTCTCATAACTCTAGTGTTATTTTCCCCAGATCTTTTAGGAGACCCAGACAATTATACCCCCGCTAACCCACTCAACACCCCACCACAT
>96|marker=CYTB|samples_count=1
CTATTACACAGTAAAAGACTTTCTAGGGGTAATTTTCCTCCTCTTATTCTTCTTAACAATAGTCCTATTCTTTCCAGACTTACTCGGAGACCCAGACAACTACACACCTGCCAACCCACTCAACACCCCTCCCCAC
>97|marker=CYTB|samples_count=1
ATATTATACAATTAAAGACCTCCTAGGTGTATTTATATTACTATTATTCCTAATAACCCTAGTACTATTCTTCCCAGACCTACTAGGAGACCCAGACAATTATACGCCCGCTAACCCCCTCAACACCCCACCCCAC
>98|marker=CYTB|samples_count=1
ATATTACACAATCAAAGATTTTTTAGGGGTAATTCTATTACTATTTATATTCATACTAGTAGTACTATTCTCACCTGATCTTTTAGGAGACCCAGACAACTATATACCAGCTAACCCATTAAATACCCCACCACAT
>99|marker=CYTB|samples_count=1
ATACTATACTATTAAAGACATTCTAGGAGTTCTCATTATAATAGTATTCCTAATAATCCTAGTTCTATTTTTCCCAGACTTATTAGGAGACCCTGATAATTATATACCAGCCAACCCACTTAATACTCCTCCTCAT
>100|marker=CYTB|samples_count=1
TTACTATACTATCAAAGACATCCTAGGAGTCCTAATTATGCTCCTGTTCCTTATAACCTTAGTCCTATTCTTCCCAGACATATTAGGTGACCCCGACAATTATATACCAGCCAACCCACTAAACACTCCACCCCAT
>101|marker=CYTB|samples_count=3
ATACTATACAATCAAAGACCTACTAGGAGTATTCATATTACTTCTACTTTTAATAACCCTAGTACTATTCTTCCCAGACTTACTAGGAGACCCAGACAATTACACACCTGCTAATCCCCTAAATACCCCACCACAT
>102|marker=CYTB|samples_count=7
ATACTACACAATTAAAGACCTACTTGGAGTATTCATACTACTCCTATTTCTAATAACTCTAGTATTATTCTTCCCAGACCTACTAGGAGACCCAGACAATTACACACCTGCTAATCCACTAAATACCCCACCACAT
>103|marker=CYTB|samples_count=2
ATACTACACAATTAAAGACCTACTAGGAGTATTTATGTTACTTCTACTTTTAATAACCCTAGTATTATTCTTCCCAGACTTACTAGGAGACCCAGACAATTATATACCTGCCAACCCCCTAAATACCCCACCACAC
>104|marker=CYTB|samples_count=2
CTACTACACCATCAAAGATCTCCTAGGAATCTTCATCCTAATTCTCTTCCTAATAACCTTAGTTCTATTCTTCCCAGACCTACTAGGAGACCCAGACAATTACACCCCTGCAAACCCCTTAAACACACCACCCCAT
>105|marker=CYTB|samples_count=4
ATATTATACAATTAAAGACCTCCTAGGTGTATTTATATTACTATTATTCCTAATAACCCTAGTACTATTCTTCCCAGACCTACTAGGAGACCCAGACAATTATACACCCGCTAACCCCCTCAACACCCCACCCCAC
>106|marker=CYTB|samples_count=5
ATACTACACAATTAAAGACCTACTAGGAGTATTTATGTTACTTCTATTTTTAATAACCCTAGTATTATTCTTCCCAGACTTACTAGGAGACCCAGACAATTATATACCTGCCAACCCCCTAAATACCCCACCACAC
>107|marker=CYTB|samples_count=3
CTATTACACAATTAAAGACCTACTAGGAGTATTCCTACTACTCCTATTTTTAATAACACTAGTTCTATTCTTCCCAGATCTATTAGGAGACCCGGATAATTATACACCAGCCAACCCCCTCAACACCCCACCACAT
>108|marker=CYTB|samples_count=2
CTACTACACTATTAAAGACCTCCTAGGAATCTTTATTCTACTACTTCTACTAATATCTTTAGTCCTATTCTTCCCAGACCTCCTAGGAGATCCAGATAATTATTCACCTGCCAATCCCCTAAATACCCCACCACAT
>109|marker=CYTB|samples_count=1
ATATTACACAATCAAAGACCTCCTAGGAGTTCTCATTCTTCTCCTACTCCTCATAACCCTGGTTTTATTTTGCCCAGACCTCCTAGGAGACCCAGACAACTATACACCTGCTAATCCTCTAAACACCCCACCTCAC
>110|marker=CYTB|samples_count=1
TTACTACACAATCAAAGATATCTTAGGAATCCTCATAATATTCCTATTCCTTATAACTTTAGTATTATTTTTTCCAGATATATTAGGAGACCCAGATAACTATATACCAGCAAATCCACTTAACACCCCACCCCAC
>111|marker=CYTB|samples_count=1
ATACTACACAACCAAGGACCTACTAGGAGTATTCTTACTTCTCCTATTTTTAATAGCACTAGTTCTATTTTTCCCAGACCTATTAGGAGACCCGGATAATTATACACCAGCCAACCCCCTCAACACCCCACCACAT
>112|marker=CYTB|samples_count=1
CTACTATACTATCAAAGATCTTCTAGGAATCTTTATCCTAATCCTCTCCCTAATAACCCTAGTTTTATTTTTCCCAGACCTACTAGGAGACCCAGACAATTATACTCCTGCAAATCCCCTAAACACACCACCCCAC
>113|marker=CYTB|samples_count=1
TTATTATACTATCAAAGATATCCTTGGAGCACTTATTATAATCACCGCACTATCCTCCTTAGTCCTATTTTCTCCAGATATACTAGGCGACCCAGATAATTATATTCCCGCAAACCCCCTAAACACACCCCCTCAC
>114|marker=CYTB|samples_count=1
ATATTATACAATCAAAGACCTCCTAGGAGTATTTATTTTACTCCTAGTTCTAATAATTCTAGTCCTATTCTTCCCAGACCTCCTAGGAGACCCAGATAATTACACACCCGCAAACCCCCTAAACACCCCACCTCAC
>115|marker=CYTB|samples_count=3
TTATTATACAATTAAAGATATCCTAGGAGTCCTAATCATACTTTCATTCCTTATAACCCTAGTACTATTCTTCCCAGACATACTAGGAGACCCAGACAACTACATACCAGCCAACCCACTCAACACCCCACCTCAC
>116|marker=CYTB|samples_count=1
ATATTACACAATCAAAGACCTCCTAGGAGTATTTATCCTGCTACTAATTCTAATAACCCTAGTTTTATTCTTCCCAGACCTCCTAGGAGACCCAGATAATTACACACCCGCCAACCCCCTAAACACCCCACCTCAT
>117|marker=CYTB|samples_count=1
ATATTACACAATCAAAGACCTCCTAGGTGTATTTATATTACTACTATTCTTAATAACCCTAGTACTATTCTTCCCAGACCTACTAGGAGATCCAGACAATTATACACCCGCTAACCCTCTTAACACCCCACCCCAC
>118|marker=CYTB|samples_count=1
ATACTATACAATCAAAGACCTACTCGGAGTATTTATACTTCTCCTATTTTTAATAACCCTAGTATTATTCTTCCCAGACTTACTAGGAGACCCAGACAATTACACACCCGCCAACCCCCTAAATACCCCACCACAT
>119|marker=CYTB|samples_count=1
CTACTATACTATCAAAGATATTTTAGGAGCTTTAATTATAATTACCGCCCTATCTTCCTTAGTCTTATTCTCTCCAGATATATTAGGAGACCCAGACAACTATATCCCCGCAAATCCCCTCAACACACCACCACAT
>120|marker=CYTB|samples_count=28
ATACTACACAATTAAAGACCTACTGGGAGTATTCATATTACTCCTATTTCTAATAACTCTAGTATTATTTTTCCCAGACTTACTAGGAGACCCAGACAATTACACACCTGCTAACCCACTAAATACCCCACCACAT
>121|marker=CYTB|samples_count=2
ATACTACACAATCAAGGACCTACTAGGAGTATTCTTACTTCTTCTATTTTTAATAGCACTAGTTCTATTCTTCCCAGACCTATTAGGAGACCCGGATAATTATACACCAGCCAACCCCCTCAACACCCCACCACAT
>122|marker=CYTB|samples_count=1
ATACTATACAATTAAAGACCTCCTAGGAGTATTTATATTACTTCTACTTCTAATAACTCTAGTCCTATTTTTCCCAGATCTCTTAGGAGACCCAGACAACTATACACCCGCTAATCCCCTAAACACTCCACCCCAT
>123|marker=CYTB|samples_count=1
ATACTACACAATTAAAGACCTTCTTGGAGTATTCATACTACTCCTATTTCTAATAACTCTAGTATTATTCTTCCCAGACCTACTAGGAGACCCAGACAATTACACACCTGCTAATCCACTAAATACCCCACCACAT
>124|marker=CYTB|samples_count=1
CTACTACACCATCAAAGATCTCCTAGGAATCCTTATCCTAATCCTCTCCCTAATAATCTTAGTCTTATTCTTCCCAGACCTACTAGGAGACCCAGACAATTACACCCCTGCAAATCCCCTAAACACACCACCCCAC
>125|marker=CYTB|samples_count=3
ATACTACACAATTAAAGACCTACTTGGAGTATTCATACTACTCCTATTTCTAATAACCCTAGTATTATTCTTCCCAGACCTACTAGGAGACCCAGACAATTACACACCTGCTAATCCATTAAATACCCCACCACAT
>126|marker=CYTB|samples_count=32
ATACTACACAATTAAAGACCTACTAGGAGTATTTATATTACTTCTACTTTTAATAACCCTAGTATTATTCTTCCCAGACTTACTAGGAGACCCAGACAATTATATACCTGCCAACCCCCTAAATACCCCACCACAC
>127|marker=CYTB|samples_count=1
CTACTACACTATTAAAGACCTCCTAGGAATCTTTATTCTACTACTTCTACTAATATCTTTAGTCCTATTCTTCCCAGACCTCCTAGGGGATCCAGATAATTATTCACCTGCCAATCCCCTAAATACCCCACCACAT
>128|marker=CYTB|samples_count=5
TTACTACACAATCAAAGATATCTTAGGTATCCTTATCATATTCCTATTCCTTATAACTTTAGTATTATTTTTCCCAGATATATTAGGAGATCCAGATAACTATATACCAGCAAATCCACTTAACACCCCACCCCAC
>129|marker=CYTB|samples_count=4
CTATTACACAATTAAAGACATTTTAGGAGTCATCATCATATTTCTATTTCTCATGACTTTAGTACTATTCTTTCCAGACATATTAGGAGATCCAGACAACTACATACCAGCCAATCCACTCAACACCCCACCTCAC
>130|marker=CYTB|samples_count=1
CTATTACACTATAAAAGATATTCTAGGTTTTATCTTAATAGGACTTATATTAATCTCCCTCACTCTATTTTCTCCTGACCTTATAGGAGACCCAGATAATTATATCCCCGCTAACCCCCTCAACACTCCACCCCAT
>131|marker=CYTB|samples_count=1
ATACTACACAATTAAAGACCTACTTGGAGTATTCATTCTACTCCTATGTCTGATAACTCTAGTATTATTCTTCCCAGACTTACTAGGAGACCCAGACAATTACACACCTGCTAACCCATTAAACACCCCACCACAT
>132|marker=CYTB|samples_count=1
ATACTATACAATCAAAGATCTCCTAGGAATCCTCATCCTACTCCTACTTCTCATAACCCTAGTCCTATTTTTCCCAGACCTCTTAGGAGACCCTGACAATTATACACCCGCTAACCCTTTAAACACCCCACCCCAC
>133|marker=CYTB|samples_count=1
ATACTATACAATCAAAGACCTACTAGGAGTATTTATACTTCTCCTATTTTTAATAACCCTAGTATTATTCTGCCCAGACTTACTAGGAGACCCAGACAATTACACACCCGCCAACCCCCTAAATACCCCACCACAT
>134|marker=CYTB|samples_count=1
CTACTACACTATCAAAGACCTCCTAGGAATATTTATTCTACTACTACTACTAATAACTTTAGTCCTATTCTTCCCAGACCTTCTAGGAGACCCAGATAACTATTCACCTGCCAACCCCCTAAACACCCCACCACAC
>135|marker=CYTB|samples_count=1
ATACTATACAATTAAAGACCTCCTAGGAGTATTTATACTACTTCTACTTCTAATAACCCTAGTCCTATTTTTCCCAGATCTCTTAGGAGATCCAGACAACTATACACCCGCTAACCCCCTAAACACCCCACCCCAT
>136|marker=CYTB|samples_count=1
CTACTACACAATTAAAGATCTACTAGGAATATTCATCCTGCTTGTATTCCTAATATCTCTAGTCCTATTCTTCCCAGACCTCTTAGGAGACCCAGATAACTACTCACCTGCCAACCCTCTAAACACCCCACCCCAT
>137|marker=CYTB|samples_count=1
ATACTACACAATTAAAGACCTACTTGGAGTATTCCTACTACTCCTATTTCTAATAACTCTAGTATTATTCTTCCCAGACCTACTAGGAGACCCAGACAATTACACACCTGCTAATCCACTAAATACCCCACCACAT
>138|marker=CYTB|samples_count=10
ATACTACACAATCAAAGACCTCCTAGGAGTTCTCATTCTCCTCCTACTCCTCATAACCCTAGTTTTATTTTTCCCAGACCTCCTAGGAGACCCAGACAATTATACACCTGCTAATCCTCTAAACACCCCACCTCAC
>139|marker=CYTB|samples_count=1
CTACTATACCATCAAAGACCTCTTAGGGATCTTCATTCTAATCCTCTTCCTAATAACCTTAGTCCTATTCTTTCCAGATCTACTAGGAGATCCAGATAACTACACCCCTGCAAATCCACTAAACACACCACCCCAC
>140|marker=CYTB|samples_count=2
ATATTACACAATCAAAGACCTCCTAGGAGTTCTCATTCTCCTCCTACTCCTCATAACCCTAGTTTTATTTTTCCCAGACCTCCTAGGAGACCCAGACAATTATACACCTGCTAATCCTCTAAACACCCCACCTCAC
>141|marker=CYTB|samples_count=9
ATACTACACAATCAAAGATCTTCTAGGAGCCCTTATTCTCCTTCTACTCCTCATAACTCTAGTCCTATTTTTCCCAGATCTCTTAGGAGACCCAGACAACTATACACCTGCTAACCCCCTAAACACCCCACCCCAC
>142|marker=CYTB|samples_count=1
CTACTACACTATTAAAGACCTCCTAGGAATCTTTATTCTACTACTTCTACTAATATCTTTAGTCCTATTCTTCCCTGACCTCCTAGGGGACCCAGATAATTATTCACCTGCCAATCCCCTAAATACCCCACCACAT
>143|marker=CYTB|samples_count=2
ATATTACACAATCAAAGACCTCCTAGGTGTATTTATATTACTACTATTCTTAATAACCCTAGTACTATTCTTCCCAGACCTACTAGGAGACCCAGACAATTATACACCCGCTAACCCTCTTAACACCCCACCCCAC
>144|marker=CYTB|samples_count=1
CTACTATACAATCAAAGATATCCTAGGAATCCTAATCATATTCTTATTTCTCATAACTCTAGTACTATTTTTCCCTGACATACTAGGAGACCCAGACAACTACATACCCGCCAACCCACTTAACACTCCACCACAC
>145|marker=CYTB|samples_count=1
CTACTACACTATTAAAGACCTACTAGGAGTATTCATTCTAATTCTATTTCTAATAACACTAGTTCTCTTCTTCCCAGACCTATTAGGAGACCCAGACAACTATACCCCAGCAAACCCCCTAAACACCCCTCCCCAT
>146|marker=CYTB|samples_count=2
ATATTATACAATCAAAGACCTCCTAGGAGTATTTATTCTGCTACTAATTCTAATAACCCTAGTTTTATTCTTCCCAGACCTCCTAGGAGACCCAGATAATTACACACCCGCCAACCCCCTAAACACCCCACCTCAT
>147|marker=CYTB|samples_count=1
ATACTATACAATTAAAGACCTCCTAGGAGTATTTATATTACTTCTACTCCTAATAACTCTAGTCCTATTTTTCCCAGATCTCCTAGGAGACCCAGACAACTATACACCCGCTAACCCCCTAAACACTCCACCCCAC
>148|marker=CYTB|samples_count=3
TTACTACACAATCAAAGATATCTTAGGTATCCTTATCATATTCCTATTCCTCATAACTTTAGTATTATTTTTCCCAGATATATTAGGAGATCCAGATAACTATATACCAGCAAATCCACTTAACACCCCACCCCAC
>149|marker=CYTB|samples_count=24
TTACTATACAATTAAAGATATCCTAGGAGTCCTAATTATACTTTCATTTCTTATAACCCTAGTACTATTCTTCCCAGACATACTAGGAGACCCAGACAACTACATACCAGCCAACCCACTCAACACCCCACCCCAC
>150|marker=CYTB|samples_count=3
ATACTATACAATCAAAGACCTACTAGGAGTATTCATATTACTTCTACTTTTAATAACCCTAGTATTATTCTTCCCAGACTTACTAGGAGACCCAGACAATTACACACCTGCTAATCCCCTAAATACCCCACCACAT
>151|marker=CYTB|samples_count=1
TTACTATACAATCAAAGATATCCTAGGAATTATAATTATACTTCTACTCTTAATAATTTTAGTATTATTTTTTCCCGACTTACTAGGAGACCCTGACAATTATATGCCAGCCAACCCACTCAACACCCCTCCACAC
>152|marker=CYTB|samples_count=2
TTACTATACCATCAAAGACATTCTAGGGGTTCTAATCATATTCCTTTTTCTTATAACTCTAGTCCTCTTCTTCCCAGACATACTAGGTGATCCCGATAATTATATACCAGCCAACCCACTAAACACCCCGCCTCAT
>153|marker=CYTB|samples_count=1
ATACTATACTATTAAAGACATTCTTGGGGTCATTATAATAATTTTATTCCTAATAACCTTAGTCCTATTCTTCCCAGACTTATTAGGAGACCCAGACAATTACACACCAGCTAACCCACTCAATACTCCTCCACAT
>154|marker=CYTB|samples_count=1
ATACTACACCATCAAAGATTTCATAGGATTCCTATTCGTATTCGTTATCTTACTAATTCTTGTATTATTTTCACCGGACCTATTAAGTGACCCAGACAATTATACTCCTGCTAACCCCTTAAATACACCCCCACAC
>155|marker=CYTB|samples_count=1
TTACTATACCATCAAAGACATGCTAGGGGTTCTAATCATATTCCTTTTTCTTATAACTCTAGTCCTCTTCTTCCCAGACATACTAGGTGATCCCGATAATTATATACCAGCCAACCCACTAAACACCCCGCCTCAT
>156|marker=CYTB|samples_count=1
ATACTATACTATTAAAGACATTCTTGGAGTCATTATAATAATCTTATTTCTAATAACCTTAGTCTTATTCTTCCCAGACTTACTAGGAGACCCAGACAATTACACACCAGCTAACCCACTCAATACTCCCCCACAT
>157|marker=CYTB|samples_count=1
TTACTATACCATCAAAGACATTCTAGGGGTTCTAATCATATTCCTTTTTCTTATAACTCTAGTCCTCTTCTTCCCAGACATACTAGGTGATCCCGATAACTATATACCAGCCAACCCACTAAACACCCCGCCTCAT
>158|marker=CYTB|samples_count=2
TTATTACACACTTAAAGACTTTTTAGGAGTAATTTTACTAATCTTTTTACTTATAACAATTGTCCTTTTCTTTCCAGACCTTTTAGGAGACCCAGACAACTACACTCCAGCTAACCCACTAAATACCCCACCTCAT
>159|marker=CYTB|samples_count=1
TTATTATACCATCAAAGACATCCTAGGAGTCCTAATCATACTCCTCTTTCTTATAACCTTAGTCCTCTTCTTCCCAGACATGTTAGGTGACCCCGACAATTATATACCAGCCAACCCACTAAACACTCCACCTCAT
>160|marker=CYTB|samples_count=1
ATATTATACTATCAAAGATATTTTAGGAGTTTTAATAATACTTGTATTTCTTATAACCCTAGTCCTATTTTTTCCAGACATTCTAGGTGATCCCGATAATTATATACCAGCCAATCCACTTAACACCCCACCCCAT
>161|marker=CYTB|samples_count=1
ATACTATACAATTAAAGATATTCTAGGAATTATTATTATATTCTTATTTCTAATAACCCTAGTACTGTTCTTCCCCGACCTACTAGGAGACCCTGACAACTATACACCAGCCAATCCACTAAACACACCTCCTCAT
>162|marker=CYTB|samples_count=1
ATACTATACAATCAAAGACATCCTAGGAGTAGTCATATTAATTATATTCCTTATAGCCCTAGTGCTATTTTTCCCAGACTTATTAGGAGATCCAGACAACTACACACCAGCCAACCCACTTAACACCCCACCCCAT
>163|marker=CYTB|samples_count=1
TTATTATACAATTAAAGATATTCTAGGAGTAATCATAATAATTATATTCTTAATAACTCTAGTATTATTTTTTCCAGATTTACTAGGAGACCCAGACAACTACACACCAGCTAACCCACTTAACACCCCACCTCAT
>164|marker=CYTB|samples_count=1
TTACTATACAATCAAAGACATCTTAGGAGTAATCCTAATAGTTATATTCTTAATAACCCTAGTACTATTCTTCCCCGATCTATTAGGAGACCCTGACAACTATACACCAGCTAATCCACTAAATACCCCACCTCAC
>165|marker=CYTB|samples_count=1
TTACTACACAATCAAAGACATCTTAGGAGTTATTTTAATAATTCTATTCCTAATAACCTTAGTACTATTTTTCCCCGACCTCCTCAGTGATCCCGACAATTACACACCAGCTAATCCACTAAACACCCCACCCCAT
>166|marker=CYTB|samples_count=1
ATACTATACAATTAAAGACATCCTAGGAGTTATTATAATAGTCGCCTTCCTAATACTTCTAGTACTATTCTTCCCAGACCTACTAGGAGATCCCGACAACTACACACCAGCCAACCCACTCAACACTCCACCCCAC
>167|marker=CYTB|samples_count=1
TTATTACACACTTAAAGACTTTTTAGGAGTAATTTTACTAATCTTTTTACTTATAACAATTGTCCTTTTCTTTCCAGACCTTTTAGGAGATCCAGACAACTATACCCCAGCTAACCCACTAAATACCCCACCCCAT
>168|marker=CYTB|samples_count=1
TTACTATACCATCAAAGATATTCTAGGAATTATAATTATACTTCTACTATTAATAATTTTAGTATTATTTTTTCCCGACTTACTAGGAGACCCTGACAATTATATACCAGCTAACCCACTCAACACCCCTCCACAC
>169|marker=CYTB|samples_count=1
CTATTACACAATCAAAGATCTTCTAGGTATTCTCCTCCTCATCTTAACCCTTGTTTCCCTAGTCTTATTCTCCCCAGACCTGCTAGGAGACCCAGACAACTACACTCCCGCTAACCCATTAAACACACCCCCACAT
>170|marker=CYTB|samples_count=1
ATATTATACTGTTAAAGACATCCTAGGCATTTTCATCCTTATTCTAGCCCTAATTTCTCTAGTACTATTTGCCCCTGACCTATTAGGAGACCCAGACAACTACACTCCAGCGAATCCCCTCAATACTCCTCCACAT
>171|marker=CYTB|samples_count=1
ATATTATACTGTTAAAGACATCCTAGGCATTTTCATTCTTATTCTAGCCCTAATTTCTCTAGTACTATTTGCCCCTGACCTATTAGGAGACCCAGACAACTACACTCCAGCAAATCCCCTCAATACTCCTCCACAT
>172|marker=CYTB|samples_count=1
ATACTATACAATTAAAGACATCCTAGGAGTCATCATAATAGTCACCTTCCTAATACTTCTAGTACTATTTTTCCCAGACCTATTAGGAGATCCCGACAACTACACACCAGCCAACCCACTCAATACTCCACCCCAC
>173|marker=CYTB|samples_count=5
ATACTACACAATTAAAGACATCTTAGGAATTCTTATCATACTACTACTCCTCATAACCCTAGTATTGTTCTTTCCAGACATATTAGGAGACCCCGACAATTACATACCAGCTAACCCACTGAACACCCCACCCCAT
>174|marker=CYTB|samples_count=2
CTACTACACCATCAAAGATATCCTAGGAATCTTAATTATATTTATACTACTAATAATTCTAGTATTATTTTTCCCAGATATACTAGGAGACCCTGATAACTACACTCCAGCCAACCCACTCAACACCCCTCCCCAT
>175|marker=CYTB|samples_count=1
ATATTACACCATCAAAGACATCCTAGGAATATTAATTATACTAGTACTCCTAATAATTCTAGTCTTATTCTTTCCAGATTCATTAGGAGACCCAGACAATTATATACCAGCCAACCCACTTAACACCCCTCCACAT
>176|marker=CYTB|samples_count=2
ATATTACACAATTAAAGACTTATTAGGCATTCTTATTCTACTAGTAACCCTCCTAACACTAGTACTATTCTCACCCGACCTCTTAGGAGACCCAGATAATTATACGCCAGCCAACCCACTAAACACGCCTCCCCAT
>177|marker=CYTB|samples_count=1
TTACTACACCATTAAAGACCTCCTAGGAATCCTAATAATAATCATTTTCTTAATAACCCTTGTCCTATTTTTCCCAGACTTACTAGGAGATCCTGACAACTATATACCAGCTAACCCTCTCAACACCCCTCCCCAT
>178|marker=CYTB|samples_count=1
TTACTATACCATCAAAGACATCCTAGGAGTCCTAATTATACTCCTCTTTCTTATAACCTTAGTCCTCTTCTTCCCAGACATATTAGGTGACCCCGACAATTATATACCAGCCAACCCACTAAACACTCCACCTCAT
>179|marker=CYTB|samples_count=1
ATACTACACCATTAAAGACATCTTAGGAGTATTAATAATACTTATACTATTAATAATACTAGTACTATTCTCCCCAGACCTACTAGGAGACCCTGACAACTATATGCCAGCTAACCCACTCAGTACCCCACCCCAT
>180|marker=CYTB|samples_count=2
ATATTACACTATTAAAGATATCTTAGGGGCCCTAATCATAATTACCCTACTAATAATTCTAGTATTATTCTTCCCCGATCTCCTAGGAGATCCAGACAACTATACACCAGCAAACCCACTTAATACCCCACCCCAC
>181|marker=CYTB|samples_count=1
ATACTATACAATTAAAGACATCCTAGGAGTCATCATAATAGTTGCCTTCCTAATACTTCTAGTACTTTTCTTCCCAGACCTATTAGGAGATCCCGACAACTACACACCAGCCAACCCACTCAATACTCCACCCCAT
>182|marker=CYTB|samples_count=1
ATACTATACCATTAAAGATATCCTGGGAGTACTAATAATAATTACATTCTTAGTGATCCTAGTCCTATTCTTCCCAGATCTATTAGGAGACCCTGACAATTATATGCCAGCCAATCCATTAAATACCCCTCCCCAC
>183|marker=CYTB|samples_count=1
ATACTACACAATTAAAGACATCCTAGGAGTTCTTATCATACTACTACTCCTCATAACCCTAGTATTATTCTTTCCAGACATATTAGGAGACCCTGACAATTACATACCAGCTAACCCACTGAACACCCCACCCCAT
>184|marker=CYTB|samples_count=1
CTACTATACCATTAAAGACATCCTAGGAGTACTTATCATATTCCTCACACTAATAATTCTAGTCCTATTCTTTCCTGATATACTAGGAGACCCAGATAACTATACACCAGCCAACCCCCTCAACACCCCCCCTCAT
>185|marker=CYTB|samples_count=1
TTACTACACCATTAAAGACCTCCTAGGAATCCTAATAATAATCATTTTCTTAATAACCCTTGTCTTATTTCTCCCAGACTTACTAGGAGATCCTGACAACTATATACCAGCTAACCCTCTCAACACCCCTCCCCAT
>186|marker=CYTB|samples_count=1
ATATTATACAATCAAAGATATTTTAGGAGTTCTGATTATATTTCTATTTCTTATAACCTTAGTTTTATTTTTCCCAGACATATTAGGAGACCCAGACAACTATACACCTGCTAACCCACTAAACACACCACCTCAC
>187|marker=CYTB|samples_count=1
CTACTATACTACTAAAGATATTCTAGGAATCTTAATTATACTAACACTACTAATAACTCTAGTACTATTTTTCCCAGACCTATTAGGAGACCCTGATAACTATATACCAGCTAATCCACTCAATACCCCTCCTCAT
>188|marker=CYTB|samples_count=3
GTACTATACAATTAAAGACATTCTTGGAATTATCTTAATAATTGCCCTCCTAATAATTCTAGTACTATTTTTTCCAGACTTACTAGGAGACCCCGACAACTATACACCAGCCAACCCACTCAACACACCTCCCCAT
>189|marker=CYTB|samples_count=1
TTACTATACCATCAAAGATATTCTAGGAATTTTAATTATATTTCTACTATTAATAATTTTAGTATTATTCTTTCCCGACTTACTAGGAGACCCTGACAATTACATACCAGCTAACCCACTTAACACCCCTCCACAC
>190|marker=CYTB|samples_count=1
ATATTATACAGTCAAAGACTTTCTAGGAATAATCCTATTACTATTTTCATTCCTACTGGTAGTACTATTTTCACCTGATCTTCTAGGAGATCCAGATAATTATATACCAGCTAATCCACTAAATACTCCACCACAC
>191|marker=CYTB|samples_count=1
GTACTATACAATTAAAGACATTCTTGGAATCATCTTAATAATTGCTCTCCTAATGATTCTAGTACTATTTTTTCCAGATTTACTAGGAGACCCCGACAACTATACACCAGCCAACCCACTCAACACACCTCCCCAT
>192|marker=CYTB|samples_count=2
ATATTATACTGTTAAAGACATCCTAGGCATTTTCATCCTTATTCTAGTCCTAATTTCTCTAGTACTATTTGCCCCTGACCTATTAGGAGACCCAGACAACTACACTCCAGCAAATCCCCTCAATACTCCTCCACAT
>193|marker=CYTB|samples_count=1
TTACTATACCATCAAAGACATCCTAGGAGTCCTGATTATACTCCTCTTTCTTATGACCTTAGTCCTCTTCTTCCCAGACATATTAGGTGACCCCGACAATTATATACCAGCCAACCCACTAAACACTCCACCTCAT
>194|marker=CYTB|samples_count=1
TTACTACACAACAAAAGACCTATTAGGAGCTCTAATACTCATTCTAGTCCTACTAGCACTAGTATTATTTTCACCTGACCTCCTAGGAGACCCAGATAACTACACACCAGCTAACCCATTAAATACACCTCCCCAT
>195|marker=CYTB|samples_count=2
CTATTACACAATCAAAGACCTCCTAGGCATTCTCCTCCTTATCCTAACCCTTCTTTCCCTAGCCTTATTCACCCCAGACCTATTAGGAGACCCAGACAACTACACCCCTGCTAACCCATTAAACACACCCCCACAT
>196|marker=CYTB|samples_count=1
ATACTATACCATTAAAGATATCTTAGGAGTACTAATAATAATTACATTCTTAGTAATCCTAGTCCTATTCTTCCCAGATCTATTAGGAGACCCTGACAATTATATACCAGCCAACCCACTAAATACCCCTCCTCAC
>197|marker=CYTB|samples_count=1
ATACTATACAATCAAAGATATTTTAGGAGTAGTTATATTAATTATTTTCCTTATAGCCCTAGTGCTATTTTTCCCAGACTTATTAGGAGACCCAGACAACTATATACCAGCCAACCCACTCAACACTCCACCCCAT
>198|marker=CYTB|samples_count=1
CTACTATACTACCAAAGATATTCTAGGAATTTTAATTATACTAACACTACTAATAATCCTAGTATTATTCTTTCCAGACCTACTAGGAGACCCCGACAACTATATACCAGCCAATCCACTCAACACCCCTCCTCAT
>199|marker=CYTB|samples_count=4
ATATTACACTATTAAAGATATCCTAGGGGGCTTAATCATAATTACCCTACTAATAATTATAGTATTATTCTTCCCCGACCTCCTAGGAGATCCAGATAACTATACACCAGCCAACCCACTTAATACCCCACCCCAT
>200|marker=CYTB|samples_count=1
ATACTATACAATCAAAGATATCCTAGGAGTAATTATATTAATTATATTCCTAATAGCCCTAGTACTATTTTTTCCAGACTTATTAGGAGACCCAGACAATTACACGCCAGCTAACCCACTTAACACCCCACCCCAC
>201|marker=CYTB|samples_count=2
ATACTACACTATTAAAGACATTCTAGGATTTCTCATTATAATTTTACTTCTGATAACACTAGTCCTATTCTTCCCTGACCTCCTAGGAGACCCAGACAACTACACACCAGCTAATCCACTAAACACCCCACCACAC
>202|marker=CYTB|samples_count=1
ATACTACACAGTTAAAGACATCCTAGGAATTCTTATCATACTCCTACTCCTCATAACCCTAGTGTTGTTCTTTCCAGACATATTAGGAGACCCTGACAATTACATACCAGCTAACCCACTGAACACCCCACCCCAT
>203|marker=CYTB|samples_count=1
ATACTACACAATCAAAGACTTCCTAGGAATTCTCCTACTACTATTCTTCCTACTATCCTTAGTACTTTTCTCCCCAGACCTATTGGGCGACCCAGACAACTACACACCAGCCAACCCACTAAATACTCCTCCACAT
>204|marker=CYTB|samples_count=1
TTACTACACAATTAAAGACATCTTAGGAGTAATTTTAATAATCCTATTCCTAATAACCTTAGTACTGTTTTTTCCTGACCTTCTCAGTGATCCCGACAATTATACACCAGCTAACCCACTAAACACCCCACCCCAC
>205|marker=CYTB|samples_count=1
ATACTATACAATCAAAGATATCCTAGGAGTAATTATATTAATTGTATTCCTAATAGCCCTAGTACTATTTTTTCCAGACTTATTAGGAGACCCAGACAATTACACGCCAGCTAACCCACTTAACACCCCACCCCAC
>206|marker=CYTB|samples_count=1
TTACTACACAATTAAAGACATCTTAGGAGTAATTTTAATAATCCTATTCCTAATAACCTTAGTACTGTTCTTTCCTGACCTTCTCAGTGATCCCGACAATTATACACCAGCTAACCCACTAAACACCCCACCCCAC
>207|marker=CYTB|samples_count=1
GTACTATACAATTAAAGACATTCTTGGAATCATCTTAATAATTGCTCTCCTAATGATTCTAGTACTATTTTTTCCAGATTTACTAGGAGACCCTGACAACTATACACCAGCCAACCCACTCAACACACCTCCCCAT
>208|marker=CYTB|samples_count=1
CTACTATACTACCAAAGATATTCTAGGAATTTTAATTATACTAACACTACTAATAATCCTAGTATTATTCTTTCCAGACCTACTAGGAGACCCCGACAACTATATACCAGCCAACCCACTCAACACCCCTCCTCAT
>209|marker=CYTB|samples_count=1
TTACTATACCATCAAAGATATTCTAGGGATTTTAATTATACTTCTACTATTAATAATTTTAGTATTATTCTTTCCCGACTTACTAGGAGACCCTGACAATTATATACCAGCTAACCCACTTAACACCCCTCCACAC
>210|marker=CYTB|samples_count=1
GTACTATACAATTAAAGACATTCTTGGAATCATCCTAATAATTGCCCTCCTAATAATTCTAGTACTATTTTTTCCAGATTTACTAGGAGACCCCGACAACTATACACCAGCCAACCCACTCAACACACCTCCCCAT
>211|marker=CYTB|samples_count=1
ATACTACACCATTAAAGACATCTTAGGAGTATTAATAATACTTATACTATTAATAATACTAGTGTTATTCTCCCCAGACCTACTAGGAGACCCTGACAACTACATGCCAGCTAACCCACTCAGTACCCCACCCCAT
>212|marker=CYTB|samples_count=1
TTACTACACAATTAAAGACATCTTAGGAGTAATTTTAATAATCCTATTCCTAATAACCTTAGTACTATTTTTTCCCGACCTTCTCAGTGATCCTGACAATTACACACCAGCTAACCCACTAAACACCCCTCCCCAC
>213|marker=CYTB|samples_count=1
GTACTATACAATTAAAGATTTCCTAGGAATAATTCTACTTCTAGCCTCATTCATACTAGTAGTACTATTTTCACCTGACCTCCTAGGAGATCCAGACAACTATACACCAGCTAACCCACTAAATACTCCACCACAT
>214|marker=CYTB|samples_count=2
ATATTATACCATCAAAGACATTCTAGGAATACTAATTATATTAGTACTCCTAATAATTCTAGTCTTATTCTTTCCAGATTCATTAGGAGACCCAGACAATTATATACCAGCCAATCCACTTAACACCCCCCCACAT
>215|marker=CYTB|samples_count=1
ATATTATACCATTAAAGACATCCTAGGAGTATTAATTATACTAGTACTTCTAATAATTCTAGTCTTATTCCTTCCAGATTCATTAGGAGACCCAGACAATTATATACCAGCCAACCCACTTAACACCCCTCCACAT
>216|marker=CYTB|samples_count=1
ATACTATACAATCAAAGATATTTTAGGAGTAGTTATATTAATTATTTTCCTTATAGCCCTAGTGCTATTTTTCCCAGACTTATTAGGAGATCCAGACAACTACACACCGGCCAACCCACTCAACACTCCACCCCAT
>217|marker=CYTB|samples_count=1
ATACTACACTATCAAAGATATCTTAGGGGCCTTAATTATAATTACCCTACTAATAATTCTAGTCTTATTCTTCCCCGATCTCCTAGGAGACCCAGACAACTATACACCAGCCAACCCACTTAACACCCCACCTCAT
>218|marker=CYTB|samples_count=1
ATACTACACCATCAAAGACATCCTAGGAGTTCTGATTATATTCCTCTTTCTTATAACTTTAGTCCTCTTCTTCCCTGACATACTAGGTGACCCCGATAATTATATACCAGCCAACCCACTAAACACCCCACCTCAT
>219|marker=CYTB|samples_count=1
TTACTACACCATTAAAGACCTCCTAGGAATCCTAATAATAGTCATTTTCTTAATAACCCTTGTCTTATTTTTCCCAGACTTACTAGGAGATCCTGACAACTATATACCAGCTAACCCTCTCAACACCCCTCCCCAT
>220|marker=CYTB|samples_count=2
ATACTACACTATTAAAGATATCTTAGGGGCCTTAATCATAATCACCCTACTAATAATTCTAGTATTATTCTTCCCTGACCTCCTAGGAGACCCAGACAATTATACTCCAGCCAACCCACTTAACACCCCACCCCAT
>221|marker=CYTB|samples_count=1
ATACTACACTATCAAAGACATCCTAGGGGTATTCCTACTAGTATTCTTCCTAATTTTCCTAGTCCTATTCACCCCAGACCTACTAGGAGACCCAGACAACTACACCCCAGCTAACCCCTTAAACACACCTCCCCAT
>222|marker=CYTB|samples_count=1
CTACTACACTGTCAAAGACATTCTAGGCGCTCTATTAATAATTCTCCTATTAATAGCTCTAGTACTATTTTCCCCAGACCTACTAGGAGACCCAGACAACTATACCCCAGCTAACCCACTAAATACCCCTCCCCAT
>223|marker=CYTB|samples_count=1
TTACTATACCATCAAAGACATCCTAGGAGTCCTAATTATACTCCTCTTTCTTATAACCTTAGTCCTTTTCTTCCCAGACATATTAGGTGACCCCGACAATTATATACCAGCCAACCCACTAAACACTCCACCTCAT
>224|marker=CYTB|samples_count=1
CTACTACACCATCAAAGATATCCTAGGAATCTTAATTATATTTATGCTACTAATAATTCTAGTATTATTTTTCCCAGATATACTAGGAGACCCTGATAACTACACTCCAGCCAACCCACTCAACACCCCTCCCCAT
>225|marker=CYTB|samples_count=1
ATACTACACAATTAAAGACATCCTAGGGGTTCTTATCATACTCCTACTCCTCATAACCCTAGTATTGTTCTTTCCAGACATATTAGGAGACCCTGACAATTACATACCAGCTAACCCACTGAACACCCCACCCCAT
>226|marker=CYTB|samples_count=1
ATACTACACAATTAAAGACATCCTAGGAGTTATTATTATACTCCTATTCCTCATAACTCTAGTATTATTCTTTCCAGACATATTAGGAGACCCCGACAACTACATACCAGCTAACCCACTAAACACCCCACCCCAT
>227|marker=CYTB|samples_count=1
ATACTACACTATTAAAGATATCTTAGGGGCCTTAACCATAATTACCCTACTAATAATTCTAGTATTATTCTTCCCCGACTTCCTAGGGGACCCAGATAACTACACACCAGCCAACCCACTTAACACCCCACCTCAT
>228|marker=CYTB|samples_count=2
ATACTATACAATTAAAGACATCCTAGGAGTCATCATAATAGTCGCCTTCCTAATACTTCTAGTACTATTCTTCCCAGACCTATTAGGAGATCCCGACAACTACACACCAGCCAACCCACTCAACACTCCACCCCAC
>229|marker=CYTB|samples_count=1
ATATTATACAATTAAAGACTTCCTAGGAGTAATCCTATTACTATTTATATTCATACTAGTAGTACTATTTTCACCTGACCTTTTAGGAGACCCAGACAATTATATACCAGCCAACCCATTAAACACCCCACCACAC
>230|marker=CYTB|samples_count=1
ATATTATACAATTAAAGACTTCCTAGGAGTAATCCTATTACTATTTATATTCATACTAGTAGTACTATTTTCACCTGACCTTTTAGGAGATCCAGACAATTATATACCAGCCAACCCATTAAACACCCCACCACAC
>231|marker=CYTB|samples_count=1
ATATTATACAGTCAAAGACTTTCTAGGAGTAATCCTATTACTATTTTCATTCCTACTGGTAGTACTATTTTCACCTGATCTTCTAGGAGATCCAGATAATTATATACCAGCTAATCCACTAAATACTCCACCACAC
>232|marker=CYTB|samples_count=5
TTATTACACAATCAAAGACTTTTTAGGGGTTCTCATCCTATTAATAGTTCTCATAATTTTGGCTTTATTTTTCCCAGATGTGCTCGGAGACCCTGACAATTTTACTCCTGCAAATCCACTCAATACTCCACCACAC
>233|marker=CYTB|samples_count=1
CTACTACACTATTAAAGACTCTCTTGGCTTCCTCCTCCTGTTTTTCATCCTCCTATCCCTAGTCCTATTCTCCCCAGATCTCCTAGGAGACCCAGACAATTACATACCAGCTAACCCCCTCAGCACCCCTCCCCAT
>234|marker=CYTB|samples_count=1
TTATTATACTATCAAAGATATCCTAGGGTTCATTATTATATTTCTATTCCTCATAATCCTAGTCTTATTTTCACCAGACATACTAGGAGATCCAGATAACTACACCCCAGCAAACCCACTAAACACACCACCTCAT
>235|marker=CYTB|samples_count=4
CTACTACACAATCAAAGATTTTTTAGGGGTCCTTATCTTATTAATAGGTCTCATAATTTTAGTATTGTTTTTCCCAGATGTTCTCGGAGACCCGGATAATTACACTCCTGCAAATCCACTCAACACTCCAGCACAC
>236|marker=CYTB|samples_count=4
CTATTATACAGTCAAAGATTTCTTAGGAGTCCTTATCCTATTAATAGCTTTCATAATTTTGACTTTATTTTTCCCAGATATTCTCGGAGACCCCGACAATTACACCCCTGCAAATCCACTCAACACACCACCCCAT
>237|marker=CYTB|samples_count=4
CTACTACACAGTCAAAGACTTCCTAGGAGTCCTTATCCTACTAATAACTTTCATAATCCTAGTTTTATTTTTCCCGGACATTCTAGGAGACCCTGACAATTTTACCCCCGCGAACCCACTCAACACCCCACCCCAT
>238|marker=CYTB|samples_count=1
CTATTACACCATCAAAGACACCCTTGGCTTTCTACTTCTGTTTTTAATCCTCCTGACCCTGGTATTATTTTCCCCAGACCTCCTGGGGGACCCTGACAACTACATACCTGCCAACCCCCTCAGCACCCCCCCACAC
>239|marker=CYTB|samples_count=2
CTACTATGCCATCAAAGACACACTGGGCTTCCTTCTCCTGTTCTTAGTCTTCCTGACCCTTGTCTTATTCTTCCCAGAGCTCCTAGGAGACCCAGACAACCACATACGAACTAACCCTCTCAGCACCCCTCCTCAT
>240|marker=CYTB|samples_count=5
TTATTACACAGTTAAAGACTTCCTGGGCGCTCTATTACTACTAGCAACTCTCATAATATTAGCTTTATTTTTCCCAGACGCTCTTGGAGACCCAGACAATTTCACCCCAGCAAATCCACTCAACACCCCACCACAC
>241|marker=CYTB|samples_count=3
TTACTATACAATCAAAGATTTCTTAGGGGTCCTATTCCTATTAATAGTTCTCATAATTTTGGTATTGTTTTTCCCAGATGTTCTCGGAGACCCGGATAATTACACTCCTGCAAATCCACTCAACACTCCAGCACAC
>242|marker=CYTB|samples_count=2
CTACTACACAATCAAAGACTTCCTAGGCATCCTTATCCTATTAATAGTTTTCATAATTTTGGCTTTATTTTTCCCAGATATTCTCGGAGACCCCGACAATTACACTCCTGCAAATCCACTCAACACTCCGCCCCAC
>243|marker=CYTB|samples_count=2
CTACTATACAATCAAAGACCTGCTGGGGGTCCTCTTCTTATTAATAGTTCTCATAATTTTGGCTTTATTTTTCCCAGATGTGCTCGGAGACCCCGACAATTTTACTCCTGCAAATCCACTCAACACTCCACCACAC
>244|marker=CYTB|samples_count=3
TTACTACACAATCAAAGACCTGCTTGGGGTGTTCCTGCTATTAACTGTTCTCATAATTTTAGTATTATTTTTCCCAGATGTTCTCGGAGACCCTGATAATTTTACTCCTGCAAATCCACTTAATACTCCAGAACAC
>245|marker=CYTB|samples_count=4
CTACTACACAATTAAAGACCTGTTAGGGGCCCTTCTGCTATTAATTGCTCTCATGACTTTAGTATTGTTTTTCCCTGATATTTTAGGAGACCCAGATAATTACACTCCTGCAAATCCACTTAATACTCCCGCACAC
>246|marker=CYTB|samples_count=2
TTACTACACAATCAAAGACCTACTTGGGGTGTTCCTGCTATTAACTGTTCTCATAATTTTAGTATTATTTTTCCCAGATGTTCTCGGAGACCCTGATAATTTTACTCCTGCAAATCCACTTAATACTCCAGAACAC
>247|marker=CYTB|samples_count=1
TTACTATACCATTAAAGATATTCTAGGTTTCATTATCATATTCTTGTTTCTCATAATTCTAGTTTTATTCTCACCAGACATACTAGGAGACCCTGACAACTACACCCCAGCAAATCCACTAAACACACCACCCCAT
>248|marker=CYTB|samples_count=2
CTACTACACAATCAAAGACTTCCTAGGCATCCTTGTCCTATTAATAGTTTTCATAATTTTGGCTTTATTTTTCCCAGATATTCTCGGAGACCCCGACAATTACACTCCTGCAAATCCACTCAATACTCCGCCCCAC
>249|marker=CYTB|samples_count=3
TTACTACACAATTAAAGACCTGTTGGGGGCCCTTCTGCTATTAATTGCTCTCATGACTTTAGTATTGTTTTTCCCTGATATTTTAGGAGACCCAGATAATTACACTCCTGCAAATCCACTTAATACTCCCGCACAC
>250|marker=CYTB|samples_count=1
ATACTATACAATCAAAGACCTGCTGGGGGTCCTCTTCTTATTAATAGTTCTCATAATTTTGGCTTTATTTTTCCCAGATGTGCTCGGAGACCCCGACAATTTTACTCCTGCAAATCCACTCAACACTCCACCACAC
>251|marker=CYTB|samples_count=3
CTACTACACAATTAAAGACCTCCTCGGAGTCCTTGTTCTATTAATAGCTTTCATAATTTTAACTTTATTTTTCCCAGATATTCTCGGAGACCCTGATAATTACACCCCTGCAAATCCACTCAACACTCCACCACAC
>252|marker=CYTB|samples_count=1
ATACTACACAATCAAAGATTTTCTCGGAGTCCTTATCCTATTAATAGCTTTCATAATTTTAGCTTTATTTTTCCCAGATCTGCTCGGAGACCCCGACAATTACACTCCTGCAAATCCACTCAATACTCCACCACAC
>253|marker=CYTB|samples_count=1
TTATTATACAATCAAAGACCTCCTAGGAGTCCTTATCTTATTAATAGTTCTCATAATTTTGGTTTTATTTTTCCCAGATGTTCTCGGAGACCCTGATAATTTTACTCCTGCAAATCCACTCAATACTCCACCACAC
>254|marker=CYTB|samples_count=45
CTATTATACAGTCAAAGATTTCCTAGGAGTCCTTATCCTATTAATAGCTTTCATAATTTTGACTTTATTTTTCCCAGATATTCTCGGAGACCCCGACAATTACACCCCTGCAAATCCACTCAACACACCACCCCAT
>255|marker=CYTB|samples_count=1
TTATTATACAGTCAAAGATTTCCTAGGAGTCCTTATCCTATTAATAGCTTTCATAATTTTGACTTTATTTTTCCCAGATATTCTCGGAGACCCCGACAATTACACCCCTGCAAATCCACTCAACACACCACCCCAT
>256|marker=CYTB|samples_count=1
ATACTATACTATCAAAGATATTCTAGGTGTACTAATAATAGTTTCCTTCCTAATAACTTTAGTCCTTTTCTTTCCAGACCTACTAGGCGACCCGGACAATTATATACCTGCCAACCCACTTAACACCCCACCCCAT
>257|marker=CYTB|samples_count=2
CTATTATACAATCAAAGATTTTTTAGGAGTCCTTATCTTATTAACAGGTCTCATAATTTTGGTACTGTTTTTCCCAGATGTTCTCGGAGACCCAGATAATTACACTCCTGCAAATCCACTCAACACTCCAGCACAC
>258|marker=CYTB|samples_count=1
ATATTATACAGTCAAAGATTTTTTAGGAGTCCTTATCTTATTAATAGCTTCCATAATTTTAACTCTATTTTTCCCAGATATTCTCGGAGACCCCGATAATTACACCCCTGCAAATCCACTCAACACCCCACCACAC
>259|marker=CYTB|samples_count=2
CTATTATACAATTAAAGATTTTTTAGGAGTCCTTATCTTATTAATAGGTCTCATAATTTTGGTACTGTTTTTCCCAGATGTTCTCGGAGACCCAGATAATTACACTCCTGCAAATCCACTCAACACTCCAGCACAC
>260|marker=CYTB|samples_count=1
ATACTACACAATCAAAGACTTTTTAGGGGTCCTTATTCTATTAATAGCTCTCATAATTTTGGTTTTATTTTTCCCAGATATTCTCGGAGACCCCGATAATTACACTCCTGCAAATCCACTCAACACCCCACCACAC
>261|marker=CYTB|samples_count=1
TTACTATACAATTAAAGATATTCTAGGTGTACTAATAATAGTTTCCTTCCTAATAACTTTAGTCCTCTTCTTTCCAGACCTTTTAGGTGATCCGGACAACTACATGCCTGCTAACCCACTTAACACCCCACCTCAT
>262|marker=CYTB|samples_count=1
ATACTACACAATCAAAGACTTTTTAGGAGTCCTTATTCTATTAATAGCTTTCATAATTTTGGTTTTATTTTTCCCAGATATTCTCGGAGACCCCGATAATTACACTCCTGCAAATCCACTCAACACTCCACCACAC
>263|marker=CYTB|samples_count=5
CTATTATACAATCAAAGACTTTCTAGGAGTCCTTATCCTATTAATAGCTTTCATAATTTTAACTTTATTTTTCCCAGATATTCTCGGAGACCCCGACAATTACACCCCTGCAAATCCACTCAACACTCCACCACAC
>264|marker=CYTB|samples_count=1
GTACTATACAATTAAAGACATTCTAGGGGTACTCATAATAGTGTCATTCCTAATAACCTTAGTTCTCTTCTTCCCAGACCTTCTAGGTGACCCGGACAACTATATACCTGCCAACCCACTAAATACCCCACCACAC
>265|marker=CYTB|samples_count=2
GTACTATACAATTAAAGACATTCTAGGAGTACTCATAATAGTGTCATTCCTATTAACCTTAGTTCTCTTCTTCCCAGACCTTCTAGGTGACCCGGACAACTATATACCTGCCAACCCACTAAATACCCCACCACAC
>266|marker=CYTB|samples_count=2
ATACTACACAATCAAAGACTTCTTAGGGATCCTTATTCTATTAATAGCTTTCATAATTTTGGTTTTATTTTTCCCAGATATTCTCGGAGACCCCGATAATTACACTCCTGCAAATCCACTCAACACCCCACCACAC
>267|marker=CYTB|samples_count=1
ATACTACACAATCAAAGACTTTTTAGGAGTCCTTATTCTATTAATAGCTTTCATAATTTTGGTTTTATTTTTCCCAGATATTCTCGGAGACCCCGATAATTACACTCCTGCAAATCCACTCAACACCCCACCACAC
>268|marker=CYTB|samples_count=1
GTACTACACAATCAAAGATTTTCTCGGAGTCCTTATCCTATTAATAGCTTTCATAATTTTAGCTTTATTTTTCCCAGATCTGCTCGGAGACCCCGACAATTACACTCCTGCAAATCCACTCAATACTCCACCACAC
>269|marker=CYTB|samples_count=1
ATACTACACAATCAAAGACTTTCTTGGAGTCCTTATCCTATTAATAGCTTTCATAATTTTAGCTTTATTTTTCCCAGATCTGCTCGGAGACCCCGACAATTACACTCCTGCAAATCCACTCAATACTCCACCACAC
>270|marker=CYTB|samples_count=1
ATACTATACTATCAAAGATATTCTAGGTGTACTAATAATAGTTTCCTTCCTAATAACTTTAGTCCTTTTCTTTCCAGATCTACTAGGCGACCCGGACAATTATATACCTGCCAACCCACTTAACACCCCACCCCAT
>271|marker=CYTB|samples_count=1
TTATTATACAATCAAAGACCTCCTAGGAGGTCTTATCTTATTAATAGTTCTCATAATTTTGGTTTTATTTTTCCCAGATGTTCTCGGAGACCCTGATAATTTTACCCCTGCAAATCCACTCAATACTCCACCACAC
>272|marker=CYTB|samples_count=1
TTATTATACAATCAAAGACCTCCTAGGAGGTCTTATCTTATTAATAGTTCTCATAATTTTGGTTTTATTTTTCCCAGATGTTCTCGGAGACCCTGATAATTTTACTCCTGCAAATCCACTCAATACTCCACCACAC
>273|marker=CYTB|samples_count=2
CTACTACACAATTAAAGACCTCCTAGGAGTCCTTGTTCTATTAATAGCTTTCATAATTTTAACTTTATTTTTCCCAGATATTCTCGGAGACCCCGATAATTACACCCCTGCAAATCCACTCAACACTCCACCACAC
>274|marker=CYTB|samples_count=1
CTATTATACAATTAAAGATTTTTTAGGGGTCCTTATCTTATTAATAGGTCTCATAATTTTGGTACTGTTTTTCCCAGATGTTCTCGGAGACCCAGATAATTACACTCCTGCAAATCCACTCAACACTCCAGCACAC
>275|marker=CYTB|samples_count=7
ATATTATACAGTCAAAGATTTTTTAGGAGTCCTTATCTTATTAATAGCTTTCATAATTTTAACTCTATTTTTCCCAGATATTCTCGGAGACCCCGATAATTACACCCCTGCAAATCCACTCAACACCCCACCACAC
>276|marker=CYTB|samples_count=1
CTACTACACAATTAAAGACCTCCTAGGAGTCCTTGTTCTATTAGTAGCTTTCATAATTTTAACTTTATTTTTCCCAGATATTCTCGGAGACCCTGATAATTACACCCCTGCAAATCCACTCAACACTCCACCACAC
>278|marker=CYTB|samples_count=1
ATACTACACAATTAAAGATTTCCTAGGAGTAATCTTATTATTACTACTATTCATACTTATAGTTCTATTTTCACCCGATCTTCTAGGAGACCCAGACAACTACACACCAGCCAATCCACTTAATACTCCCCCTCAT
>279|marker=CYTB|samples_count=1
CTACTATACAATCAAAGATATTCTAGGTATCCTTATCATAATTGTTTTCCTAATAACTCTCGTCCTATTCTTTCCTGACTTACTAGGAGACCCTGATAATTATATACCAGCCAACCCACTCAATACCCCTCCCCAT
>280|marker=CYTB|samples_count=8
ATACTATACAATTAAAGACATTCTTGGAATTATCATAATAATTGCTCTCCTAATGATTCTAGTACTATTCTTTCCAGATTTACTAGGAGACCCAGACAACTATACACCAGCCAACCCACTCAACACACCTCCTCAT
>281|marker=CYTB|samples_count=1
ATATTATACTATTAAAGATATCTTAGGAGCTCTAATTATAATTGTAGTATTAATAACTCTAGTTCTATTCTCCCCAGACCTATTAGGAGACCCTGACAATTATATACCAGCTAATCCACTCAACACTCCTCCTCAT
>293|marker=CYTB|samples_count=4
CTATTATACAATCAAAGATTTTTTAGGAGTCCTTATCTTATTAATAGGTCTCATAATTTTGGTACTGTTTTTCCCAGATGTTCTCGGAGACCCAGATAATTACACTCCTGCAAATCCACTCAACACTCCAGCACAC
>305|marker=CYTB|samples_count=39
TTACTATACTATCAAAGATATTCTAGGTGTACTAATAATAGTTTCCTTCCTAATAACTTTAGTCCTTTTCTTTCCAGACCTACTAGGCGACCCGGACAACTATATACCTGCCAACCCACTTAACACCCCACCCCAT
>308|marker=CYTB|samples_count=4
CTACTACACAATCAAAGATTTCCTCGGAGTCCTTATCCTATTAATAGCTTTCATAATTTTGGCTTTATTTTTCCCAGATCTGCTCGGAGACCCCGACAATTACACCCCTGCAAATCCACTCAACACCCCACCACAC
>511|marker=CYTB|samples_count=9
GTACTATACAATTAAAGACATTCTAGGAGTACTCATAATAGTGTCATTCCTAATAACCTTAGTTCTCTTCTTCCCAGACCTTCTAGGTGACCCGGACAACTATATACCTGCCAACCCACTAAATACCCCACCACAC
>513|marker=CYTB|samples_count=8
TTACTATACTATTAAAGATATTCTAGGTGTACTAATAATAGTTTCCTTCCTAATAACTTTAGTCCTTTTCTTTCCAGACCTACTAGGCGACCCGGACAACTATATACCTGCCAACCCACTTAACACCCCACCCCAT
>514|marker=CYTB|samples_count=3
TTACTATACTATCAAAGATATTCTAGGTGTACTAATAATAGTTTCCTTCCTAATAACTTTAGTCCTCTTCTTTCCAGACCTACTAGGTGACCCGGACAACTATATACCTGCCAACCCACTTAACACCCCACCCCAT
>516|marker=CYTB|samples_count=2
TTACTATACTATCAAAGATATTCTAGGTGTACTAATAATAGTTTCCTTCCTAATAACTTTAGTCCTTTTCTTTCCAGACCTACTAGGTGACCCGGACAACTATATACCTGCCAACCCACTTAACACCCCACCCCAT
>517|marker=CYTB|samples_count=3
TTACTATACTATCAAAGATATTCTAGGTGTACTAATAATAGTTTCCTTCCTAATAACTTTAGTCCTTTTCTTTCCAGACCTGCTAGGCGACCCGGACAACTATATACCTGCCAACCCACTTAACACCCCACCCCAT
>519|marker=CYTB|samples_count=3
TTACTATACTATCAAAGATATTCTAGGCGTACTAATAATAGTTTCCTTCCTAATAACTTTAGTCCTTTTCTTTCCAGACCTACTAGGCGACCCGGACAACTATATACCTGCCAACCCACTTAACACCCCACCCCAT
>521|marker=CYTB|samples_count=1
TTACTATACTATCAAAGATATTCTAGGTGTACTAATAATAGTTTCCTTCCTAATAACTTTAGTCCTTTTCTTTCCAGACCTACTAAGCGACCCGGACAACTATATACCTGCCAACCCACTTAACACCCCACCCCAT
>522|marker=CYTB|samples_count=2
TTACTATACTATCAAAGATATTCTAGGTGTACTAATAATAGTCTCCTTCCTAATAACTTTAGTCCTTTTCTTTCCAGACCTACTAGGCGACCCGGACAACTATATACCTGCCAACCCACTTAACACCCCACCCCAT
>524|marker=CYTB|samples_count=1
ATACTATACTATCAAAGATATTTTAGGCGTACTAATAATAGTTTCCTTCCTAATAACTTTAGTCCTTTTCTTTCCAGACCTACTAGGCGACCCGGACAATTATATACCTGCCAACCCACTTAACACCCCACCCCAT
>526|marker=CYTB|samples_count=1
TTACTATACTATCAAAGATATTCTAGGTGTACTAATAATAGTTTCCTTCCTAATAACTTTAGTCCTTTTCTTTCCAGACCTACTGGGCGACCCGGACAACTATATACCTGCCAACCCACTTAACACCCCACCCCAT
>527|marker=CYTB|samples_count=1
TTACTATACTATCAAAGATATTCTAGGTGTACTAATAATAGTTTCCTTCCTAATAACCTTAGTCCTTTTCTTTCCAGACCTACTAGGCGACCCGGACAACTATATACCTGCCAACCCACTTAACACCCCACCCCAT
>528|marker=CYTB|samples_count=1
TTACTATACTATCAAAGATATTCTAGGTGTACTAATAATAGTTTCCTTCCTAATAACTTTAATCCTTTTCTTTCCAGACCTACTAGGCGACCCGGACAACTATATACCTGCCAACCCACTTAACACCCCACCCCAT
>529|marker=CYTB|samples_count=1
CTATTATACAATCAAAGATTTTTTAGGGGTCCTTATCTTATTAATAGGTCTCATAATTTTGGTACTGTTTTTCCCAGATGTTCTCGGAGACCCAGATAATTACACTCCTGCAAATCCACTCAACACTCCAGCACAC
>530|marker=CYTB|samples_count=1
CTATTATACAATCAAAGATTTTTTAGGAGTCCTTATCTTATTAATAGGTCTCATAATTTTGGTACTGTTTTTCCCAGATGTTCTCGGAGACCCAGATAATTACACTCCTGCAAATCCACTCAACACCCCAGCACAC
>531|marker=CYTB|samples_count=5
TTATTACACCATTAAGGACCTCTTAGGAATTTTTATCCTAATCCTCTTCCTAATAACCCTAGTCTTATTCTTCCCAGATCTACTAGGAGACCCAGACAACTACACCCCTGCAAACCCTCTAAACACACCACCCCAT
>532|marker=CYTB|samples_count=34
ATATTACACTATTAAAGACATCCTAGGAGCCTTAATTATATTTACCCTCCTAATAATTTTAGTACTATTTTTCCCAGACCTACTAGGAGACCCTGATAATTATATACCAGCTAACCCACTCAATACACCACCCCAC
>534|marker=CYTB|samples_count=20
ATATTACACTATTAAAGACATCCTAGGAGCCTTAATTATATTTACCCTCCTAATAATTTTAGTACTATTTTTCCCAGACCTACTAGGAGACCCCGATAATTATATACCAGCTAACCCACTCAATACACCACCCCAC
>545|marker=CYTB|samples_count=2
ATACTACACAATTAAAGACCTACTTGGAGTATTCATATTACTCCTATTTCTGATAACTCTAGTATTATTTTTCCCAGACTTACTAGGAGACCCAGACAATTACACACCTGCTAACCCACTAAATACCCCACCACAT
>546|marker=CYTB|samples_count=1
ATACTACACAATCAAAGACCTCCTAGGAGTATTTATTCTACTTTTATTCCTAATAATTCTAGTACTATTCTTTCCCGACCTCCTAGGAGACCCAGATAACTATACACCAGCTAACCCATTAAACACCCCACCACAT
>547|marker=CYTB|samples_count=1
TTACTATACAATTAAGGATATTCTAGGCGCAGTGCTTTTATTAGCACTACTAACAGGACTAGTATTATTCTCCCCTGACCTGCTAGGAGACCCAGACAACTATATACCAGCTAACCCACTAAACACCCCTCCACAT
>548|marker=CYTB|samples_count=1
CTACTACACTATTAAAGATCTCCTAGGAGTATTTATTTTACTACTATCACTAATAATCTTAGTCTTGTTCTTCCCAGACCTCCTAGGAGACCCAGACAACTACTCACCCGCCAACCCCCTAAACACCCCACCACAC
>549|marker=CYTB|samples_count=1
CTACTACACAATTAAAGACCTCCTAGGAATTTTTATTCTCATTCTCTCCCTAATAATCTTAGTCCTATTCTTTCCAGACCTCCTAGGAGATCCAGACAACTATACACCAGCAAACCCCCTTAATACACCACCCCAT
>550|marker=CYTB|samples_count=1
CTACTACACAATTAAAGATCTCCTAGGAATTTTTATTCTCATTCTCTCCCTAATAATCTTAGTCCTATTCTTTCCAGACCTCTTAGGAGACCCAGACAACTATACACCAGCAAACCCCCTTAATACACCACCCCAT
>551|marker=CYTB|samples_count=1
ATACTATACAATCAAAGACCTACTAGGAGTGTTCATATTACTTCTACTTTTAATAACCCTAGTATTATTCTTCCCAGACTTACTAGGAGACCCAGACAATTACACACCTGCTAATCCCCTAAATACCCCACCACAT
>552|marker=CYTB|samples_count=1
ATACTATACAATTAAAGACCTACTTGGAGTATTCATACTACTCCTATGTCTGATAACCCTAGTATTATTCTTTCCAGACTTACTAGGAGACCCAGACAATTACACACCTGCTAACCCATTAAACACCCCACCACAT
>553|marker=CYTB|samples_count=1
ATACTATACAATCAAAGACCTACTAGGGGTGTTCATATTACTTCTACTTTTAATAACCCTAGTATTATTCTTCCCAGACTTACTAGGAGACCCAGACAATTACACACCTGCTAATCCCCTAAATACCCCACCACAT
>554|marker=CYTB|samples_count=1
ATATTACACAGTAAAAGATCTGCTAGGCGTAATCCTACTAATCCTATCTCTTATAACTCTCGTACTATTCTTTCCAGACCTACTAGGAGACCCAGACAACTACACACCAGCAAACCCACTCAACACACCACCCCAC
>555|marker=CYTB|samples_count=1
ATACTACACAATTAAGGACCTACTTGGAGTATTCATTCTACTCCTATGTCTGATAACTCTAGTATTATTCTTCCCAGACTTACTAGGAGACCCAGACAATTACACACCTGCTAACCCATTAAACACCCCACCACAT
>556|marker=CYTB|samples_count=1
ATACTACACAATTAAAGACCTACTCGGGGTATTCATACTACTCCTATCTTTAATAACCCTAGTACTATTCTTCCCAGACTTACTAGGAGACCCAGACAACTACACACCTGCTAACCCCCTAAATACCCCGCCACAT
>557|marker=CYTB|samples_count=1
ATACTACACAATTAAAGACCTACTGGGAGTATTCATATTACTCCTATTTCTAATAACTCTAGTATTATTTTTCCCAGACTTACTAGGAGATCCAGACAATTACACACCTGCTAACCCACTAAATACCCCACCACAT
>558|marker=CYTB|samples_count=1
GTACTACACAATCAAGGATCTACTAGGAGTATTCTTACTTCTTCTATTTTTAATAGCACTAGTTCTATTCTTCCCAGACCTATTAGGGGACCCAGATAATTATACACCAGCCAACCCCCTCAACACCCCACCACAT
>559|marker=CYTB|samples_count=2
CTACTATACAATTAAAGATCTACTAGGAATATTCATCCTACTTGTATTCCTAATATCCCTAGTCCTATTCTTCCCAGACCTCTTAGGAGACCCAGATAACTACTCACCTGCCAACCCTCTAAACACCCCACCCCAT
>560|marker=CYTB|samples_count=1
CTATTACACAATAAAAGACCTTCTAGGAATTCTAATTATATTACTGCTACTAATAACACTAGTCCTATTCTTCCCAGACCTCCTAGGAGACCCAGACAACTATTCACCAGCCAACCCCCTAAACACACCACCACAC
>561|marker=CYTB|samples_count=7
CTACTACACAATCAAAGACCTATTAGGAGTCTTTATTCTACTTCTATTTCTAATAACTTTAGTCTTATTTTTCCCAGACCTCTTAGGAGACCCAGATAACTACTCACCAGCCAACCCACTAAACACTCCACCCCAC
>562|marker=CYTB|samples_count=1
CTACTACACAATTAAAGATCTACTAGGAGTCTTCATCCTACTTCTCCTCCTAATAACCCTAGTCCTATTCTTTCCAGATCTCCTAGGAGACCCAGACAACTACACACCCGCCAACCCCTTAAACACCCCTCCCCAC
>563|marker=CYTB|samples_count=2
ATACTACACAATCAAAGACCTCTTAGGGGCCTTCATTCTAATTCTCTTCCTAATAGCTTTAGTCCTATTTTCCCCAGACCTTCTAGGAGACCCAGACAACTACACACCAGCAAATCCACTAAATACACCACCCCAT
>564|marker=CYTB|samples_count=1
ATACTACACAATCAAAGACCTATTAGGAGCACTCATCATACTTATACTCCTAATAACTCTAGTCCTTTTCTTCCCAGACCTCCTAGGAGACCCAGACAACTACATGCCAGCCAACCCATTAAACACACCACCACAT
>565|marker=CYTB|samples_count=1
GTACTACACAATTAAAGACATCTTAGGAGTAGTTGCCCTACTTACTGTTCTATCAGGCCTAGTCCTATTCTCCCCAGACCTACTAGGAGACCCAGATAACTATATACCAGCCAACCCACTAAACACTCCTCCCCAC
>566|marker=CYTB|samples_count=1
CTACTACACTATTAAAGACCTCCTAGGAATCTTTATTCTACTACTCCTACTAATATCTTTAGTCCTATTCTTCCCAGACCTCCTAGGAGATCCAGATAATTATTCACCTGCCAATCCCCTAAATACCCCACCACAT
>567|marker=CYTB|samples_count=1
CTACTACACAATCAAAGACCTATTAGGAGTCTTTATTCTACTTCTATTTCTAATAACTTTAGTCTTATTTTTCCCAGACCTCTTAGGAGACCCAGATAACTACTCACCAGCCAACCCACTAAACACCCCACCCCAC
>568|marker=CYTB|samples_count=1
TTATTACACCATTAAGGACCTCTTAGGAATTTTTATCCTAATCCTCTTCCTAATAACCCTAGTCTTATTCTTCCCAGATCTACTAGGAGATCCAGACAACTACACCCCTGCAAACCCTCTAAACACACCACCCCAT
>569|marker=CYTB|samples_count=1
TTATTACACCATTAAGGACCTCTTAGGAATTTTTATCTTAATCCTCTTCCTAATAACCCTAGTCTTATTCTTCCCAGATCTACTAGGAGACCCAGACAACTACACCCCTGCAAACCCTCTAAACACACCACCCCAT
>570|marker=CYTB|samples_count=1
ATACTACACAATCAAAGACCTCCTAGGGGTTCTCATTCTCCTCCTACTCCTCATAACCCTAGTTTTATTTTTCCCAGACCTCCTAGGAGACCCAGACAATTATACACCTGCTAATCCTCTAAACACCCCACCTCAC
>571|marker=CYTB|samples_count=1
CTACTACACTATCAAAGACCTCCTAGGAATCTTTATTCTACTACTTCTACTAATATCTTTAGTCCTATTTTTCCCAGACCTCCTAGGGGATCCAGATAATTATTCACCTGCCAATCCCCTAAATACCCCACCACAT
>572|marker=CYTB|samples_count=2
CTACTACACTATTAAAGACCTCCTAGGAATCTTTATTCTACTACTTCTACTAATATCTTTAGTCCTATTTTTCCCAGACCTCCTAGGGGATCCAGATAATTATTCACCTGCCAATCCCCTAAATACCCCACCACAT
>573|marker=CYTB|samples_count=3
CTACTACACAATCAAAGACCTATTAGGAGTCTTTATTCTACTTCTATTTCTAATAACTTTAGTCTTATTTTTCCCAGACCTCCTAGGAGACCCAGATAACTATTCACCAGCCAACCCACTAAACACTCCACCCCAT
>574|marker=CYTB|samples_count=1
ATACTACACAATTAAAGACCTACTTGGAGTATTCATACTACTCCTATTTCTAATAACTCTAGTATTATTCTTCCCAGACCTACTAGGAGACCCAGACAATTATACACCTGCTAATCCACTAAATACCCCACCACAC
>575|marker=CYTB|samples_count=1
ATACTACACAATCAAAGACCTCCTAGGAGTTCTCATTCTCCTCCTACTCCTCATAACCCTAGTTTTATTTTTCCCAGACCTCCTAGGAGACCCAGACAATTATACACCCGCTAATCCTCTAAACACCCCACCTCAC
>576|marker=CYTB|samples_count=3
ATATTACACAATTAAAGATCTCCTAGGAGCATTTCTTATACTTTTATCCCTAATAACCCTAGTACTATTTTTTCCAGACCTACTAGGAGATCCAGACAATTATACACCAGCCAACCCCCTAAACACCCCACCACAC
>577|marker=CYTB|samples_count=2
TTACTATACAATTAAAGATCTCCTAGGAATCTTCATTCTCCTCCTATCCTTAATAATCCTAGTCCTATTCTTCCCAGATCTCCTAGGAGACCCAGACAACTATACACCAGCAAATCCCCTAAACACACCACCCCAC
>578|marker=CYTB|samples_count=1
TTACTATACAATTAAAGATCTCCTAGGAATCTTCATTCTCCTCCTATCCTTAATAATCCTAGTCCTATTCTTCCCAGACTTCCTAGGAGACCCAGACAACTATACACCAGCAAATCCTCTAAATACACCACCCCAC
>579|marker=CYTB|samples_count=1
TTACTATACAATTAAAGATCTCCTAGGAATCTTCATTCTCCTCCTATCCTTAATAATCCTAGTCCTATTCTTCCCAGACTTCCTAGGAGACCCAGACAACTATACACCAGCAAATCCTCTAAACACACCACCCCAC
>580|marker=CYTB|samples_count=22
CTATTACACAATTAAAGACATTTTAGGAGTCATCATCATATTTCTATTTCTCATGACTTTAGTACTATTCTTTCCAGACATATTAGGAGATCCAGACAATTACATACCAGCCAACCCACTCAACACCCCACCTCAC
>581|marker=CYTB|samples_count=49
CTATTACACAATTAAAGACCTACTAGGAGTATTCCTACTACTCCTATTTTTAATAACACTAGTTCTATTCTTCCCAGATCTACTAGGAGACCCGGATAATTATACACCAGCCAACCCCCTCAACACCCCACCACAT
>582|marker=CYTB|samples_count=1
ATACTACACAATTAAAGACCTACTGGGAGTATTCATATTACTCCTATTTCTAATAACTCTAGTATTATTTTTCCCAAACTTACTAGGAGACCCAGACAATTACACACCTGCTAACCCACTAAATACCCCACCACAT
>583|marker=CYTB|samples_count=35
CTACTATACTATCAAAGACCTCCTAGGAATCTTCATCCTAATCCTCTTCCTAATAACCTTAGTCCTATTTTTTCCAGATCTACTAGGAGATCCAGATAACTACACCCCTGCAAATCCCTTAAACACACCACCCCAC
>584|marker=CYTB|samples_count=1
ATACTACACAATTAAAGACCTACTGGGAGTATTCATACTACTCCTATTTCTAATAACTCTAGTATTATTTTTCCCAGACTTACTAGGAGACCCAGACAATTACACACCTGCTAACCCACTAAATACCCCACCACAT
>585|marker=CYTB|samples_count=4
CTACTATACTATCAAAGACCTCCTAGGAATCTTCATCCTAATCCTCTTCCTAATAACCTTAGTCCTATTCTTTCCAGATCTACTAGGAGATCCAGATAACTACACCCCTGCAAATCCCTTAAACACACCACCCCAC
>586|marker=CYTB|samples_count=8
TTACTATACAATTAAAGATATCCTAGGAGTCCTAATTATACTTTCATTTCTTATAACCCTAGTATTATTCTTCCCAGACATACTAGGAGACCCAGACAACTACATACCAGCCAACCCACTCAACACCCCACCCCAC
>587|marker=CYTB|samples_count=16
CTATTACACAATTAAAGACATTTTAGGAGTCATCATCATATTTCTATTTCTCATGACTTTAGTACTATTCTTTCCAGACATATTAGGAGATCCAGACAATTACATACCAGCCAATCCACTCAACACCCCACCTCAC
>589|marker=CYTB|samples_count=4
ATACTACACAATTAAAGACCTACTTGGAGTATTCATATTACTCCTATTTCTAATAACTCTAGTATTATTTTTCCCAGACTTATTAGGAGACCCAGACAATTATACACCTGCTAACCCACTAAATACCCCACCACAT
>592|marker=CYTB|samples_count=1
TTACTATACTATTAAAGATATCCTAGGTTTATTACTTCTTCTCCTCACCCTTACCCTACTAGTACTGTTCACCCCAGACCTTTTAGGAGACCCTGATAACTACACACCTGCTAATCCCCTCAACACTCCTCCCCAT
>593|marker=CYTB|samples_count=3
TTACTACACAATCAAAGATATCTTAGGTATCCTTATCATATTCCTATTCCTTATAACTTTAGTATTATTTTTCCCAGATATATTAGGAGACCCAGATAACTATATACCAGCAAATCCACTTAACACCCCACCCCAC
>594|marker=CYTB|samples_count=3
GTACTACACAATTAAAGACCTACTGGGAGTATTCATATTACTCCTATTTCTAATAACTCTAGTATTATTTTTCCCAGACTTACTAGGAGACCCAGACAATTACACACCTGCTAACCCACTAAATACCCCACCACAT
>595|marker=CYTB|samples_count=1
ATACTACACAATTAAAGACCTACTAGGAGTATTTATATTACTTCTATTTTTAATAACCCTAGTATTATTCTTCCCAGACTTACTAGGAGACCCAGACAATTATATGCCTGCCAACCCCCTAAATACCCCACCACAC
>597|marker=CYTB|samples_count=11
CTATTACACAATTAAAGACATTTTAGGAGTCATCATCATATTTCTATTTCTCATGACTTTAGTACTATTCTTTCCAGACATATTAGGAGATCCAGACAATTACATACCAGCTAACCCACTCAACACCCCACCTCAC
>598|marker=CYTB|samples_count=1
TTACTATACAATTAAAGATATCCTAGGAGTCCTAATTATATTTTCATTTCTTATAACCCTAGTACTATTCTTCCCAGACATACTAGGAGACCCAGACAACTACATACCAGCCAACCCACTCAACACCCCACCCCAC
>599|marker=CYTB|samples_count=3
CTACTATACTATCAAAGACCTCCTAGGAATCTTCATCCTAATCCTCTTCCTAATAACCTTAGTCCTATTTTTTCCAGATCTACTTGGAGATCCAGATAACTATACCCCTGCAAATCCCTTAAACACACCACCCCAC
>604|marker=CYTB|samples_count=1
TTACTACACAATCAAAGATATCTTAGGTATCCTTATCATATTCCTATTCCTTATAACTTTAGTATTATTTTTCCCAGATATATTAGGAGATCCAGATAACTATATACCAGCAAATCCACTTAACACCCCGCCCCAC
>605|marker=CYTB|samples_count=1
ATACTACACAATTAAAGACCTACTTGGAGTATTCATATTACTCCTATTTCTAATAACTCTAGTATTATTTTTCCCAGACTTACTAGGAGACCCAGACAATTACACACCTGCTAACCCACTAAATACCCCACCACAT
>606|marker=CYTB|samples_count=2
ATACTACACAATTAAAGACCTACTTGGAGTATTCATACTACTCCTATTTCTAATAACTCTAGTATTGTTCTTCCCAGACCTACTAGGAGACCCAGACAATTACACACCTGCTAATCCACTAAATACCCCACCACAT
>607|marker=CYTB|samples_count=1
ATACTACACAATCAAGGACCTACTAGGAGCATTCTTACTTCTTCTATTTTTAATAGCACTAGTTCTATTTTTCCCAGACCTATTAGGAGACCCGGATAATTATACACCAGCCAACCCCCTCAACACCCCACCACAT
>608|marker=CYTB|samples_count=1
ATACTACACAATTAAAGACCTACTGGGAGTATTCATATTACTCCTATTTCTAATAACTCTAGTATTATTTTTCCCAGACTTACTGGGAGACCCAGACAATTACACACCTGCTAACCCACTAAATACCCCACCACAT
>610|marker=CYTB|samples_count=8
ATACTATACAATCAAAGACCTTCTAGGAATCCTCATTCTTCTTCTACTCCTCATAACTTTAGTCCTATTCTTCCCAGATCTCTTAGGAGACCCAGACAACTATACTCCTGCTAACCCCCTGAACACCCCACCCCAT
>612|marker=CYTB|samples_count=1
ATACTATACAATCAAAGATCTCCTAGGAATCCTCATCCTACTCCTACTTCTCATAATCCTAGTCTTATTTTTCCCAGACCTCTTAGGAGATCCTGACAATTATACACCCGCTAACCCTTTAAACACTCCACCCCAC
>613|marker=CYTB|samples_count=1
ATACTATACAATCAAAGATCTCCTAGGAATCCTCATCCTACTCCTACTTCTCATAACCCTAGTCCTATTTTTCCCAGACCTCTTAGGAGATCCTGACAATTATACACCCGCTAACCCTTTAAACACCCCACCCCAC
>615|marker=CYTB|samples_count=2
ATACTACACAATCAAAGATCTTCTAGGAGTCCTTATTCTTCTTCTACTCCTTATAACTCTAGTTCTATTTTTCCCAGATCTCTTAGGAGACCCAGACAACTATACACCTGCTAACCCCTTAAACACCCCACCCCAC
>619|marker=CYTB|samples_count=2
ATACTACACAATCAAAGATCTTCTAGGAGCCCTTATTCTCCTTCTACTCCTCATAACTCTAGTCCTATTTTTCCCAGATCTCTTAGGGGACCCAGACAACTATACACCTGCTAATCCCCTAAACACCCCACCCCAC
>620|marker=CYTB|samples_count=2
ATACTACACAATCAAAGATCTCCTAGGAGCCCTTATTCTCCTTCTACTCCTCATAACTCTAGTCCTATTTTTCCCAGATCTCTTAGGAGACCCAGACAACTATACACCTGCTAACCCCCTAAACACCCCACCCCAC
>621|marker=CYTB|samples_count=1
ATACTACACAATCAAAGATCTTCTAGGAGCCCTTATCCTCCTTCTACTCCTCATAACTCTAGTCCTATTTTTCCCAGATCTCTTAGGAGACCCAGACAACTATACACCTGCTAACCCCCTAAACACCCCACCCCAC
>622|marker=CYTB|samples_count=1
ATACTATACAATCAAAGATCTCCTAGGAATCCTCATCCTACTCCTACTTCTCATAACCCTAGTCCTATTTTTCCCAGACCTCTTAGGGGATCCTGACAATTATACACCCGCTAACCCTTTAAACACCCCACCCCAC
>624|marker=CYTB|samples_count=3
ATACTACACAATCAAAGATCTCTTAGGAGTCCTTATCCTCCTTCTACTCCTCATAACTCTAGTCCTATTTTTCCCAGATCTCTTAGGAGACCCAGACAACTATACACCTGCTAACCCCCTAAACACCCCGCCCCAC
>625|marker=CYTB|samples_count=2
ATACTATACAATCAAAGATTTTCTAGGAGCTCTTATTCTCCTTCTACTCCTCATAACTCTAGTCCTATTTTCCCCAGATCTCTTAGGAGACCCAGACAACTATATACCTGCTAACCCCCTAAACACCCCACCCCAC
>626|marker=CYTB|samples_count=2
ATACTACACAATCAAAGATCTCTTAGGAGTCCTTATCCTCCTTCTACTCCTCATAACTCTAGTCCTATTTTTCCCAGATCTCTTAGGAGACCCAGACAACTATACACCTGCTAACCCCCTAAATACCCCGCCCCAC
