# Supplementary material for: Next-Generation Sequencing for Rodent Barcoding: Species Identification from Fresh, Degraded and Environmental Samples
Source: PLoS One. 2012 Nov 7;7(11):e48374. doi: 10.1371/journal.pone.0048374 (PMC3492341; doi:10.1371/journal.pone.0048374)
Supplement: Fasta S6 — Alignment of the prey haplotypes obtained from fecal and pellet samples. (FAS) [file pone.0048374.s008.fas]

>254|marker=CYTB|samples_count=15
CTATTATACAGTCAAAGATTTCCTAGGAGTCCTTATCCTATTAATAGCTTTCATAATTTT
GACTTTATTTTTCCCAGATATTCTCGGAGACCCCGACAATTACACCCCTGCAAATCCACT
CAACACACCACCCCAT
>275|marker=CYTB|samples_count=2
ATATTATACAGTCAAAGATTTTTTAGGAGTCCTTATCTTATTAATAGCTTTCATAATTTT
AACTCTATTTTTCCCAGATATTCTCGGAGACCCCGATAATTACACCCCTGCAAATCCACT
CAACACCCCACCACAC
>289|marker=CYTB|samples_count=1
TTATTACACAATCAAAGACTTCCTAGGAGTTCTCATCTTATTAATAGTTCTCATAATTTT
GGTTTTATTTTNCCCAGATGTTCTCGGAGACCCTGATAATTTNACTCCTGCAAATCCACT
CAATACTCCACCACAC
>290|marker=CYTB|samples_count=1
TTATTACACAATCAAAGACTTCCTAGGAGTTCTCATCTTATTAATAGTTCTCATAATTTT
GGTTTTATTTTTCCCAGATGTTCTCGGAGACCCTGATAATTTTATTCCTGCAAATCCACT
CAATACTCCACCACAC
>291|marker=CYTB|samples_count=8
TTATTACACAATCAAAGACTTCCTAGGAGTTCTCATCTTATTAATAGTTCTCATAATTTT
GGTTTTATTTTTCCCAGATGTTCTCGGAGACCCTGATAATTTTACTCCTGCAAATCCACT
CAATACTCCACCACAC
>293|marker=CYTB|samples_count=2
CTATTATACAATCAAAGATTTTTTAGGAGTCCTTATCTTATTAATAGGTCTCATAATTTT
GGTACTGTTTTTCCCAGATGTTCTCGGAGACCCAGATAATTACACTCCTGCAAATCCACT
CAACACTCCAGCACAC
>296|marker=CYTB|samples_count=2
ATACTACACAATTAAAGACATCCTAGGATTTGCACTAATACTCTCCCTACTAGCCGCCCT
AGCCCTATTCTCCCCTAACCTCCTAGGAGACCCAGAAAACTTCACACCAGCAAACCCCCT
AGTAACCCCCCCTCAC
>297|marker=CYTB|samples_count=2
CTATTATTCTATCAAAGACGCCCTCGGTTATATGTTAGCAATTTCAGCCCTATCTTTAAT
AGTTTTATTCGAGCCTAACTTATTTACCGACCCTGAGAACTTTTTAATAGCAAACCCCCT
TGTAACACCTATTCAC
>298|marker=CYTB|samples_count=2
TTACTACTCCACAAAAGACATCCTAGGATTTGCACTAATGCTCATCCTACTAGTCTCCCT
AGCCCTATTTTCCCCCAATGCACTCGGGGACCCAGAAAACTTCACGCCAGCCAACCCACT
AGTCACACCCCCTCAC
>299|marker=CYTB|samples_count=5
TTACTACACTATCAAAGACATTCTAGGAGTACTTCTCCTCATCCTAGCCCTTACATCCCT
AGTATTGTTCTCCCCAGACTTATTAGGAGACCCAGACAACTACACACCTGCAAATCCCCT
CAATACACCACCCCAT
>300|marker=CYTB|samples_count=1
TTACTACACTATCAAAGACATTCTAGGAGTACTTCTCCTCATCCTAGCCCTTACATCCCT
AGTATTGTTCTCCCCAGACTTATTAGGAGACCCAGACAACTACACACCTGCAAATCCCCT
CAATGCACCACCCCAT
>302|marker=CYTB|samples_count=1
TTACTATACTATCAAAGATATTCTAGGTGTGCTAATAATAGTTTCCTTCCTAATAACTTT
AGTCCTTTTCTTTCCAGACCTACTAGGCGACCCGGACAACTATATACCTGCCAACCCACT
TAACACCCCACCCCAT
>305|marker=CYTB|samples_count=3
TTACTATACTATCAAAGATATTCTAGGTGTACTAATAATAGTTTCCTTCCTAATAACTTT
AGTCCTTTTCTTTCCAGACCTACTAGGCGACCCGGACAACTATATACCTGCCAACCCACT
TAACACCCCACCCCAT
>306|marker=CYTB|samples_count=1
GTACTACACGGTTAAGGACCTGGTCGGCGTGGGCTTCTTCCTGCTGATCGCCGCGTTCAT
CATTTTCTTTGCGCCCACCTTCGGCGGCTGGTTCCTGGAGCACGACAACTTCATTCCGGC
GAACAATCTGGCCACGCCGTCGCAC
>307|marker=CYTB|samples_count=2
CTACTACACTATCAAAGACATTCTAGGAGTACTTCTCCTCATCCTAGCCCTTACATCCCT
AGTATTGTTCTCCCCAGACTTATTAGGAGACCCAGACAACTACACACCTGCAAATCCCCT
CAATACACCACCCCAT
>308|marker=CYTB|samples_count=3
CTACTACACAATCAAAGATTTCCTCGGAGTCCTTATCCTATTAATAGCTTTCATAATTTT
GGCTTTATTTTTCCCAGATCTGCTCGGAGACCCCGACAATTACACCCCTGCAAATCCACT
CAACACCCCACCACAC
>311|marker=CYTB|samples_count=4
TTATTACACAATCAAAGACTTCCTAGGAGTTCTAATCTTATTAATAGTTCTCATAATTTT
GGTTTTATTTTTCCCAGATGTTCTCGGAGACCCTGATAATTTTACTCCTGCAAATCCACT
CAATACTCCACCACAC
>320|marker=CYTB|samples_count=1
CTACTACACAATCAAAGATATCTTAGGAGCATTAATCATAATCACCATACTATCTTCCCT
AGTCTTATTCTCCCCCGACATACTAGGGGATCCAGATAACTACATCCCCGCAAACCCCCT
TAACACACCACCACAT
>322|marker=CYTB|samples_count=1
TTACTATACAATCAAAGACCTTCTAGGCATTATCCTTATATTTCTCTTCCTAATATCCCT
AGTCCTATTTTCCCCCGACCTTTTAGGAGACCCTGACAATTATATACCTGCAAACCCACT
TAACACTCCTCCCCAT
>324|marker=CYTB|samples_count=1
ATATTTCTCATTTAAAGATTTAGTAGGATTTATTACTACATTAATAATTTTGATAATAAT
TACGTTTTTTGCCCCATATTTTTTAAATGATCCAGATAACTTTTCCCCGGCTAACCCTCT
AGTAACTCCAACACAT
>326|marker=CYTB|samples_count=1
ATACTATTCTATTAAAGACGCCCTCGGTTATATGCTAGCAATTTCAACCCTATCTTTGAT
AGTTTTATTCGAGCCTAACTTATTTACCGATCCTGAGAACTTTTNAATGGCTAACCCTCT
TGTAACACCTATTCAT
>328|marker=CYTB|samples_count=2
CTATTATACAATCAAAGATTTTTTAGGAGTCCTTATCTTATTAATAGGTCTCATAATTTT
GGTACTATTTTTCCCAGATGTTCTCGGAGACCCAGATAATTACACTCCTGCAAATCCACT
CAACACTCCAGCACAC
>329|marker=CYTB|samples_count=1
ATACTACACTATTAAAGACATTCTAGGAGCCTTATTTATAATACTAATCCTACTAATCCT
TGTACTATTCTCACCAGACCTACTAGGAGACCCAGACAACTACACACCAGCAAACCCACT
AAACACCCCACCCCAT
>294NuMts|marker=CYTB|samples_count=1
TTATTACACAATCAAAGGCTTTCTAGGAGCCCCCTTCTATTAATAGCTCTCATAATTTTG
GTTTTATTTTTTCCAGATATTCTCGAAGACCCTGACAATTATACCCCAACAAATCCACTT
AACACTCCACCACAC
>303NuMts|marker=CYTB|samples_count=3
ATACTATACAATTAAAGACATCCTAGGTGTGCTCATAATAGTCTCATTCCTAATAACCTT
AGTCCTTTCTTTTCCAGATCTACTAGGTGATCCAGACAACTACATGCCTGCTAACCCACT
AAATATTCCGCCACAC
>310NuMts|marker=CYTB|samples_count=1
TTATTACACAATGAAAGACTTTCTAGGAGCCCTCCTTTTATTAATAGCTCTCATAATTGT
GGTTTTATTTTTCCCAGATATTCTTGGAGACCCTGATAATTATACCCCCAAAAATCCACT
TAACACTCCACCACAC
>312NuMts|marker=CYTB|samples_count=2
TTATTACACAATCAAAGACTTCTTAGGAGTCCTCCTCCTATTAATAGCTCTCATAATTTT
GGTTTTATTTTTCCCAGATATTCTTGGAGACCCTGATAATTATAACCCAGAAAATGCACT
CAACACTCCACTACAC
>313NuMts|marker=CYTB|samples_count=1
TTAATACACAATCAAAGATTTTCTAGGCATCTTCCTTCTATCAATAGCTCTCATAATTTT
GATTTTATTTTTCCCAGATATCCTCAGAGACCCAGATAATTACACTCCAACAAATCCACT
TAACACCCCGCCACAC
>315NuMts|marker=CYTB|samples_count=1
TTATTACACAATCAAAGATTTTCTAGGCATCCTCCTTCTATTAATAGCTCTCATAATTTT
TGTTTTATTTTTCCCAGATATTCTCGGAGACCCTGATAATTACACCCTAGCAAATCCACT
TAATACCCCACCACAC
>316NuMts|marker=CYTB|samples_count=1
TTATTACACAATCAAAGATTTTCTAGGCGTCCTCCTTCTATTAATAGCCCTCATAATTTT
GGTTTTATTTTTCCCAGATATTCTCGGAGACCCTGATAATTTTACTCCTGCAAATCCACT
CAATACTCCACCACAC
>317NuMts|marker=CYTB|samples_count=2
CTACTACGCAATCAAAGACTTTTTAGGGATCCTTATCCTATTGATAGCTTTCATAATTTT
AGCTTTATTTTTCCCAGATGTTCTCGGAGACCCCAATAATTATAGTCCTGCAAATCCACT
CAATACTCCACCACAC
>319NuMts|marker=CYTB|samples_count=2
CTACTACACAATCAAAGACTTTTTAGGAGTCCTTATTCTATTGATAGCTTTCATAATTTT
AGCTTTATTTTTCCCAGATGTCCTCGGAGACCCAGATAATTATACTCCTGCAAATCCACT
CAATACTCCACCACAC
>323NuMts|marker=CYTB|samples_count=1
ATACTATACAATTAAAGACATCCTAGGTGTGCTCATAATAGTCTCATTCCTAATAACCTT
AATCCTTTCTTTTCCAGATCTACTAGGTGATCCAGACAACTACATGCCTGCCAACCCACT
AAATATTCCGCCATAC
>535|marker=CYTB|samples_count=1
ATACTACTCAATCAAAGACATTCTAGGCCTATTTATCCTCCTACTAGCCTTCTTAACACT
CATTCTATTTTCCCCTGATCTTCTAGGTGACCCTGATAACTACACTCCCGCCAATCCCCT
AAACACCCCGCCCCAC
>536|marker=CYTB|samples_count=1
CTACTACTCNTTACAAGACCTCCTNGGGNNTATAATCTTAATACTACTCCTCCTANCTCT
CACTAGCCCTATTCTCCCCAACCTACTAGGAGACCCAGAAACTTCACCCCAGCAAACCCC
CTAGTCACACCCCCAC
>542|marker=CYTB|samples_count=1
ATACTTCACATACAAAGACCTTTTAGGGGCAAGCATTGCACTAATATTAACAATATGCCT
GGCCCTCTTCACCCCCCTACTCCTAGGAGACCCAGAAAATTTCACGCCAGCAAATCCCCT
TTCAACCCCGCCCCAT
