# Supplementary material for: Next-Generation Sequencing for Rodent Barcoding: Species Identification from Fresh, Degraded and Environmental Samples
Source: PLoS One. 2012 Nov 7;7(11):e48374. doi: 10.1371/journal.pone.0048374 (PMC3492341; doi:10.1371/journal.pone.0048374)
Supplement: Fasta S7 — Alignment of the rodent haplotypes obtained from museum samples. (FAS) [file pone.0048374.s009.fas]

>330|marker=CYTB|samples_count=2
ATACTATACAATCAAAGATATTCTAGGAGTTATTATTATATTCTTATTCCTAATAACCCTAGTACTATTCTTCCCCGACCTACTAGGAGACCCTGACAACTACACACCAGCTAACCCACTAAACACACCACCTCAT
>336|marker=CYTB|samples_count=16
TTACTACACAATCAAAGACATCTTAGGAGTAATCCTAATGGTTATATTCTTAATAACCCTAGTACTATTTTTCCCTGACTTATTAGGAGATCCTGACAACTATACACCAGCTAATCCACTAAATACCCCACCTCAC
>347|marker=CYTB|samples_count=4
TTATTACACAATTAAAGACATCTTAGGAGTAATTCTAATAATTATATTCTTAATAACCTTAGTACTATTTTTCCCTGACTTATTAGGAGATCCTGACAACTACACACCAGCTAACCCACTAAACACCCCACCCCAC
>351|marker=CYTB|samples_count=10
ATATTATACTATCAAGGATATCTTAGGAGCCCTAATCATAGTAGTATTACTAATGTCCCTAGTCTTATTTTCCCCAGACTTATTAGGAGACCCTGACAATTATATACCAGCTAACCCACTTAATACTCCCCCACAT
>359|marker=CYTB|samples_count=4
ATACTATACCATTAAAGATATTCTAGGAGTTCTCATTATAATTGTATTTCTAATAATTCTAGTTCTATTCTTCCCAGACTTACTAGGAGATCCTGATAATTATATACCAGCAAACCCACTTAACACCCCTCCTCAT
>363|marker=CYTB|samples_count=1
CTACTACACAATCAAGGACTTCCTAGGAATCCTCCTATTACTATTCTTCCTCCTATCCCTCGTCCTCTTCTCTCCAGACTTACTAGGAGACCCAGACAACTACACGCCAGCCAACCCACTAAATACACCACCCCAT
>364|marker=CYTB|samples_count=2
ATACTACACCATCAAAGACATCTTAGGCGCACTAATCATAGTATTATCCTTAATAATTCTAGTCCTATTCTTCCCAGATCTATTAGGAGACCCAGATAATTATATACCAGCCAACCCACTCAATACTCCCCCACAC
>376|marker=CYTB|samples_count=6
TTATTATACAATTAAAGACATCCTAGGAGTAATCCTAATAATTATATTTCTAATAACCCTAGTACTGTTCTTCCCTGATCTATTAGGAGACCCCGATAATTATACACCAGCCAATCCACTAAATACCCCACCCCAT
>382|marker=CYTB|samples_count=1
ATACTACACCATCAAAGATATTTTAGGCGCACTAATCATAGTACTATCCCTAATAGTCCTAGTCCTATTCTTCCCAGACCTATTAGGAGACCCAGATAATTATATGCCAGCCAATCCACTCAACACTCCCCCACAC
>384|marker=CYTB|samples_count=2
ATACTACACCATCAAAGATATTTTAGGCGCACTAATCATAGTACTATCCCTAATAGTCCTAGTCCTATTCTTCCCAGATCTATTAGGAGACCCAGATAATTATATGCCAGCCAATCCACTCAACACTCCCCCACAC
>386|marker=CYTB|samples_count=10
TTACTATACAACCAAAGACATCCTAGGGGTAATTATGATAATCACATTCCTAATGACCCTAGTACTGTTTTTCCCAGACTTATTAGGAGACCCAGACAACTACACACCAGCTAATCCACTAAATACCCCACCTCAC
>392|marker=CYTB|samples_count=2
TTATTATACAATTAAAGATATTCTAGGAGTAATCATAATAATTATATTCCTAATAACTCTAGTATTATTTTTTCCAGATTTACTAGGAGACCCAGACAACTACACACCAGCTAACCCACTTAACACCCCACCTCAT
>397|marker=CYTB|samples_count=2
CTACTATACAATTAAAGACATCCTAGGAATAATTATAATAATTACATTCTTAATAACCCTAGTATTATTCTTTCCAGATTTATTAGGAGACCCAGACAATTACACACCAGCTAACCCACTTAACACCCCACCCCAC
>403|marker=CYTB|samples_count=5
TTATTATACAATTAAAGACATCCTAGGAGTAATCCTAATAATTATATTTTTAATAACCCTAGTACTGTTCTTCCCTGATCTATTAGGAGACCCCGATAATTATACACCAGCCAATCCACTAAATACCCCACCCCAT
>407|marker=CYTB|samples_count=9
ATACTACACCATCAAAGACATCTTAGGCGCACTAATCATAGTACTATCCTTAATAATTCTAGTCCTATTCTTCCCAGATCTATTAGGAGACCCAGATAATTATATACCAGCCAACCCACTCAATACTCCCCCACAT
>413|marker=CYTB|samples_count=3
TTACTACACAATCAAAGACATCTTAGGAGTAATCCTAATGGTTATATTCTTAATGACCCTAGTACTATTTTTCCCTGACTTATTAGGAGATCCTGACAACTATACACCAGCTAATCCACTAAATACCCCACCTCAC
>415|marker=CYTB|samples_count=3
TTACTACACAATCAAAGACATCTTAGGAGTAATCCTAATGGTTATATTCTTAATGGCCCTAGTACTATTTTTCCCTGACTTATTAGGAGATCCTGACAACTATACACCAGCTAATCCACTAAATACCCCACCTCAC
>416|marker=CYTB|samples_count=6
ATACTATACAATCAAGGACTTCCTAGGAATTATCCTACTACTTTTCTTACTCCTATCCCTTGTTCTCTTCTCTCCAGACTTATTAGGCGACCCAGACAACTATACACCAGCCAACCCATTAAATACTCCACCACAT
>421|marker=CYTB|samples_count=4
CTACTACACAATCAAAGACTTCCTAGGAATTCTCCTACTACTTTTTATTCTTCTATCCCTTGTTCTCTTCTCCCCAGACTTATTAGGCGACCCAGATAATTATATCCCAGCTAATCCACTAAATACACCACCACAT
>424|marker=CYTB|samples_count=2
CTACTACACAATCAAAGACTTCCTAGGAATTCTCCTACTACTTTTTATTCTTCTATCCCTTGTTCTCTTCTCCCCAGACTTATTAGGCGACCCAGATAATTACATCCCAGCTAATCCACTAAATACACCACCACAT
>426|marker=CYTB|samples_count=4
CTACTACACAATCAAAGACTTCCTAGGAATTCTCCTACTACTCTTTATTCTTCTATCCCTTGTTCTCTTCTCCCCAGACTTATTAGGCGACCCAGATAATTACATCCCAGCTAATCCACTAAATACACCACCACAT
>441|marker=CYTB|samples_count=1
TTACTACACAATCAAAGACATCTTAGGAGTAATCCTAATGATTATATTCTTAATGGCCCTAGTACTATTTTTCCCTGACTTATTAGGAGATCCTGACAACTATACACCAGCTAATCCACTAAATACCCCACCTCAC

>414NuMtsOrHeteroplasmie|marker=CYTB|samples_count=7
CTACTATACAATCAAGGACTTCCTAGGAATTCTCCTACTACTTTTCTCTCTCCTGTCCCTTGTTCTTTTCTCCCCAGACTTATTAGGCGACCCAGATAACTATACACCAGCTAACCCATTAAATACTCCACCACAT
>446NuMts|marker=CYTB|samples_count=3
CTACTATACAATCAAAGATATCCTAGGAGTAATCATGATAATCACATTCCTGATGACCCTAGTATTATTTTTCCCAGACTTGTTAGGAGACCCAGACAACTACACACCAGCTAATCCACTAAACACCCCACCCCAC

>280|labelling_error_or_contamination|marker=CYTB|samples_count=7
ATACTATACAATTAAAGACATTCTTGGAATTATCATAATAATTGCTCTCCTAATGATTCTAGTACTATTCTTTCCAGATTTACTAGGAGACCCAGACAACTATACACCAGCCAACCCACTCAACACACCTCCTCAT
>335|labelling_error_or_contamination|marker=CYTB|samples_count=4
ATACTATACTATTAAAGACATTCTAGGAGTTCTAATTATACTTATATTCCTAATAACCCTAGTTCTTTTCTTTCCAGATATTTTAGGTGACCCCGACAATTATATACCAGCCAATCCACTTAACACCCCACCACAC
>354|labelling_error_or_contamination|marker=CYTB|samples_count=2
ATACTACACCATTAAAGATATTCTAGGATTATTCATTATAATCATATTCCTAATAATATTAACCCTATTCTTCCCAGACCTCCTAGGAGATCCAGACAATTACACACCAGCCAACCCACTAAACACTCCACCACAC
>355|labelling_error_or_contamination|marker=CYTB|samples_count=2
ATACTACACCATTAAAGATATTCTAGGATTATTCATTATAATCATATTCCTAATAATATTAACCCTATTCTTCCCAGACCTCCTAGGAGATCCAGATAATTACACACCAGCCAACCCACTAAACACTCCACCACAC
