# Supplementary material for: Next-Generation Sequencing for Rodent Barcoding: Species Identification from Fresh, Degraded and Environmental Samples
Source: PLoS One. 2012 Nov 7;7(11):e48374. doi: 10.1371/journal.pone.0048374 (PMC3492341; doi:10.1371/journal.pone.0048374)
Supplement: Fasta S8 — Alignment of the human haplotypes retrieved from rodent museum sample analysis. (FAS) [file pone.0048374.s010.fas]

>301|marker=CYTB|samples_count=9
TTACTACACAATCAAAGACGCCCTCGGCTTACTTCTCTTCCTTCTCTCCTTAATGACATTAACACTATTCTCACCAGACCTCCTAGGCGACCCAGACAATTATACCCTAGCCAACCCCTTAAACACCCCTCCCCAC
>345NuMts|marker=CYTB|samples_count=2
TTACTATACAACCAAAGATATCCTAGGTCTAATATTTCTCCTCCTCCTTCTAATAACTCTAGTATTATTTTGACCTGACTTCCCGAGCAATCCAGACAATTACACTTTAGCCAACCCCCTCAGTATCCTACCCCAC
>366NuMts|marker=CYTB|samples_count=1
CTACTATACAACCAAAGATATTTTAGGTTTAATTTTTCTCCTCCTCCTACTAGTAACCCTAGTACTATTTTCACCTGACCTCCTGAGCGACCCAGATAACTACGCTTTAGCCAACCCCATCAACACCGCATCCCAC
>367NuMts|marker=CYTB|samples_count=1
CTAGCATACAACCAAAGATATTTTAGGTTTAATTATTCTCCTCCTCCTTCTAATAACTCTAGTACTGTTTTCGCCTGACCTCCTGGGCGACCGAGATAACTATGCTTTAGCCAATCCTCTAAACACCTCACTCCAC
>368NuMts|marker=CYTB|samples_count=1
CTACTACACAATCAAAGACATTTTGGGTCTAATTCTCCTTCTACTATTACTACTTATATTAGTTCTATTTCACCTGACCTACTAGGAGACCCAGATAATGACACTGTGGCAAACCCCCTCAACACACCACCTGAC
>369NuMts|marker=CYTB|samples_count=2
CTACTACATGACCAAAGATATCCTAGGCCTATTTCTCCTCCTTCTCACCCTAATAACACTAGTACTGTTTTCACCCGACCTCCTAACTGATCCAGATAACTACACCCTAGCCAACCGCCTGAATACTCCACCCCAT
>370NuMts|marker=CYTB|samples_count=1
TTACTATACAACCAAAGATATCCTAGGTCTAATATTTCTCCTCCTCCTTCTAATAACTCTAGTATTATTTTGACCTGACTTCCCGAGCAATCCAGACAATTACACTTTAGCCAACCCCCTCAGTATCCTACCCCACC
>371NuMts|marker=CYTB|samples_count=1
CTACCACACAATCAAAGATATTTTAGGTTTAATTGTTCTCCTCCTCCTTCTAATAACTCTAGTACTATCTTTGCCTGAACTCCTGAGTGACCCAGATAATTATACTTTGGCCAACCCTCTCAATATCCAACCCCAC
>372NuMts|marker=CYTB|samples_count=1
CTACTATACAACCAAAGACATTCTAGGTTTAATTTTCTCCTCATCCTTCTAATAACTCTAGTACTATTTTCACCTGACCTCCTGAGCGACACTTTAGCCAACCTCCTCAATACCCCACCCCAC
>373NuMts|marker=CYTB|samples_count=1
CTACTATACAACCAAAGATAATCTAGTTTTCATTTTTCTCTTCCTCTTTCTAATAACTCTAGCACTATTTTTGCCTGACCTTCTGAACGACTCAGATAATTACACTTTAGCCAACCCCCTCAACACCCCACCACAC
>374NuMts|marker=CYTB|samples_count=1
CTACTGTACAACCAAAGATATTCTAGGTTTAATTTTCTTCTCCTCCTTCTAATAACTCTAATACTATTTTGCCTGATCTCCTGAGCAAACCTGATAATTACCCTTTAGCCAACCCCTCATACCCACCCCAC
>375NuMts|marker=CYTB|samples_count=1
TTACTACACAACCAAAGACATCCTAGGCCTATTCCTTTTCCTCCTCACCCTATTAACACTAGTACTATTCTCACCAGACCTCCTGGGCGACCCAGACAACTACACCCTGACTAACCCCCTAAACACCCCACCCCAC
>377NuMts|marker=CYTB|samples_count=1
CTACTATACAACCAAAGATATTTTAGGTTTAATTTTCTCCTCCTCCTACTAGTAACCCTAGTACTATTTTCACCTGACCTCCTGAGCGACCCAGATAACTACGCTTTAGCCAACCCCATCAACACCGCATCCCAC
>378NuMts|marker=CYTB|samples_count=1
CTACTGTACAACCAAAGATATTCTAGGTTTAATTTTTCTTCTCCTCCTTCTAATAACTCTAATACTATTTTTGCCTGATCTCCTGAGCAAACCTGATAATTACCCTTTAGCCAACCCCCTCAATACCCCACCCCAC
>379NuMts|marker=CYTB|samples_count=1
CTACTACACAATCAAAGACATTTTGGGTCTAATTCTCCTTCTACTATTACTACTTATATTAGTTCTATTTTCACCTGACCTACTAGGAGACCCAGATAATGACACTGTGGCAAACCCCCTCAACACACCACCTGAC
>380NuMts|marker=CYTB|samples_count=1
ATTATACAATCCAAAGATATTCTAGGCTTAATTTTCTCCTCCTCCTCTTAATAATTTTAGTACTATTTTCGCCTGATCTCCTGAATGACCGAGATAATTACAGTTTAGCCAGCCCCCTCAATACCCACCCCAC
>381NuMts|marker=CYTB|samples_count=1
TAGCATACAACCAAAGATATTTAGGTTTAATTATTCTCCTCCTCCTTCTAATAACTCTAGTACTGTTTCGCCTGACCTCCTGGGCGACCGAGATAACTATGCTTTAGCCAATCCTCTAAACACCTCACTCCAC
