# Supplementary material for: Next-Generation Sequencing for Rodent Barcoding: Species Identification from Fresh, Degraded and Environmental Samples
Source: PLoS One. 2012 Nov 7;7(11):e48374. doi: 10.1371/journal.pone.0048374 (PMC3492341; doi:10.1371/journal.pone.0048374)
Supplement: Fasta S9 — Alignment of the vertebrate haplotypes corresponding to contaminations detected in rodent museum samples. (FAS) [file pone.0048374.s011.fas]

>263|marker=CYTB|samples_count=1
CTATTATACAATCAAAGACTTTCTAGGAGTCCTTATCCTATTAATAGCTTTCATAATTTTAACTTTATTTTTCCCAGATATTCTCGGAGACCCCGACAATTACACCCCTGCAAATCCACTCAACACTCCACCACAC
>328|marker=CYTB|samples_count=1
CTATTATACAATCAAAGATTTTTTAGGAGTCCTTATCTTATTAATAGGTCTCATAATTTTGGTACTATTTTTCCCAGATGTTCTCGGAGACCCAGATAATTACACTCCTGCAAATCCACTCAACACTCCAGCACAC
>331|marker=CYTB|samples_count=1
ATACTATACAATTAAAGACATTCTAGGAGCTATCATAATAATTACTCTCCTAATGATACTAGTACTGTTCTCCCCAGACTTACTGGGAGACCCCGACAACTACACACCAGCCAATCCACTAAACACCCCTCCCCAC
>332|marker=CYTB|samples_count=15
CTACTACACCCTTAAGGATATTCTCGGCTTCTTCGCTATATTCCTGATCTTAGGACTATTAGTCCTCTTTAGCCCTGACCTCCTAGGAGACCCTGACAACTACACACCCGCCAACCCCCTCAACACCCCTGCCCAC
>333|marker=CYTB|samples_count=3
GTACTATACAATTAAAGACATTCTTGGAATCATCATAATAATTACTCTCCTAATGATCCTAGTACTATTCTTTCCAGATTTACTAGGAGACCCCGACAATTATACACCAGCCAACCCACTCAACACACCTCCCCAT
>337|marker=CYTB|samples_count=1
CTACTTCTCGCTCAAAGACATCCTAGGATTCATTATCATATTCTTACCACTAACAACATTAGCTCTATTCTCACCCAACCTGTTAGGTGATCCAGAAAACTTTACTCCAGCAAACCCACTCGTTACACCCCCACAC
>338|marker=CYTB|samples_count=1
ATACTACACAATCAAAGACATTCTAGGAGTAGTTATGTTAATTACATTCCTTATAATCCTTGTACTTTTTTTCCCTGACTTACTAGGAGACCCAGACAATTACACACCAGCCAACCCGCTTAACACCCCACCCCAT
>339|marker=CYTB|samples_count=1
TTATTATACAATTAAAGACATCCTAGGAGTAATCCTAATAATTATATTTTTAATAACCCTAGTACTGTTCTTCCCTGATCTATTAGGAGACCCCCGATAATTATACACCAGCCAATCCACTAAATACCCCACCCCAT
>340|marker=CYTB|samples_count=1
CTATTATACAGCAAAGGATCTGTTTGGCGTGGCGATCTTCCTGATCGTCGTTTCGTGGTTCACCTTTTACGAGCCGAATGCGCTACTGAATCCGGACAACTCGATTCCGGCGAATCCAGCGGCGACGCCGCCCCAC
>341|marker=CYTB|samples_count=1
ATACTATACAATCAAAGACCTACTAGGAGTATTCATATTACTTCTACTTTTAATAACCCTAGTACTATTCTTCCCAGACTTACTAGGAGACCCAGACAATTACACACCTGCTAATCCCCTAATACCCACCACAT
>342|marker=CYTB|samples_count=1
ATACTACACAATCAAAGACATTCTAGGAGTAGTTATGTTAATTACATTCCTTATAATCCTTGTACTTTTTTCCCTGACTTACTAGGAGACCCAGACAATTACACACCAGCCAACCCGCTTAACACCCCACCCCAT
>343|marker=CYTB|samples_count=1
ATACTACACTATTAAAGACATTCTAGGAGCCTTATTTACAATACTAATCCTACTAATCCTTGTACTATTCTCACCAGACCTACTAGGAGACCCAGACAACTACACCCCAGCAAACCCACTAAACACCCCACCCCAT
>344|marker=CYTB|samples_count=1
CTACTATACAACCAAAGATAATCTAGTTTTCATTTTTCTCTTCCTCTTTCTAATAACTCTAGCACTATTTTTGCCTGACCTTCTGAACGACCCAGATAATTACACTTTAGCCAACCCCCTCAACACCCCACCACAC
>346|marker=CYTB|samples_count=1
ATACTACACTATTAAAGACATTCTAGGAGCCTTATTTATAATACTAATCCTACTAATCCTTGTACTATTCGCACCAGACCTACTAGGAGACCCAGACAACTACACCCCAGCAAACCCACTAAACACCCCACCCCAT
>348|marker=CYTB|samples_count=1
ATACTACACCATTAAAGATATCCTAGGATTATTCATTATAATTATATTCCTAATAATATTAGTCCTATTCTTCCCAGACCTCCTAGGAGATCCAGACAATTACACACCAGCCAACCCACTAAACACTCCACCACAC
>349|marker=CYTB|samples_count=1
ATACTATACAATTAAAGATATCTTAGGGGTTTATATTATAATCCTACTTCTAATAACCTTAGTCCTATTCTTCCCGGACCTCCTAGGAGATCCTGATAATTACATACCAGCTAAACCACTCAACACCCTATCCCAC
>350|marker=CYTB|samples_count=1
ATACTATACAATTAAAGATATCTTAGGGATTTATATTATAATCCTACTTCTAATAACCTTAGTCCTATTCTTCCCGGACCTCCTAGGAGATCCTGATAATTACACACCAGCTAACCCACTAAACACCCCACCCCAC
>352|marker=CYTB|samples_count=1
ATATTACACTATCAAAGACATCCTAGGAATCCTAATCATAGCCGTATTCCTAATAACTCTTGTACTATTCTTTTCAGACTTACTAGTAGACCCTGACAACTATATACCAGCCAACCCACTCAACACCCCTCCTCAC
>353|marker=CYTB|samples_count=1
ATATTATACTATCAAAGACATCCTAGGAATCCTAATCATAGCCGTATTTCTAATAACACTCGTACTATTCTTTTCAGACTTACTAGTAGACCCTGACAACTATATACCAGCTAACCCACTCAACACCCCTCCTCAC
>356|marker=CYTB|samples_count=1
ATATTACACTATCAAAGACATCCTAGGAATCCTAATCATAGCTGTATTCCTAATAACTCTCATACTATTCTTTTCAGACTTACTAGTAGACCCTGACAACTATATACCAGCCAACCCACTCAACACCCCTCCTCAC
>357|marker=CYTB|samples_count=1
ATACTACACCATTAAAGACATTCTAGGATTGTTTATTATAATTATACTCTTAATAATACTAGTCCTGTTCTTCCCAGACCTCTTAGGAGACCCAGACATCTATACACCAGCCAACCCACTAAACACTCCACCACAC
>358|marker=CYTB|samples_count=1
ATATTACACTATCAAAGACATCCTAGGAATCCTAATCATAGCTGTATTCCTAATAGCTCTCATACTATTCTTTTCAGACTTACTAGTAGACCCTGACAACTATATACCAGCCAACCCACTCAACACCCCTCCTCAC
>360|marker=CYTB|samples_count=1
ATACTATACTATTAAAGACATTCTAGGAGTTCTCATTATAATCGTATTTCTAATAATCCTAGTCCTATTTTTCCCAGACTTACTAGGAGATCCTGATAATTATATACCAGCCAACCCACTCAATACCCCTCCTCAT
>361|marker=CYTB|samples_count=2
ACATTATACAATCAAAGACATCCTAGGAATTATTATAATAATTATATTCTTAATAACCCTAGTATTATTCTTCCCAGACTTACTAGGAGATCCTGACAACTACACACCAGCCAACCCACTTAACACTCCACCCCAT
>362|marker=CYTB|samples_count=1
AAATTATACAATCAAAACATCCTAGGAATTATTATAATAATTATATTCTTAATAACCCTAGTATTATTCTTCCCAGACTTACTAGGAGATCCTGACAACTACACACCAGCCAACCCACTTAACACTCCACCCCAT
>365|marker=CYTB|samples_count=1
TTATCACTCATATAAAGATATGCTTACTATTACCACAATAATAGCCACATTATTTATTATTATATCATTTATACCCAACCTGTTCAATGATCCTGAAAACTTCTCAAAAGCTAACCCATTAATTACACCACAACAC
>383|marker=CYTB|samples_count=7
CTACTATACCCTTAAGGATATTCTCGGCTTCTTCGCCATATTCCTGATCTTAGGACTATTAGTCCTCTTTAACCCGGACCTCCTAGGAGACCCCGACAACTACACACCCGCCAACCCCCTCAACACCCCTGCCCAC
>385|marker=CYTB|samples_count=2
CTACTATACCCTTAAGGACATTCTAGGCTTCTTCACCATATTCCTGATCTTAGGACTACTAGTCCTCTTTAGCCCGGACCTCCTAGGAGACCCCGACAACTACACACCCGCCAACCCCCTCAACACCCCTGCCCAC
>387|marker=CYTB|samples_count=2
CTATTACACAATCAAAGACATTTTAGGAGTAATTATTATAGTTATATTACTAATAACCCTAGTCCTATTCTCTCCAGACTTACTAGGAGATCCAGACAATTACACACCAGCTAACCCACTAAATACCCCACCCCAT
>388|marker=CYTB|samples_count=1
ATACTATACAATCAAAGATATCCTAGGAGTAGTTATATTAATTATATTCCTTATAGCCCTAGTATTATTTTTCCCAGACTTATTAGGAGATCCAGACAACTACACACCAGCCAACCCACTCAACACCCCACCCCAC
>389|marker=CYTB|samples_count=1
CTACTATACAATTAAAGACATCCTAGGAATAATTATAATAATTACATTCTTAATAACCCTAGTATTATTCTTTCCAGATTTATTAGGAGACCCAGACAATTACACACCAGCTAACCCACTTAACACCCCACCCAC
>390|marker=CYTB|samples_count=3
ATACTATACAATTAAAGACATCCTAGGAGTCATCATAATAGTCGCCTTCCTAATACTCCTAGTACTATTCTTCCCAGACCTATTAGGAGATCCCGACAACTACACACCAGCCAACCCACTCAATACTCCACCCCAC
>391|marker=CYTB|samples_count=1
TTATTATACAATCAAAGATATTCTAGGAGTAATCATAATAATTATATTCCTAATAACTCTAGTATTATTTTTTCCAGATTTACTAGGAGACCCAGACAACTACACACCAGCTAACCCACTTAACACCCCACCTCAT
>393|marker=CYTB|samples_count=2
ATATTATACAATCAAAGACATCCTAGGAATTAGTATAATAATTATATTCTTAATAACCCTAGTATTATTCTTCCCAGACTTACTAGGAGATCCTGACAACTACACACCAGCCAACCCACTTAACACTCCACCCCAT
>394|marker=CYTB|samples_count=1
ATACTACACAATCAAAGACATTCTAGGAGTAATTATATTAATTACATTCCTTATAATCCTTGTACTATTTTTTCCCGACTTACTAGGAGACCCAGACAATTACACACCAGCCAACCCGCTTAATACCCCACCCCAT
>395|marker=CYTB|samples_count=1
ATATTACACAATCAAAGACATTCTAGGAGTAATTATATTAATTACATTCCTTATAATCCTTGTACTATTTTTTCCCGACTTACTAGGAGACCCAGACAATTACACACCAGCCAACCCGCTTAATACCCCACCCCAT
>396|marker=CYTB|samples_count=4
CTACTATACCCTTAAGGATATTCTAGGCTTCTTCACCATATTCCTGATCTTAGGACTACTAGTCCTCTTTAGCCCGGACCTCCTAGGAGACCCCGACAACTACACACCCGCCAACCCCCTCAACACCCCTGCCCAC
>398|marker=CYTB|samples_count=1
TTACTATACAACCAAAGACATCCTAGGGGTAATTATGATAATCACATTCCTAATGACCCTAGTACTGTTTTTCCCAGACTTATTAGGGGACCCAGACAACTACACACCAGCTAATCCACTAAATACCCCACCTCAC
>399|marker=CYTB|samples_count=3
ATACTATACAATTAAAGATATCTTAGGAGTTTATATTATAATCCTAATTCTAATAACCTTAGTCCTATTCTTCCCGGACCTCCTAGGAGATCCTGATAATCACATACCAGCTAAACCACTCAACACCCTATCCCAC
>400|marker=CYTB|samples_count=1
CTACTATGCTATCAAAGGTATCATAGGCCTCTTATTTTTATTCTTTTACACCCATAATTTTCTTATCCCCCCATTGCTTAGGAGAGCCTGACAATTACACTCCAGGCAGCCTACTCAAACCCTCCCCAT
>401|marker=CYTB|samples_count=1
TACTATACCCTTAAGGACATTCTAGGCTTCTTCACCATATTCCTGATCTTAGGACTACTAGTCCTCTTTAGCCCGGACCTCCTAGGAGACCCCGACAACTACACACCCGCCAACCCCCTCAACACCCCTGCCCAC
>402|marker=CYTB|samples_count=2
CTACTACACCCTTAAGGATATTCTCGGCTTCTTCGCCATATTCCTGGCTCTAGGATTACTAGTCCTCTTCAGCCCTGACCTCCTAGGAGACCCCGACAACTACACACCCGCTAACCCCCTCAACACCCCTGCCCAC
>404|marker=CYTB|samples_count=2
ATACTATACAATTAAAGATATCTTAGGAGTTTATATTATAATCCTACTTCTAACAACCTTAGTCCTATTCTTCCCGGACCTCCTAGGAGATCCTGATAATTACATACCAGCTAAACCACTCAACATCCTATCCCAC
>406|marker=CYTB|samples_count=1
ATACTACACCATCAAAGACATCTTAGGCGCACTAATTATAGTATTATCCTTAATAATTCTAGTCCTATTCTTCCCAGATCTATTAGGAGACCCAGATAATTATATACCAGCCAACCCACTCAATACTCCCCCACAC
>408|marker=CYTB|samples_count=3
ATACTATACAATTAAAGATATCTTAGGAGTTTATATTATAATCCTACTTCTAATAACCTTAGTCCTATTCTTCCCGGACCTCCTAGGAGATCCTGATAATTACATACCAGCTAAACCACTCAACACCCTATCCCAC
>409|marker=CYTB|samples_count=1
AAATACATTGCTCCTCCATTCCCCTTCATAAAAGAGCAGGCCTACCTGGGACATCAACAGAGCATGGCATAACAAGATATAGTGAGACTAGGCCCAAACCCTCACTCAC
>410|marker=CYTB|samples_count=1
ATACTATACCATTAAAGATATTCTAGGCTCACTAATCATAATCCTATCCTTAATAATTTTAGTCCTATTCTTCCCAGATCTACTAGGAGACCTAGATAACTACATACCAGCCAACCCACTCAACACTCCCCCACAC
>411|marker=CYTB|samples_count=6
CTACTACACCCTCAAGGATATTCTCGGCTTCTTCGCTATATTCCTGATCTTAGGACTATTAGTCCTCTTTAGCCCTGACCTCCTAGGAGACCCTGACAACTACACACCCGCCAACCCCCTCAACACCCCTGCCCAC
>412|marker=CYTB|samples_count=1
CTACTACACCCTTAAGGATATTCTCGGCTTCTTCGCTATATTCCTGATCTTAGGACTATTAGTCCTCTTTAGCCCTGACCTCCTAGGAGACCCTGACAACTACACACCCGCCAACCCCTCAACACCCCTCGCCCAC
>417|marker=CYTB|samples_count=1
CTACTACACAATCAAGGACCTCCTAGGAATCCTCCTATTACTATTTTTCCTCCTATCCCTAGTCCTTTTCTCTCCAGACTTACTTGGCGATCCAGATAATTATACACTAGCCAACCCACTAAACACACCACCACAC
>418|marker=CYTB|samples_count=1
ATACTATACAATCAAGGACTTCCTAGGAATTCACCTATTACTTTTCTCTCTGCTGTCCCTTGTTCTTTTCTCCCCAGACTTATTAGGCGACCCAGATAACTATACACCAGCTAACCCATTAAATACTCCACCACAT
>419|marker=CYTB|samples_count=3
CTACTACACAATCAAGGACCTCCTAGGAATCCTCCTATTACTATTTTTCCTCCTATCCCTAGTCCTTTTCTCTCCAGACTTACTTGGCGATCCAGACAATTATACACTAGCCAACCCACTAAACACACCACCACAC
>420|marker=CYTB|samples_count=1
CTACTACACAATCAAGGACCTCCTAGGAATCCTCCTATTACTATTTTTCCTCCTATCCCTAGTCCTTTTCTTTCCAGACTTACTTGGCGATCCAGATAATTATACACTAGCCAACCCACTAAACACACCACCACAC
>422|marker=CYTB|samples_count=1
CTACTACACAATCAAGGACCTCCTAGGAATCCTCCTATTACTATTTTTCCTCCTATCCCTAGTCCTTTTCTCTCCAGACTTACTAGGCGATTCAGACAATTATACACCAGCCAACCCACTAAACACACCACCACAC
>423|marker=CYTB|samples_count=2
CTACTACACAATCAAGGACCTCCTAGGAATCCTCCTATTACTATTTTTCCTCCTATCCCTAGTCCTTTTCTCTCCAGACTTACTAGGCGATTCAGACAATTATACACCAGCCAACCCACTAAACACACCACCACAT
>425|marker=CYTB|samples_count=1
CTACTACACAATCAAGGACCTCCTAGGAATCCTTCTATTACTATTTTTCCTCCTATCCCTAGTCCTTTTCTCTCCAGACTTATTAGGCGACCCAGATAATTACATCCCAGCTAATCCACTAAATACACCACCACAT
>427|marker=CYTB|samples_count=2
CTACTACACAATCAAGGACCTCCTAGGAATCCTCCTATTACTATTTTTCCTCCTATCCCTAGTCCTTTTCTCTCCAGACTTGCTAGGCGATCCAGACAATTATACACCAGCCAACCCACTAAACACTCCACCACAC
>428|marker=CYTB|samples_count=1
CTACTACACAATCAAGGACCCCCTAGGAATCCTCCTATTACTATTTTTCCTCCTATCCCTAGTCCTTTTCTCTCCAGACTTGCTAGGCGATCCAGACAATTATACACCAGCCAACCCACTAAACACTCTACCACAC
>429|marker=CYTB|samples_count=1
CTACTATACAATCAAAGATATCCTAGGAGTAATCATGATAATCACATTCCTAATGACCCTAGTATTATTTTTCCCAGACTTGTTAGGAGACCCAGACAACTACACACCAGCTAATCGACTAAACACCCCACCCCAC
>430|marker=CYTB|samples_count=1
ATACTATAACAATTAAGATATCTTAGGAGTTTATATTATAATCCTAATTCTAATAACCTTAGTCCTATTCTTCCCAGACCTTCCTAGGAGATCCTGATAATCACATACCAGCTAAACCACTCAACACCCTATCCCAC
>431|marker=CYTB|samples_count=1
CTACTACACAATCAAAGACTTCCTAGGAATTCTCCTACTACTTTTTATTCTTCTATCCCTTGTTCTCTTCTCCCCAGACTTATTAGGCGACCCAGATAATTACATCCCAGCTAATCCACTAAATACACCACCCCAT
>432|marker=CYTB|samples_count=1
CTACTACGATATCAAAGGTATCATAGGCCTCTTATTTTTATTCTTTTACACCCATAATTTTCTTATCCCCCCCATTGCTTAGGAGAGCCTGACAATTACACTCCAGGCAGCCTACTCAAATCCTCCCCAT
>433|marker=CYTB|samples_count=1
ATACTACACCATAAAAGACCTAGCAGGACTAGCACTACTAATTCTCACCCTACTAACACTGACCCTATTCTTTCCAGATATACTAGGAGACCCTGATAACTACACACCCGCTAATCCCCTCAACACCCCTCCACAC
>434|marker=CYTB|samples_count=1
TTACTATACAATAAAAGACCTCTTAGGTGTATTCTTAATACTTTCTATACTCCTACTACTCGTACTTTTTTCTCCAGACTTACTAGGAGATCCAGACAACTACACCCCTGCTAACCCACTAAACACCCCTCCTCAT
>435|marker=CYTB|samples_count=1
CTACTACACCCTCAAGGATATTCTCGGCTTCTTCGCTATATTCCTGATCTTAGGACTATTAGTCCTCTTTAGCCCTGACCTCCTAGGAGACCCTGACAACTACACACCCGCCAACCCCCTCAACACCCCTCGCCCAC
>436|marker=CYTB|samples_count=1
TTACTATACAATAAAAGACCTCTTAGGTGTATTCTTAATACTTTCTATACTCCTACTACTCGTACTTTTTCTCCAGACTTACTAGGAGATCCAGACAACTACACCCCTGCTAACCCACTAAACACCCCTCCTCAT
>437|marker=CYTB|samples_count=1
ATACTACACCATCAAAGATATTTTAGGCGCACTAATCATAGTACTATCCCTAATAGTCCTAGTCCTATTCTTCCCAGACCTATTAGGAGACCCAGATAATTATATGCCAGCCAATCCACTCAACACTCCCCACAC
>438|marker=CYTB|samples_count=1
TACTACACCCTTAAGGATATTCTCGGCTTCTTCGCTATATTCCTGATCTTAGGACTATTAGTCCTCTTTAGCCCTGACCTCCTAGGAGACCCTGACAACTACACACCCGCCAACCCCCTCAACACCCCTGCCCAC
>439|marker=CYTB|samples_count=1
ATACTACACCATCAAAGACATCTTAGGCGCACTAATCATAGTATTATCCTTAATAATTCTAGTCCTATTCTTCCCAGATCTATTAGGAGACCCAGATAATTATATACCAGCCAACCCACTCAATACTCCCCCACGC
>440|marker=CYTB|samples_count=1
CTACTATACCCTTAAGGATATTCTAGGCTTCTCCACCATATTCCTGATCTTAGGACTACTAGTCCTCTTTAGCCCGGACCTCCTAGGAGACCCCGACAACTACACACCCGCCAACCCCCTCAACACCCCTGCCCAC
>442|marker=CYTB|samples_count=1
CTACTACGCTATCAAAGGTATCATAGGCCTCTTATTTTTATTCTTTTACACCCATAATTTTCTTATTCCCCCCACCGCCCCGATTGCTTAGGAGAGCCTGACAATTACACTCCAGGTAGCCTACTCAAATTCTCCCCAT
>443|marker=CYTB|samples_count=1
ATACTATACAATCAAGGACTTCCTAGGAATCCTCCTATTACTATTTTTCCTCCTATCCCTAGTCCTTTTCTCTCCAGACTTACTTGGCGATCCAGATAATTATACACTAGCCAACCCACTAAACACACCACCACAC
>445|marker=CYTB|samples_count=1
ATATTATACAATCAAAGACATACTAGGAATTAGTATAATAATTATATTCTTAATAACCCTAGTATTATTCTTCCCAGACTTACTAGGAGATCCTGACAACTACACACCAGCCAACCCACTTAACACTCCACCCCAT
>447|marker=CYTB|samples_count=1
TACGTTAACGTTAACCGTAAACGTTACCGTAAAAACGGTAACGTTAACGTTACCCCGTTAACGGGGTAACGGTTAAACGTTACCGTAACGTTACGGTAACGTTAAACGTCACATTCCTGATGGCCCTAGTATTATTTTCCCAGACTTGTTAGGAGACCCAGACAACTACACCGTAACCCGTAACGGTACCCGTTAAACGTTCCACTAAACACCCCACCCCAT
>448|marker=CYTB|samples_count=1
TTACTACACCCTTAAGGATATTCTCGGCTTCTTCGCTATATTCCTGATCTTAGGACTATTAGTCCTCTTTAGCCCTGACCTCCTAGGAGACCCTGACAACTACACACCCGCCAACCCCCTCAACACCCCTGCCCAC
>449|marker=CYTB|samples_count=1
TGACTACAGTATGACTGTGTGAAGGCACGAGAGGTCAAGCAGAAAGGGGGAGGGGGGTGTCTTTTCTAGTCCTCAGGGGGCCAGCCTTTCTCTTCACAATCTCAAGTGTTGACACCTC
>450|marker=CYTB|samples_count=1
CTACTACACCCTTAAGGATATTCTCGGCTTCTTCGCTATATTCCTGATCTTAGGACTATTAGTCCTCCTTAGCCCTGACCTCCTAGGAGACCCTGACAACTACACACCCGCCAACCCCCTCAACACCCCTGCCCAC
