# Supplementary material for: Next-Generation Sequencing for Rodent Barcoding: Species Identification from Fresh, Degraded and Environmental Samples
Source: PLoS One. 2012 Nov 7;7(11):e48374. doi: 10.1371/journal.pone.0048374 (PMC3492341; doi:10.1371/journal.pone.0048374)
Supplement: Fasta S10 — Alignment of the predator haplotypes detected in fecal and pellet samples. (FAS) [file pone.0048374.s012.fas]

>288|marker=CYTB|samples_count=7
ATACTATACAATCAAAGACATCCTAGGTCTTCTAGTACTAGTTTTAACACTCACACTACTCGTCCTATTTTCACCAGACCTGCTAGGAGACCCAGACAACTACATCCCAGCCAACCCTTTAAATACCCCTCCCCAT
>292|marker=CYTB|samples_count=4
ATACTACACCATCAAAGACATCCTAGGCGCCCTATTCCTAATCCTAGTGCTCATAATACTAGTACTATTCTCACCCGACCTGCTGGGAGACCCAGACAACTACATCCCCGCCAACCCACTCAACACACCACCCCAT
>295|marker=CYTB|samples_count=10
CTACTACACAATTAAAGACATCCTAGGAGTTTTACTTCTCCTTTCAGTTCTAATATTACTAGTCCTATTCTCACCAGATCTTTTAGGAGACCCAGACAATTACACCCCCGCAAACCCTCTCAGCACTCCCCCACAT
>325|marker=CYTB|samples_count=2
CTACTACACAATTAAAGACATCCTAGGAGTTTTACTTCTCCTTTCAGTCCTAATATCACTAGTCCTATTCTCACCAGATCTTTTAGGAGACCCAGACAATTACACCCCCGCAAACCCTCTCAGCACTCCCCCACAT
>314|marker=CYTB|samples_count=2
CTATTTCTCCATCAAAGACATCCTAGGACTAGCACTAATACTCTCCCCTCTAATGATCCTAGCCTTATTCGCACCAAACCTGCTCGGCGACCCAGAAAATTTCACACCAGCAAACCCCCTAGTCACCCCACCCCAC
>321|marker=CYTB|samples_count=1
ATACTTCTCCACAAAAGATATCCTCGGAGTCACACTCATACTACTCCCTTTAACTACCCTGGCTTTACTCTCGCCCAACCTCCTGGGCGACCCCGACAACTTCACACCAGCAAACCCACTCACCACTCCCCCCAC
