# Supplementary material for: Next-Generation Sequencing for Rodent Barcoding: Species Identification from Fresh, Degraded and Environmental Samples
Source: PLoS One. 2012 Nov 7;7(11):e48374. doi: 10.1371/journal.pone.0048374 (PMC3492341; doi:10.1371/journal.pone.0048374)
Supplement: Fasta S11 — Alignment of the bacterial and unknown haplotypes detected in fecal and pellet samples. (FAS) [file pone.0048374.s013.fas]

>301|marker=CYTB|samples_count=1
TTACTACACAATCAAAGACGCCCTCGGCTTACTTCTCTTCCTTCTCTCCTTAATGACATT
AACACTATTCTCACCAGACCTCCTAGGCGACCCAGACAATTATACCCTAGCCAACCCCTT
AAACACCCCTCCCCAC
>304|marker=CYTB|samples_count=2
CTACTTCACGGTCAAGGACGGCTTTGCGGTCATTCTGTTCCTGATCCTGTTCTCGCTGTT
CGTCTTCTTCATGCCGAACGCCCTGGGTCATGCCGACAACTACATCCCGGCCAACCCGCT
GCAGACGCCCGCGCAC
>309|marker=CYTB|samples_count=1
GTACTACACCGTGCATGACCTGGTGGGCATCGGCTTCTTCCTGATGATCGCCGCGTTCAT
CATCTTCTTCACGCCGGCGCTGGGTGGCTGGTTCCTGGAGCACGACAACTTCACCGAGGC
CAACCGCCTGGTGACCCCGGAGCAC
>327|marker=CYTB|samples_count=1
GTACTACACGCTCAAGGATGCGGTCGGCGCCGGCTTCCTGCTGATCATCGCCGCCTTCAT
CATCTTCTTCGCCCCGGCCTTCGGCGGGCTGTTCCTCGAGCACGACAACTTCACCGAGGC
CAACCGCCTGGTGACGCCCGAGCAC
